# Supplementary material for: A Method to Constrain Genome-Scale Models with 13C Labeling Data
Source: PLoS Comput Biol. 2015 Sep 17;11(9):e1004363. doi: 10.1371/journal.pcbi.1004363 (PMC4574858; doi:10.1371/journal.pcbi.1004363)
Supplement: S1 Code — GAMS files, input files and expected outputs for the nine strains considered (wild type at 5, 6 and 7 hrs, pyk KO at 5, 6 and 7 hrs and pgi KO at 16, 21 and 23 hrs) for the data fits. (GZ) [file pcbi.1004363.s004.gz]

Archive with 523 entries (513 files):
- GAMSfiles
- GAMSfiles/pyk7h
- GAMSfiles/pyk7h/cvec.txt
- GAMSfiles/pyk7h/aacorr.txt
- GAMSfiles/pyk7h/vLOWER.txt
- GAMSfiles/pyk7h/Source_Labeling.txt
- GAMSfiles/pyk7h/GAMS_EMU_MFA_FLUX_HYB.log
- GAMSfiles/pyk7h/GCMSout.txt
- GAMSfiles/pyk7h/vUPPER.txt
- GAMSfiles/pyk7h/nset.txt
- GAMSfiles/pyk7h/Vout.txt
- GAMSfiles/pyk7h/jsugg.txt
- GAMSfiles/pyk7h/rxns.txt
- GAMSfiles/pyk7h/gamma_mat.txt
- GAMSfiles/pyk7h/mset.txt
- GAMSfiles/pyk7h/linkedreacs.txt
- GAMSfiles/pyk7h/GCMSerr.txt
- GAMSfiles/pyk7h/GAMS_EMU_MFA_FLUX_HYB.gms
- GAMSfiles/pyk7h/met_emu.txt
- GAMSfiles/pyk7h/frag_carbon_numbers.txt
- GAMSfiles/pyk7h/StoichNetwork.txt
- GAMSfiles/pyk7h/GAMS_EMU_MFA_FLUX_HYB.lst
- GAMSfiles/pyk7h/ExchaMets.txt
- GAMSfiles/pyk7h/infeasibilites.txt
- GAMSfiles/pyk7h/SourceMets.txt
- GAMSfiles/pyk7h/lbvec.txt
- GAMSfiles/pyk7h/emm_simplified.txt
- GAMSfiles/pyk7h/labelCompNormMin.txt
- GAMSfiles/pyk7h/emu_carbon_numbers.txt
- GAMSfiles/pyk7h/all_emu.txt
- GAMSfiles/pyk7h/vSUGG.txt
- GAMSfiles/pyk7h/randseed.txt
- GAMSfiles/pyk7h/mets.txt
- GAMSfiles/pyk7h/fout.txt
- GAMSfiles/pyk7h/Sbig.txt
- GAMSfiles/pyk7h/dummy_emus.txt
- GAMSfiles/pyk7h/VFBAout.txt
- GAMSfiles/pyk7h/bvec.txt
- GAMSfiles/pyk7h/fragmentsMS.txt
- GAMSfiles/pyk7h/VFBAgrowthout.txt
- GAMSfiles/pyk7h/ubvec.txt
- GAMSfiles/pyk7h/equivalent_emus.txt
- GAMSfiles/pyk7h/ExcMets.txt
- GAMSfiles/pyk7h/conopt.opt
- GAMSfiles/pyk7h/reacmap.txt
- GAMSfiles/pyk7h/fitFrags.txt
- GAMSfiles/pyk7h/hybridreacs.txt
- GAMSfiles/pyk7h/Vgrowthout.txt
- GAMSfiles/pyk7h/hybridmets.txt
- GAMSfiles/pyk7h/cplex.opt
- GAMSfiles/pyk7h/jmeas.txt
- GAMSfiles/pyk7h/labelcomp.txt
- GAMSfiles/pyk7h/GCMSnorm.txt
- GAMSfiles/pyk7h/condensation_rxns_eqns.txt
- GAMSfiles/pyk7h/jFBAsugg.txt
- GAMSfiles/pyk7h/inFluxRef.txt
- GAMSfiles/pyk7h/vFBASUGG.txt
- GAMSfiles/pyk7h/OFGenInfo.txt
- GAMSfiles/pyk7h/condensation_rxns_names.txt
- GAMSfiles/pyk6h
- GAMSfiles/pyk6h/cvec.txt
- GAMSfiles/pyk6h/aacorr.txt
- GAMSfiles/pyk6h/vLOWER.txt
- GAMSfiles/pyk6h/Source_Labeling.txt
- GAMSfiles/pyk6h/GAMS_EMU_MFA_FLUX_HYB.log
- GAMSfiles/pyk6h/GCMSout.txt
- GAMSfiles/pyk6h/vUPPER.txt
- GAMSfiles/pyk6h/nset.txt
- GAMSfiles/pyk6h/Vout.txt
- GAMSfiles/pyk6h/jsugg.txt
- GAMSfiles/pyk6h/rxns.txt
- GAMSfiles/pyk6h/gamma_mat.txt
- GAMSfiles/pyk6h/mset.txt
- GAMSfiles/pyk6h/linkedreacs.txt
- GAMSfiles/pyk6h/GCMSerr.txt
- GAMSfiles/pyk6h/GAMS_EMU_MFA_FLUX_HYB.gms
- GAMSfiles/pyk6h/met_emu.txt
- GAMSfiles/pyk6h/frag_carbon_numbers.txt
- GAMSfiles/pyk6h/StoichNetwork.txt
- GAMSfiles/pyk6h/GAMS_EMU_MFA_FLUX_HYB.lst
- GAMSfiles/pyk6h/ExchaMets.txt
- GAMSfiles/pyk6h/infeasibilites.txt
- GAMSfiles/pyk6h/SourceMets.txt
- GAMSfiles/pyk6h/lbvec.txt
- GAMSfiles/pyk6h/emm_simplified.txt
- GAMSfiles/pyk6h/labelCompNormMin.txt
- GAMSfiles/pyk6h/emu_carbon_numbers.txt
- GAMSfiles/pyk6h/all_emu.txt
- GAMSfiles/pyk6h/vSUGG.txt
- GAMSfiles/pyk6h/randseed.txt
- GAMSfiles/pyk6h/mets.txt
- GAMSfiles/pyk6h/fout.txt
- GAMSfiles/pyk6h/Sbig.txt
- GAMSfiles/pyk6h/dummy_emus.txt
- GAMSfiles/pyk6h/VFBAout.txt
- GAMSfiles/pyk6h/bvec.txt
- GAMSfiles/pyk6h/fragmentsMS.txt
- GAMSfiles/pyk6h/VFBAgrowthout.txt
- GAMSfiles/pyk6h/ubvec.txt
- GAMSfiles/pyk6h/equivalent_emus.txt
- GAMSfiles/pyk6h/ExcMets.txt
- GAMSfiles/pyk6h/conopt.opt
- GAMSfiles/pyk6h/reacmap.txt
- GAMSfiles/pyk6h/fitFrags.txt
- GAMSfiles/pyk6h/hybridreacs.txt
- GAMSfiles/pyk6h/Vgrowthout.txt
- GAMSfiles/pyk6h/hybridmets.txt
- GAMSfiles/pyk6h/cplex.opt
- GAMSfiles/pyk6h/jmeas.txt
- GAMSfiles/pyk6h/labelcomp.txt
- GAMSfiles/pyk6h/GCMSnorm.txt
- GAMSfiles/pyk6h/condensation_rxns_eqns.txt
- GAMSfiles/pyk6h/jFBAsugg.txt
- GAMSfiles/pyk6h/inFluxRef.txt
- GAMSfiles/pyk6h/vFBASUGG.txt
- GAMSfiles/pyk6h/OFGenInfo.txt
- GAMSfiles/pyk6h/condensation_rxns_names.txt
- GAMSfiles/pyk5h
- GAMSfiles/pyk5h/cvec.txt
- GAMSfiles/pyk5h/aacorr.txt
- GAMSfiles/pyk5h/vLOWER.txt
- GAMSfiles/pyk5h/Source_Labeling.txt
- GAMSfiles/pyk5h/GAMS_EMU_MFA_FLUX_HYB.log
- GAMSfiles/pyk5h/GCMSout.txt
- GAMSfiles/pyk5h/vUPPER.txt
- GAMSfiles/pyk5h/nset.txt
- GAMSfiles/pyk5h/Vout.txt
- GAMSfiles/pyk5h/jsugg.txt
- GAMSfiles/pyk5h/rxns.txt
- GAMSfiles/pyk5h/gamma_mat.txt
- GAMSfiles/pyk5h/mset.txt
- GAMSfiles/pyk5h/linkedreacs.txt
- GAMSfiles/pyk5h/GCMSerr.txt
- GAMSfiles/pyk5h/GAMS_EMU_MFA_FLUX_HYB.gms
- GAMSfiles/pyk5h/met_emu.txt
- GAMSfiles/pyk5h/frag_carbon_numbers.txt
- GAMSfiles/pyk5h/StoichNetwork.txt
- GAMSfiles/pyk5h/GAMS_EMU_MFA_FLUX_HYB.lst
- GAMSfiles/pyk5h/ExchaMets.txt
- GAMSfiles/pyk5h/infeasibilites.txt
- GAMSfiles/pyk5h/SourceMets.txt
- GAMSfiles/pyk5h/lbvec.txt
- GAMSfiles/pyk5h/emm_simplified.txt
- GAMSfiles/pyk5h/labelCompNormMin.txt
- GAMSfiles/pyk5h/emu_carbon_numbers.txt
- GAMSfiles/pyk5h/all_emu.txt
- GAMSfiles/pyk5h/vSUGG.txt
- GAMSfiles/pyk5h/randseed.txt
- GAMSfiles/pyk5h/mets.txt
- GAMSfiles/pyk5h/fout.txt
- GAMSfiles/pyk5h/Sbig.txt
- GAMSfiles/pyk5h/dummy_emus.txt
- GAMSfiles/pyk5h/VFBAout.txt
- GAMSfiles/pyk5h/bvec.txt
- GAMSfiles/pyk5h/fragmentsMS.txt
- GAMSfiles/pyk5h/VFBAgrowthout.txt
- GAMSfiles/pyk5h/ubvec.txt
- GAMSfiles/pyk5h/equivalent_emus.txt
- GAMSfiles/pyk5h/ExcMets.txt
- GAMSfiles/pyk5h/conopt.opt
- GAMSfiles/pyk5h/reacmap.txt
- GAMSfiles/pyk5h/fitFrags.txt
- GAMSfiles/pyk5h/hybridreacs.txt
- GAMSfiles/pyk5h/Vgrowthout.txt
- GAMSfiles/pyk5h/hybridmets.txt
- GAMSfiles/pyk5h/cplex.opt
- GAMSfiles/pyk5h/jmeas.txt
- GAMSfiles/pyk5h/labelcomp.txt
- GAMSfiles/pyk5h/GCMSnorm.txt
- GAMSfiles/pyk5h/condensation_rxns_eqns.txt
- GAMSfiles/pyk5h/jFBAsugg.txt
- GAMSfiles/pyk5h/inFluxRef.txt
- GAMSfiles/pyk5h/vFBASUGG.txt
- GAMSfiles/pyk5h/OFGenInfo.txt
- GAMSfiles/pyk5h/condensation_rxns_names.txt
- GAMSfiles/pgi21h
- GAMSfiles/pgi21h/cvec.txt
- GAMSfiles/pgi21h/aacorr.txt
- GAMSfiles/pgi21h/vLOWER.txt
- GAMSfiles/pgi21h/Source_Labeling.txt
- GAMSfiles/pgi21h/GAMS_EMU_MFA_FLUX_HYB.log
- GAMSfiles/pgi21h/GCMSout.txt
- GAMSfiles/pgi21h/vUPPER.txt
- GAMSfiles/pgi21h/nset.txt
- GAMSfiles/pgi21h/Vout.txt
- GAMSfiles/pgi21h/jsugg.txt
- GAMSfiles/pgi21h/rxns.txt
- GAMSfiles/pgi21h/gamma_mat.txt
- GAMSfiles/pgi21h/mset.txt
- GAMSfiles/pgi21h/linkedreacs.txt
- GAMSfiles/pgi21h/GCMSerr.txt
- GAMSfiles/pgi21h/GAMS_EMU_MFA_FLUX_HYB.gms
- GAMSfiles/pgi21h/met_emu.txt
- GAMSfiles/pgi21h/frag_carbon_numbers.txt
- GAMSfiles/pgi21h/StoichNetwork.txt
- GAMSfiles/pgi21h/GAMS_EMU_MFA_FLUX_HYB.lst
- GAMSfiles/pgi21h/ExchaMets.txt
- GAMSfiles/pgi21h/infeasibilites.txt
- GAMSfiles/pgi21h/SourceMets.txt
- GAMSfiles/pgi21h/lbvec.txt
- GAMSfiles/pgi21h/emm_simplified.txt
- GAMSfiles/pgi21h/labelCompNormMin.txt
- GAMSfiles/pgi21h/emu_carbon_numbers.txt
- GAMSfiles/pgi21h/all_emu.txt
- GAMSfiles/pgi21h/vSUGG.txt
- GAMSfiles/pgi21h/randseed.txt
- GAMSfiles/pgi21h/mets.txt
- GAMSfiles/pgi21h/fout.txt
- GAMSfiles/pgi21h/Sbig.txt
- GAMSfiles/pgi21h/dummy_emus.txt
- GAMSfiles/pgi21h/VFBAout.txt
- GAMSfiles/pgi21h/bvec.txt
- GAMSfiles/pgi21h/fragmentsMS.txt
- GAMSfiles/pgi21h/VFBAgrowthout.txt
- GAMSfiles/pgi21h/ubvec.txt
- GAMSfiles/pgi21h/equivalent_emus.txt
- GAMSfiles/pgi21h/ExcMets.txt
- GAMSfiles/pgi21h/conopt.opt
- GAMSfiles/pgi21h/reacmap.txt
- GAMSfiles/pgi21h/fitFrags.txt
- GAMSfiles/pgi21h/hybridreacs.txt
- GAMSfiles/pgi21h/Vgrowthout.txt
- GAMSfiles/pgi21h/hybridmets.txt
- GAMSfiles/pgi21h/cplex.opt
- GAMSfiles/pgi21h/jmeas.txt
- GAMSfiles/pgi21h/labelcomp.txt
- GAMSfiles/pgi21h/GCMSnorm.txt
- GAMSfiles/pgi21h/condensation_rxns_eqns.txt
- GAMSfiles/pgi21h/jFBAsugg.txt
- GAMSfiles/pgi21h/inFluxRef.txt
- GAMSfiles/pgi21h/vFBASUGG.txt
- GAMSfiles/pgi21h/OFGenInfo.txt
- GAMSfiles/pgi21h/condensation_rxns_names.txt
- GAMSfiles/wt6h
- GAMSfiles/wt6h/cvec.txt
- GAMSfiles/wt6h/aacorr.txt
- GAMSfiles/wt6h/vLOWER.txt
- GAMSfiles/wt6h/Source_Labeling.txt
- GAMSfiles/wt6h/GAMS_EMU_MFA_FLUX_HYB.log
- GAMSfiles/wt6h/GCMSout.txt
- GAMSfiles/wt6h/vUPPER.txt
- GAMSfiles/wt6h/nset.txt
- GAMSfiles/wt6h/Vout.txt
- GAMSfiles/wt6h/jsugg.txt
- GAMSfiles/wt6h/rxns.txt
- GAMSfiles/wt6h/gamma_mat.txt
- GAMSfiles/wt6h/mset.txt
- GAMSfiles/wt6h/linkedreacs.txt
- GAMSfiles/wt6h/GCMSerr.txt
- GAMSfiles/wt6h/GAMS_EMU_MFA_FLUX_HYB.gms
- GAMSfiles/wt6h/met_emu.txt
- GAMSfiles/wt6h/frag_carbon_numbers.txt
- GAMSfiles/wt6h/StoichNetwork.txt
- GAMSfiles/wt6h/GAMS_EMU_MFA_FLUX_HYB.lst
- GAMSfiles/wt6h/ExchaMets.txt
- GAMSfiles/wt6h/infeasibilites.txt
- GAMSfiles/wt6h/SourceMets.txt
- GAMSfiles/wt6h/lbvec.txt
- GAMSfiles/wt6h/emm_simplified.txt
- GAMSfiles/wt6h/labelCompNormMin.txt
- GAMSfiles/wt6h/emu_carbon_numbers.txt
- GAMSfiles/wt6h/all_emu.txt
- GAMSfiles/wt6h/vSUGG.txt
- GAMSfiles/wt6h/randseed.txt
- GAMSfiles/wt6h/mets.txt
- GAMSfiles/wt6h/fout.txt
- GAMSfiles/wt6h/Sbig.txt
- GAMSfiles/wt6h/dummy_emus.txt
- GAMSfiles/wt6h/VFBAout.txt
- GAMSfiles/wt6h/bvec.txt
- GAMSfiles/wt6h/fragmentsMS.txt
- GAMSfiles/wt6h/VFBAgrowthout.txt
- GAMSfiles/wt6h/ubvec.txt
- GAMSfiles/wt6h/equivalent_emus.txt
- GAMSfiles/wt6h/ExcMets.txt
- GAMSfiles/wt6h/conopt.opt
- GAMSfiles/wt6h/reacmap.txt
- GAMSfiles/wt6h/fitFrags.txt
- GAMSfiles/wt6h/hybridreacs.txt
- GAMSfiles/wt6h/Vgrowthout.txt
- GAMSfiles/wt6h/hybridmets.txt
- GAMSfiles/wt6h/cplex.opt
- GAMSfiles/wt6h/jmeas.txt
- GAMSfiles/wt6h/labelcomp.txt
- GAMSfiles/wt6h/GCMSnorm.txt
- GAMSfiles/wt6h/condensation_rxns_eqns.txt
- GAMSfiles/wt6h/jFBAsugg.txt
- GAMSfiles/wt6h/inFluxRef.txt
- GAMSfiles/wt6h/vFBASUGG.txt
- GAMSfiles/wt6h/OFGenInfo.txt
- GAMSfiles/wt6h/condensation_rxns_names.txt
- GAMSfiles/wt7h
- GAMSfiles/wt7h/cvec.txt
- GAMSfiles/wt7h/aacorr.txt
- GAMSfiles/wt7h/vLOWER.txt
- GAMSfiles/wt7h/Source_Labeling.txt
- GAMSfiles/wt7h/GAMS_EMU_MFA_FLUX_HYB.log
- GAMSfiles/wt7h/GCMSout.txt
- GAMSfiles/wt7h/vUPPER.txt
- GAMSfiles/wt7h/nset.txt
[truncated: 223 more entries]
