# Supplementary material for: A Method to Constrain Genome-Scale Models with 13C Labeling Data
Source: PLoS Comput Biol. 2015 Sep 17;11(9):e1004363. doi: 10.1371/journal.pcbi.1004363 (PMC4574858; doi:10.1371/journal.pcbi.1004363)
Supplement: S1 Code — GAMS files, input files and expected outputs for the nine strains considered (wild type at 5, 6 and 7 hrs, pyk KO at 5, 6 and 7 hrs and pgi KO at 16, 21 and 23 hrs) for the data fits. (GZ) [file pcbi.1004363.s004.gz › GAMSfiles/pyk7h/cvec.txt]

cvec('12PPDt')=0.0
cvec('2DGLCNRx')=0.0
cvec('2DGLCNRy')=0.0
cvec('2DGULRx')=0.0
cvec('2DGULRy')=0.0
cvec('3HCINNMH')=0.0
cvec('3HPPPNH')=0.0
cvec('4HTHRS')=0.0
cvec('5DGLCNR')=0.0
cvec('A5PISO')=0.0
cvec('AACPS1')=0.0
cvec('AACPS2')=0.0
cvec('AACPS3')=0.0
cvec('AACPS4')=0.0
cvec('AACPS5')=0.0
cvec('AADDGT')=0.0
cvec('AB6PGH')=0.0
cvec('ABTA')=0.0
cvec('ABUTD')=0.0
cvec('ABUTt2')=0.0
cvec('ACACCT')=0.0
cvec('ACACT1r')=0.0
cvec('ACACt2')=0.0
cvec('ACALDi')=0.0
cvec('ACALDt')=0.0
cvec('ACBIPGT')=0.0
cvec('ACCOACr')=0.0
cvec('ACCOAL')=0.0
cvec('ACGAMT')=0.0
cvec('ACGApts')=0.0
cvec('ACGK')=0.0
cvec('ACGS')=0.0
cvec('ACHBS')=0.0
cvec('ACKr')=0.0
cvec('ACLS')=0.0
cvec('ACMAMUT')=0.0
cvec('ACMANApts')=0.0
cvec('ACNAMt2')=0.0
cvec('ACNML')=0.0
cvec('ACOATA')=0.0
cvec('ACODA')=0.0
cvec('ACONMT')=0.0
cvec('ACONT')=0.0
cvec('ACOTA')=0.0
cvec('ACPS1')=0.0
cvec('ACS')=0.0
cvec('ACt2r')=0.0
cvec('ADA')=0.0
cvec('ADCL')=0.0
cvec('ADCS')=0.0
cvec('ADD')=0.0
cvec('ADEt2r')=0.0
cvec('ADHEr')=0.0
cvec('ADK1')=0.0
cvec('ADK3')=0.0
cvec('ADK4')=0.0
cvec('ADMDCr')=0.0
cvec('ADNCYC')=0.0
cvec('ADNK1')=0.0
cvec('ADNt2')=0.0
cvec('ADNt2r')=0.0
cvec('ADOCBIK')=0.0
cvec('ADOCBLS')=0.0
cvec('ADPT')=0.0
cvec('ADSK')=0.0
cvec('ADSL1r')=0.0
cvec('ADSL2r')=0.0
cvec('ADSS')=0.0
cvec('AGDC')=0.0
cvec('AGMHE')=0.0
cvec('AGMT')=0.0
cvec('AGPR')=0.0
cvec('AHC')=0.0
cvec('AHCYSNS')=0.0
cvec('AICART')=0.0
cvec('AIRC2')=0.0
cvec('AIRC3')=0.0
cvec('AKGDH')=0.0
cvec('AKGt2r')=0.0
cvec('ALAALAr')=0.0
cvec('ALAR')=0.0
cvec('ALARi')=0.0
cvec('ALATA_D2')=0.0
cvec('ALATA_L')=0.0
cvec('ALATA_L2')=0.0
cvec('ALAabc')=0.0
cvec('ALAt2r')=0.0
cvec('ALCD19')=0.0
cvec('ALDD19x')=0.0
cvec('ALDD2x')=0.0
cvec('ALLTAH')=0.0
cvec('ALLTN')=0.0
cvec('ALLTNt2r')=0.0
cvec('ALTRH')=0.0
cvec('AMALT1')=0.0
cvec('AMALT2')=0.0
cvec('AMALT3')=0.0
cvec('AMALT4')=0.0
cvec('AMANAPE')=0.0
cvec('AMANK')=0.0
cvec('AMAOTr')=0.0
cvec('AMMQT8_2')=0.0
cvec('AMPMS')=0.0
cvec('AMPN')=0.0
cvec('ANPRT')=0.0
cvec('ANS')=0.0
cvec('AOXSr')=0.0
cvec('AP4AH')=0.0
cvec('AP5AH')=0.0
cvec('APRAUR')=0.0
cvec('ARAI')=0.0
cvec('ARBabc')=0.0
cvec('ARBt2r')=0.0
cvec('ARGDC')=0.0
cvec('ARGORNt7')=0.0
cvec('ARGSL')=0.0
cvec('ARGSS')=0.0
cvec('ARGabc')=0.0
cvec('ASAD')=0.0
cvec('ASNN')=0.0
cvec('ASNS1')=0.0
cvec('ASNS2')=0.0
cvec('ASNabc')=0.0
cvec('ASNt2r')=0.0
cvec('ASP1DC')=0.0
cvec('ASPCT')=0.0
cvec('ASPK')=0.0
cvec('ASPO3')=0.0
cvec('ASPO4')=0.0
cvec('ASPO5')=0.0
cvec('ASPO6')=0.0
cvec('ASPT')=0.0
cvec('ASPTA')=0.0
cvec('ASPabc')=0.0
cvec('ASPt2')=0.0
cvec('ASPt2_2')=0.0
cvec('ASPt2_3')=0.0
cvec('AST')=0.0
cvec('ATPM')=0.0
cvec('ATPPRT')=0.0
cvec('ATPS4r')=0.0
cvec('BETALDHx')=0.0
cvec('BETALDHy')=0.0
cvec('BPNT')=0.0
cvec('BSORx')=0.0
cvec('BSORy')=0.0
cvec('BTS2')=0.0
cvec('BUTCT')=0.0
cvec('BUTt2r')=0.0
cvec('BiomassEcoli')=1.0
cvec('C120SN')=0.0
cvec('C140SN')=0.0
cvec('C141SN')=0.0
cvec('C160SN')=0.0
cvec('C161SN')=0.0
cvec('C181SN')=0.0
cvec('CADVt')=0.0
cvec('CAT')=0.0
cvec('CBIAT_DELETE')=0.0
cvec('CBL1abc')=0.0
cvec('CBLAT_DELETE')=0.0
cvec('CBMK')=0.0
cvec('CBPS')=0.0
cvec('CDAPPA_EC')=0.0
cvec('CDPMEK')=0.0
cvec('CHLabc')=0.0
cvec('CHLt2r')=0.0
cvec('CHORM')=0.0
cvec('CHORS')=0.0
cvec('CHRPL')=0.0
cvec('CINNDO')=0.0
cvec('CITL')=0.0
cvec('CITt7')=0.0
cvec('CLPNS_EC')=0.0
cvec('CMPN')=0.0
cvec('CO2t')=0.0
cvec('CPPPGO')=0.0
cvec('CRNBTCT')=0.0
cvec('CRNCBCT')=0.0
cvec('CRNCDH')=0.0
cvec('CRNt7')=0.0
cvec('CS')=0.0
cvec('CSND')=0.0
cvec('CSNt2')=0.0
cvec('CTPS2')=0.0
cvec('CYANST')=0.0
cvec('CYNTAH')=0.0
cvec('CYNTt2')=0.0
cvec('CYSDS')=0.0
cvec('CYSS')=0.0
cvec('CYSTL')=0.0
cvec('CYSabc')=0.0
cvec('CYTBD')=0.0
cvec('CYTBO3')=0.0
cvec('CYTD')=0.0
cvec('CYTDK2')=0.0
cvec('CYTDt2')=0.0
cvec('CYTDt2r')=0.0
cvec('CYTK1')=0.0
cvec('CYTK2')=0.0
cvec('DAAD')=0.0
cvec('DADA')=0.0
cvec('DADK')=0.0
cvec('DADNt2')=0.0
cvec('DAGK_EC')=0.0
cvec('DALAt2r')=0.0
cvec('DAPDC')=0.0
cvec('DAPE')=0.0
cvec('DAPabc')=0.0
cvec('DASYN_EC')=0.0
cvec('DB4PS')=0.0
cvec('DBTSr')=0.0
cvec('DCTPD')=0.0
cvec('DCYTD')=0.0
cvec('DCYTt2')=0.0
cvec('DDGALK')=0.0
cvec('DDGLCNt2r')=0.0
cvec('DDGLK')=0.0
cvec('DDPA')=0.0
cvec('DDPGALA')=0.0
cvec('DGK1')=0.0
cvec('DGSNt2')=0.0
cvec('DHAD1')=0.0
cvec('DHAD2')=0.0
cvec('DHAPT')=0.0
cvec('DHAt')=0.0
cvec('DHBD')=0.0
cvec('DHBSr')=0.0
cvec('DHCIND')=0.0
cvec('DHCINDO')=0.0
cvec('DHDPRy')=0.0
cvec('DHDPS')=0.0
cvec('DHFR')=0.0
cvec('DHFS')=0.0
cvec('DHNAOT')=0.0
cvec('DHNPA2')=0.0
cvec('DHORD2')=0.0
cvec('DHORD5')=0.0
cvec('DHORTS')=0.0
cvec('DHPPD')=0.0
cvec('DHPPDA2')=0.0
cvec('DHPS2')=0.0
cvec('DHPTDCs')=0.0
cvec('DHQD')=0.0
cvec('DHQS')=0.0
cvec('DINSt2')=0.0
cvec('DKGLCNR1')=0.0
cvec('DKGLCNR2x')=0.0
cvec('DKGLCNR2y')=0.0
cvec('DKMPPD')=0.0
cvec('DKMPPD2')=0.0
cvec('DMATT')=0.0
cvec('DMPPS')=0.0
cvec('DMQMT')=0.0
cvec('DMSOR1')=0.0
cvec('DMSOR1e')=0.0
cvec('DMSOR2')=0.0
cvec('DMSOR2e')=0.0
cvec('DNMPPA')=0.0
cvec('DNTPPA')=0.0
cvec('DOGULNR')=0.0
cvec('DPCOAK')=0.0
cvec('DPR')=0.0
cvec('DRPA')=0.0
cvec('DSERt2r')=0.0
cvec('DTMPK')=0.0
cvec('DURIK1')=0.0
cvec('DURIPP')=0.0
cvec('DURIt2')=0.0
cvec('DUTPDP')=0.0
cvec('DXPRIi')=0.0
cvec('DXPS')=0.0
cvec('DXYLK')=0.0
cvec('D_LACt2')=0.0
cvec('E4PD')=0.0
cvec('ECAP_EC')=0.0
cvec('EDA')=0.0
cvec('EDD')=0.0
cvec('EDTXS1')=0.0
cvec('EDTXS2')=0.0
cvec('EDTXS3')=0.0
cvec('EDTXS4')=0.0
cvec('ENO')=0.0
cvec('ENTCS')=0.0
cvec('ETHAAL')=0.0
cvec('ETOHt2r')=0.0
cvec('EX_12ppd_S_e_')=0.0
cvec('EX_15dap_e_')=0.0
cvec('EX_26dap_M_e_')=0.0
cvec('EX_2ddglcn_e_')=0.0
cvec('EX_3hcinnm_e_')=0.0
cvec('EX_3hpppn_e_')=0.0
cvec('EX_4abut_e_')=0.0
cvec('EX_ac_e_')=0.0
cvec('EX_acac_e_')=0.0
cvec('EX_acald_e_')=0.0
cvec('EX_acgam_e_')=0.0
cvec('EX_acmana_e_')=0.0
cvec('EX_acnam_e_')=0.0
cvec('EX_ade_e_')=0.0
cvec('EX_adn_e_')=0.0
cvec('EX_akg_e_')=0.0
cvec('EX_ala_D_e_')=0.0
cvec('EX_ala_L_e_')=0.0
cvec('EX_alltn_e_')=0.0
cvec('EX_amp_e_')=0.0
cvec('EX_arab_L_e_')=0.0
cvec('EX_arg_L_e_')=0.0
cvec('EX_asn_L_e_')=0.0
cvec('EX_asp_L_e_')=0.0
cvec('EX_but_e_')=0.0
cvec('EX_cbl1_e_')=0.0
cvec('EX_chol_e_')=0.0
cvec('EX_cit_e_')=0.0
cvec('EX_co2_e_')=0.0
cvec('EX_crn_e_')=0.0
cvec('EX_csn_e_')=0.0
cvec('EX_cynt_e_')=0.0
cvec('EX_cys_L_e_')=0.0
cvec('EX_cytd_e_')=0.0
cvec('EX_dad_2_e_')=0.0
cvec('EX_dcyt_e_')=0.0
cvec('EX_dgsn_e_')=0.0
cvec('EX_dha_e_')=0.0
cvec('EX_din_e_')=0.0
cvec('EX_dms_e_')=0.0
cvec('EX_dmso_e_')=0.0
cvec('EX_duri_e_')=0.0
cvec('EX_etoh_e_')=0.0
cvec('EX_fe2_e_')=0.0
cvec('EX_for_e_')=0.0
cvec('EX_fru_e_')=0.0
cvec('EX_fuc1p_L_e_')=0.0
cvec('EX_fuc_L_e_')=0.0
cvec('EX_fum_e_')=0.0
cvec('EX_g6p_e_')=0.0
cvec('EX_gal_e_')=0.0
cvec('EX_galct_D_e_')=0.0
cvec('EX_galctn_D_e_')=0.0
cvec('EX_galt_e_')=0.0
cvec('EX_galur_e_')=0.0
cvec('EX_gam_e_')=0.0
cvec('EX_gbbtn_e_')=0.0
cvec('EX_glc_e_')=0.0
cvec('EX_glcn_e_')=0.0
cvec('EX_glcr_e_')=0.0
cvec('EX_glcur_e_')=0.0
cvec('EX_gln_L_e_')=0.0
cvec('EX_glu_L_e_')=0.0
cvec('EX_gly_e_')=0.0
cvec('EX_glyald_e_')=0.0
cvec('EX_glyb_e_')=0.0
cvec('EX_glyc3p_e_')=0.0
cvec('EX_glyc_e_')=0.0
cvec('EX_glyclt_e_')=0.0
cvec('EX_gsn_e_')=0.0
cvec('EX_gua_e_')=0.0
cvec('EX_h2o_e_')=0.0
cvec('EX_h_e_')=0.0
cvec('EX_hdca_e_')=0.0
cvec('EX_his_L_e_')=0.0
cvec('EX_hxan_e_')=0.0
cvec('EX_idon_L_e_')=0.0
cvec('EX_ile_L_e_')=0.0
cvec('EX_indole_e_')=0.0
cvec('EX_ins_e_')=0.0
cvec('EX_k_e_')=0.0
cvec('EX_lac_D_e_')=0.0
cvec('EX_lac_L_e_')=0.0
cvec('EX_lcts_e_')=0.0
cvec('EX_leu_L_e_')=0.0
cvec('EX_lys_L_e_')=0.0
cvec('EX_mal_L_e_')=0.0
cvec('EX_malt_e_')=0.0
cvec('EX_malthx_e_')=0.0
cvec('EX_maltpt_e_')=0.0
cvec('EX_malttr_e_')=0.0
cvec('EX_maltttr_e_')=0.0
cvec('EX_man6p_e_')=0.0
cvec('EX_man_e_')=0.0
cvec('EX_melib_e_')=0.0
cvec('EX_met_D_e_')=0.0
cvec('EX_met_L_e_')=0.0
cvec('EX_mnl_e_')=0.0
cvec('EX_na1_e_')=0.0
cvec('EX_nac_e_')=0.0
cvec('EX_nad_e_')=0.0
cvec('EX_nh4_e_')=0.0
cvec('EX_nmn_e_')=0.0
cvec('EX_no2_e_')=0.0
cvec('EX_no3_e_')=0.0
cvec('EX_o2_e_')=0.0
cvec('EX_ocdca_e_')=0.0
cvec('EX_orn_e_')=0.0
cvec('EX_phe_L_e_')=0.0
cvec('EX_pi_e_')=0.0
cvec('EX_pnto_R_e_')=0.0
cvec('EX_pppn_e_')=0.0
cvec('EX_pro_L_e_')=0.0
cvec('EX_ptrc_e_')=0.0
cvec('EX_pyr_e_')=0.0
cvec('EX_rib_D_e_')=0.0
cvec('EX_rmn_e_')=0.0
cvec('EX_sbt_D_e_')=0.0
cvec('EX_ser_D_e_')=0.0
cvec('EX_ser_L_e_')=0.0
cvec('EX_so4_e_')=0.0
cvec('EX_spmd_e_')=0.0
cvec('EX_succ_e_')=0.0
cvec('EX_sucr_e_')=0.0
cvec('EX_tartr_L_e_')=0.0
cvec('EX_taur_e_')=0.0
cvec('EX_thm_e_')=0.0
cvec('EX_thr_L_e_')=0.0
cvec('EX_thymd_e_')=0.0
cvec('EX_tma_e_')=0.0
cvec('EX_tmao_e_')=0.0
cvec('EX_tre_e_')=0.0
cvec('EX_trp_L_e_')=0.0
cvec('EX_tsul_e_')=0.0
cvec('EX_ttdca_e_')=0.0
cvec('EX_tyr_L_e_')=0.0
cvec('EX_ura_e_')=0.0
cvec('EX_urea_e_')=0.0
cvec('EX_uri_e_')=0.0
cvec('EX_val_L_e_')=0.0
cvec('EX_xan_e_')=0.0
cvec('EX_xtsn_e_')=0.0
cvec('EX_xyl_D_e_')=0.0
cvec('F6PA')=0.0
cvec('FAO1')=0.0
cvec('FAO2')=0.0
cvec('FAO3')=0.0
cvec('FAO4')=0.0
cvec('FBA')=0.0
cvec('FBP')=0.0
cvec('FCI')=0.0
cvec('FCLK')=0.0
cvec('FCLPA')=0.0
cvec('FCLT')=0.0
cvec('FDH2')=0.0
cvec('FDH3')=0.0
cvec('FE2abc')=0.0
cvec('FFSD')=0.0
cvec('FHL')=0.0
cvec('FMNAT')=0.0
cvec('FORt')=0.0
cvec('FRD2')=0.0
cvec('FRD3')=0.0
cvec('FRUK')=0.0
cvec('FRUpts')=0.0
cvec('FRUpts2')=0.0
cvec('FTHFD')=0.0
cvec('FUCPt6_2')=0.0
cvec('FUCt')=0.0
cvec('FUM')=0.0
cvec('FUMt2_2')=0.0
cvec('FUMt2_3')=0.0
cvec('G1PACT')=0.0
cvec('G1PP')=0.0
cvec('G1PTT')=0.0
cvec('G1SATi')=0.0
cvec('G3PD2')=0.0
cvec('G3PD5')=0.0
cvec('G3PD6')=0.0
cvec('G3PD7')=0.0
cvec('G5SADs')=0.0
cvec('G5SD')=0.0
cvec('G6PDA')=0.0
cvec('G6PDH2r')=0.0
cvec('G6Pt6_2')=0.0
cvec('GALCTD')=0.0
cvec('GALCTND')=0.0
cvec('GALCTNt2r')=0.0
cvec('GALCTt2r')=0.0
cvec('GALKr')=0.0
cvec('GALS3')=0.0
cvec('GALTpts')=0.0
cvec('GALU')=0.0
cvec('GALURt2r')=0.0
cvec('GALUi')=0.0
cvec('GALabc')=0.0
cvec('GALt2')=0.0
cvec('GAMpts')=0.0
cvec('GAPD')=0.0
cvec('GARFT')=0.0
cvec('GART')=0.0
cvec('GCALDD')=0.0
cvec('GDMANE')=0.0
cvec('GF6PTA')=0.0
cvec('GHMT2')=0.0
cvec('GK1')=0.0
cvec('GLCDe')=0.0
cvec('GLCNt2r')=0.0
cvec('GLCP')=0.0
cvec('GLCRAL')=0.0
cvec('GLCRD')=0.0
cvec('GLCRt2r')=0.0
cvec('GLCS1')=0.0
cvec('GLCURt2r')=0.0
cvec('GLCpts')=0.0
cvec('GLCt2')=0.0
cvec('GLGC')=0.0
cvec('GLNS')=0.0
cvec('GLNabc')=0.0
cvec('GLTPD')=0.0
cvec('GLU5K')=0.0
cvec('GLUABUTt7')=0.0
cvec('GLUCYS')=0.0
cvec('GLUDC')=0.0
cvec('GLUDy')=0.0
cvec('GLUN')=0.0
cvec('GLUPRT')=0.0
cvec('GLUR')=0.0
cvec('GLUSy')=0.0
cvec('GLUTRR')=0.0
cvec('GLUTRS')=0.0
cvec('GLUabc')=0.0
cvec('GLUt2r')=0.0
cvec('GLUt4')=0.0
cvec('GLXCL')=0.0
cvec('GLYALDt')=0.0
cvec('GLYATi')=0.0
cvec('GLYBabc')=0.0
cvec('GLYBt2r')=0.0
cvec('GLYC3Pabc')=0.0
cvec('GLYC3Pt6')=0.0
cvec('GLYCDx')=0.0
cvec('GLYCK')=0.0
cvec('GLYCL')=0.0
cvec('GLYCLTDx')=0.0
cvec('GLYCLTDy')=0.0
cvec('GLYCLTt2r')=0.0
cvec('GLYCTO2')=0.0
cvec('GLYCTO3')=0.0
cvec('GLYCTO4')=0.0
cvec('GLYCt')=0.0
cvec('GLYK')=0.0
cvec('GLYOX')=0.0
cvec('GLYt2r')=0.0
cvec('GMAND')=0.0
cvec('GMHEPAT')=0.0
cvec('GMHEPK')=0.0
cvec('GMHEPPA')=0.0
cvec('GMPR')=0.0
cvec('GMPS2')=0.0
cvec('GND')=0.0
cvec('GNK')=0.0
cvec('GOFUCR')=0.0
cvec('GP4GH')=0.0
cvec('GPDDA1')=0.0
cvec('GPDDA2')=0.0
cvec('GPDDA3')=0.0
cvec('GPDDA4')=0.0
cvec('GPDDA5')=0.0
cvec('GRTT')=0.0
cvec('GSNK')=0.0
cvec('GSNt2')=0.0
cvec('GSPMDA')=0.0
cvec('GSPMDS')=0.0
cvec('GTHOr')=0.0
cvec('GTHS')=0.0
cvec('GTPCI')=0.0
cvec('GTPCII2')=0.0
cvec('GUAD')=0.0
cvec('GUAPRT')=0.0
cvec('GUAt')=0.0
cvec('GUAt2')=0.0
cvec('GUI1')=0.0
cvec('GUI2')=0.0
cvec('H2Ot')=0.0
cvec('HBZOPT')=0.0
cvec('HCINNMt2r')=0.0
cvec('HCO3E')=0.0
cvec('HDCAt2')=0.0
cvec('HEMEOS')=0.0
cvec('HETZK')=0.0
cvec('HEX1')=0.0
cvec('HISTD')=0.0
cvec('HISTP')=0.0
cvec('HISabc')=0.0
cvec('HISt2r')=0.0
cvec('HKNDDH')=0.0
cvec('HKNTDH')=0.0
cvec('HMBS')=0.0
cvec('HMPK1')=0.0
cvec('HOPNTAL')=0.0
cvec('HPPK2')=0.0
cvec('HPPPNDO')=0.0
cvec('HPPPNt2r')=0.0
cvec('HPYRI')=0.0
cvec('HPYRRx')=0.0
cvec('HPYRRy')=0.0
cvec('HSDy')=0.0
cvec('HSK')=0.0
cvec('HSST')=0.0
cvec('HSTPT')=0.0
cvec('HXPRT')=0.0
cvec('HYD1')=0.0
cvec('HYD2')=0.0
cvec('HYD3')=0.0
cvec('HYPOE')=0.0
cvec('HYXNt')=0.0
cvec('ICDHyr')=0.0
cvec('ICHORSi')=0.0
cvec('ICHORT')=0.0
cvec('ICL')=0.0
cvec('IDOND')=0.0
cvec('IDOND2')=0.0
cvec('IDONt2r')=0.0
cvec('IG3PS')=0.0
cvec('IGPDH')=0.0
cvec('IGPS')=0.0
cvec('ILETA')=0.0
cvec('ILEabc')=0.0
cvec('ILEt2r')=0.0
cvec('IMPC')=0.0
cvec('IMPD')=0.0
cvec('INDOLEt2r')=0.0
cvec('INSK')=0.0
cvec('INSt2')=0.0
cvec('INSt2r')=0.0
cvec('IPDDIi')=0.0
cvec('IPDPS')=0.0
cvec('IPMD')=0.0
cvec('IPPMIa')=0.0
cvec('IPPMIb')=0.0
cvec('IPPS')=0.0
cvec('KARA1i')=0.0
cvec('KARA2i')=0.0
cvec('KAS14')=0.0
cvec('KAS15')=0.0
cvec('KAS16')=0.0
cvec('KDOCT2')=0.0
cvec('KDOPP')=0.0
cvec('KDOPS')=0.0
cvec('KG6PDC')=0.0
cvec('Kabc')=0.0
cvec('Kt2r')=0.0
cvec('LACZ')=0.0
cvec('LCAD')=0.0
cvec('LCADi')=0.0
cvec('LCARS')=0.0
cvec('LCTSt')=0.0
cvec('LDH_D')=0.0
cvec('LDH_D2')=0.0
cvec('LEUTAi')=0.0
cvec('LEUabc')=0.0
cvec('LEUt2r')=0.0
cvec('LGTHL')=0.0
cvec('LPADSS')=0.0
cvec('LPLIPA1')=0.0
cvec('LPLIPA2')=0.0
cvec('LPLIPA3')=0.0
cvec('LPLIPA4')=0.0
cvec('LPLIPA5')=0.0
cvec('LPLIPA6')=0.0
cvec('LPSSYN_EC')=0.0
cvec('LYSDC')=0.0
cvec('LYSabc')=0.0
cvec('LYSt2r')=0.0
cvec('L_LACD2')=0.0
cvec('L_LACD3')=0.0
cvec('L_LACt2r')=0.0
cvec('M1PD')=0.0
cvec('MACPD')=0.0
cvec('MALS')=0.0
cvec('MALTHXabc')=0.0
cvec('MALTPTabc')=0.0
cvec('MALTTRabc')=0.0
cvec('MALTTTRabc')=0.0
cvec('MALTabc')=0.0
cvec('MALTpts')=0.0
cvec('MALt2_2')=0.0
cvec('MALt2_3')=0.0
cvec('MAN1PT2')=0.0
cvec('MAN6PI')=0.0
cvec('MAN6Pt6_2')=0.0
cvec('MANAO')=0.0
cvec('MANpts')=0.0
cvec('MCITD')=0.0
cvec('MCITL2')=0.0
cvec('MCITS')=0.0
cvec('MCOATA')=0.0
cvec('MDH')=0.0
cvec('MDH2')=0.0
cvec('MDH3')=0.0
cvec('MDRPD')=0.0
cvec('ME1')=0.0
cvec('ME2')=0.0
cvec('MECDPDH')=0.0
cvec('MECDPS')=0.0
cvec('MELIBt2')=0.0
cvec('MEPCT')=0.0
cvec('METAT')=0.0
cvec('METDabc')=0.0
cvec('METS')=0.0
cvec('METabc')=0.0
cvec('MGSA')=0.0
cvec('MI1PP')=0.0
cvec('MICITD')=0.0
cvec('MLTG1')=0.0
cvec('MLTG2')=0.0
cvec('MLTG3')=0.0
cvec('MLTG4')=0.0
cvec('MLTG5')=0.0
cvec('MLTP1')=0.0
cvec('MLTP2')=0.0
cvec('MLTP3')=0.0
cvec('MMCD')=0.0
cvec('MME')=0.0
cvec('MMM2')=0.0
cvec('MNLpts')=0.0
cvec('MNNH')=0.0
cvec('MOAT')=0.0
cvec('MOAT2')=0.0
cvec('MOHMT')=0.0
cvec('MTAN')=0.0
cvec('MTHFC')=0.0
cvec('MTHFD')=0.0
cvec('MTHFR2')=0.0
cvec('MTRI')=0.0
cvec('MTRK')=0.0
cvec('NACODA')=0.0
cvec('NACUP')=0.0
cvec('NADDP')=0.0
cvec('NADDPe')=0.0
cvec('NADH10')=0.0
cvec('NADH5')=0.0
cvec('NADH6')=0.0
cvec('NADH7')=0.0
cvec('NADH8')=0.0
cvec('NADH9')=0.0
cvec('NADK')=0.0
cvec('NADPPPS')=0.0
cvec('NADS1')=0.0
cvec('NADTRHD')=0.0
cvec('NAMNPP')=0.0
cvec('NAt3_1')=0.0
cvec('NAt3_15')=0.0
cvec('NAt3_2')=0.0
cvec('NDPK1')=0.0
cvec('NDPK2')=0.0
cvec('NDPK3')=0.0
cvec('NDPK4')=0.0
cvec('NDPK5')=0.0
cvec('NDPK6')=0.0
cvec('NDPK7')=0.0
cvec('NDPK8')=0.0
cvec('NH4t')=0.0
cvec('NMNAT')=0.0
cvec('NMNDA')=0.0
cvec('NMNN')=0.0
cvec('NMNP')=0.0
cvec('NMNt7')=0.0
cvec('NNAM')=0.0
cvec('NNAT')=0.0
cvec('NNDMBRT')=0.0
cvec('NNDPR')=0.0
cvec('NO2t2r')=0.0
cvec('NO3R1')=0.0
cvec('NO3R2')=0.0
cvec('NO3t7')=0.0
cvec('NPHS')=0.0
cvec('NTD1')=0.0
cvec('NTD10')=0.0
cvec('NTD11')=0.0
cvec('NTD2')=0.0
cvec('NTD3')=0.0
cvec('NTD4')=0.0
cvec('NTD5')=0.0
cvec('NTD6')=0.0
cvec('NTD7')=0.0
cvec('NTD8')=0.0
cvec('NTD9')=0.0
cvec('NTPP1')=0.0
cvec('NTPP2')=0.0
cvec('NTPP3')=0.0
cvec('NTPP4')=0.0
cvec('NTPP5')=0.0
cvec('NTPP6')=0.0
cvec('NTPP7')=0.0
cvec('NTPP8')=0.0
cvec('NTPTP1')=0.0
cvec('NTPTP2')=0.0
cvec('NTRIR2x')=0.0
cvec('O2t')=0.0
cvec('OBTFL')=0.0
cvec('OCBT')=0.0
cvec('OCDCAt2')=0.0
cvec('OCTDPS')=0.0
cvec('OHPBAT')=0.0
cvec('OHPHM')=0.0
cvec('OMBZLM')=0.0
cvec('OMCDC')=0.0
cvec('OMMBLHX')=0.0
cvec('OMPDC')=0.0
cvec('OMPHHX')=0.0
cvec('OP4ENH')=0.0
cvec('OPHBDC')=0.0
cvec('OPHHX')=0.0
cvec('ORNDC')=0.0
cvec('ORNTA')=0.0
cvec('ORNabc')=0.0
cvec('ORPT')=0.0
cvec('OXGDC2')=0.0
cvec('P5CD')=0.0
cvec('P5CR')=0.0
cvec('PACCOAL')=0.0
cvec('PANTS')=0.0
cvec('PAPA_EC')=0.0
cvec('PAPPT3')=0.0
cvec('PAPSR')=0.0
cvec('PASYN_EC')=0.0
cvec('PDH')=0.0
cvec('PDX5PO')=0.0
cvec('PDX5PS')=0.0
cvec('PDXPP')=0.0
cvec('PEAMNO')=0.0
cvec('PEPT_EC')=0.0
cvec('PERD')=0.0
cvec('PFK')=0.0
cvec('PFK_2')=0.0
cvec('PFL')=0.0
cvec('PGAMT')=0.0
cvec('PGCD')=0.0
cvec('PGI')=0.0
cvec('PGK')=0.0
cvec('PGL')=0.0
cvec('PGLYCP')=0.0
cvec('PGM')=0.0
cvec('PGMT')=0.0
cvec('PGPP_EC')=0.0
cvec('PGSA_EC')=0.0
cvec('PHETA1')=0.0
cvec('PHEt2r')=0.0
cvec('PIabc')=0.0
cvec('PIt2r')=0.0
cvec('PLIPA1')=0.0
cvec('PLIPA2')=0.0
cvec('PLIPA3')=0.0
cvec('PMANM')=0.0
cvec('PMDPHT')=0.0
cvec('PMPK')=0.0
cvec('PNTK')=0.0
cvec('PNTOt4')=0.0
cvec('POX')=0.0
cvec('PPA')=0.0
cvec('PPAKr')=0.0
cvec('PPBNGS')=0.0
cvec('PPC')=0.0
cvec('PPCDC')=0.0
cvec('PPCK')=0.0
cvec('PPCSCT')=0.0
cvec('PPM')=0.0
cvec('PPM2')=0.0
cvec('PPNCL2')=0.0
cvec('PPND')=0.0
cvec('PPNDH')=0.0
cvec('PPPGO')=0.0
cvec('PPPNDO')=0.0
cvec('PPPNt2r')=0.0
cvec('PPS')=0.0
cvec('PPTGS')=0.0
cvec('PRAGSr')=0.0
cvec('PRAIS')=0.0
cvec('PRAIi')=0.0
cvec('PRAMPC')=0.0
cvec('PRASCS')=0.0
cvec('PRATPP')=0.0
cvec('PRFGS')=0.0
cvec('PRMICIi')=0.0
cvec('PROD2')=0.0
cvec('PROabc')=0.0
cvec('PROt2r')=0.0
cvec('PROt4')=0.0
cvec('PRPPS')=0.0
cvec('PSCVT')=0.0
cvec('PSD_EC')=0.0
cvec('PSERT')=0.0
cvec('PSP_L')=0.0
cvec('PSSA_EC')=0.0
cvec('PTA2')=0.0
cvec('PTAr')=0.0
cvec('PTPATi')=0.0
cvec('PTRCORNt7')=0.0
cvec('PTRCTA')=0.0
cvec('PTRCabc')=0.0
cvec('PTRCt2r')=0.0
cvec('PUNP1')=0.0
cvec('PUNP2')=0.0
cvec('PUNP3')=0.0
cvec('PUNP4')=0.0
cvec('PUNP5')=0.0
cvec('PUNP6')=0.0
cvec('PUNP7')=0.0
cvec('PYAM5PO')=0.0
cvec('PYDAMK')=0.0
cvec('PYDXK')=0.0
cvec('PYDXNK')=0.0
cvec('PYDXPP')=0.0
cvec('PYK')=0.0
cvec('PYNP2r')=0.0
cvec('PYRt2r')=0.0
cvec('QULNS')=0.0
cvec('RBFK')=0.0
cvec('RBFSa')=0.0
cvec('RBFSb')=0.0
cvec('RBK')=0.0
cvec('RBK_L1')=0.0
cvec('RBP4E')=0.0
cvec('RHCCE')=0.0
cvec('RIBabc')=0.0
cvec('RMI')=0.0
cvec('RMK')=0.0
cvec('RMNt')=0.0
cvec('RMPA')=0.0
cvec('RNDR1')=0.0
cvec('RNDR2')=0.0
cvec('RNDR3')=0.0
cvec('RNDR4')=0.0
cvec('RNTR1')=0.0
cvec('RNTR2')=0.0
cvec('RNTR3')=0.0
cvec('RNTR4')=0.0
cvec('RPE')=0.0
cvec('RPI')=0.0
cvec('RZ5PP')=0.0
cvec('S7PI')=0.0
cvec('SADH')=0.0
cvec('SADT2')=0.0
cvec('SBTPD')=0.0
cvec('SBTpts')=0.0
cvec('SDPDS')=0.0
cvec('SDPTA')=0.0
cvec('SELNPS')=0.0
cvec('SERASr')=0.0
cvec('SERAT')=0.0
cvec('SERD_D')=0.0
cvec('SERD_L')=0.0
cvec('SERt2r')=0.0
cvec('SERt4')=0.0
cvec('SGDS')=0.0
cvec('SGSAD')=0.0
cvec('SHCHCS2')=0.0
cvec('SHCHD2')=0.0
cvec('SHCHF')=0.0
cvec('SHK3Dr')=0.0
cvec('SHKK')=0.0
cvec('SHSL1')=0.0
cvec('SOTA')=0.0
cvec('SPMDAT1')=0.0
cvec('SPMDAT2')=0.0
cvec('SPMDabc')=0.0
cvec('SPMS')=0.0
cvec('SPODM')=0.0
cvec('SSALx')=0.0
cvec('SSALy')=0.0
cvec('SUCBZL')=0.0
cvec('SUCBZS')=0.0
cvec('SUCCabc')=0.0
cvec('SUCCt2_2')=0.0
cvec('SUCCt2_3')=0.0
cvec('SUCCt2b')=0.0
cvec('SUCD1i')=0.0
cvec('SUCD4')=0.0
cvec('SUCFUMt')=0.0
cvec('SUCOAS')=0.0
cvec('SUCpts')=0.0
cvec('SULR')=0.0
cvec('SULabc')=0.0
cvec('TA1')=0.0
cvec('TA2')=0.0
cvec('TAGURr')=0.0
cvec('TARTD')=0.0
cvec('TARTRt7')=0.0
cvec('TAUDO')=0.0
cvec('TAURabc')=0.0
cvec('TDPADGAT')=0.0
cvec('TDPAGTA')=0.0
cvec('TDPDRE')=0.0
cvec('TDPDRR')=0.0
cvec('TDPGDH')=0.0
cvec('TDSK')=0.0
cvec('TGBPA')=0.0
cvec('THD2')=0.0
cvec('THDPS')=0.0
cvec('THMDt2')=0.0
cvec('THMDt2r')=0.0
cvec('THMabc')=0.0
cvec('THRAr')=0.0
cvec('THRD')=0.0
cvec('THRD_L')=0.0
cvec('THRS')=0.0
cvec('THRabc')=0.0
cvec('THRt2r')=0.0
cvec('THRt4')=0.0
cvec('THZPSN')=0.0
cvec('TK1')=0.0
cvec('TK2')=0.0
cvec('TK3')=0.0
cvec('TMAOR1')=0.0
cvec('TMAOR1e')=0.0
cvec('TMAOR2')=0.0
cvec('TMAOR2e')=0.0
cvec('TMDK1')=0.0
cvec('TMDPP')=0.0
cvec('TMDS')=0.0
cvec('TMKr')=0.0
cvec('TMPKr')=0.0
cvec('TMPPP')=0.0
cvec('TPI')=0.0
cvec('TRDR')=0.0
cvec('TRE6PH')=0.0
cvec('TRE6PP')=0.0
cvec('TRE6PS')=0.0
cvec('TREH')=0.0
cvec('TREHe')=0.0
cvec('TREpts')=0.0
cvec('TRPAS2')=0.0
cvec('TRPS1')=0.0
cvec('TRPS2')=0.0
cvec('TRPS3')=0.0
cvec('TRPt2r')=0.0
cvec('TRSAR')=0.0
cvec('TSULabc')=0.0
cvec('TTDCAt2')=0.0
cvec('TYRTA')=0.0
cvec('TYRt2r')=0.0
cvec('U23GAAT')=0.0
cvec('UAAGDS')=0.0
cvec('UACMAMO')=0.0
cvec('UAG2Ei')=0.0
cvec('UAGAAT')=0.0
cvec('UAGCVT')=0.0
cvec('UAGDP')=0.0
cvec('UAGPT3')=0.0
cvec('UAMAGS')=0.0
cvec('UAMAS')=0.0
cvec('UAPGR')=0.0
cvec('UDCPDP')=0.0
cvec('UDCPDPS')=0.0
cvec('UDPG4E')=0.0
cvec('UDPGALM')=0.0
cvec('UDPGD')=0.0
cvec('UGLT')=0.0
cvec('UGLYCH')=0.0
cvec('UGMDDS')=0.0
cvec('UHGADA')=0.0
cvec('UMPK')=0.0
cvec('UNK3')=0.0
cvec('UPP3MT')=0.0
cvec('UPP3S')=0.0
cvec('UPPDC1')=0.0
cvec('UPPRT')=0.0
cvec('URAt2')=0.0
cvec('URAt2r')=0.0
cvec('UREAt')=0.0
cvec('URIDK2r')=0.0
cvec('URIK2')=0.0
cvec('URIt2')=0.0
cvec('URIt2r')=0.0
cvec('USHD')=0.0
cvec('VALTA')=0.0
cvec('VALabc')=0.0
cvec('VALt2r')=0.0
cvec('VPAMT')=0.0
cvec('X5PL3E')=0.0
cvec('XANt')=0.0
cvec('XANt2')=0.0
cvec('XPPT')=0.0
cvec('XTSNt2r')=0.0
cvec('XYLI1')=0.0
cvec('XYLI2i')=0.0
cvec('XYLK')=0.0
cvec('XYLabc')=0.0
cvec('XYLt2')=0.0
