# Supplementary material for: A Method to Constrain Genome-Scale Models with 13C Labeling Data
Source: PLoS Comput Biol. 2015 Sep 17;11(9):e1004363. doi: 10.1371/journal.pcbi.1004363 (PMC4574858; doi:10.1371/journal.pcbi.1004363)
Supplement: S1 Code — GAMS files, input files and expected outputs for the nine strains considered (wild type at 5, 6 and 7 hrs, pyk KO at 5, 6 and 7 hrs and pgi KO at 16, 21 and 23 hrs) for the data fits. (GZ) [file pcbi.1004363.s004.gz › GAMSfiles/pyk7h/aacorr.txt]

aacorr('3pg','3pg_c_1_2_3')=1;
aacorr('dhap','dhap_c_1_2_3')=1;
aacorr('fdp','fdp_c_1_2_3_4_5_6')=1;
aacorr('mal-L','mal_L_c_1_2_3_4')=1;
aacorr('pep','pep_c_1_2_3')=1;
aacorr('pyr','pyr_c_1_2_3')=1;
aacorr('r5p','r5p_c_1_2_3_4_5')=1;
aacorr('ru5p-D','ru5p_D_c_1_2_3_4_5')=1;
aacorr('s7p','s7p_c_1_2_3_4_5_6_7')=1;
