# Supplementary material for: A Method to Constrain Genome-Scale Models with 13C Labeling Data
Source: PLoS Comput Biol. 2015 Sep 17;11(9):e1004363. doi: 10.1371/journal.pcbi.1004363 (PMC4574858; doi:10.1371/journal.pcbi.1004363)
Supplement: S1 Code — GAMS files, input files and expected outputs for the nine strains considered (wild type at 5, 6 and 7 hrs, pyk KO at 5, 6 and 7 hrs and pgi KO at 16, 21 and 23 hrs) for the data fits. (GZ) [file pcbi.1004363.s004.gz › GAMSfiles/pyk7h/vLOWER.txt]

vLOWER('ABTA')=0.0
vLOWER('ABUTD')=0.0
vLOWER('ACACCT')=0.0
vLOWER('ACALDi')=0.0
vLOWER('ACGK')=0.0
vLOWER('ACGS')=0.0
vLOWER('ACHBS')=0.0
vLOWER('ACKr_b')=0.0
vLOWER('ACKr_f')=0.0
vLOWER('ACLS')=0.0
vLOWER('ACODA')=0.0
vLOWER('ACONT')=0.0
vLOWER('ACOTA_b')=0.0
vLOWER('ACOTA_f')=0.0
vLOWER('ADHEr')=0.0
vLOWER('ADSL1r')=0.0
vLOWER('ADSL2r')=0.0
vLOWER('ADSS')=0.0
vLOWER('AGMT')=0.0
vLOWER('AGPR_b')=0.0
vLOWER('AGPR_f')=0.0
vLOWER('AIRC2')=0.0
vLOWER('AIRC3_b')=0.0
vLOWER('AIRC3_f')=0.0
vLOWER('AKGDH')=0.0
vLOWER('ALATA_L_b')=0.0
vLOWER('ALATA_L_f')=0.0
vLOWER('ARGDC')=0.0
vLOWER('ARGSL_b')=0.0
vLOWER('ARGSL_f')=0.0
vLOWER('ARGSS')=0.0
vLOWER('ASAD_b')=0.0
vLOWER('ASAD_f')=0.0
vLOWER('ASPK_b')=0.0
vLOWER('ASPK_f')=0.0
vLOWER('ASPTA_b')=0.0
vLOWER('ASPTA_f')=0.0
vLOWER('CBMK')=0.0
vLOWER('CBPS')=0.0
vLOWER('CHORM')=0.0
vLOWER('CHORS')=0.0
vLOWER('CS')=0.0
vLOWER('DDPA')=0.0
vLOWER('DHAD1')=0.0
vLOWER('DHAD2')=0.0
vLOWER('DHAPT')=1e-06
vLOWER('DHQD_b')=0.0
vLOWER('DHQD_f')=0.0
vLOWER('DHQS')=0.0
vLOWER('EDA')=0.0
vLOWER('EDD')=0.0
vLOWER('ENO_b')=0.0
vLOWER('ENO_f')=1e-06
vLOWER('ETOHt2r_b')=1e-06
vLOWER('ETOHt2r_f')=0.0
vLOWER('EX_etoh_e_')=0.0
vLOWER('EX_glc_e_')=-1.0
vLOWER('EX_lac_L_e_')=0.0
vLOWER('F6PA')=0.0
vLOWER('FBA_b')=1e-06
vLOWER('FBA_f')=1e-06
vLOWER('FUM')=1e-06
vLOWER('G5SADs')=0.0
vLOWER('G5SD')=0.0
vLOWER('G6PDH2r')=0.0
vLOWER('GAPD')=0.0
vLOWER('GART')=0.0
vLOWER('GHMT2')=0.0
vLOWER('GLCpts')=1.0
vLOWER('GLCt2')=0.0
vLOWER('GLNS')=0.0
vLOWER('GLU5K')=0.0
vLOWER('GLUDy_b')=0.0
vLOWER('GLUDy_f')=0.0
vLOWER('GLUPRT')=0.0
vLOWER('GLYCL_b')=0.0
vLOWER('GLYCL_f')=0.0
vLOWER('GMPS2')=0.0
vLOWER('GND')=1e-06
vLOWER('HCO3E_b')=0.0
vLOWER('HCO3E_f')=0.0
vLOWER('HEX1')=0.0
vLOWER('HSDy_b')=0.0
vLOWER('HSDy_f')=0.0
vLOWER('HSK')=0.0
vLOWER('ICDHyr')=0.0
vLOWER('ICL')=0.0
vLOWER('ILETA_b')=0.0
vLOWER('ILETA_f')=0.0
vLOWER('KARA1i')=0.0
vLOWER('KARA2i')=0.0
vLOWER('LEUTAi')=0.0
vLOWER('L_LACD2_b')=0.0
vLOWER('L_LACD2_f')=0.0
vLOWER('L_LACD3_b')=0.0
vLOWER('L_LACD3_f')=0.0
vLOWER('L_LACt2r_b')=1e-06
vLOWER('L_LACt2r_f')=0.0
vLOWER('MALS')=1e-06
vLOWER('MDH_b')=1e-06
vLOWER('MDH_f')=0.0
vLOWER('ME1')=0.0
vLOWER('ME2')=0.0
vLOWER('OCBT_b')=0.0
vLOWER('OCBT_f')=0.0
vLOWER('P5CR')=0.0
vLOWER('PDH')=0.0
vLOWER('PFK')=1e-06
vLOWER('PGCD')=0.0
vLOWER('PGI_b')=0.0
vLOWER('PGI_f')=0.0
vLOWER('PGK_b')=1e-06
vLOWER('PGK_f')=0.0
vLOWER('PGL')=0.0
vLOWER('PGM_b')=0.0
vLOWER('PGM_f')=1e-06
vLOWER('PHETA1_b')=0.0
vLOWER('PHETA1_f')=0.0
vLOWER('POX')=0.0
vLOWER('PPC')=0.0
vLOWER('PPCK')=1e-06
vLOWER('PPND')=0.0
vLOWER('PPNDH')=0.0
vLOWER('PRAGSr_b')=0.0
vLOWER('PRAGSr_f')=0.0
vLOWER('PRAIS')=0.0
vLOWER('PRASCS_b')=0.0
vLOWER('PRASCS_f')=0.0
vLOWER('PRFGS')=0.0
vLOWER('PRPPS_b')=1e-06
vLOWER('PRPPS_f')=0.0
vLOWER('PSCVT')=0.0
vLOWER('PSERT')=0.0
vLOWER('PSP_L')=0.0
vLOWER('PTAr')=0.0
vLOWER('PTRCTA')=0.0
vLOWER('PYK')=0.0
vLOWER('RPE_b')=1e-06
vLOWER('RPE_f')=0.0
vLOWER('RPI_b')=1e-06
vLOWER('RPI_f')=1e-06
vLOWER('SDPTA_b')=0.0
vLOWER('SDPTA_f')=0.0
vLOWER('SHK3Dr_b')=0.0
vLOWER('SHK3Dr_f')=0.0
vLOWER('SHKK')=0.0
vLOWER('SSALx')=0.0
vLOWER('SSALy')=0.0
vLOWER('SUCD1i')=0.0
vLOWER('SUCOAS_b')=0.0
vLOWER('SUCOAS_f')=0.0
vLOWER('TA1_b')=0.0
vLOWER('TA1_f')=0.0
vLOWER('TA2_b')=1e-06
vLOWER('TA2_f')=0.0
vLOWER('THRAr_b')=0.0
vLOWER('THRAr_f')=0.0
vLOWER('THRD_L')=0.0
vLOWER('THRS')=0.0
vLOWER('TK1_b')=0.0
vLOWER('TK1_f')=0.0
vLOWER('TK2_b')=0.0
vLOWER('TK2_f')=0.0
vLOWER('TK3_b')=1e-06
vLOWER('TK3_f')=1e-06
vLOWER('TPI_b')=1e-06
vLOWER('TPI_f')=0.0
vLOWER('TYRTA_b')=0.0
vLOWER('TYRTA_f')=0.0
vLOWER('VALTA_b')=0.0
vLOWER('VALTA_f')=0.0
