# Supplementary material for: A Method to Constrain Genome-Scale Models with 13C Labeling Data
Source: PLoS Comput Biol. 2015 Sep 17;11(9):e1004363. doi: 10.1371/journal.pcbi.1004363 (PMC4574858; doi:10.1371/journal.pcbi.1004363)
Supplement: S1 Code — GAMS files, input files and expected outputs for the nine strains considered (wild type at 5, 6 and 7 hrs, pyk KO at 5, 6 and 7 hrs and pgi KO at 16, 21 and 23 hrs) for the data fits. (GZ) [file pcbi.1004363.s004.gz › GAMSfiles/pyk7h/Source_Labeling.txt]

f.fx('glc_D_e_1','0')=0.5;
f.fx('glc_D_e_1','1')=0.5;
*
f.fx('glc_D_e_1_2','0')=0.5;
f.fx('glc_D_e_1_2','1')=0.3;
f.fx('glc_D_e_1_2','2')=0.2;
*
f.fx('glc_D_e_1_2_3','0')=0.5;
f.fx('glc_D_e_1_2_3','1')=0.3;
f.fx('glc_D_e_1_2_3','2')=0.0;
f.fx('glc_D_e_1_2_3','3')=0.2;
*
f.fx('glc_D_e_1_2_3_4_5_6','0')=0.5;
f.fx('glc_D_e_1_2_3_4_5_6','1')=0.3;
f.fx('glc_D_e_1_2_3_4_5_6','2')=0.0;
f.fx('glc_D_e_1_2_3_4_5_6','3')=0.0;
f.fx('glc_D_e_1_2_3_4_5_6','4')=0.0;
f.fx('glc_D_e_1_2_3_4_5_6','5')=0.0;
f.fx('glc_D_e_1_2_3_4_5_6','6')=0.2;
*
f.fx('glc_D_e_1_3','0')=0.5;
f.fx('glc_D_e_1_3','1')=0.3;
f.fx('glc_D_e_1_3','2')=0.2;
*
f.fx('glc_D_e_2','0')=0.8;
f.fx('glc_D_e_2','1')=0.2;
*
f.fx('glc_D_e_2_3','0')=0.8;
f.fx('glc_D_e_2_3','1')=0.0;
f.fx('glc_D_e_2_3','2')=0.2;
*
f.fx('glc_D_e_2_3_4_5_6','0')=0.8;
f.fx('glc_D_e_2_3_4_5_6','1')=0.0;
f.fx('glc_D_e_2_3_4_5_6','2')=0.0;
f.fx('glc_D_e_2_3_4_5_6','3')=0.0;
f.fx('glc_D_e_2_3_4_5_6','4')=0.0;
f.fx('glc_D_e_2_3_4_5_6','5')=0.2;
*
f.fx('glc_D_e_3','0')=0.8;
f.fx('glc_D_e_3','1')=0.2;
*
f.fx('glc_D_e_3_4_5_6','0')=0.8;
f.fx('glc_D_e_3_4_5_6','1')=0.0;
f.fx('glc_D_e_3_4_5_6','2')=0.0;
f.fx('glc_D_e_3_4_5_6','3')=0.0;
f.fx('glc_D_e_3_4_5_6','4')=0.2;
*
f.fx('glc_D_e_4','0')=0.8;
f.fx('glc_D_e_4','1')=0.2;
*
f.fx('glc_D_e_4_5','0')=0.8;
f.fx('glc_D_e_4_5','1')=0.0;
f.fx('glc_D_e_4_5','2')=0.2;
*
f.fx('glc_D_e_4_5_6','0')=0.8;
f.fx('glc_D_e_4_5_6','1')=0.0;
f.fx('glc_D_e_4_5_6','2')=0.0;
f.fx('glc_D_e_4_5_6','3')=0.2;
*
f.fx('glc_D_e_4_6','0')=0.8;
f.fx('glc_D_e_4_6','1')=0.0;
f.fx('glc_D_e_4_6','2')=0.2;
*
f.fx('glc_D_e_5','0')=0.8;
f.fx('glc_D_e_5','1')=0.2;
*
f.fx('glc_D_e_5_6','0')=0.8;
f.fx('glc_D_e_5_6','1')=0.0;
f.fx('glc_D_e_5_6','2')=0.2;
*
f.fx('glc_D_e_6','0')=0.8;
f.fx('glc_D_e_6','1')=0.2;
*
*
