# Supplementary material for: A Method to Constrain Genome-Scale Models with 13C Labeling Data
Source: PLoS Comput Biol. 2015 Sep 17;11(9):e1004363. doi: 10.1371/journal.pcbi.1004363 (PMC4574858; doi:10.1371/journal.pcbi.1004363)
Supplement: S1 Code — GAMS files, input files and expected outputs for the nine strains considered (wild type at 5, 6 and 7 hrs, pyk KO at 5, 6 and 7 hrs and pgi KO at 16, 21 and 23 hrs) for the data fits. (GZ) [file pcbi.1004363.s004.gz › GAMSfiles/pyk7h/vUPPER.txt]

vUPPER('ABTA')=69.4444444444
vUPPER('ABUTD')=69.4444444444
vUPPER('ACACCT')=69.4444444444
vUPPER('ACALDi')=69.4444444444
vUPPER('ACGK')=69.4444444444
vUPPER('ACGS')=69.4444444444
vUPPER('ACHBS')=69.4444444444
vUPPER('ACKr_b')=69.4444444444
vUPPER('ACKr_f')=69.4444444444
vUPPER('ACLS')=69.4444444444
vUPPER('ACODA')=69.4444444444
vUPPER('ACONT')=69.4444444444
vUPPER('ACOTA_b')=69.4444444444
vUPPER('ACOTA_f')=69.4444444444
vUPPER('ADHEr')=69.4444444444
vUPPER('ADSL1r')=69.4444444444
vUPPER('ADSL2r')=69.4444444444
vUPPER('ADSS')=69.4444444444
vUPPER('AGMT')=69.4444444444
vUPPER('AGPR_b')=69.4444444444
vUPPER('AGPR_f')=69.4444444444
vUPPER('AIRC2')=69.4444444444
vUPPER('AIRC3_b')=69.4444444444
vUPPER('AIRC3_f')=69.4444444444
vUPPER('AKGDH')=69.4444444444
vUPPER('ALATA_L_b')=69.4444444444
vUPPER('ALATA_L_f')=69.4444444444
vUPPER('ARGDC')=69.4444444444
vUPPER('ARGSL_b')=69.4444444444
vUPPER('ARGSL_f')=69.4444444444
vUPPER('ARGSS')=69.4444444444
vUPPER('ASAD_b')=69.4444444444
vUPPER('ASAD_f')=69.4444444444
vUPPER('ASPK_b')=69.4444444444
vUPPER('ASPK_f')=69.4444444444
vUPPER('ASPTA_b')=69.4444444444
vUPPER('ASPTA_f')=69.4444444444
vUPPER('CBMK')=69.4444444444
vUPPER('CBPS')=69.4444444444
vUPPER('CHORM')=69.4444444444
vUPPER('CHORS')=69.4444444444
vUPPER('CS')=69.4444444444
vUPPER('DDPA')=69.4444444444
vUPPER('DHAD1')=69.4444444444
vUPPER('DHAD2')=69.4444444444
vUPPER('DHAPT')=69.4444444444
vUPPER('DHQD_b')=69.4444444444
vUPPER('DHQD_f')=69.4444444444
vUPPER('DHQS')=69.4444444444
vUPPER('EDA')=69.4444444444
vUPPER('EDD')=69.4444444444
vUPPER('ENO_b')=69.4444444444
vUPPER('ENO_f')=69.4444444444
vUPPER('ETOHt2r_b')=69.4444444444
vUPPER('ETOHt2r_f')=69.4444444444
vUPPER('EX_etoh_e_')=69.4444444444
vUPPER('EX_glc_e_')=-1.0
vUPPER('EX_lac_L_e_')=69.4444444444
vUPPER('F6PA')=69.4444444444
vUPPER('FBA_b')=69.4444444444
vUPPER('FBA_f')=69.4444444444
vUPPER('FUM')=69.4444444444
vUPPER('G5SADs')=69.4444444444
vUPPER('G5SD')=69.4444444444
vUPPER('G6PDH2r')=69.4444444444
vUPPER('GAPD')=69.4444444444
vUPPER('GART')=69.4444444444
vUPPER('GHMT2')=69.4444444444
vUPPER('GLCpts')=1.0
vUPPER('GLCt2')=69.4444444444
vUPPER('GLNS')=69.4444444444
vUPPER('GLU5K')=69.4444444444
vUPPER('GLUDy_b')=69.4444444444
vUPPER('GLUDy_f')=69.4444444444
vUPPER('GLUPRT')=69.4444444444
vUPPER('GLYCL_b')=0.0
vUPPER('GLYCL_f')=69.4444444444
vUPPER('GMPS2')=69.4444444444
vUPPER('GND')=69.4444444444
vUPPER('HCO3E_b')=69.4444444444
vUPPER('HCO3E_f')=69.4444444444
vUPPER('HEX1')=69.4444444444
vUPPER('HSDy_b')=69.4444444444
vUPPER('HSDy_f')=69.4444444444
vUPPER('HSK')=69.4444444444
vUPPER('ICDHyr')=69.4444444444
vUPPER('ICL')=69.4444444444
vUPPER('ILETA_b')=69.4444444444
vUPPER('ILETA_f')=69.4444444444
vUPPER('KARA1i')=69.4444444444
vUPPER('KARA2i')=69.4444444444
vUPPER('LEUTAi')=69.4444444444
vUPPER('L_LACD2_b')=0.0
vUPPER('L_LACD2_f')=69.4444444444
vUPPER('L_LACD3_b')=0.0
vUPPER('L_LACD3_f')=69.4444444444
vUPPER('L_LACt2r_b')=69.4444444444
vUPPER('L_LACt2r_f')=69.4444444444
vUPPER('MALS')=69.4444444444
vUPPER('MDH_b')=69.4444444444
vUPPER('MDH_f')=69.4444444444
vUPPER('ME1')=69.4444444444
vUPPER('ME2')=69.4444444444
vUPPER('OCBT_b')=69.4444444444
vUPPER('OCBT_f')=69.4444444444
vUPPER('P5CR')=69.4444444444
vUPPER('PDH')=69.4444444444
vUPPER('PFK')=69.4444444444
vUPPER('PGCD')=69.4444444444
vUPPER('PGI_b')=69.4444444444
vUPPER('PGI_f')=69.4444444444
vUPPER('PGK_b')=69.4444444444
vUPPER('PGK_f')=69.4444444444
vUPPER('PGL')=69.4444444444
vUPPER('PGM_b')=69.4444444444
vUPPER('PGM_f')=69.4444444444
vUPPER('PHETA1_b')=69.4444444444
vUPPER('PHETA1_f')=69.4444444444
vUPPER('POX')=69.4444444444
vUPPER('PPC')=69.4444444444
vUPPER('PPCK')=69.4444444444
vUPPER('PPND')=69.4444444444
vUPPER('PPNDH')=69.4444444444
vUPPER('PRAGSr_b')=69.4444444444
vUPPER('PRAGSr_f')=69.4444444444
vUPPER('PRAIS')=69.4444444444
vUPPER('PRASCS_b')=69.4444444444
vUPPER('PRASCS_f')=69.4444444444
vUPPER('PRFGS')=69.4444444444
vUPPER('PRPPS_b')=69.4444444444
vUPPER('PRPPS_f')=69.4444444444
vUPPER('PSCVT')=69.4444444444
vUPPER('PSERT')=69.4444444444
vUPPER('PSP_L')=69.4444444444
vUPPER('PTAr')=69.4444444444
vUPPER('PTRCTA')=69.4444444444
vUPPER('PYK')=0.0
vUPPER('RPE_b')=69.4444444444
vUPPER('RPE_f')=69.4444444444
vUPPER('RPI_b')=69.4444444444
vUPPER('RPI_f')=69.4444444444
vUPPER('SDPTA_b')=69.4444444444
vUPPER('SDPTA_f')=69.4444444444
vUPPER('SHK3Dr_b')=69.4444444444
vUPPER('SHK3Dr_f')=69.4444444444
vUPPER('SHKK')=69.4444444444
vUPPER('SSALx')=69.4444444444
vUPPER('SSALy')=69.4444444444
vUPPER('SUCD1i')=69.4444444444
vUPPER('SUCOAS_b')=69.4444444444
vUPPER('SUCOAS_f')=69.4444444444
vUPPER('TA1_b')=69.4444444444
vUPPER('TA1_f')=69.4444444444
vUPPER('TA2_b')=69.4444444444
vUPPER('TA2_f')=69.4444444444
vUPPER('THRAr_b')=69.4444444444
vUPPER('THRAr_f')=69.4444444444
vUPPER('THRD_L')=69.4444444444
vUPPER('THRS')=69.4444444444
vUPPER('TK1_b')=69.4444444444
vUPPER('TK1_f')=69.4444444444
vUPPER('TK2_b')=69.4444444444
vUPPER('TK2_f')=69.4444444444
vUPPER('TK3_b')=69.4444444444
vUPPER('TK3_f')=69.4444444444
vUPPER('TPI_b')=69.4444444444
vUPPER('TPI_f')=69.4444444444
vUPPER('TYRTA_b')=69.4444444444
vUPPER('TYRTA_f')=69.4444444444
vUPPER('VALTA_b')=69.4444444444
vUPPER('VALTA_f')=69.4444444444
