# Supplementary material for: A Method to Constrain Genome-Scale Models with 13C Labeling Data
Source: PLoS Comput Biol. 2015 Sep 17;11(9):e1004363. doi: 10.1371/journal.pcbi.1004363 (PMC4574858; doi:10.1371/journal.pcbi.1004363)
Supplement: S1 Code — GAMS files, input files and expected outputs for the nine strains considered (wild type at 5, 6 and 7 hrs, pyk KO at 5, 6 and 7 hrs and pgi KO at 16, 21 and 23 hrs) for the data fits. (GZ) [file pcbi.1004363.s004.gz › GAMSfiles/pyk7h/nset.txt]

/ 
'0'
'1'
'2'
'3'
'4'
'5'
'6'
'7'
'8'
'9'
'10'
'11'
'12'
/ 
