# Supplementary material for: A Method to Constrain Genome-Scale Models with 13C Labeling Data
Source: PLoS Comput Biol. 2015 Sep 17;11(9):e1004363. doi: 10.1371/journal.pcbi.1004363 (PMC4574858; doi:10.1371/journal.pcbi.1004363)
Supplement: S1 Code — GAMS files, input files and expected outputs for the nine strains considered (wild type at 5, 6 and 7 hrs, pyk KO at 5, 6 and 7 hrs and pgi KO at 16, 21 and 23 hrs) for the data fits. (GZ) [file pcbi.1004363.s004.gz › GAMSfiles/pyk7h/Vout.txt]

v('ABTA        ') =    0.000000000000000
v('ABUTD       ') =    0.000000000000000
v('ACACCT      ') =    0.000000000000000
v('ACALDi      ') =    0.000000000000000
v('ACGK        ') =    0.017944444444444
v('ACGS        ') =    0.017944444444444
v('ACHBS       ') =    0.015333333333333
v('ACKr_b      ') =    5.636212596666720
v('ACKr_f      ') =    5.376371430000054
v('ACLS        ') =    0.046114388888889
v('ACODA       ') =    0.017944444444444
v('ACONT       ') =    0.598303159991227
v('ACOTA_b     ') =    5.427659943888026
v('ACOTA_f     ') =    5.409715499443582
v('ADHEr       ') =    0.000000000000000
v('ADSL1r      ') =    0.016083277777756
v('ADSL2r      ') =    0.026550499999980
v('ADSS        ') =    0.016083277777756
v('AGMT        ') =    0.002333333333333
v('AGPR_b      ') =    1.321332353889000
v('AGPR_f      ') =    1.303387909444555
v('AIRC2       ') =    0.026550499999980
v('AIRC3_b     ') =    7.755638339999864
v('AIRC3_f     ') =    7.729087839999884
v('AKGDH       ') =    0.000000000000000
v('ALATA_L_b   ') =    7.324135835565900
v('ALATA_L_f   ') =    7.292424724454790
v('ARGDC       ') =    0.002333333333333
v('ARGSL_b     ') =    3.407224466119837
v('ARGSL_f     ') =    3.425168910564282
v('ARGSS       ') =    0.017944444444444
v('ASAD_b      ') =    2.486125964446363
v('ASAD_f      ') =    2.414579242224141
v('ASPK_b      ') =    4.563876015584814
v('ASPK_f      ') =    4.635422737807036
v('ASPTA_b     ') =    4.598711800396400
v('ASPTA_f     ') =    4.423481911507557
v('CBMK        ') =    0.035449999999997
v('CBPS        ') =    0.000000000000000
v('CHORM       ') =    0.017055555555556
v('CHORS       ') =    0.022833333333333
v('CS          ') =    0.598303159991227
v('DDPA        ') =    0.022833333333333
v('DHAD1       ') =    0.046114388888889
v('DHAD2       ') =    0.015333333333333
v('DHAPT       ') =    0.011796303675574
v('DHQD_b      ') =    1.668346278333275
v('DHQD_f      ') =    1.691179611666608
v('DHQS        ') =    0.022833333333333
v('EDA         ') =    0.000000000000000
v('EDD         ') =    0.000000000000000
v('ENO_b       ') =    9.616779577543461
v('ENO_f       ') =   11.307149274914610
v('ETOHt2r_b   ') =    2.013680523969328
v('ETOHt2r_f   ') =    2.013680523969328
v('EX_etoh_e_  ') =    0.000000000000000
v('EX_glc_e_   ') =   -1.000000000000000
v('EX_lac_L_e_ ') =    0.000000000000000
v('F6PA        ') =    0.011796303675574
v('FBA_b       ') =    0.642639510882824
v('FBA_f       ') =    1.494961015689468
v('FUM         ') =    0.343547344833478
v('G5SADs      ') =    0.011666666666667
v('G5SD        ') =    0.011666666666667
v('G6PDH2r     ') =    0.228384463442285
v('GAPD        ') =    1.764973975148911
v('GART        ') =    0.026550499999980
v('GHMT2       ') =    0.043814888888869
v('GLCpts      ') =    1.000000000000000
v('GLCt2       ') =    0.000000000000000
v('GLNS        ') =    0.105645999999963
v('GLU5K       ') =    0.011666666666667
v('GLUDy_b     ') =    4.824963036313205
v('GLUDy_f     ') =    4.360239980757714
v('GLUPRT      ') =    0.026550499999980
v('GLYCL_b     ') =    0.000000000000000
v('GLYCL_f     ') =    0.000000000000000
v('GMPS2       ') =    0.015467222222224
v('GND         ') =    0.228384463442285
v('HCO3E_b     ') =    7.719059978333943
v('HCO3E_f     ') =    7.873765311667257
v('HEX1        ') =    0.000000000000000
v('HSDy_b      ') =    5.383983022241539
v('HSDy_f      ') =    5.332080744463761
v('HSK         ') =    0.043791166666667
v('ICDHyr      ') =    0.315333870713263
v('ICL         ') =    0.282969289277964
v('ILETA_b     ') =    5.825062636666243
v('ILETA_f     ') =    5.809729303332910
v('KARA1i      ') =    0.046114388888889
v('KARA2i      ') =    0.015333333333333
v('LEUTAi      ') =    0.023777777777778
v('L_LACD2_b   ') =    0.000000000000000
v('L_LACD2_f   ') =    0.000000000000000
v('L_LACD3_b   ') =    0.000000000000000
v('L_LACD3_f   ') =    0.000000000000000
v('L_LACt2r_b  ') =    0.354453506261244
v('L_LACt2r_f  ') =    0.354453506261244
v('MALS        ') =    0.048018846086471
v('MDH_b       ') =   69.299951455882160
v('MDH_f       ') =   69.444444444400000
v('ME1         ') =    0.000000000000000
v('ME2         ') =    0.247073202402123
v('OCBT_b      ') =    4.902229631110234
v('OCBT_f      ') =    4.920174075554681
v('P5CR        ') =    0.011666666666667
v('PDH         ') =    1.087458561633273
v('PFK         ') =    0.852321504806645
v('PGCD        ') =    0.074604277777758
v('PGI_b       ') =   68.682484463397840
v('PGI_f       ') =   69.444444444400000
v('PGK_b       ') =    6.362321776938481
v('PGK_f       ') =    4.597347801789569
v('PGL         ') =    0.228384463442285
v('PGM_b       ') =   11.309665294108830
v('PGM_f       ') =    9.619295596737675
v('PHETA1_b    ') =    5.363812923890434
v('PHETA1_f    ') =    5.354035146112656
v('POX         ') =    0.000000000000000
v('PPC         ') =    1.458997276710207
v('PPCK        ') =    0.829957216347961
v('PPND        ') =    0.007277777777778
v('PPNDH       ') =    0.009777777777778
v('PRAGSr_b    ') =    9.101666430001314
v('PRAGSr_f    ') =    9.128216930001293
v('PRAIS       ') =    0.026550499999980
v('PRASCS_b    ') =    7.879951035021637
v('PRASCS_f    ') =    7.906501535021616
v('PRFGS       ') =    0.026550499999980
v('PRPPS_b     ') =    4.283881956738990
v('PRPPS_f     ') =    4.336089678961188
v('PSCVT       ') =    0.022833333333333
v('PSERT       ') =    0.074604277777758
v('PSP_L       ') =    0.074604277777758
v('PTAr        ') =    0.259841166666667
v('PTRCTA      ') =    0.000000000000000
v('PYK         ') =    0.000000000000000
v('RPE_b       ') =    5.984083653279844
v('RPE_f       ') =    6.091641480759903
v('RPI_b       ') =    1.224832204900334
v('RPI_f       ') =    1.106340013382550
v('SDPTA_b     ') =    8.893099497219928
v('SDPTA_f     ') =    8.873455052775483
v('SHK3Dr_b    ') =    3.253649983333512
v('SHK3Dr_f    ') =    3.276483316666846
v('SHKK        ') =    0.022833333333333
v('SSALx       ') =    0.000000000000000
v('SSALy       ') =    0.000000000000000
v('SUCD1i      ') =    0.282969122611297
v('SUCOAS_b    ') =    4.833900710024520
v('SUCOAS_f    ') =    4.861656432246743
v('TA1_b       ') =    2.240386347372707
v('TA1_f       ') =    2.175890766966011
v('TA2_b       ') =    0.050510298375228
v('TA2_f       ') =    0.115005878781923
v('THRAr_b     ') =    4.978962045179426
v('THRAr_f     ') =    4.994030989623871
v('THRD_L      ') =    0.015333333333333
v('THRS        ') =    0.043791166666667
v('TK1_b       ') =    0.266768368305404
v('TK1_f       ') =    0.374326195785461
v('TK2_b       ') =    0.481196601260544
v('TK2_f       ') =    0.439534354187182
v('TK3_b       ') =    0.065896580406695
v('TK3_f       ') =    0.000001000000000
v('TPI_b       ') =    4.235709630504646
v('TPI_f       ') =    5.090503550097976
v('TYRTA_b     ') =    4.462484793888441
v('TYRTA_f     ') =    4.455207016110662
v('VALTA_b     ') =    6.310152791666494
v('VALTA_f     ') =    6.287819458333160
