# Supplementary material for: A Method to Constrain Genome-Scale Models with 13C Labeling Data
Source: PLoS Comput Biol. 2015 Sep 17;11(9):e1004363. doi: 10.1371/journal.pcbi.1004363 (PMC4574858; doi:10.1371/journal.pcbi.1004363)
Supplement: S1 Code — GAMS files, input files and expected outputs for the nine strains considered (wild type at 5, 6 and 7 hrs, pyk KO at 5, 6 and 7 hrs and pgi KO at 16, 21 and 23 hrs) for the data fits. (GZ) [file pcbi.1004363.s004.gz › GAMSfiles/pyk7h/rxns.txt]

/ 
'ABTA'
'ABUTD'
'ACACCT'
'ACALDi'
'ACGK'
'ACGS'
'ACHBS'
'ACKr_b'
'ACKr_f'
'ACLS'
'ACODA'
'ACONT'
'ACOTA_b'
'ACOTA_f'
'ADHEr'
'ADSL1r'
'ADSL2r'
'ADSS'
'AGMT'
'AGPR_b'
'AGPR_f'
'AIRC2'
'AIRC3_b'
'AIRC3_f'
'AKGDH'
'ALATA_L_b'
'ALATA_L_f'
'ARGDC'
'ARGSL_b'
'ARGSL_f'
'ARGSS'
'ASAD_b'
'ASAD_f'
'ASPK_b'
'ASPK_f'
'ASPTA_b'
'ASPTA_f'
'CBMK'
'CBPS'
'CHORM'
'CHORS'
'CS'
'DDPA'
'DHAD1'
'DHAD2'
'DHAPT'
'DHQD_b'
'DHQD_f'
'DHQS'
'EDA'
'EDD'
'ENO_b'
'ENO_f'
'ETOHt2r_b'
'ETOHt2r_f'
'EX_etoh_e_'
'EX_glc_e_'
'EX_lac_L_e_'
'F6PA'
'FBA_b'
'FBA_f'
'FUM'
'G5SADs'
'G5SD'
'G6PDH2r'
'GAPD'
'GART'
'GHMT2'
'GLCpts'
'GLCt2'
'GLNS'
'GLU5K'
'GLUDy_b'
'GLUDy_f'
'GLUPRT'
'GLYCL_b'
'GLYCL_f'
'GMPS2'
'GND'
'HCO3E_b'
'HCO3E_f'
'HEX1'
'HSDy_b'
'HSDy_f'
'HSK'
'ICDHyr'
'ICL'
'ILETA_b'
'ILETA_f'
'KARA1i'
'KARA2i'
'LEUTAi'
'L_LACD2_b'
'L_LACD2_f'
'L_LACD3_b'
'L_LACD3_f'
'L_LACt2r_b'
'L_LACt2r_f'
'MALS'
'MDH_b'
'MDH_f'
'ME1'
'ME2'
'OCBT_b'
'OCBT_f'
'P5CR'
'PDH'
'PFK'
'PGCD'
'PGI_b'
'PGI_f'
'PGK_b'
'PGK_f'
'PGL'
'PGM_b'
'PGM_f'
'PHETA1_b'
'PHETA1_f'
'POX'
'PPC'
'PPCK'
'PPND'
'PPNDH'
'PRAGSr_b'
'PRAGSr_f'
'PRAIS'
'PRASCS_b'
'PRASCS_f'
'PRFGS'
'PRPPS_b'
'PRPPS_f'
'PSCVT'
'PSERT'
'PSP_L'
'PTAr'
'PTRCTA'
'PYK'
'RPE_b'
'RPE_f'
'RPI_b'
'RPI_f'
'SDPTA_b'
'SDPTA_f'
'SHK3Dr_b'
'SHK3Dr_f'
'SHKK'
'SSALx'
'SSALy'
'SUCD1i'
'SUCOAS_b'
'SUCOAS_f'
'TA1_b'
'TA1_f'
'TA2_b'
'TA2_f'
'THRAr_b'
'THRAr_f'
'THRD_L'
'THRS'
'TK1_b'
'TK1_f'
'TK2_b'
'TK2_f'
'TK3_b'
'TK3_f'
'TPI_b'
'TPI_f'
'TYRTA_b'
'TYRTA_f'
'VALTA_b'
'VALTA_f'
/ 
