# Supplementary material for: A Method to Constrain Genome-Scale Models with 13C Labeling Data
Source: PLoS Comput Biol. 2015 Sep 17;11(9):e1004363. doi: 10.1371/journal.pcbi.1004363 (PMC4574858; doi:10.1371/journal.pcbi.1004363)
Supplement: S1 Code — GAMS files, input files and expected outputs for the nine strains considered (wild type at 5, 6 and 7 hrs, pyk KO at 5, 6 and 7 hrs and pgi KO at 16, 21 and 23 hrs) for the data fits. (GZ) [file pcbi.1004363.s004.gz › GAMSfiles/pyk7h/gamma_mat.txt]

gamma('3pg'	'0'	'0')=1.0;
gamma('3pg'	'0'	'1')=0.0;
gamma('3pg'	'0'	'10')=0.0;
gamma('3pg'	'0'	'11')=0.0;
gamma('3pg'	'0'	'12')=0.0;
gamma('3pg'	'0'	'2')=0.0;
gamma('3pg'	'0'	'3')=0.0;
gamma('3pg'	'0'	'4')=0.0;
gamma('3pg'	'0'	'5')=0.0;
gamma('3pg'	'0'	'6')=0.0;
gamma('3pg'	'0'	'7')=0.0;
gamma('3pg'	'0'	'8')=0.0;
gamma('3pg'	'0'	'9')=0.0;
gamma('3pg'	'1'	'0')=0.0;
gamma('3pg'	'1'	'1')=1.0;
gamma('3pg'	'1'	'10')=0.0;
gamma('3pg'	'1'	'11')=0.0;
gamma('3pg'	'1'	'12')=0.0;
gamma('3pg'	'1'	'2')=0.0;
gamma('3pg'	'1'	'3')=0.0;
gamma('3pg'	'1'	'4')=0.0;
gamma('3pg'	'1'	'5')=0.0;
gamma('3pg'	'1'	'6')=0.0;
gamma('3pg'	'1'	'7')=0.0;
gamma('3pg'	'1'	'8')=0.0;
gamma('3pg'	'1'	'9')=0.0;
gamma('3pg'	'10'	'0')=0.0;
gamma('3pg'	'10'	'1')=0.0;
gamma('3pg'	'10'	'10')=1.0;
gamma('3pg'	'10'	'11')=0.0;
gamma('3pg'	'10'	'12')=0.0;
gamma('3pg'	'10'	'2')=0.0;
gamma('3pg'	'10'	'3')=0.0;
gamma('3pg'	'10'	'4')=0.0;
gamma('3pg'	'10'	'5')=0.0;
gamma('3pg'	'10'	'6')=0.0;
gamma('3pg'	'10'	'7')=0.0;
gamma('3pg'	'10'	'8')=0.0;
gamma('3pg'	'10'	'9')=0.0;
gamma('3pg'	'11'	'0')=0.0;
gamma('3pg'	'11'	'1')=0.0;
gamma('3pg'	'11'	'10')=0.0;
gamma('3pg'	'11'	'11')=1.0;
gamma('3pg'	'11'	'12')=0.0;
gamma('3pg'	'11'	'2')=0.0;
gamma('3pg'	'11'	'3')=0.0;
gamma('3pg'	'11'	'4')=0.0;
gamma('3pg'	'11'	'5')=0.0;
gamma('3pg'	'11'	'6')=0.0;
gamma('3pg'	'11'	'7')=0.0;
gamma('3pg'	'11'	'8')=0.0;
gamma('3pg'	'11'	'9')=0.0;
gamma('3pg'	'12'	'0')=0.0;
gamma('3pg'	'12'	'1')=0.0;
gamma('3pg'	'12'	'10')=0.0;
gamma('3pg'	'12'	'11')=0.0;
gamma('3pg'	'12'	'12')=1.0;
gamma('3pg'	'12'	'2')=0.0;
gamma('3pg'	'12'	'3')=0.0;
gamma('3pg'	'12'	'4')=0.0;
gamma('3pg'	'12'	'5')=0.0;
gamma('3pg'	'12'	'6')=0.0;
gamma('3pg'	'12'	'7')=0.0;
gamma('3pg'	'12'	'8')=0.0;
gamma('3pg'	'12'	'9')=0.0;
gamma('3pg'	'2'	'0')=0.0;
gamma('3pg'	'2'	'1')=0.0;
gamma('3pg'	'2'	'10')=0.0;
gamma('3pg'	'2'	'11')=0.0;
gamma('3pg'	'2'	'12')=0.0;
gamma('3pg'	'2'	'2')=1.0;
gamma('3pg'	'2'	'3')=0.0;
gamma('3pg'	'2'	'4')=0.0;
gamma('3pg'	'2'	'5')=0.0;
gamma('3pg'	'2'	'6')=0.0;
gamma('3pg'	'2'	'7')=0.0;
gamma('3pg'	'2'	'8')=0.0;
gamma('3pg'	'2'	'9')=0.0;
gamma('3pg'	'3'	'0')=0.0;
gamma('3pg'	'3'	'1')=0.0;
gamma('3pg'	'3'	'10')=0.0;
gamma('3pg'	'3'	'11')=0.0;
gamma('3pg'	'3'	'12')=0.0;
gamma('3pg'	'3'	'2')=0.0;
gamma('3pg'	'3'	'3')=1.0;
gamma('3pg'	'3'	'4')=0.0;
gamma('3pg'	'3'	'5')=0.0;
gamma('3pg'	'3'	'6')=0.0;
gamma('3pg'	'3'	'7')=0.0;
gamma('3pg'	'3'	'8')=0.0;
gamma('3pg'	'3'	'9')=0.0;
gamma('3pg'	'4'	'0')=0.0;
gamma('3pg'	'4'	'1')=0.0;
gamma('3pg'	'4'	'10')=0.0;
gamma('3pg'	'4'	'11')=0.0;
gamma('3pg'	'4'	'12')=0.0;
gamma('3pg'	'4'	'2')=0.0;
gamma('3pg'	'4'	'3')=0.0;
gamma('3pg'	'4'	'4')=1.0;
gamma('3pg'	'4'	'5')=0.0;
gamma('3pg'	'4'	'6')=0.0;
gamma('3pg'	'4'	'7')=0.0;
gamma('3pg'	'4'	'8')=0.0;
gamma('3pg'	'4'	'9')=0.0;
gamma('3pg'	'5'	'0')=0.0;
gamma('3pg'	'5'	'1')=0.0;
gamma('3pg'	'5'	'10')=0.0;
gamma('3pg'	'5'	'11')=0.0;
gamma('3pg'	'5'	'12')=0.0;
gamma('3pg'	'5'	'2')=0.0;
gamma('3pg'	'5'	'3')=0.0;
gamma('3pg'	'5'	'4')=0.0;
gamma('3pg'	'5'	'5')=1.0;
gamma('3pg'	'5'	'6')=0.0;
gamma('3pg'	'5'	'7')=0.0;
gamma('3pg'	'5'	'8')=0.0;
gamma('3pg'	'5'	'9')=0.0;
gamma('3pg'	'6'	'0')=0.0;
gamma('3pg'	'6'	'1')=0.0;
gamma('3pg'	'6'	'10')=0.0;
gamma('3pg'	'6'	'11')=0.0;
gamma('3pg'	'6'	'12')=0.0;
gamma('3pg'	'6'	'2')=0.0;
gamma('3pg'	'6'	'3')=0.0;
gamma('3pg'	'6'	'4')=0.0;
gamma('3pg'	'6'	'5')=0.0;
gamma('3pg'	'6'	'6')=1.0;
gamma('3pg'	'6'	'7')=0.0;
gamma('3pg'	'6'	'8')=0.0;
gamma('3pg'	'6'	'9')=0.0;
gamma('3pg'	'7'	'0')=0.0;
gamma('3pg'	'7'	'1')=0.0;
gamma('3pg'	'7'	'10')=0.0;
gamma('3pg'	'7'	'11')=0.0;
gamma('3pg'	'7'	'12')=0.0;
gamma('3pg'	'7'	'2')=0.0;
gamma('3pg'	'7'	'3')=0.0;
gamma('3pg'	'7'	'4')=0.0;
gamma('3pg'	'7'	'5')=0.0;
gamma('3pg'	'7'	'6')=0.0;
gamma('3pg'	'7'	'7')=1.0;
gamma('3pg'	'7'	'8')=0.0;
gamma('3pg'	'7'	'9')=0.0;
gamma('3pg'	'8'	'0')=0.0;
gamma('3pg'	'8'	'1')=0.0;
gamma('3pg'	'8'	'10')=0.0;
gamma('3pg'	'8'	'11')=0.0;
gamma('3pg'	'8'	'12')=0.0;
gamma('3pg'	'8'	'2')=0.0;
gamma('3pg'	'8'	'3')=0.0;
gamma('3pg'	'8'	'4')=0.0;
gamma('3pg'	'8'	'5')=0.0;
gamma('3pg'	'8'	'6')=0.0;
gamma('3pg'	'8'	'7')=0.0;
gamma('3pg'	'8'	'8')=1.0;
gamma('3pg'	'8'	'9')=0.0;
gamma('3pg'	'9'	'0')=0.0;
gamma('3pg'	'9'	'1')=0.0;
gamma('3pg'	'9'	'10')=0.0;
gamma('3pg'	'9'	'11')=0.0;
gamma('3pg'	'9'	'12')=0.0;
gamma('3pg'	'9'	'2')=0.0;
gamma('3pg'	'9'	'3')=0.0;
gamma('3pg'	'9'	'4')=0.0;
gamma('3pg'	'9'	'5')=0.0;
gamma('3pg'	'9'	'6')=0.0;
gamma('3pg'	'9'	'7')=0.0;
gamma('3pg'	'9'	'8')=0.0;
gamma('3pg'	'9'	'9')=1.0;
gamma('dhap'	'0'	'0')=1.0;
gamma('dhap'	'0'	'1')=0.0;
gamma('dhap'	'0'	'10')=0.0;
gamma('dhap'	'0'	'11')=0.0;
gamma('dhap'	'0'	'12')=0.0;
gamma('dhap'	'0'	'2')=0.0;
gamma('dhap'	'0'	'3')=0.0;
gamma('dhap'	'0'	'4')=0.0;
gamma('dhap'	'0'	'5')=0.0;
gamma('dhap'	'0'	'6')=0.0;
gamma('dhap'	'0'	'7')=0.0;
gamma('dhap'	'0'	'8')=0.0;
gamma('dhap'	'0'	'9')=0.0;
gamma('dhap'	'1'	'0')=0.0;
gamma('dhap'	'1'	'1')=1.0;
gamma('dhap'	'1'	'10')=0.0;
gamma('dhap'	'1'	'11')=0.0;
gamma('dhap'	'1'	'12')=0.0;
gamma('dhap'	'1'	'2')=0.0;
gamma('dhap'	'1'	'3')=0.0;
gamma('dhap'	'1'	'4')=0.0;
gamma('dhap'	'1'	'5')=0.0;
gamma('dhap'	'1'	'6')=0.0;
gamma('dhap'	'1'	'7')=0.0;
gamma('dhap'	'1'	'8')=0.0;
gamma('dhap'	'1'	'9')=0.0;
gamma('dhap'	'10'	'0')=0.0;
gamma('dhap'	'10'	'1')=0.0;
gamma('dhap'	'10'	'10')=1.0;
gamma('dhap'	'10'	'11')=0.0;
gamma('dhap'	'10'	'12')=0.0;
gamma('dhap'	'10'	'2')=0.0;
gamma('dhap'	'10'	'3')=0.0;
gamma('dhap'	'10'	'4')=0.0;
gamma('dhap'	'10'	'5')=0.0;
gamma('dhap'	'10'	'6')=0.0;
gamma('dhap'	'10'	'7')=0.0;
gamma('dhap'	'10'	'8')=0.0;
gamma('dhap'	'10'	'9')=0.0;
gamma('dhap'	'11'	'0')=0.0;
gamma('dhap'	'11'	'1')=0.0;
gamma('dhap'	'11'	'10')=0.0;
gamma('dhap'	'11'	'11')=1.0;
gamma('dhap'	'11'	'12')=0.0;
gamma('dhap'	'11'	'2')=0.0;
gamma('dhap'	'11'	'3')=0.0;
gamma('dhap'	'11'	'4')=0.0;
gamma('dhap'	'11'	'5')=0.0;
gamma('dhap'	'11'	'6')=0.0;
gamma('dhap'	'11'	'7')=0.0;
gamma('dhap'	'11'	'8')=0.0;
gamma('dhap'	'11'	'9')=0.0;
gamma('dhap'	'12'	'0')=0.0;
gamma('dhap'	'12'	'1')=0.0;
gamma('dhap'	'12'	'10')=0.0;
gamma('dhap'	'12'	'11')=0.0;
gamma('dhap'	'12'	'12')=1.0;
gamma('dhap'	'12'	'2')=0.0;
gamma('dhap'	'12'	'3')=0.0;
gamma('dhap'	'12'	'4')=0.0;
gamma('dhap'	'12'	'5')=0.0;
gamma('dhap'	'12'	'6')=0.0;
gamma('dhap'	'12'	'7')=0.0;
gamma('dhap'	'12'	'8')=0.0;
gamma('dhap'	'12'	'9')=0.0;
gamma('dhap'	'2'	'0')=0.0;
gamma('dhap'	'2'	'1')=0.0;
gamma('dhap'	'2'	'10')=0.0;
gamma('dhap'	'2'	'11')=0.0;
gamma('dhap'	'2'	'12')=0.0;
gamma('dhap'	'2'	'2')=1.0;
gamma('dhap'	'2'	'3')=0.0;
gamma('dhap'	'2'	'4')=0.0;
gamma('dhap'	'2'	'5')=0.0;
gamma('dhap'	'2'	'6')=0.0;
gamma('dhap'	'2'	'7')=0.0;
gamma('dhap'	'2'	'8')=0.0;
gamma('dhap'	'2'	'9')=0.0;
gamma('dhap'	'3'	'0')=0.0;
gamma('dhap'	'3'	'1')=0.0;
gamma('dhap'	'3'	'10')=0.0;
gamma('dhap'	'3'	'11')=0.0;
gamma('dhap'	'3'	'12')=0.0;
gamma('dhap'	'3'	'2')=0.0;
gamma('dhap'	'3'	'3')=1.0;
gamma('dhap'	'3'	'4')=0.0;
gamma('dhap'	'3'	'5')=0.0;
gamma('dhap'	'3'	'6')=0.0;
gamma('dhap'	'3'	'7')=0.0;
gamma('dhap'	'3'	'8')=0.0;
gamma('dhap'	'3'	'9')=0.0;
gamma('dhap'	'4'	'0')=0.0;
gamma('dhap'	'4'	'1')=0.0;
gamma('dhap'	'4'	'10')=0.0;
gamma('dhap'	'4'	'11')=0.0;
gamma('dhap'	'4'	'12')=0.0;
gamma('dhap'	'4'	'2')=0.0;
gamma('dhap'	'4'	'3')=0.0;
gamma('dhap'	'4'	'4')=1.0;
gamma('dhap'	'4'	'5')=0.0;
gamma('dhap'	'4'	'6')=0.0;
gamma('dhap'	'4'	'7')=0.0;
gamma('dhap'	'4'	'8')=0.0;
gamma('dhap'	'4'	'9')=0.0;
gamma('dhap'	'5'	'0')=0.0;
gamma('dhap'	'5'	'1')=0.0;
gamma('dhap'	'5'	'10')=0.0;
gamma('dhap'	'5'	'11')=0.0;
gamma('dhap'	'5'	'12')=0.0;
gamma('dhap'	'5'	'2')=0.0;
gamma('dhap'	'5'	'3')=0.0;
gamma('dhap'	'5'	'4')=0.0;
gamma('dhap'	'5'	'5')=1.0;
gamma('dhap'	'5'	'6')=0.0;
gamma('dhap'	'5'	'7')=0.0;
gamma('dhap'	'5'	'8')=0.0;
gamma('dhap'	'5'	'9')=0.0;
gamma('dhap'	'6'	'0')=0.0;
gamma('dhap'	'6'	'1')=0.0;
gamma('dhap'	'6'	'10')=0.0;
gamma('dhap'	'6'	'11')=0.0;
gamma('dhap'	'6'	'12')=0.0;
gamma('dhap'	'6'	'2')=0.0;
gamma('dhap'	'6'	'3')=0.0;
gamma('dhap'	'6'	'4')=0.0;
gamma('dhap'	'6'	'5')=0.0;
gamma('dhap'	'6'	'6')=1.0;
gamma('dhap'	'6'	'7')=0.0;
gamma('dhap'	'6'	'8')=0.0;
gamma('dhap'	'6'	'9')=0.0;
gamma('dhap'	'7'	'0')=0.0;
gamma('dhap'	'7'	'1')=0.0;
gamma('dhap'	'7'	'10')=0.0;
gamma('dhap'	'7'	'11')=0.0;
gamma('dhap'	'7'	'12')=0.0;
gamma('dhap'	'7'	'2')=0.0;
gamma('dhap'	'7'	'3')=0.0;
gamma('dhap'	'7'	'4')=0.0;
gamma('dhap'	'7'	'5')=0.0;
gamma('dhap'	'7'	'6')=0.0;
gamma('dhap'	'7'	'7')=1.0;
gamma('dhap'	'7'	'8')=0.0;
gamma('dhap'	'7'	'9')=0.0;
gamma('dhap'	'8'	'0')=0.0;
gamma('dhap'	'8'	'1')=0.0;
gamma('dhap'	'8'	'10')=0.0;
gamma('dhap'	'8'	'11')=0.0;
gamma('dhap'	'8'	'12')=0.0;
gamma('dhap'	'8'	'2')=0.0;
gamma('dhap'	'8'	'3')=0.0;
gamma('dhap'	'8'	'4')=0.0;
gamma('dhap'	'8'	'5')=0.0;
gamma('dhap'	'8'	'6')=0.0;
gamma('dhap'	'8'	'7')=0.0;
gamma('dhap'	'8'	'8')=1.0;
gamma('dhap'	'8'	'9')=0.0;
gamma('dhap'	'9'	'0')=0.0;
gamma('dhap'	'9'	'1')=0.0;
gamma('dhap'	'9'	'10')=0.0;
gamma('dhap'	'9'	'11')=0.0;
gamma('dhap'	'9'	'12')=0.0;
gamma('dhap'	'9'	'2')=0.0;
gamma('dhap'	'9'	'3')=0.0;
gamma('dhap'	'9'	'4')=0.0;
gamma('dhap'	'9'	'5')=0.0;
gamma('dhap'	'9'	'6')=0.0;
gamma('dhap'	'9'	'7')=0.0;
gamma('dhap'	'9'	'8')=0.0;
gamma('dhap'	'9'	'9')=1.0;
gamma('fdp'	'0'	'0')=1.0;
gamma('fdp'	'0'	'1')=0.0;
gamma('fdp'	'0'	'10')=0.0;
gamma('fdp'	'0'	'11')=0.0;
gamma('fdp'	'0'	'12')=0.0;
gamma('fdp'	'0'	'2')=0.0;
gamma('fdp'	'0'	'3')=0.0;
gamma('fdp'	'0'	'4')=0.0;
gamma('fdp'	'0'	'5')=0.0;
gamma('fdp'	'0'	'6')=0.0;
gamma('fdp'	'0'	'7')=0.0;
gamma('fdp'	'0'	'8')=0.0;
gamma('fdp'	'0'	'9')=0.0;
gamma('fdp'	'1'	'0')=0.0;
gamma('fdp'	'1'	'1')=1.0;
gamma('fdp'	'1'	'10')=0.0;
gamma('fdp'	'1'	'11')=0.0;
gamma('fdp'	'1'	'12')=0.0;
gamma('fdp'	'1'	'2')=0.0;
gamma('fdp'	'1'	'3')=0.0;
gamma('fdp'	'1'	'4')=0.0;
gamma('fdp'	'1'	'5')=0.0;
gamma('fdp'	'1'	'6')=0.0;
gamma('fdp'	'1'	'7')=0.0;
gamma('fdp'	'1'	'8')=0.0;
gamma('fdp'	'1'	'9')=0.0;
gamma('fdp'	'10'	'0')=0.0;
gamma('fdp'	'10'	'1')=0.0;
gamma('fdp'	'10'	'10')=1.0;
gamma('fdp'	'10'	'11')=0.0;
gamma('fdp'	'10'	'12')=0.0;
gamma('fdp'	'10'	'2')=0.0;
gamma('fdp'	'10'	'3')=0.0;
gamma('fdp'	'10'	'4')=0.0;
gamma('fdp'	'10'	'5')=0.0;
gamma('fdp'	'10'	'6')=0.0;
gamma('fdp'	'10'	'7')=0.0;
gamma('fdp'	'10'	'8')=0.0;
gamma('fdp'	'10'	'9')=0.0;
gamma('fdp'	'11'	'0')=0.0;
gamma('fdp'	'11'	'1')=0.0;
gamma('fdp'	'11'	'10')=0.0;
gamma('fdp'	'11'	'11')=1.0;
gamma('fdp'	'11'	'12')=0.0;
gamma('fdp'	'11'	'2')=0.0;
gamma('fdp'	'11'	'3')=0.0;
gamma('fdp'	'11'	'4')=0.0;
gamma('fdp'	'11'	'5')=0.0;
gamma('fdp'	'11'	'6')=0.0;
gamma('fdp'	'11'	'7')=0.0;
gamma('fdp'	'11'	'8')=0.0;
gamma('fdp'	'11'	'9')=0.0;
gamma('fdp'	'12'	'0')=0.0;
gamma('fdp'	'12'	'1')=0.0;
gamma('fdp'	'12'	'10')=0.0;
gamma('fdp'	'12'	'11')=0.0;
gamma('fdp'	'12'	'12')=1.0;
gamma('fdp'	'12'	'2')=0.0;
gamma('fdp'	'12'	'3')=0.0;
gamma('fdp'	'12'	'4')=0.0;
gamma('fdp'	'12'	'5')=0.0;
gamma('fdp'	'12'	'6')=0.0;
gamma('fdp'	'12'	'7')=0.0;
gamma('fdp'	'12'	'8')=0.0;
gamma('fdp'	'12'	'9')=0.0;
gamma('fdp'	'2'	'0')=0.0;
gamma('fdp'	'2'	'1')=0.0;
gamma('fdp'	'2'	'10')=0.0;
gamma('fdp'	'2'	'11')=0.0;
gamma('fdp'	'2'	'12')=0.0;
gamma('fdp'	'2'	'2')=1.0;
gamma('fdp'	'2'	'3')=0.0;
gamma('fdp'	'2'	'4')=0.0;
gamma('fdp'	'2'	'5')=0.0;
gamma('fdp'	'2'	'6')=0.0;
gamma('fdp'	'2'	'7')=0.0;
gamma('fdp'	'2'	'8')=0.0;
gamma('fdp'	'2'	'9')=0.0;
gamma('fdp'	'3'	'0')=0.0;
gamma('fdp'	'3'	'1')=0.0;
gamma('fdp'	'3'	'10')=0.0;
gamma('fdp'	'3'	'11')=0.0;
gamma('fdp'	'3'	'12')=0.0;
gamma('fdp'	'3'	'2')=0.0;
gamma('fdp'	'3'	'3')=1.0;
gamma('fdp'	'3'	'4')=0.0;
gamma('fdp'	'3'	'5')=0.0;
gamma('fdp'	'3'	'6')=0.0;
gamma('fdp'	'3'	'7')=0.0;
gamma('fdp'	'3'	'8')=0.0;
gamma('fdp'	'3'	'9')=0.0;
gamma('fdp'	'4'	'0')=0.0;
gamma('fdp'	'4'	'1')=0.0;
gamma('fdp'	'4'	'10')=0.0;
gamma('fdp'	'4'	'11')=0.0;
gamma('fdp'	'4'	'12')=0.0;
gamma('fdp'	'4'	'2')=0.0;
gamma('fdp'	'4'	'3')=0.0;
gamma('fdp'	'4'	'4')=1.0;
gamma('fdp'	'4'	'5')=0.0;
gamma('fdp'	'4'	'6')=0.0;
gamma('fdp'	'4'	'7')=0.0;
gamma('fdp'	'4'	'8')=0.0;
gamma('fdp'	'4'	'9')=0.0;
gamma('fdp'	'5'	'0')=0.0;
gamma('fdp'	'5'	'1')=0.0;
gamma('fdp'	'5'	'10')=0.0;
gamma('fdp'	'5'	'11')=0.0;
gamma('fdp'	'5'	'12')=0.0;
gamma('fdp'	'5'	'2')=0.0;
gamma('fdp'	'5'	'3')=0.0;
gamma('fdp'	'5'	'4')=0.0;
gamma('fdp'	'5'	'5')=1.0;
gamma('fdp'	'5'	'6')=0.0;
gamma('fdp'	'5'	'7')=0.0;
gamma('fdp'	'5'	'8')=0.0;
gamma('fdp'	'5'	'9')=0.0;
gamma('fdp'	'6'	'0')=0.0;
gamma('fdp'	'6'	'1')=0.0;
gamma('fdp'	'6'	'10')=0.0;
gamma('fdp'	'6'	'11')=0.0;
gamma('fdp'	'6'	'12')=0.0;
gamma('fdp'	'6'	'2')=0.0;
gamma('fdp'	'6'	'3')=0.0;
gamma('fdp'	'6'	'4')=0.0;
gamma('fdp'	'6'	'5')=0.0;
gamma('fdp'	'6'	'6')=1.0;
gamma('fdp'	'6'	'7')=0.0;
gamma('fdp'	'6'	'8')=0.0;
gamma('fdp'	'6'	'9')=0.0;
gamma('fdp'	'7'	'0')=0.0;
gamma('fdp'	'7'	'1')=0.0;
gamma('fdp'	'7'	'10')=0.0;
gamma('fdp'	'7'	'11')=0.0;
gamma('fdp'	'7'	'12')=0.0;
gamma('fdp'	'7'	'2')=0.0;
gamma('fdp'	'7'	'3')=0.0;
gamma('fdp'	'7'	'4')=0.0;
gamma('fdp'	'7'	'5')=0.0;
gamma('fdp'	'7'	'6')=0.0;
gamma('fdp'	'7'	'7')=1.0;
gamma('fdp'	'7'	'8')=0.0;
gamma('fdp'	'7'	'9')=0.0;
gamma('fdp'	'8'	'0')=0.0;
gamma('fdp'	'8'	'1')=0.0;
gamma('fdp'	'8'	'10')=0.0;
gamma('fdp'	'8'	'11')=0.0;
gamma('fdp'	'8'	'12')=0.0;
gamma('fdp'	'8'	'2')=0.0;
gamma('fdp'	'8'	'3')=0.0;
gamma('fdp'	'8'	'4')=0.0;
gamma('fdp'	'8'	'5')=0.0;
gamma('fdp'	'8'	'6')=0.0;
gamma('fdp'	'8'	'7')=0.0;
gamma('fdp'	'8'	'8')=1.0;
gamma('fdp'	'8'	'9')=0.0;
gamma('fdp'	'9'	'0')=0.0;
gamma('fdp'	'9'	'1')=0.0;
gamma('fdp'	'9'	'10')=0.0;
gamma('fdp'	'9'	'11')=0.0;
gamma('fdp'	'9'	'12')=0.0;
gamma('fdp'	'9'	'2')=0.0;
gamma('fdp'	'9'	'3')=0.0;
gamma('fdp'	'9'	'4')=0.0;
gamma('fdp'	'9'	'5')=0.0;
gamma('fdp'	'9'	'6')=0.0;
gamma('fdp'	'9'	'7')=0.0;
gamma('fdp'	'9'	'8')=0.0;
gamma('fdp'	'9'	'9')=1.0;
gamma('mal-L'	'0'	'0')=1.0;
gamma('mal-L'	'0'	'1')=0.0;
gamma('mal-L'	'0'	'10')=0.0;
gamma('mal-L'	'0'	'11')=0.0;
gamma('mal-L'	'0'	'12')=0.0;
gamma('mal-L'	'0'	'2')=0.0;
gamma('mal-L'	'0'	'3')=0.0;
gamma('mal-L'	'0'	'4')=0.0;
gamma('mal-L'	'0'	'5')=0.0;
gamma('mal-L'	'0'	'6')=0.0;
gamma('mal-L'	'0'	'7')=0.0;
gamma('mal-L'	'0'	'8')=0.0;
gamma('mal-L'	'0'	'9')=0.0;
gamma('mal-L'	'1'	'0')=0.0;
gamma('mal-L'	'1'	'1')=1.0;
gamma('mal-L'	'1'	'10')=0.0;
gamma('mal-L'	'1'	'11')=0.0;
gamma('mal-L'	'1'	'12')=0.0;
gamma('mal-L'	'1'	'2')=0.0;
gamma('mal-L'	'1'	'3')=0.0;
gamma('mal-L'	'1'	'4')=0.0;
gamma('mal-L'	'1'	'5')=0.0;
gamma('mal-L'	'1'	'6')=0.0;
gamma('mal-L'	'1'	'7')=0.0;
gamma('mal-L'	'1'	'8')=0.0;
gamma('mal-L'	'1'	'9')=0.0;
gamma('mal-L'	'10'	'0')=0.0;
gamma('mal-L'	'10'	'1')=0.0;
gamma('mal-L'	'10'	'10')=1.0;
gamma('mal-L'	'10'	'11')=0.0;
gamma('mal-L'	'10'	'12')=0.0;
gamma('mal-L'	'10'	'2')=0.0;
gamma('mal-L'	'10'	'3')=0.0;
gamma('mal-L'	'10'	'4')=0.0;
gamma('mal-L'	'10'	'5')=0.0;
gamma('mal-L'	'10'	'6')=0.0;
gamma('mal-L'	'10'	'7')=0.0;
gamma('mal-L'	'10'	'8')=0.0;
gamma('mal-L'	'10'	'9')=0.0;
gamma('mal-L'	'11'	'0')=0.0;
gamma('mal-L'	'11'	'1')=0.0;
gamma('mal-L'	'11'	'10')=0.0;
gamma('mal-L'	'11'	'11')=1.0;
gamma('mal-L'	'11'	'12')=0.0;
gamma('mal-L'	'11'	'2')=0.0;
gamma('mal-L'	'11'	'3')=0.0;
gamma('mal-L'	'11'	'4')=0.0;
gamma('mal-L'	'11'	'5')=0.0;
gamma('mal-L'	'11'	'6')=0.0;
gamma('mal-L'	'11'	'7')=0.0;
gamma('mal-L'	'11'	'8')=0.0;
gamma('mal-L'	'11'	'9')=0.0;
gamma('mal-L'	'12'	'0')=0.0;
gamma('mal-L'	'12'	'1')=0.0;
gamma('mal-L'	'12'	'10')=0.0;
gamma('mal-L'	'12'	'11')=0.0;
gamma('mal-L'	'12'	'12')=1.0;
gamma('mal-L'	'12'	'2')=0.0;
gamma('mal-L'	'12'	'3')=0.0;
gamma('mal-L'	'12'	'4')=0.0;
gamma('mal-L'	'12'	'5')=0.0;
gamma('mal-L'	'12'	'6')=0.0;
gamma('mal-L'	'12'	'7')=0.0;
gamma('mal-L'	'12'	'8')=0.0;
gamma('mal-L'	'12'	'9')=0.0;
gamma('mal-L'	'2'	'0')=0.0;
gamma('mal-L'	'2'	'1')=0.0;
gamma('mal-L'	'2'	'10')=0.0;
gamma('mal-L'	'2'	'11')=0.0;
gamma('mal-L'	'2'	'12')=0.0;
gamma('mal-L'	'2'	'2')=1.0;
gamma('mal-L'	'2'	'3')=0.0;
gamma('mal-L'	'2'	'4')=0.0;
gamma('mal-L'	'2'	'5')=0.0;
gamma('mal-L'	'2'	'6')=0.0;
gamma('mal-L'	'2'	'7')=0.0;
gamma('mal-L'	'2'	'8')=0.0;
gamma('mal-L'	'2'	'9')=0.0;
gamma('mal-L'	'3'	'0')=0.0;
gamma('mal-L'	'3'	'1')=0.0;
gamma('mal-L'	'3'	'10')=0.0;
gamma('mal-L'	'3'	'11')=0.0;
gamma('mal-L'	'3'	'12')=0.0;
gamma('mal-L'	'3'	'2')=0.0;
gamma('mal-L'	'3'	'3')=1.0;
gamma('mal-L'	'3'	'4')=0.0;
gamma('mal-L'	'3'	'5')=0.0;
gamma('mal-L'	'3'	'6')=0.0;
gamma('mal-L'	'3'	'7')=0.0;
gamma('mal-L'	'3'	'8')=0.0;
gamma('mal-L'	'3'	'9')=0.0;
gamma('mal-L'	'4'	'0')=0.0;
gamma('mal-L'	'4'	'1')=0.0;
gamma('mal-L'	'4'	'10')=0.0;
gamma('mal-L'	'4'	'11')=0.0;
gamma('mal-L'	'4'	'12')=0.0;
gamma('mal-L'	'4'	'2')=0.0;
gamma('mal-L'	'4'	'3')=0.0;
gamma('mal-L'	'4'	'4')=1.0;
gamma('mal-L'	'4'	'5')=0.0;
gamma('mal-L'	'4'	'6')=0.0;
gamma('mal-L'	'4'	'7')=0.0;
gamma('mal-L'	'4'	'8')=0.0;
gamma('mal-L'	'4'	'9')=0.0;
gamma('mal-L'	'5'	'0')=0.0;
gamma('mal-L'	'5'	'1')=0.0;
gamma('mal-L'	'5'	'10')=0.0;
gamma('mal-L'	'5'	'11')=0.0;
gamma('mal-L'	'5'	'12')=0.0;
gamma('mal-L'	'5'	'2')=0.0;
gamma('mal-L'	'5'	'3')=0.0;
gamma('mal-L'	'5'	'4')=0.0;
gamma('mal-L'	'5'	'5')=1.0;
gamma('mal-L'	'5'	'6')=0.0;
gamma('mal-L'	'5'	'7')=0.0;
gamma('mal-L'	'5'	'8')=0.0;
gamma('mal-L'	'5'	'9')=0.0;
gamma('mal-L'	'6'	'0')=0.0;
gamma('mal-L'	'6'	'1')=0.0;
gamma('mal-L'	'6'	'10')=0.0;
gamma('mal-L'	'6'	'11')=0.0;
gamma('mal-L'	'6'	'12')=0.0;
gamma('mal-L'	'6'	'2')=0.0;
gamma('mal-L'	'6'	'3')=0.0;
gamma('mal-L'	'6'	'4')=0.0;
gamma('mal-L'	'6'	'5')=0.0;
gamma('mal-L'	'6'	'6')=1.0;
gamma('mal-L'	'6'	'7')=0.0;
gamma('mal-L'	'6'	'8')=0.0;
gamma('mal-L'	'6'	'9')=0.0;
gamma('mal-L'	'7'	'0')=0.0;
gamma('mal-L'	'7'	'1')=0.0;
gamma('mal-L'	'7'	'10')=0.0;
gamma('mal-L'	'7'	'11')=0.0;
gamma('mal-L'	'7'	'12')=0.0;
gamma('mal-L'	'7'	'2')=0.0;
gamma('mal-L'	'7'	'3')=0.0;
gamma('mal-L'	'7'	'4')=0.0;
gamma('mal-L'	'7'	'5')=0.0;
gamma('mal-L'	'7'	'6')=0.0;
gamma('mal-L'	'7'	'7')=1.0;
gamma('mal-L'	'7'	'8')=0.0;
gamma('mal-L'	'7'	'9')=0.0;
gamma('mal-L'	'8'	'0')=0.0;
gamma('mal-L'	'8'	'1')=0.0;
gamma('mal-L'	'8'	'10')=0.0;
gamma('mal-L'	'8'	'11')=0.0;
gamma('mal-L'	'8'	'12')=0.0;
gamma('mal-L'	'8'	'2')=0.0;
gamma('mal-L'	'8'	'3')=0.0;
gamma('mal-L'	'8'	'4')=0.0;
gamma('mal-L'	'8'	'5')=0.0;
gamma('mal-L'	'8'	'6')=0.0;
gamma('mal-L'	'8'	'7')=0.0;
gamma('mal-L'	'8'	'8')=1.0;
gamma('mal-L'	'8'	'9')=0.0;
gamma('mal-L'	'9'	'0')=0.0;
gamma('mal-L'	'9'	'1')=0.0;
gamma('mal-L'	'9'	'10')=0.0;
gamma('mal-L'	'9'	'11')=0.0;
gamma('mal-L'	'9'	'12')=0.0;
gamma('mal-L'	'9'	'2')=0.0;
gamma('mal-L'	'9'	'3')=0.0;
gamma('mal-L'	'9'	'4')=0.0;
gamma('mal-L'	'9'	'5')=0.0;
gamma('mal-L'	'9'	'6')=0.0;
gamma('mal-L'	'9'	'7')=0.0;
gamma('mal-L'	'9'	'8')=0.0;
gamma('mal-L'	'9'	'9')=1.0;
gamma('pep'	'0'	'0')=1.0;
gamma('pep'	'0'	'1')=0.0;
gamma('pep'	'0'	'10')=0.0;
gamma('pep'	'0'	'11')=0.0;
gamma('pep'	'0'	'12')=0.0;
gamma('pep'	'0'	'2')=0.0;
gamma('pep'	'0'	'3')=0.0;
gamma('pep'	'0'	'4')=0.0;
gamma('pep'	'0'	'5')=0.0;
gamma('pep'	'0'	'6')=0.0;
gamma('pep'	'0'	'7')=0.0;
gamma('pep'	'0'	'8')=0.0;
gamma('pep'	'0'	'9')=0.0;
gamma('pep'	'1'	'0')=0.0;
gamma('pep'	'1'	'1')=1.0;
gamma('pep'	'1'	'10')=0.0;
gamma('pep'	'1'	'11')=0.0;
gamma('pep'	'1'	'12')=0.0;
gamma('pep'	'1'	'2')=0.0;
gamma('pep'	'1'	'3')=0.0;
gamma('pep'	'1'	'4')=0.0;
gamma('pep'	'1'	'5')=0.0;
gamma('pep'	'1'	'6')=0.0;
gamma('pep'	'1'	'7')=0.0;
gamma('pep'	'1'	'8')=0.0;
gamma('pep'	'1'	'9')=0.0;
gamma('pep'	'10'	'0')=0.0;
gamma('pep'	'10'	'1')=0.0;
gamma('pep'	'10'	'10')=1.0;
gamma('pep'	'10'	'11')=0.0;
gamma('pep'	'10'	'12')=0.0;
gamma('pep'	'10'	'2')=0.0;
gamma('pep'	'10'	'3')=0.0;
gamma('pep'	'10'	'4')=0.0;
gamma('pep'	'10'	'5')=0.0;
gamma('pep'	'10'	'6')=0.0;
gamma('pep'	'10'	'7')=0.0;
gamma('pep'	'10'	'8')=0.0;
gamma('pep'	'10'	'9')=0.0;
gamma('pep'	'11'	'0')=0.0;
gamma('pep'	'11'	'1')=0.0;
gamma('pep'	'11'	'10')=0.0;
gamma('pep'	'11'	'11')=1.0;
gamma('pep'	'11'	'12')=0.0;
gamma('pep'	'11'	'2')=0.0;
gamma('pep'	'11'	'3')=0.0;
gamma('pep'	'11'	'4')=0.0;
gamma('pep'	'11'	'5')=0.0;
gamma('pep'	'11'	'6')=0.0;
gamma('pep'	'11'	'7')=0.0;
gamma('pep'	'11'	'8')=0.0;
gamma('pep'	'11'	'9')=0.0;
gamma('pep'	'12'	'0')=0.0;
gamma('pep'	'12'	'1')=0.0;
gamma('pep'	'12'	'10')=0.0;
gamma('pep'	'12'	'11')=0.0;
gamma('pep'	'12'	'12')=1.0;
gamma('pep'	'12'	'2')=0.0;
gamma('pep'	'12'	'3')=0.0;
gamma('pep'	'12'	'4')=0.0;
gamma('pep'	'12'	'5')=0.0;
gamma('pep'	'12'	'6')=0.0;
gamma('pep'	'12'	'7')=0.0;
gamma('pep'	'12'	'8')=0.0;
gamma('pep'	'12'	'9')=0.0;
gamma('pep'	'2'	'0')=0.0;
gamma('pep'	'2'	'1')=0.0;
gamma('pep'	'2'	'10')=0.0;
gamma('pep'	'2'	'11')=0.0;
gamma('pep'	'2'	'12')=0.0;
gamma('pep'	'2'	'2')=1.0;
gamma('pep'	'2'	'3')=0.0;
gamma('pep'	'2'	'4')=0.0;
gamma('pep'	'2'	'5')=0.0;
gamma('pep'	'2'	'6')=0.0;
gamma('pep'	'2'	'7')=0.0;
gamma('pep'	'2'	'8')=0.0;
gamma('pep'	'2'	'9')=0.0;
gamma('pep'	'3'	'0')=0.0;
gamma('pep'	'3'	'1')=0.0;
gamma('pep'	'3'	'10')=0.0;
gamma('pep'	'3'	'11')=0.0;
gamma('pep'	'3'	'12')=0.0;
gamma('pep'	'3'	'2')=0.0;
gamma('pep'	'3'	'3')=1.0;
gamma('pep'	'3'	'4')=0.0;
gamma('pep'	'3'	'5')=0.0;
gamma('pep'	'3'	'6')=0.0;
gamma('pep'	'3'	'7')=0.0;
gamma('pep'	'3'	'8')=0.0;
gamma('pep'	'3'	'9')=0.0;
gamma('pep'	'4'	'0')=0.0;
gamma('pep'	'4'	'1')=0.0;
gamma('pep'	'4'	'10')=0.0;
gamma('pep'	'4'	'11')=0.0;
gamma('pep'	'4'	'12')=0.0;
gamma('pep'	'4'	'2')=0.0;
gamma('pep'	'4'	'3')=0.0;
gamma('pep'	'4'	'4')=1.0;
gamma('pep'	'4'	'5')=0.0;
gamma('pep'	'4'	'6')=0.0;
gamma('pep'	'4'	'7')=0.0;
gamma('pep'	'4'	'8')=0.0;
gamma('pep'	'4'	'9')=0.0;
gamma('pep'	'5'	'0')=0.0;
gamma('pep'	'5'	'1')=0.0;
gamma('pep'	'5'	'10')=0.0;
gamma('pep'	'5'	'11')=0.0;
gamma('pep'	'5'	'12')=0.0;
gamma('pep'	'5'	'2')=0.0;
gamma('pep'	'5'	'3')=0.0;
gamma('pep'	'5'	'4')=0.0;
gamma('pep'	'5'	'5')=1.0;
gamma('pep'	'5'	'6')=0.0;
gamma('pep'	'5'	'7')=0.0;
gamma('pep'	'5'	'8')=0.0;
gamma('pep'	'5'	'9')=0.0;
gamma('pep'	'6'	'0')=0.0;
gamma('pep'	'6'	'1')=0.0;
gamma('pep'	'6'	'10')=0.0;
gamma('pep'	'6'	'11')=0.0;
gamma('pep'	'6'	'12')=0.0;
gamma('pep'	'6'	'2')=0.0;
gamma('pep'	'6'	'3')=0.0;
gamma('pep'	'6'	'4')=0.0;
gamma('pep'	'6'	'5')=0.0;
gamma('pep'	'6'	'6')=1.0;
gamma('pep'	'6'	'7')=0.0;
gamma('pep'	'6'	'8')=0.0;
gamma('pep'	'6'	'9')=0.0;
gamma('pep'	'7'	'0')=0.0;
gamma('pep'	'7'	'1')=0.0;
gamma('pep'	'7'	'10')=0.0;
gamma('pep'	'7'	'11')=0.0;
gamma('pep'	'7'	'12')=0.0;
gamma('pep'	'7'	'2')=0.0;
gamma('pep'	'7'	'3')=0.0;
gamma('pep'	'7'	'4')=0.0;
gamma('pep'	'7'	'5')=0.0;
gamma('pep'	'7'	'6')=0.0;
gamma('pep'	'7'	'7')=1.0;
gamma('pep'	'7'	'8')=0.0;
gamma('pep'	'7'	'9')=0.0;
gamma('pep'	'8'	'0')=0.0;
gamma('pep'	'8'	'1')=0.0;
gamma('pep'	'8'	'10')=0.0;
gamma('pep'	'8'	'11')=0.0;
gamma('pep'	'8'	'12')=0.0;
gamma('pep'	'8'	'2')=0.0;
gamma('pep'	'8'	'3')=0.0;
gamma('pep'	'8'	'4')=0.0;
gamma('pep'	'8'	'5')=0.0;
gamma('pep'	'8'	'6')=0.0;
gamma('pep'	'8'	'7')=0.0;
gamma('pep'	'8'	'8')=1.0;
gamma('pep'	'8'	'9')=0.0;
gamma('pep'	'9'	'0')=0.0;
gamma('pep'	'9'	'1')=0.0;
gamma('pep'	'9'	'10')=0.0;
gamma('pep'	'9'	'11')=0.0;
gamma('pep'	'9'	'12')=0.0;
gamma('pep'	'9'	'2')=0.0;
gamma('pep'	'9'	'3')=0.0;
gamma('pep'	'9'	'4')=0.0;
gamma('pep'	'9'	'5')=0.0;
gamma('pep'	'9'	'6')=0.0;
gamma('pep'	'9'	'7')=0.0;
gamma('pep'	'9'	'8')=0.0;
gamma('pep'	'9'	'9')=1.0;
gamma('pyr'	'0'	'0')=1.0;
gamma('pyr'	'0'	'1')=0.0;
gamma('pyr'	'0'	'10')=0.0;
gamma('pyr'	'0'	'11')=0.0;
gamma('pyr'	'0'	'12')=0.0;
gamma('pyr'	'0'	'2')=0.0;
gamma('pyr'	'0'	'3')=0.0;
gamma('pyr'	'0'	'4')=0.0;
gamma('pyr'	'0'	'5')=0.0;
gamma('pyr'	'0'	'6')=0.0;
gamma('pyr'	'0'	'7')=0.0;
gamma('pyr'	'0'	'8')=0.0;
gamma('pyr'	'0'	'9')=0.0;
gamma('pyr'	'1'	'0')=0.0;
gamma('pyr'	'1'	'1')=1.0;
gamma('pyr'	'1'	'10')=0.0;
gamma('pyr'	'1'	'11')=0.0;
gamma('pyr'	'1'	'12')=0.0;
gamma('pyr'	'1'	'2')=0.0;
gamma('pyr'	'1'	'3')=0.0;
gamma('pyr'	'1'	'4')=0.0;
gamma('pyr'	'1'	'5')=0.0;
gamma('pyr'	'1'	'6')=0.0;
gamma('pyr'	'1'	'7')=0.0;
gamma('pyr'	'1'	'8')=0.0;
gamma('pyr'	'1'	'9')=0.0;
gamma('pyr'	'10'	'0')=0.0;
gamma('pyr'	'10'	'1')=0.0;
gamma('pyr'	'10'	'10')=1.0;
gamma('pyr'	'10'	'11')=0.0;
gamma('pyr'	'10'	'12')=0.0;
gamma('pyr'	'10'	'2')=0.0;
gamma('pyr'	'10'	'3')=0.0;
gamma('pyr'	'10'	'4')=0.0;
gamma('pyr'	'10'	'5')=0.0;
gamma('pyr'	'10'	'6')=0.0;
gamma('pyr'	'10'	'7')=0.0;
gamma('pyr'	'10'	'8')=0.0;
gamma('pyr'	'10'	'9')=0.0;
gamma('pyr'	'11'	'0')=0.0;
gamma('pyr'	'11'	'1')=0.0;
gamma('pyr'	'11'	'10')=0.0;
gamma('pyr'	'11'	'11')=1.0;
gamma('pyr'	'11'	'12')=0.0;
gamma('pyr'	'11'	'2')=0.0;
gamma('pyr'	'11'	'3')=0.0;
gamma('pyr'	'11'	'4')=0.0;
gamma('pyr'	'11'	'5')=0.0;
gamma('pyr'	'11'	'6')=0.0;
gamma('pyr'	'11'	'7')=0.0;
gamma('pyr'	'11'	'8')=0.0;
gamma('pyr'	'11'	'9')=0.0;
gamma('pyr'	'12'	'0')=0.0;
gamma('pyr'	'12'	'1')=0.0;
gamma('pyr'	'12'	'10')=0.0;
gamma('pyr'	'12'	'11')=0.0;
gamma('pyr'	'12'	'12')=1.0;
gamma('pyr'	'12'	'2')=0.0;
gamma('pyr'	'12'	'3')=0.0;
gamma('pyr'	'12'	'4')=0.0;
gamma('pyr'	'12'	'5')=0.0;
gamma('pyr'	'12'	'6')=0.0;
gamma('pyr'	'12'	'7')=0.0;
gamma('pyr'	'12'	'8')=0.0;
gamma('pyr'	'12'	'9')=0.0;
gamma('pyr'	'2'	'0')=0.0;
gamma('pyr'	'2'	'1')=0.0;
gamma('pyr'	'2'	'10')=0.0;
gamma('pyr'	'2'	'11')=0.0;
gamma('pyr'	'2'	'12')=0.0;
gamma('pyr'	'2'	'2')=1.0;
gamma('pyr'	'2'	'3')=0.0;
gamma('pyr'	'2'	'4')=0.0;
gamma('pyr'	'2'	'5')=0.0;
gamma('pyr'	'2'	'6')=0.0;
gamma('pyr'	'2'	'7')=0.0;
gamma('pyr'	'2'	'8')=0.0;
gamma('pyr'	'2'	'9')=0.0;
gamma('pyr'	'3'	'0')=0.0;
gamma('pyr'	'3'	'1')=0.0;
gamma('pyr'	'3'	'10')=0.0;
gamma('pyr'	'3'	'11')=0.0;
gamma('pyr'	'3'	'12')=0.0;
gamma('pyr'	'3'	'2')=0.0;
gamma('pyr'	'3'	'3')=1.0;
gamma('pyr'	'3'	'4')=0.0;
gamma('pyr'	'3'	'5')=0.0;
gamma('pyr'	'3'	'6')=0.0;
gamma('pyr'	'3'	'7')=0.0;
gamma('pyr'	'3'	'8')=0.0;
gamma('pyr'	'3'	'9')=0.0;
gamma('pyr'	'4'	'0')=0.0;
gamma('pyr'	'4'	'1')=0.0;
gamma('pyr'	'4'	'10')=0.0;
gamma('pyr'	'4'	'11')=0.0;
gamma('pyr'	'4'	'12')=0.0;
gamma('pyr'	'4'	'2')=0.0;
gamma('pyr'	'4'	'3')=0.0;
gamma('pyr'	'4'	'4')=1.0;
gamma('pyr'	'4'	'5')=0.0;
gamma('pyr'	'4'	'6')=0.0;
gamma('pyr'	'4'	'7')=0.0;
gamma('pyr'	'4'	'8')=0.0;
gamma('pyr'	'4'	'9')=0.0;
gamma('pyr'	'5'	'0')=0.0;
gamma('pyr'	'5'	'1')=0.0;
gamma('pyr'	'5'	'10')=0.0;
gamma('pyr'	'5'	'11')=0.0;
gamma('pyr'	'5'	'12')=0.0;
gamma('pyr'	'5'	'2')=0.0;
gamma('pyr'	'5'	'3')=0.0;
gamma('pyr'	'5'	'4')=0.0;
gamma('pyr'	'5'	'5')=1.0;
gamma('pyr'	'5'	'6')=0.0;
gamma('pyr'	'5'	'7')=0.0;
gamma('pyr'	'5'	'8')=0.0;
gamma('pyr'	'5'	'9')=0.0;
gamma('pyr'	'6'	'0')=0.0;
gamma('pyr'	'6'	'1')=0.0;
gamma('pyr'	'6'	'10')=0.0;
gamma('pyr'	'6'	'11')=0.0;
gamma('pyr'	'6'	'12')=0.0;
gamma('pyr'	'6'	'2')=0.0;
gamma('pyr'	'6'	'3')=0.0;
gamma('pyr'	'6'	'4')=0.0;
gamma('pyr'	'6'	'5')=0.0;
gamma('pyr'	'6'	'6')=1.0;
gamma('pyr'	'6'	'7')=0.0;
gamma('pyr'	'6'	'8')=0.0;
gamma('pyr'	'6'	'9')=0.0;
gamma('pyr'	'7'	'0')=0.0;
gamma('pyr'	'7'	'1')=0.0;
gamma('pyr'	'7'	'10')=0.0;
gamma('pyr'	'7'	'11')=0.0;
gamma('pyr'	'7'	'12')=0.0;
gamma('pyr'	'7'	'2')=0.0;
gamma('pyr'	'7'	'3')=0.0;
gamma('pyr'	'7'	'4')=0.0;
gamma('pyr'	'7'	'5')=0.0;
gamma('pyr'	'7'	'6')=0.0;
gamma('pyr'	'7'	'7')=1.0;
gamma('pyr'	'7'	'8')=0.0;
gamma('pyr'	'7'	'9')=0.0;
gamma('pyr'	'8'	'0')=0.0;
gamma('pyr'	'8'	'1')=0.0;
gamma('pyr'	'8'	'10')=0.0;
gamma('pyr'	'8'	'11')=0.0;
gamma('pyr'	'8'	'12')=0.0;
gamma('pyr'	'8'	'2')=0.0;
gamma('pyr'	'8'	'3')=0.0;
gamma('pyr'	'8'	'4')=0.0;
gamma('pyr'	'8'	'5')=0.0;
gamma('pyr'	'8'	'6')=0.0;
gamma('pyr'	'8'	'7')=0.0;
gamma('pyr'	'8'	'8')=1.0;
gamma('pyr'	'8'	'9')=0.0;
gamma('pyr'	'9'	'0')=0.0;
gamma('pyr'	'9'	'1')=0.0;
gamma('pyr'	'9'	'10')=0.0;
gamma('pyr'	'9'	'11')=0.0;
gamma('pyr'	'9'	'12')=0.0;
gamma('pyr'	'9'	'2')=0.0;
gamma('pyr'	'9'	'3')=0.0;
gamma('pyr'	'9'	'4')=0.0;
gamma('pyr'	'9'	'5')=0.0;
gamma('pyr'	'9'	'6')=0.0;
gamma('pyr'	'9'	'7')=0.0;
gamma('pyr'	'9'	'8')=0.0;
gamma('pyr'	'9'	'9')=1.0;
gamma('r5p'	'0'	'0')=1.0;
gamma('r5p'	'0'	'1')=0.0;
gamma('r5p'	'0'	'10')=0.0;
gamma('r5p'	'0'	'11')=0.0;
gamma('r5p'	'0'	'12')=0.0;
gamma('r5p'	'0'	'2')=0.0;
gamma('r5p'	'0'	'3')=0.0;
gamma('r5p'	'0'	'4')=0.0;
gamma('r5p'	'0'	'5')=0.0;
gamma('r5p'	'0'	'6')=0.0;
gamma('r5p'	'0'	'7')=0.0;
gamma('r5p'	'0'	'8')=0.0;
gamma('r5p'	'0'	'9')=0.0;
gamma('r5p'	'1'	'0')=0.0;
gamma('r5p'	'1'	'1')=1.0;
gamma('r5p'	'1'	'10')=0.0;
gamma('r5p'	'1'	'11')=0.0;
gamma('r5p'	'1'	'12')=0.0;
gamma('r5p'	'1'	'2')=0.0;
gamma('r5p'	'1'	'3')=0.0;
gamma('r5p'	'1'	'4')=0.0;
gamma('r5p'	'1'	'5')=0.0;
gamma('r5p'	'1'	'6')=0.0;
gamma('r5p'	'1'	'7')=0.0;
gamma('r5p'	'1'	'8')=0.0;
gamma('r5p'	'1'	'9')=0.0;
gamma('r5p'	'10'	'0')=0.0;
gamma('r5p'	'10'	'1')=0.0;
gamma('r5p'	'10'	'10')=1.0;
gamma('r5p'	'10'	'11')=0.0;
gamma('r5p'	'10'	'12')=0.0;
gamma('r5p'	'10'	'2')=0.0;
gamma('r5p'	'10'	'3')=0.0;
gamma('r5p'	'10'	'4')=0.0;
gamma('r5p'	'10'	'5')=0.0;
gamma('r5p'	'10'	'6')=0.0;
gamma('r5p'	'10'	'7')=0.0;
gamma('r5p'	'10'	'8')=0.0;
gamma('r5p'	'10'	'9')=0.0;
gamma('r5p'	'11'	'0')=0.0;
gamma('r5p'	'11'	'1')=0.0;
gamma('r5p'	'11'	'10')=0.0;
gamma('r5p'	'11'	'11')=1.0;
gamma('r5p'	'11'	'12')=0.0;
gamma('r5p'	'11'	'2')=0.0;
gamma('r5p'	'11'	'3')=0.0;
gamma('r5p'	'11'	'4')=0.0;
gamma('r5p'	'11'	'5')=0.0;
gamma('r5p'	'11'	'6')=0.0;
gamma('r5p'	'11'	'7')=0.0;
gamma('r5p'	'11'	'8')=0.0;
gamma('r5p'	'11'	'9')=0.0;
gamma('r5p'	'12'	'0')=0.0;
gamma('r5p'	'12'	'1')=0.0;
gamma('r5p'	'12'	'10')=0.0;
gamma('r5p'	'12'	'11')=0.0;
gamma('r5p'	'12'	'12')=1.0;
gamma('r5p'	'12'	'2')=0.0;
gamma('r5p'	'12'	'3')=0.0;
gamma('r5p'	'12'	'4')=0.0;
gamma('r5p'	'12'	'5')=0.0;
gamma('r5p'	'12'	'6')=0.0;
gamma('r5p'	'12'	'7')=0.0;
gamma('r5p'	'12'	'8')=0.0;
gamma('r5p'	'12'	'9')=0.0;
gamma('r5p'	'2'	'0')=0.0;
gamma('r5p'	'2'	'1')=0.0;
gamma('r5p'	'2'	'10')=0.0;
gamma('r5p'	'2'	'11')=0.0;
gamma('r5p'	'2'	'12')=0.0;
gamma('r5p'	'2'	'2')=1.0;
gamma('r5p'	'2'	'3')=0.0;
gamma('r5p'	'2'	'4')=0.0;
gamma('r5p'	'2'	'5')=0.0;
gamma('r5p'	'2'	'6')=0.0;
gamma('r5p'	'2'	'7')=0.0;
gamma('r5p'	'2'	'8')=0.0;
gamma('r5p'	'2'	'9')=0.0;
gamma('r5p'	'3'	'0')=0.0;
gamma('r5p'	'3'	'1')=0.0;
gamma('r5p'	'3'	'10')=0.0;
gamma('r5p'	'3'	'11')=0.0;
gamma('r5p'	'3'	'12')=0.0;
gamma('r5p'	'3'	'2')=0.0;
gamma('r5p'	'3'	'3')=1.0;
gamma('r5p'	'3'	'4')=0.0;
gamma('r5p'	'3'	'5')=0.0;
gamma('r5p'	'3'	'6')=0.0;
gamma('r5p'	'3'	'7')=0.0;
gamma('r5p'	'3'	'8')=0.0;
gamma('r5p'	'3'	'9')=0.0;
gamma('r5p'	'4'	'0')=0.0;
gamma('r5p'	'4'	'1')=0.0;
gamma('r5p'	'4'	'10')=0.0;
gamma('r5p'	'4'	'11')=0.0;
gamma('r5p'	'4'	'12')=0.0;
gamma('r5p'	'4'	'2')=0.0;
gamma('r5p'	'4'	'3')=0.0;
gamma('r5p'	'4'	'4')=1.0;
gamma('r5p'	'4'	'5')=0.0;
gamma('r5p'	'4'	'6')=0.0;
gamma('r5p'	'4'	'7')=0.0;
gamma('r5p'	'4'	'8')=0.0;
gamma('r5p'	'4'	'9')=0.0;
gamma('r5p'	'5'	'0')=0.0;
gamma('r5p'	'5'	'1')=0.0;
gamma('r5p'	'5'	'10')=0.0;
gamma('r5p'	'5'	'11')=0.0;
gamma('r5p'	'5'	'12')=0.0;
gamma('r5p'	'5'	'2')=0.0;
gamma('r5p'	'5'	'3')=0.0;
gamma('r5p'	'5'	'4')=0.0;
gamma('r5p'	'5'	'5')=1.0;
gamma('r5p'	'5'	'6')=0.0;
gamma('r5p'	'5'	'7')=0.0;
gamma('r5p'	'5'	'8')=0.0;
gamma('r5p'	'5'	'9')=0.0;
gamma('r5p'	'6'	'0')=0.0;
gamma('r5p'	'6'	'1')=0.0;
gamma('r5p'	'6'	'10')=0.0;
gamma('r5p'	'6'	'11')=0.0;
gamma('r5p'	'6'	'12')=0.0;
gamma('r5p'	'6'	'2')=0.0;
gamma('r5p'	'6'	'3')=0.0;
gamma('r5p'	'6'	'4')=0.0;
gamma('r5p'	'6'	'5')=0.0;
gamma('r5p'	'6'	'6')=1.0;
gamma('r5p'	'6'	'7')=0.0;
gamma('r5p'	'6'	'8')=0.0;
gamma('r5p'	'6'	'9')=0.0;
gamma('r5p'	'7'	'0')=0.0;
gamma('r5p'	'7'	'1')=0.0;
gamma('r5p'	'7'	'10')=0.0;
gamma('r5p'	'7'	'11')=0.0;
gamma('r5p'	'7'	'12')=0.0;
gamma('r5p'	'7'	'2')=0.0;
gamma('r5p'	'7'	'3')=0.0;
gamma('r5p'	'7'	'4')=0.0;
gamma('r5p'	'7'	'5')=0.0;
gamma('r5p'	'7'	'6')=0.0;
gamma('r5p'	'7'	'7')=1.0;
gamma('r5p'	'7'	'8')=0.0;
gamma('r5p'	'7'	'9')=0.0;
gamma('r5p'	'8'	'0')=0.0;
gamma('r5p'	'8'	'1')=0.0;
gamma('r5p'	'8'	'10')=0.0;
gamma('r5p'	'8'	'11')=0.0;
gamma('r5p'	'8'	'12')=0.0;
gamma('r5p'	'8'	'2')=0.0;
gamma('r5p'	'8'	'3')=0.0;
gamma('r5p'	'8'	'4')=0.0;
gamma('r5p'	'8'	'5')=0.0;
gamma('r5p'	'8'	'6')=0.0;
gamma('r5p'	'8'	'7')=0.0;
gamma('r5p'	'8'	'8')=1.0;
gamma('r5p'	'8'	'9')=0.0;
gamma('r5p'	'9'	'0')=0.0;
gamma('r5p'	'9'	'1')=0.0;
gamma('r5p'	'9'	'10')=0.0;
gamma('r5p'	'9'	'11')=0.0;
gamma('r5p'	'9'	'12')=0.0;
gamma('r5p'	'9'	'2')=0.0;
gamma('r5p'	'9'	'3')=0.0;
gamma('r5p'	'9'	'4')=0.0;
gamma('r5p'	'9'	'5')=0.0;
gamma('r5p'	'9'	'6')=0.0;
gamma('r5p'	'9'	'7')=0.0;
gamma('r5p'	'9'	'8')=0.0;
gamma('r5p'	'9'	'9')=1.0;
gamma('ru5p-D'	'0'	'0')=1.0;
gamma('ru5p-D'	'0'	'1')=0.0;
gamma('ru5p-D'	'0'	'10')=0.0;
gamma('ru5p-D'	'0'	'11')=0.0;
gamma('ru5p-D'	'0'	'12')=0.0;
gamma('ru5p-D'	'0'	'2')=0.0;
gamma('ru5p-D'	'0'	'3')=0.0;
gamma('ru5p-D'	'0'	'4')=0.0;
gamma('ru5p-D'	'0'	'5')=0.0;
gamma('ru5p-D'	'0'	'6')=0.0;
gamma('ru5p-D'	'0'	'7')=0.0;
gamma('ru5p-D'	'0'	'8')=0.0;
gamma('ru5p-D'	'0'	'9')=0.0;
gamma('ru5p-D'	'1'	'0')=0.0;
gamma('ru5p-D'	'1'	'1')=1.0;
gamma('ru5p-D'	'1'	'10')=0.0;
gamma('ru5p-D'	'1'	'11')=0.0;
gamma('ru5p-D'	'1'	'12')=0.0;
gamma('ru5p-D'	'1'	'2')=0.0;
gamma('ru5p-D'	'1'	'3')=0.0;
gamma('ru5p-D'	'1'	'4')=0.0;
gamma('ru5p-D'	'1'	'5')=0.0;
gamma('ru5p-D'	'1'	'6')=0.0;
gamma('ru5p-D'	'1'	'7')=0.0;
gamma('ru5p-D'	'1'	'8')=0.0;
gamma('ru5p-D'	'1'	'9')=0.0;
gamma('ru5p-D'	'10'	'0')=0.0;
gamma('ru5p-D'	'10'	'1')=0.0;
gamma('ru5p-D'	'10'	'10')=1.0;
gamma('ru5p-D'	'10'	'11')=0.0;
gamma('ru5p-D'	'10'	'12')=0.0;
gamma('ru5p-D'	'10'	'2')=0.0;
gamma('ru5p-D'	'10'	'3')=0.0;
gamma('ru5p-D'	'10'	'4')=0.0;
gamma('ru5p-D'	'10'	'5')=0.0;
gamma('ru5p-D'	'10'	'6')=0.0;
gamma('ru5p-D'	'10'	'7')=0.0;
gamma('ru5p-D'	'10'	'8')=0.0;
gamma('ru5p-D'	'10'	'9')=0.0;
gamma('ru5p-D'	'11'	'0')=0.0;
gamma('ru5p-D'	'11'	'1')=0.0;
gamma('ru5p-D'	'11'	'10')=0.0;
gamma('ru5p-D'	'11'	'11')=1.0;
gamma('ru5p-D'	'11'	'12')=0.0;
gamma('ru5p-D'	'11'	'2')=0.0;
gamma('ru5p-D'	'11'	'3')=0.0;
gamma('ru5p-D'	'11'	'4')=0.0;
gamma('ru5p-D'	'11'	'5')=0.0;
gamma('ru5p-D'	'11'	'6')=0.0;
gamma('ru5p-D'	'11'	'7')=0.0;
gamma('ru5p-D'	'11'	'8')=0.0;
gamma('ru5p-D'	'11'	'9')=0.0;
gamma('ru5p-D'	'12'	'0')=0.0;
gamma('ru5p-D'	'12'	'1')=0.0;
gamma('ru5p-D'	'12'	'10')=0.0;
gamma('ru5p-D'	'12'	'11')=0.0;
gamma('ru5p-D'	'12'	'12')=1.0;
gamma('ru5p-D'	'12'	'2')=0.0;
gamma('ru5p-D'	'12'	'3')=0.0;
gamma('ru5p-D'	'12'	'4')=0.0;
gamma('ru5p-D'	'12'	'5')=0.0;
gamma('ru5p-D'	'12'	'6')=0.0;
gamma('ru5p-D'	'12'	'7')=0.0;
gamma('ru5p-D'	'12'	'8')=0.0;
gamma('ru5p-D'	'12'	'9')=0.0;
gamma('ru5p-D'	'2'	'0')=0.0;
gamma('ru5p-D'	'2'	'1')=0.0;
gamma('ru5p-D'	'2'	'10')=0.0;
gamma('ru5p-D'	'2'	'11')=0.0;
gamma('ru5p-D'	'2'	'12')=0.0;
gamma('ru5p-D'	'2'	'2')=1.0;
gamma('ru5p-D'	'2'	'3')=0.0;
gamma('ru5p-D'	'2'	'4')=0.0;
gamma('ru5p-D'	'2'	'5')=0.0;
gamma('ru5p-D'	'2'	'6')=0.0;
gamma('ru5p-D'	'2'	'7')=0.0;
gamma('ru5p-D'	'2'	'8')=0.0;
gamma('ru5p-D'	'2'	'9')=0.0;
gamma('ru5p-D'	'3'	'0')=0.0;
gamma('ru5p-D'	'3'	'1')=0.0;
gamma('ru5p-D'	'3'	'10')=0.0;
gamma('ru5p-D'	'3'	'11')=0.0;
gamma('ru5p-D'	'3'	'12')=0.0;
gamma('ru5p-D'	'3'	'2')=0.0;
gamma('ru5p-D'	'3'	'3')=1.0;
gamma('ru5p-D'	'3'	'4')=0.0;
gamma('ru5p-D'	'3'	'5')=0.0;
gamma('ru5p-D'	'3'	'6')=0.0;
gamma('ru5p-D'	'3'	'7')=0.0;
gamma('ru5p-D'	'3'	'8')=0.0;
gamma('ru5p-D'	'3'	'9')=0.0;
gamma('ru5p-D'	'4'	'0')=0.0;
gamma('ru5p-D'	'4'	'1')=0.0;
gamma('ru5p-D'	'4'	'10')=0.0;
gamma('ru5p-D'	'4'	'11')=0.0;
gamma('ru5p-D'	'4'	'12')=0.0;
gamma('ru5p-D'	'4'	'2')=0.0;
gamma('ru5p-D'	'4'	'3')=0.0;
gamma('ru5p-D'	'4'	'4')=1.0;
gamma('ru5p-D'	'4'	'5')=0.0;
gamma('ru5p-D'	'4'	'6')=0.0;
gamma('ru5p-D'	'4'	'7')=0.0;
gamma('ru5p-D'	'4'	'8')=0.0;
gamma('ru5p-D'	'4'	'9')=0.0;
gamma('ru5p-D'	'5'	'0')=0.0;
gamma('ru5p-D'	'5'	'1')=0.0;
gamma('ru5p-D'	'5'	'10')=0.0;
gamma('ru5p-D'	'5'	'11')=0.0;
gamma('ru5p-D'	'5'	'12')=0.0;
gamma('ru5p-D'	'5'	'2')=0.0;
gamma('ru5p-D'	'5'	'3')=0.0;
gamma('ru5p-D'	'5'	'4')=0.0;
gamma('ru5p-D'	'5'	'5')=1.0;
gamma('ru5p-D'	'5'	'6')=0.0;
gamma('ru5p-D'	'5'	'7')=0.0;
gamma('ru5p-D'	'5'	'8')=0.0;
gamma('ru5p-D'	'5'	'9')=0.0;
gamma('ru5p-D'	'6'	'0')=0.0;
gamma('ru5p-D'	'6'	'1')=0.0;
gamma('ru5p-D'	'6'	'10')=0.0;
gamma('ru5p-D'	'6'	'11')=0.0;
gamma('ru5p-D'	'6'	'12')=0.0;
gamma('ru5p-D'	'6'	'2')=0.0;
gamma('ru5p-D'	'6'	'3')=0.0;
gamma('ru5p-D'	'6'	'4')=0.0;
gamma('ru5p-D'	'6'	'5')=0.0;
gamma('ru5p-D'	'6'	'6')=1.0;
gamma('ru5p-D'	'6'	'7')=0.0;
gamma('ru5p-D'	'6'	'8')=0.0;
gamma('ru5p-D'	'6'	'9')=0.0;
gamma('ru5p-D'	'7'	'0')=0.0;
gamma('ru5p-D'	'7'	'1')=0.0;
gamma('ru5p-D'	'7'	'10')=0.0;
gamma('ru5p-D'	'7'	'11')=0.0;
gamma('ru5p-D'	'7'	'12')=0.0;
gamma('ru5p-D'	'7'	'2')=0.0;
gamma('ru5p-D'	'7'	'3')=0.0;
gamma('ru5p-D'	'7'	'4')=0.0;
gamma('ru5p-D'	'7'	'5')=0.0;
gamma('ru5p-D'	'7'	'6')=0.0;
gamma('ru5p-D'	'7'	'7')=1.0;
gamma('ru5p-D'	'7'	'8')=0.0;
gamma('ru5p-D'	'7'	'9')=0.0;
gamma('ru5p-D'	'8'	'0')=0.0;
gamma('ru5p-D'	'8'	'1')=0.0;
gamma('ru5p-D'	'8'	'10')=0.0;
gamma('ru5p-D'	'8'	'11')=0.0;
gamma('ru5p-D'	'8'	'12')=0.0;
gamma('ru5p-D'	'8'	'2')=0.0;
gamma('ru5p-D'	'8'	'3')=0.0;
gamma('ru5p-D'	'8'	'4')=0.0;
gamma('ru5p-D'	'8'	'5')=0.0;
gamma('ru5p-D'	'8'	'6')=0.0;
gamma('ru5p-D'	'8'	'7')=0.0;
gamma('ru5p-D'	'8'	'8')=1.0;
gamma('ru5p-D'	'8'	'9')=0.0;
gamma('ru5p-D'	'9'	'0')=0.0;
gamma('ru5p-D'	'9'	'1')=0.0;
gamma('ru5p-D'	'9'	'10')=0.0;
gamma('ru5p-D'	'9'	'11')=0.0;
gamma('ru5p-D'	'9'	'12')=0.0;
gamma('ru5p-D'	'9'	'2')=0.0;
gamma('ru5p-D'	'9'	'3')=0.0;
gamma('ru5p-D'	'9'	'4')=0.0;
gamma('ru5p-D'	'9'	'5')=0.0;
gamma('ru5p-D'	'9'	'6')=0.0;
gamma('ru5p-D'	'9'	'7')=0.0;
gamma('ru5p-D'	'9'	'8')=0.0;
gamma('ru5p-D'	'9'	'9')=1.0;
gamma('s7p'	'0'	'0')=1.0;
gamma('s7p'	'0'	'1')=0.0;
gamma('s7p'	'0'	'10')=0.0;
gamma('s7p'	'0'	'11')=0.0;
gamma('s7p'	'0'	'12')=0.0;
gamma('s7p'	'0'	'2')=0.0;
gamma('s7p'	'0'	'3')=0.0;
gamma('s7p'	'0'	'4')=0.0;
gamma('s7p'	'0'	'5')=0.0;
gamma('s7p'	'0'	'6')=0.0;
gamma('s7p'	'0'	'7')=0.0;
gamma('s7p'	'0'	'8')=0.0;
gamma('s7p'	'0'	'9')=0.0;
gamma('s7p'	'1'	'0')=0.0;
gamma('s7p'	'1'	'1')=1.0;
gamma('s7p'	'1'	'10')=0.0;
gamma('s7p'	'1'	'11')=0.0;
gamma('s7p'	'1'	'12')=0.0;
gamma('s7p'	'1'	'2')=0.0;
gamma('s7p'	'1'	'3')=0.0;
gamma('s7p'	'1'	'4')=0.0;
gamma('s7p'	'1'	'5')=0.0;
gamma('s7p'	'1'	'6')=0.0;
gamma('s7p'	'1'	'7')=0.0;
gamma('s7p'	'1'	'8')=0.0;
gamma('s7p'	'1'	'9')=0.0;
gamma('s7p'	'10'	'0')=0.0;
gamma('s7p'	'10'	'1')=0.0;
gamma('s7p'	'10'	'10')=1.0;
gamma('s7p'	'10'	'11')=0.0;
gamma('s7p'	'10'	'12')=0.0;
gamma('s7p'	'10'	'2')=0.0;
gamma('s7p'	'10'	'3')=0.0;
gamma('s7p'	'10'	'4')=0.0;
gamma('s7p'	'10'	'5')=0.0;
gamma('s7p'	'10'	'6')=0.0;
gamma('s7p'	'10'	'7')=0.0;
gamma('s7p'	'10'	'8')=0.0;
gamma('s7p'	'10'	'9')=0.0;
gamma('s7p'	'11'	'0')=0.0;
gamma('s7p'	'11'	'1')=0.0;
gamma('s7p'	'11'	'10')=0.0;
gamma('s7p'	'11'	'11')=1.0;
gamma('s7p'	'11'	'12')=0.0;
gamma('s7p'	'11'	'2')=0.0;
gamma('s7p'	'11'	'3')=0.0;
gamma('s7p'	'11'	'4')=0.0;
gamma('s7p'	'11'	'5')=0.0;
gamma('s7p'	'11'	'6')=0.0;
gamma('s7p'	'11'	'7')=0.0;
gamma('s7p'	'11'	'8')=0.0;
gamma('s7p'	'11'	'9')=0.0;
gamma('s7p'	'12'	'0')=0.0;
gamma('s7p'	'12'	'1')=0.0;
gamma('s7p'	'12'	'10')=0.0;
gamma('s7p'	'12'	'11')=0.0;
gamma('s7p'	'12'	'12')=1.0;
gamma('s7p'	'12'	'2')=0.0;
gamma('s7p'	'12'	'3')=0.0;
gamma('s7p'	'12'	'4')=0.0;
gamma('s7p'	'12'	'5')=0.0;
gamma('s7p'	'12'	'6')=0.0;
gamma('s7p'	'12'	'7')=0.0;
gamma('s7p'	'12'	'8')=0.0;
gamma('s7p'	'12'	'9')=0.0;
gamma('s7p'	'2'	'0')=0.0;
gamma('s7p'	'2'	'1')=0.0;
gamma('s7p'	'2'	'10')=0.0;
gamma('s7p'	'2'	'11')=0.0;
gamma('s7p'	'2'	'12')=0.0;
gamma('s7p'	'2'	'2')=1.0;
gamma('s7p'	'2'	'3')=0.0;
gamma('s7p'	'2'	'4')=0.0;
gamma('s7p'	'2'	'5')=0.0;
gamma('s7p'	'2'	'6')=0.0;
gamma('s7p'	'2'	'7')=0.0;
gamma('s7p'	'2'	'8')=0.0;
gamma('s7p'	'2'	'9')=0.0;
gamma('s7p'	'3'	'0')=0.0;
gamma('s7p'	'3'	'1')=0.0;
gamma('s7p'	'3'	'10')=0.0;
gamma('s7p'	'3'	'11')=0.0;
gamma('s7p'	'3'	'12')=0.0;
gamma('s7p'	'3'	'2')=0.0;
gamma('s7p'	'3'	'3')=1.0;
gamma('s7p'	'3'	'4')=0.0;
gamma('s7p'	'3'	'5')=0.0;
gamma('s7p'	'3'	'6')=0.0;
gamma('s7p'	'3'	'7')=0.0;
gamma('s7p'	'3'	'8')=0.0;
gamma('s7p'	'3'	'9')=0.0;
gamma('s7p'	'4'	'0')=0.0;
gamma('s7p'	'4'	'1')=0.0;
gamma('s7p'	'4'	'10')=0.0;
gamma('s7p'	'4'	'11')=0.0;
gamma('s7p'	'4'	'12')=0.0;
gamma('s7p'	'4'	'2')=0.0;
gamma('s7p'	'4'	'3')=0.0;
gamma('s7p'	'4'	'4')=1.0;
gamma('s7p'	'4'	'5')=0.0;
gamma('s7p'	'4'	'6')=0.0;
gamma('s7p'	'4'	'7')=0.0;
gamma('s7p'	'4'	'8')=0.0;
gamma('s7p'	'4'	'9')=0.0;
gamma('s7p'	'5'	'0')=0.0;
gamma('s7p'	'5'	'1')=0.0;
gamma('s7p'	'5'	'10')=0.0;
gamma('s7p'	'5'	'11')=0.0;
gamma('s7p'	'5'	'12')=0.0;
gamma('s7p'	'5'	'2')=0.0;
gamma('s7p'	'5'	'3')=0.0;
gamma('s7p'	'5'	'4')=0.0;
gamma('s7p'	'5'	'5')=1.0;
gamma('s7p'	'5'	'6')=0.0;
gamma('s7p'	'5'	'7')=0.0;
gamma('s7p'	'5'	'8')=0.0;
gamma('s7p'	'5'	'9')=0.0;
gamma('s7p'	'6'	'0')=0.0;
gamma('s7p'	'6'	'1')=0.0;
gamma('s7p'	'6'	'10')=0.0;
gamma('s7p'	'6'	'11')=0.0;
gamma('s7p'	'6'	'12')=0.0;
gamma('s7p'	'6'	'2')=0.0;
gamma('s7p'	'6'	'3')=0.0;
gamma('s7p'	'6'	'4')=0.0;
gamma('s7p'	'6'	'5')=0.0;
gamma('s7p'	'6'	'6')=1.0;
gamma('s7p'	'6'	'7')=0.0;
gamma('s7p'	'6'	'8')=0.0;
gamma('s7p'	'6'	'9')=0.0;
gamma('s7p'	'7'	'0')=0.0;
gamma('s7p'	'7'	'1')=0.0;
gamma('s7p'	'7'	'10')=0.0;
gamma('s7p'	'7'	'11')=0.0;
gamma('s7p'	'7'	'12')=0.0;
gamma('s7p'	'7'	'2')=0.0;
gamma('s7p'	'7'	'3')=0.0;
gamma('s7p'	'7'	'4')=0.0;
gamma('s7p'	'7'	'5')=0.0;
gamma('s7p'	'7'	'6')=0.0;
gamma('s7p'	'7'	'7')=1.0;
gamma('s7p'	'7'	'8')=0.0;
gamma('s7p'	'7'	'9')=0.0;
gamma('s7p'	'8'	'0')=0.0;
gamma('s7p'	'8'	'1')=0.0;
gamma('s7p'	'8'	'10')=0.0;
gamma('s7p'	'8'	'11')=0.0;
gamma('s7p'	'8'	'12')=0.0;
gamma('s7p'	'8'	'2')=0.0;
gamma('s7p'	'8'	'3')=0.0;
gamma('s7p'	'8'	'4')=0.0;
gamma('s7p'	'8'	'5')=0.0;
gamma('s7p'	'8'	'6')=0.0;
gamma('s7p'	'8'	'7')=0.0;
gamma('s7p'	'8'	'8')=1.0;
gamma('s7p'	'8'	'9')=0.0;
gamma('s7p'	'9'	'0')=0.0;
gamma('s7p'	'9'	'1')=0.0;
gamma('s7p'	'9'	'10')=0.0;
gamma('s7p'	'9'	'11')=0.0;
gamma('s7p'	'9'	'12')=0.0;
gamma('s7p'	'9'	'2')=0.0;
gamma('s7p'	'9'	'3')=0.0;
gamma('s7p'	'9'	'4')=0.0;
gamma('s7p'	'9'	'5')=0.0;
gamma('s7p'	'9'	'6')=0.0;
gamma('s7p'	'9'	'7')=0.0;
gamma('s7p'	'9'	'8')=0.0;
gamma('s7p'	'9'	'9')=1.0;
