# Supplementary material for: A Method to Constrain Genome-Scale Models with 13C Labeling Data
Source: PLoS Comput Biol. 2015 Sep 17;11(9):e1004363. doi: 10.1371/journal.pcbi.1004363 (PMC4574858; doi:10.1371/journal.pcbi.1004363)
Supplement: S1 Code — GAMS files, input files and expected outputs for the nine strains considered (wild type at 5, 6 and 7 hrs, pyk KO at 5, 6 and 7 hrs and pgi KO at 16, 21 and 23 hrs) for the data fits. (GZ) [file pcbi.1004363.s004.gz › GAMSfiles/pyk7h/linkedreacs.txt]

/ 
'ABTA'
'ABUTD'
'ACACCT'
'ACALDi'
'ACGK'
'ACGS'
'ACHBS'
'ACKr'
'ACLS'
'ACODA'
'ACONT'
'ACOTA'
'ADHEr'
'ADSL1r'
'ADSL2r'
'ADSS'
'AGMT'
'AGPR'
'AIRC2'
'AIRC3'
'AKGDH'
'ALATA_L'
'ARGDC'
'ARGSL'
'ARGSS'
'ASAD'
'ASPK'
'ASPTA'
'CBMK'
'CBPS'
'CHORM'
'CHORS'
'CS'
'DDPA'
'DHAD1'
'DHAD2'
'DHAPT'
'DHQD'
'DHQS'
'EDA'
'EDD'
'ENO'
'ETOHt2r'
'EX_etoh_e_'
'EX_glc_e_'
'EX_lac_L_e_'
'F6PA'
'FBA'
'FUM'
'G5SADs'
'G5SD'
'G6PDH2r'
'GAPD'
'GART'
'GHMT2'
'GLCpts'
'GLCt2'
'GLNS'
'GLU5K'
'GLUDy'
'GLUPRT'
'GLYCL'
'GMPS2'
'GND'
'HCO3E'
'HEX1'
'HSDy'
'HSK'
'ICDHyr'
'ICL'
'ILETA'
'KARA1i'
'KARA2i'
'LEUTAi'
'L_LACD2'
'L_LACD3'
'L_LACt2r'
'MALS'
'MDH'
'ME1'
'ME2'
'OCBT'
'P5CR'
'PDH'
'PFK'
'PGCD'
'PGI'
'PGK'
'PGL'
'PGM'
'PHETA1'
'POX'
'PPC'
'PPCK'
'PPND'
'PPNDH'
'PRAGSr'
'PRAIS'
'PRASCS'
'PRFGS'
'PRPPS'
'PSCVT'
'PSERT'
'PSP_L'
'PTAr'
'PTRCTA'
'PYK'
'RPE'
'RPI'
'SDPTA'
'SHK3Dr'
'SHKK'
'SSALx'
'SSALy'
'SUCD1i'
'SUCOAS'
'TA1'
'TA2'
'THRAr'
'THRD_L'
'THRS'
'TK1'
'TK2'
'TK3'
'TPI'
'TYRTA'
'VALTA'
/ 
