# Supplementary material for: A Method to Constrain Genome-Scale Models with 13C Labeling Data
Source: PLoS Comput Biol. 2015 Sep 17;11(9):e1004363. doi: 10.1371/journal.pcbi.1004363 (PMC4574858; doi:10.1371/journal.pcbi.1004363)
Supplement: S1 Code — GAMS files, input files and expected outputs for the nine strains considered (wild type at 5, 6 and 7 hrs, pyk KO at 5, 6 and 7 hrs and pgi KO at 16, 21 and 23 hrs) for the data fits. (GZ) [file pcbi.1004363.s004.gz › GAMSfiles/pyk7h/GAMS_EMU_MFA_FLUX_HYB.gms]

$offempty

$offlisting
$offsymlist
$offuellist
$offinclude
$offsymxref
$offuelxref
$onempty

option profile=1;
OPTION decimals = 8
       sysout = off
       solprint = on
       reslim = 4000
       iterlim = 10000000
       domlim = 10
       limcol = 1000
       limrow = 1000
       optca = 0.0
       optcr = 0.0
       work = 10000000
       nlp = conopt 
       mip = cplex
       solprint = on;


*********** 13C MFA stoichiometry SETS&PARS ***************

sets
	i     set of all metabolites for 13C MFA problem
$include "mets.txt"
        exchangemet(i) set of exchange metabolites
$include "ExchaMets.txt"
        excludedmet(i) excluded metabolites
$include "ExcMets.txt"
        sourcemet(i)  feed source metabolites
$include "SourceMets.txt"	
        j     set of all reactions for 13C MFA problem
$include "rxns.txt"
        jmeas(j) set of measured reactions
$include "jmeas.txt"
        jsugg(j) set of suggested reactions for starting point for algorithm
$include "jsugg.txt"
;


parameters
	S(i,j)        Stoichiometry matrix for 13C MFA problem
	vUPPER(jmeas) upper boundary for fluxes / /
	vLOWER(jmeas) lower boundary for fluxes / /
	vUpINI(jmeas) upper boundary for starting flux / /
	vloINI(jmeas) lower boundary for starting flux / /
	vSUGG(jsugg)  Suggested fluxes for Vini / /
	Vini(j)       Initialization fluxes for algorithm
	maxflow13CL    maximum flux value for 13C problem (lower value)
	maxflow13CU    maximum flux value for 13C problem (upper value)	
;


$include "StoichNetwork.txt"
$include "vUPPER.txt"
$include "vLOWER.txt"
$include "vSUGG.txt"

*********** 13C MFA EMUs SETS&PARS ***************

sets
	e   set of all emus	
$include "all_emu.txt"
	dummy(e) dummy emus for condensation reacs
$include "dummy_emus.txt"
        frag   fragment names for MS data (e.g. Ala159)
$include "fragmentsMS.txt"
        fragFit(frag) fragment names actually used for the fit 
$include "fitFrags.txt"
	m values of m for emu MDVs
$include "mset.txt"
	n values of n for MS data MDVs
$include "nset.txt"
;

* Aliases of basic indices
alias(i,ii);
alias(e,ee);
alias(m,mm);
alias(n,nn);

parameters
	ncarbons(e)        number of carbons in emu e
	ncarbonsf(frag)    number of carbons in fragment frag
	labelexp           Table with MS data
	labelstd           Table with MS data error
	labelnorm          Table with MS normalization
        aacorr             Correspondence between aminoacids and emus
	gamma              gamma matrix for derivatization effects (Wahl et al 2004 Biotech. Bioeng. 85(3):259-268 )   
	EMM                EMU mapping matrix (Suthers et al. 2010 Met. Eng. 12(2):123-8 )
	metemu(i,e)        1 if e is an emu of i and zero otherwise 
;
$include "emu_carbon_numbers.txt";
$include "frag_carbon_numbers.txt";
$include "GCMSout.txt";
$include "GCMSerr.txt";
$include "GCMSnorm.txt";
$include "aacorr.txt";
$include "gamma_mat.txt";
$include "emm_simplified.txt";
$include "met_emu.txt";


*********** GENOME-SCALE SETS&PARS ***************

sets
	iFBA    set all metabolites for large genome-scale problem
$include "hybridmets.txt"
	jFBA    set all reactions for large genome-scale problem
$include "hybridreacs.txt"
        jFBAlink(jFBA) set of reactions for large genome-scale problem that are mapped(linked) to EMU problem
$include "linkedreacs.txt"	
;

display jFBA;

parameters
	Sbig(iFBA,jFBA)  Stochiometry matrix for large genome-scale problem
	bvec(iFBA)       b vector for  genome-scale problem (metabolite accumulation)
	lbvec(jFBA)      lower bound for flux vector
	ubvec(jFBA)      upper bound for flux vector
	cvec(jFBA)       optimization vector for FBA
	reacmap(jFBA,j)  reaction map between EMU scale and genome-scale scale
	VFBAgrowth(jFBA) Stores FBA solution for maximum growth
	Vgrowth(j)       Storage for maximum growth solution of 13C MFA fluxes
	maxflowFBA       Maximum allowed flux for FBA problem
;

$include "Sbig.txt"
$include "bvec.txt"
$include "lbvec.txt"
$include "ubvec.txt"
$include "cvec.txt"
$include "reacmap.txt"

Scalar inFluxRef;   
$include "inFluxRef.txt"

**************EXTRA PARAMETERS******************

* Random seed
Scalar randseed;
$include "randseed.txt"
execseed = randseed;

* Minimum normalization for data
Scalar labelCompNormMin;
$include "labelCompNormMin.txt"


***********VARIABLES***************
* INIT
Free Variables 
	OFFINIT                    Objective function for initialization problem
;

Positive Variables
	V(j)                       Genome-scale (FBA) fluxes
;

* 13C MFA
Free Variables
	OFEMU                      Objective function for emu problem
	bal1                       Dummy variable containing left value of labeling constraint (used for debugging)
	bal2                       Dummy variable containing right value of labeling constraint (used for debugging)
;

Positive Variables
	f(e,m)                     EMU MDVs
	labelcomp(frag,n)          Simulated MS data
	labelcompnorm(frag)        Norm for simulated MS data
;

* GENOME-SCALE
Free Variables 
	OFFBA                     Objective function for FBA problem
	OFFBAgrowth               Objective function for maximum growth FBA problem
;

Positive Variables
	VFBA(jFBA)                FBA fluxes for genome-scale problem
;

***********EQUATIONS**************

* Initialization
Equations
	STOICHIOMETRY(i)            Stoichiometric constraint (flux conservation at each metabolite i)
	OBJFUNINIT                  Objective function for initialization (make initial flux as close as possible to Vini while meeting stoichiometric constraints)
;


STOICHIOMETRY(i)$(i(i) - exchangemet(i) - excludedmet(i))     .. 0 =e= sum(j,S(i,j)*V(j)); 
OBJFUNINIT                                                    .. OFFINIT =e= sum(j, sqr(V(j)-Vini(j)) );

* 13 C MFA 
Equations
	EMUNORM(e)                  Normalization of EMUs to one
	emubalance1(i,e,m)          Left side of emu balances
        emubalance2(i,e,m)          Right side of emu balances
        emubalanceB(i,e,m)          Both sides of emu balances
        LABELCOMPNORMALIT(frag)     Normalization of label comp
        EMU2FRAG(frag,e,n)          Correspondence between emus and fragments
        OBJFUNEMU                   Definition of objective function to be minimized
$include "condensation_rxns_names.txt"; 
;


EMUNORM(e)$(not dummy(e))..sum(m$(ord(m) le (ncarbons(e)+1)),f(e,m))=e=1;
emubalance1(i,e,m)$(not dummy(e) and not excludedmet(i) and metemu(i,e) eq 1 and ord(m) le (ncarbons(e)+1) )..sum(ee, sum(j$(EMM(j,ee,e) gt 0 and ncarbons(ee) eq ncarbons(e)),EMM(j,ee,e)*V(j)*f(ee,m))) =e= bal1(i,e,m);
emubalance2(i,e,m)$(not dummy(e) and not excludedmet(i) and metemu(i,e) eq 1 and ord(m) le (ncarbons(e)+1) )..sum((j,ee)$(S(i,j) gt 0  and EMM(j,e,ee) lt 0), EMM(j,e,ee)*S(i,j)*V(j)*f(e,m))=e=bal2(i,e,m);
emubalanceB(i,e,m)$(not dummy(e) and not excludedmet(i) and metemu(i,e) eq 1 and ord(m) le (ncarbons(e)+1) )..bal1(i,e,m)+bal2(i,e,m)=e=0;
* EMU equations for condensation terms are explicitly written down (easier to debug this way)
$include "condensation_rxns_eqns.txt";


LABELCOMPNORMALIT(frag)..sum(n$(ord(n) le (ncarbonsf(frag)+1)),labelcomp(frag,n))=e=1;
EMU2FRAG(frag,e,n)$(aacorr(frag,e) eq 1 and ord(n) le (ncarbonsf(frag)+1) )..labelcomp(frag,n)=e=sum(m$(ord(m) le (ncarbons(e)+1)),gamma(frag,n,m)*f(e,m))/labelcompnorm(frag);
OBJFUNEMU..OFEMU=e=sqrt(sum((fragFit,n)$(ord(n) le (ncarbonsf(fragFit)+1)), sqr( (labelcomp(fragFit,n)-labelexp(fragFit,n))/labelstd(fragFit,n) )/labelnorm(fragFit,n) )/card(fragFit));


* GENOME-SCALE
Equations
	MAPPING(jFBA)                  Mapping between EMU and large genome-scale problem
	STOICHIOMETRYFBA(iFBA)         Stoichiometric constraint for genome-scale problem
	OBJFUNFBA                      Standard FBA objective function for genome-scale problem
	OBJFUNFBAgrowth                Standard FBA objective function maximizing growth for genome-scale (for debugging)
;

MAPPING(jFBA)$(jFBAlink(jFBA))     ..         VFBA(jFBA)  =e= inFluxRef*sum((j),reacmap(jFBA,j)*v(j));  
STOICHIOMETRYFBA(iFBA)             ..         bvec(iFBA)  =e= sum((jFBA),Sbig(iFBA,jFBA)*VFBA(jFBA)); 
OBJFUNFBA                          ..         OFFBA       =e= sum((jFBA),cvec(jFBA)*VFBA(jFBA));
OBJFUNFBAgrowth                    ..         OFFBAgrowth =e= VFBA('BiomassEcoli');

*********** UPPER AND LOWER BOUNDS *********
maxflow13CL = 10;
maxflow13CU = 100;
maxflowFBA  = 1000;
	
V.lo(j)                = 0;
V.up(j)                = maxflow13CU;

*  Capping bounds to numerically acceptable values 
vLOWER(jmeas)	                  = max(vLOWER(jmeas),-maxflow13CU);         
vUPPER(jmeas)	                  = min(vUPPER(jmeas), maxflow13CU);
vLoINI(jmeas)                     = vLOWER(jmeas);
vUpINI(jmeas)$(vLoIni(jmeas)< maxflow13CL) = min(maxflow13CL,vUPPER(jmeas));
vUpINI(jmeas)$(vLoIni(jmeas)>=maxflow13CL) = min(maxflow13CU,vUPPER(jmeas));


labelcompnorm.lo(frag) = labelCompNormMin;
labelcompnorm.up(frag) = 1.0;

lbvec(jFBA)          = max(lbvec(jFBA),-maxflowFBA);
ubvec(jFBA)          = min(ubvec(jFBA), maxflowFBA);

V.lo(jmeas)	       = vLOWER(jmeas);
V.up(jmeas)	       = vUPPER(jmeas);
VFBA.lo(jFBA)          = lbvec(jFBA);
VFBA.up(jFBA)          = ubvec(jFBA);

***********INITIAL CONDITIONS*************** 
VFBA.l(jFBA)           = uniform(0,1);

Vini(j)                = uniform(0,1);
Vini(jmeas)            = uniform(vLoINI(jmeas),vUpINI(jmeas));
V.l(j)                 = Vini(j);
V.l(jsugg)             = vSUGG(jsugg);
f.l(e,m)               = uniform(0,1);
labelcomp.l(frag,n)    = uniform(0,1);
OFEMU.l                = 1000;

**********FEED CONSTRAINTS*****************

$include "Source_Labeling.txt";

***********MODEL DECLARATION****************

model FBAgrowth /
STOICHIOMETRYFBA
OBJFUNFBAgrowth
MAPPING
/;
FBAgrowth.OPTFILE = 1

model INITFBA /
STOICHIOMETRYFBA
OBJFUNFBA
MAPPING
/;
INITFBA.OPTFILE = 1

model INIT /
STOICHIOMETRYFBA
OBJFUNINIT
MAPPING
/;
INIT.OPTFILE = 1

* 13C MFA stoichiometry is turned off, only genome-scale stochiometry is used
model EMU
/
*STOICHIOMETRY
EMUNORM
emubalance1
emubalance2
emubalanceB
$include "condensation_rxns_names.txt";
EMU2FRAG
LABELCOMPNORMALIT
OBJFUNEMU
MAPPING
STOICHIOMETRYFBA
/;
EMU.OPTFILE = 1


***********MODEL SOLUTION*********************

display randseed;

** 1st solve: FBA max growth problem without growth rate constraints (test that all other bounds and mapping are feasible) 
VFBA.lo('BiomassEcoli')          = 0;
VFBA.up('BiomassEcoli')          = maxflow13CU;
Solve FBAgrowth using lp maximizing OFFBAgrowth;
VFBA.lo('BiomassEcoli')          = lbvec('BiomassEcoli');
VFBA.up('BiomassEcoli')          = ubvec('BiomassEcoli');

VFBAgrowth(jFBA) = VFBA.l(jFBA);
Vgrowth(j)       = V.l(j);

** 2nd solve: standard FBA including growth rate constraints (test that all bounds and mapping are feasible)
Solve INITFBA using lp maximizing OFFBA;

** 3rd solve: Initialization part I by minimizing distance to Vini
Solve INIT using nlp minimizing OFFINIT;

** 4th solve: Initialization part II by fixing fluxes to previous solution and finding the corresponding labeling values
V.fx(j) = V.l(j);
VFBA.fx(jFBA) = VFBA.l(jFBA);
Solve EMU using nlp minimizing OFEMU;

* 5th and final solve: restoring upper and lower boundaries to due values and solve the final two-scale problem
V.lo(j)                = 0;
V.up(j)                = maxflow13CU;
V.lo(jmeas)	       = vLOWER(jmeas);
V.up(jmeas)	       = vUPPER(jmeas);
VFBA.lo(jFBA)          = lbvec(jFBA);
VFBA.up(jFBA)          = ubvec(jFBA);
Solve EMU using nlp minimizing OFEMU;


***********OUTPUT****************************


Parameters
        solvestat                       Exit status of solver
        modelstat                       Exit status of model
        numequ                          Number of equations in model 
        numnz                           Number of nonzero elements in model
        numvar                          Number of variables in model
        resusd                          Seconds used to reach final model state
;

* General info output
solvestat                   = emu.solvestat;
modelstat                   = emu.modelstat;
numequ                      = emu.numequ;
numnz                       = emu.numnz;
numvar                      = emu.numvar;
resusd                      = emu.resusd;

    
* Objective function and general info
file OFGenInfo/"OFGenInfo.txt"/;
put OFGenInfo
put "OF = ",OFEMU.l:10:5," ";     put /;   
put "solvestat = ",solvestat," "; put /;
put "modelstat = ",modelstat," "; put /;   
put "numequ    = ",numequ," ";    put /;
put "numnz     = ",numnz," ";     put /;
put "numvar    = ",numvar," ";    put /;
put "resusd    = ",resusd," ";    put /;    
putclose OFGenInfo;

* 13C MFA fluxes output
file Voutfile/"Vout.txt"/;
put Voutfile
loop(j,
	put "v('",j.tl,"') = ",V.l(j):20:15," "; 	put /;	
     );
putclose Voutfile;


* 13C MFA MDVs output
file foutfile/"fout.txt"/;
put foutfile
loop(e,
	loop(m,put "f('",e.tl:40,",",m.tl"') = ",f.l(e,m):10:5," "/);
     );
putclose foutfile;


* Simulated (computational) MS MDVs output
file labelcompoutfile/"labelcomp.txt"/;
put labelcompoutfile
loop(frag,
	loop(n,put "labelcomp('",frag.tl:40,",",n.tl"') = ",labelcomp.l(frag,n):10:5," "/);
     );
putclose labelcompoutfile;

* Genome-scale fluxes output
file VFBAoutfile/"VFBAout.txt"/;
put VFBAoutfile
loop(jFBA,
	put "vFBA('",jFBA.tl:30:10,"') = ",VFBA.l(jFBA):20:15," "; 	put /;	
     );
putclose VFBAoutfile;


* Initial maximum growth genome-scale fluxes output
file VFBAgrowthoutfile/"VFBAgrowthout.txt"/;
put VFBAgrowthoutfile
loop(jFBA,
	put "vFBAgrowth('",jFBA.tl:30:10,"') = ",VFBAgrowth(jFBA):20:15," "; 	put /;	
     );
putclose VFBAgrowthoutfile;

* 13C MFA fluxes output for maximum growth case
file Vgrowthoutfile/"Vgrowthout.txt"/;
put Vgrowthoutfile
loop(j,
	put "vgrowth('",j.tl:30:10,"') = ",Vgrowth(j):20:15," "; 	put /;	
     );
putclose Vgrowthoutfile;
