# Supplementary material for: A Method to Constrain Genome-Scale Models with 13C Labeling Data
Source: PLoS Comput Biol. 2015 Sep 17;11(9):e1004363. doi: 10.1371/journal.pcbi.1004363 (PMC4574858; doi:10.1371/journal.pcbi.1004363)
Supplement: S1 Code — GAMS files, input files and expected outputs for the nine strains considered (wild type at 5, 6 and 7 hrs, pyk KO at 5, 6 and 7 hrs and pgi KO at 16, 21 and 23 hrs) for the data fits. (GZ) [file pcbi.1004363.s004.gz › GAMSfiles/pyk7h/met_emu.txt]

metemu('13dpg_c'	'13dpg_c_1')=1.0;
metemu('13dpg_c'	'13dpg_c_1_2')=1.0;
metemu('13dpg_c'	'13dpg_c_1_2_3')=1.0;
metemu('13dpg_c'	'13dpg_c_1_3')=1.0;
metemu('13dpg_c'	'13dpg_c_2')=1.0;
metemu('13dpg_c'	'13dpg_c_2_3')=1.0;
metemu('13dpg_c'	'13dpg_c_3')=1.0;
metemu('25aics_c'	'25aics_c_10')=1.0;
metemu('25aics_c'	'25aics_c_10_11')=1.0;
metemu('25aics_c'	'25aics_c_10_11_12')=1.0;
metemu('25aics_c'	'25aics_c_10_11_12_13')=1.0;
metemu('25aics_c'	'25aics_c_10_11_13')=1.0;
metemu('25aics_c'	'25aics_c_10_12')=1.0;
metemu('25aics_c'	'25aics_c_10_12_13')=1.0;
metemu('25aics_c'	'25aics_c_10_13')=1.0;
metemu('25aics_c'	'25aics_c_11')=1.0;
metemu('25aics_c'	'25aics_c_11_12')=1.0;
metemu('25aics_c'	'25aics_c_11_12_13')=1.0;
metemu('25aics_c'	'25aics_c_11_13')=1.0;
metemu('25aics_c'	'25aics_c_12')=1.0;
metemu('25aics_c'	'25aics_c_12_13')=1.0;
metemu('25aics_c'	'25aics_c_13')=1.0;
metemu('2ddg6p_c'	'2ddg6p_c_1')=1.0;
metemu('2ddg6p_c'	'2ddg6p_c_1_2_3')=1.0;
metemu('2ddg6p_c'	'2ddg6p_c_2')=1.0;
metemu('2ddg6p_c'	'2ddg6p_c_2_3')=1.0;
metemu('2ddg6p_c'	'2ddg6p_c_3')=1.0;
metemu('2ddg6p_c'	'2ddg6p_c_4')=1.0;
metemu('2ddg6p_c'	'2ddg6p_c_4_5')=1.0;
metemu('2ddg6p_c'	'2ddg6p_c_4_5_6')=1.0;
metemu('2ddg6p_c'	'2ddg6p_c_4_6')=1.0;
metemu('2ddg6p_c'	'2ddg6p_c_5')=1.0;
metemu('2ddg6p_c'	'2ddg6p_c_5_6')=1.0;
metemu('2ddg6p_c'	'2ddg6p_c_6')=1.0;
metemu('2pg_c'	'2pg_c_1')=1.0;
metemu('2pg_c'	'2pg_c_1_2')=1.0;
metemu('2pg_c'	'2pg_c_1_2_3')=1.0;
metemu('2pg_c'	'2pg_c_1_3')=1.0;
metemu('2pg_c'	'2pg_c_2')=1.0;
metemu('2pg_c'	'2pg_c_2_3')=1.0;
metemu('2pg_c'	'2pg_c_3')=1.0;
metemu('3pg_c'	'3pg_c_1')=1.0;
metemu('3pg_c'	'3pg_c_1_2')=1.0;
metemu('3pg_c'	'3pg_c_1_2_3')=1.0;
metemu('3pg_c'	'3pg_c_1_3')=1.0;
metemu('3pg_c'	'3pg_c_2')=1.0;
metemu('3pg_c'	'3pg_c_2_3')=1.0;
metemu('3pg_c'	'3pg_c_3')=1.0;
metemu('3php_c'	'3php_c_1')=1.0;
metemu('3psme_c'	'3psme_c_10')=1.0;
metemu('4abut_c'	'4abut_c_1')=1.0;
metemu('4abut_c'	'4abut_c_1_2')=1.0;
metemu('4abut_c'	'4abut_c_1_2_3')=1.0;
metemu('4abut_c'	'4abut_c_1_2_3_4')=1.0;
metemu('4abut_c'	'4abut_c_1_2_4')=1.0;
metemu('4abut_c'	'4abut_c_1_3')=1.0;
metemu('4abut_c'	'4abut_c_1_3_4')=1.0;
metemu('4abut_c'	'4abut_c_1_4')=1.0;
metemu('4abut_c'	'4abut_c_2')=1.0;
metemu('4abut_c'	'4abut_c_2_3')=1.0;
metemu('4abut_c'	'4abut_c_2_3_4')=1.0;
metemu('4abut_c'	'4abut_c_2_4')=1.0;
metemu('4abut_c'	'4abut_c_3')=1.0;
metemu('4abut_c'	'4abut_c_3_4')=1.0;
metemu('4abut_c'	'4abut_c_4')=1.0;
metemu('4abutn_c'	'4abutn_c_1')=1.0;
metemu('4abutn_c'	'4abutn_c_1_2')=1.0;
metemu('4abutn_c'	'4abutn_c_1_2_3')=1.0;
metemu('4abutn_c'	'4abutn_c_1_2_3_4')=1.0;
metemu('4abutn_c'	'4abutn_c_1_2_4')=1.0;
metemu('4abutn_c'	'4abutn_c_1_3')=1.0;
metemu('4abutn_c'	'4abutn_c_1_3_4')=1.0;
metemu('4abutn_c'	'4abutn_c_1_4')=1.0;
metemu('4abutn_c'	'4abutn_c_2')=1.0;
metemu('4abutn_c'	'4abutn_c_2_3')=1.0;
metemu('4abutn_c'	'4abutn_c_2_3_4')=1.0;
metemu('4abutn_c'	'4abutn_c_2_4')=1.0;
metemu('4abutn_c'	'4abutn_c_3')=1.0;
metemu('4abutn_c'	'4abutn_c_3_4')=1.0;
metemu('4abutn_c'	'4abutn_c_4')=1.0;
metemu('4pasp_c'	'4pasp_c_1')=1.0;
metemu('4pasp_c'	'4pasp_c_1_2')=1.0;
metemu('4pasp_c'	'4pasp_c_1_2_3')=1.0;
metemu('4pasp_c'	'4pasp_c_1_2_3_4')=1.0;
metemu('4pasp_c'	'4pasp_c_1_2_4')=1.0;
metemu('4pasp_c'	'4pasp_c_1_3')=1.0;
metemu('4pasp_c'	'4pasp_c_1_3_4')=1.0;
metemu('4pasp_c'	'4pasp_c_1_4')=1.0;
metemu('4pasp_c'	'4pasp_c_2')=1.0;
metemu('4pasp_c'	'4pasp_c_2_3')=1.0;
metemu('4pasp_c'	'4pasp_c_2_3_4')=1.0;
metemu('4pasp_c'	'4pasp_c_2_4')=1.0;
metemu('4pasp_c'	'4pasp_c_3')=1.0;
metemu('4pasp_c'	'4pasp_c_3_4')=1.0;
metemu('4pasp_c'	'4pasp_c_4')=1.0;
metemu('6pgc_c'	'6pgc_c_1')=1.0;
metemu('6pgc_c'	'6pgc_c_1_2_3')=1.0;
metemu('6pgc_c'	'6pgc_c_2')=1.0;
metemu('6pgc_c'	'6pgc_c_2_3')=1.0;
metemu('6pgc_c'	'6pgc_c_2_3_4_5_6')=1.0;
metemu('6pgc_c'	'6pgc_c_3')=1.0;
metemu('6pgc_c'	'6pgc_c_3_4_5_6')=1.0;
metemu('6pgc_c'	'6pgc_c_4')=1.0;
metemu('6pgc_c'	'6pgc_c_4_5')=1.0;
metemu('6pgc_c'	'6pgc_c_4_5_6')=1.0;
metemu('6pgc_c'	'6pgc_c_4_6')=1.0;
metemu('6pgc_c'	'6pgc_c_5')=1.0;
metemu('6pgc_c'	'6pgc_c_5_6')=1.0;
metemu('6pgc_c'	'6pgc_c_6')=1.0;
metemu('6pgl_c'	'6pgl_c_1')=1.0;
metemu('6pgl_c'	'6pgl_c_1_2_3')=1.0;
metemu('6pgl_c'	'6pgl_c_2')=1.0;
metemu('6pgl_c'	'6pgl_c_2_3')=1.0;
metemu('6pgl_c'	'6pgl_c_2_3_4_5_6')=1.0;
metemu('6pgl_c'	'6pgl_c_3')=1.0;
metemu('6pgl_c'	'6pgl_c_3_4_5_6')=1.0;
metemu('6pgl_c'	'6pgl_c_4')=1.0;
metemu('6pgl_c'	'6pgl_c_4_5')=1.0;
metemu('6pgl_c'	'6pgl_c_4_5_6')=1.0;
metemu('6pgl_c'	'6pgl_c_4_6')=1.0;
metemu('6pgl_c'	'6pgl_c_5')=1.0;
metemu('6pgl_c'	'6pgl_c_5_6')=1.0;
metemu('6pgl_c'	'6pgl_c_6')=1.0;
metemu('TAC3_c'	'TAC3_c_1')=1.0;
metemu('TAC3_c'	'TAC3_c_1_2')=1.0;
metemu('TAC3_c'	'TAC3_c_1_2_3')=1.0;
metemu('TAC3_c'	'TAC3_c_1_3')=1.0;
metemu('TAC3_c'	'TAC3_c_2')=1.0;
metemu('TAC3_c'	'TAC3_c_2_3')=1.0;
metemu('TAC3_c'	'TAC3_c_3')=1.0;
metemu('TKC2_c'	'TKC2_c_1')=1.0;
metemu('TKC2_c'	'TKC2_c_1_2')=1.0;
metemu('TKC2_c'	'TKC2_c_2')=1.0;
metemu('acald_c'	'acald_c_1')=1.0;
metemu('acald_c'	'acald_c_1_2')=1.0;
metemu('acald_c'	'acald_c_2')=1.0;
metemu('accoa_c'	'accoa_c_1')=1.0;
metemu('accoa_c'	'accoa_c_1_2')=1.0;
metemu('accoa_c'	'accoa_c_2')=1.0;
metemu('acg5p_c'	'acg5p_c_1')=1.0;
metemu('acg5p_c'	'acg5p_c_2')=1.0;
metemu('acg5p_c'	'acg5p_c_2_3')=1.0;
metemu('acg5p_c'	'acg5p_c_2_3_4')=1.0;
metemu('acg5p_c'	'acg5p_c_2_3_4_5')=1.0;
metemu('acg5p_c'	'acg5p_c_2_3_5')=1.0;
metemu('acg5p_c'	'acg5p_c_2_4')=1.0;
metemu('acg5p_c'	'acg5p_c_2_4_5')=1.0;
metemu('acg5p_c'	'acg5p_c_2_5')=1.0;
metemu('acg5p_c'	'acg5p_c_3')=1.0;
metemu('acg5p_c'	'acg5p_c_3_4')=1.0;
metemu('acg5p_c'	'acg5p_c_3_4_5')=1.0;
metemu('acg5p_c'	'acg5p_c_3_5')=1.0;
metemu('acg5p_c'	'acg5p_c_4')=1.0;
metemu('acg5p_c'	'acg5p_c_4_5')=1.0;
metemu('acg5p_c'	'acg5p_c_5')=1.0;
metemu('acg5sa_c'	'acg5sa_c_1')=1.0;
metemu('acg5sa_c'	'acg5sa_c_2')=1.0;
metemu('acg5sa_c'	'acg5sa_c_2_3')=1.0;
metemu('acg5sa_c'	'acg5sa_c_2_3_4')=1.0;
metemu('acg5sa_c'	'acg5sa_c_2_3_4_5')=1.0;
metemu('acg5sa_c'	'acg5sa_c_2_3_5')=1.0;
metemu('acg5sa_c'	'acg5sa_c_2_4')=1.0;
metemu('acg5sa_c'	'acg5sa_c_2_4_5')=1.0;
metemu('acg5sa_c'	'acg5sa_c_2_5')=1.0;
metemu('acg5sa_c'	'acg5sa_c_3')=1.0;
metemu('acg5sa_c'	'acg5sa_c_3_4')=1.0;
metemu('acg5sa_c'	'acg5sa_c_3_4_5')=1.0;
metemu('acg5sa_c'	'acg5sa_c_3_5')=1.0;
metemu('acg5sa_c'	'acg5sa_c_4')=1.0;
metemu('acg5sa_c'	'acg5sa_c_4_5')=1.0;
metemu('acg5sa_c'	'acg5sa_c_5')=1.0;
metemu('acglu_c'	'acglu_c_1')=1.0;
metemu('acglu_c'	'acglu_c_2')=1.0;
metemu('acglu_c'	'acglu_c_2_3')=1.0;
metemu('acglu_c'	'acglu_c_2_3_4')=1.0;
metemu('acglu_c'	'acglu_c_2_3_4_5')=1.0;
metemu('acglu_c'	'acglu_c_2_3_5')=1.0;
metemu('acglu_c'	'acglu_c_2_4')=1.0;
metemu('acglu_c'	'acglu_c_2_4_5')=1.0;
metemu('acglu_c'	'acglu_c_2_5')=1.0;
metemu('acglu_c'	'acglu_c_3')=1.0;
metemu('acglu_c'	'acglu_c_3_4')=1.0;
metemu('acglu_c'	'acglu_c_3_4_5')=1.0;
metemu('acglu_c'	'acglu_c_3_5')=1.0;
metemu('acglu_c'	'acglu_c_4')=1.0;
metemu('acglu_c'	'acglu_c_4_5')=1.0;
metemu('acglu_c'	'acglu_c_5')=1.0;
metemu('acorn_c'	'acorn_c_1')=1.0;
metemu('acorn_c'	'acorn_c_2')=1.0;
metemu('acorn_c'	'acorn_c_2_3')=1.0;
metemu('acorn_c'	'acorn_c_2_3_4')=1.0;
metemu('acorn_c'	'acorn_c_2_3_4_5')=1.0;
metemu('acorn_c'	'acorn_c_2_3_5')=1.0;
metemu('acorn_c'	'acorn_c_2_4')=1.0;
metemu('acorn_c'	'acorn_c_2_4_5')=1.0;
metemu('acorn_c'	'acorn_c_2_5')=1.0;
metemu('acorn_c'	'acorn_c_3')=1.0;
metemu('acorn_c'	'acorn_c_3_4')=1.0;
metemu('acorn_c'	'acorn_c_3_4_5')=1.0;
metemu('acorn_c'	'acorn_c_3_5')=1.0;
metemu('acorn_c'	'acorn_c_4')=1.0;
metemu('acorn_c'	'acorn_c_4_5')=1.0;
metemu('acorn_c'	'acorn_c_5')=1.0;
metemu('agm_c'	'agm_c_1')=1.0;
metemu('agm_c'	'agm_c_1_2')=1.0;
metemu('agm_c'	'agm_c_1_2_3')=1.0;
metemu('agm_c'	'agm_c_1_2_3_4')=1.0;
metemu('agm_c'	'agm_c_1_2_4')=1.0;
metemu('agm_c'	'agm_c_1_3')=1.0;
metemu('agm_c'	'agm_c_1_3_4')=1.0;
metemu('agm_c'	'agm_c_1_4')=1.0;
metemu('agm_c'	'agm_c_2')=1.0;
metemu('agm_c'	'agm_c_2_3')=1.0;
metemu('agm_c'	'agm_c_2_3_4')=1.0;
metemu('agm_c'	'agm_c_2_4')=1.0;
metemu('agm_c'	'agm_c_3')=1.0;
metemu('agm_c'	'agm_c_3_4')=1.0;
metemu('agm_c'	'agm_c_4')=1.0;
metemu('akg_c'	'akg_c_1')=1.0;
metemu('akg_c'	'akg_c_2')=1.0;
metemu('akg_c'	'akg_c_2_3')=1.0;
metemu('akg_c'	'akg_c_2_3_4')=1.0;
metemu('akg_c'	'akg_c_2_3_4_5')=1.0;
metemu('akg_c'	'akg_c_2_3_5')=1.0;
metemu('akg_c'	'akg_c_2_4')=1.0;
metemu('akg_c'	'akg_c_2_4_5')=1.0;
metemu('akg_c'	'akg_c_2_5')=1.0;
metemu('akg_c'	'akg_c_3')=1.0;
metemu('akg_c'	'akg_c_3_4')=1.0;
metemu('akg_c'	'akg_c_3_4_5')=1.0;
metemu('akg_c'	'akg_c_3_5')=1.0;
metemu('akg_c'	'akg_c_4')=1.0;
metemu('akg_c'	'akg_c_4_5')=1.0;
metemu('akg_c'	'akg_c_5')=1.0;
metemu('ala_L_c'	'ala_L_c_1')=1.0;
metemu('ala_L_c'	'ala_L_c_1_2_3')=1.0;
metemu('ala_L_c'	'ala_L_c_2')=1.0;
metemu('ala_L_c'	'ala_L_c_2_3')=1.0;
metemu('ala_L_c'	'ala_L_c_3')=1.0;
metemu('arg_L_c'	'arg_L_c_1')=1.0;
metemu('arg_L_c'	'arg_L_c_2')=1.0;
metemu('arg_L_c'	'arg_L_c_2_3')=1.0;
metemu('arg_L_c'	'arg_L_c_2_3_4')=1.0;
metemu('arg_L_c'	'arg_L_c_2_3_4_5')=1.0;
metemu('arg_L_c'	'arg_L_c_2_3_5')=1.0;
metemu('arg_L_c'	'arg_L_c_2_4')=1.0;
metemu('arg_L_c'	'arg_L_c_2_4_5')=1.0;
metemu('arg_L_c'	'arg_L_c_2_5')=1.0;
metemu('arg_L_c'	'arg_L_c_3')=1.0;
metemu('arg_L_c'	'arg_L_c_3_4')=1.0;
metemu('arg_L_c'	'arg_L_c_3_4_5')=1.0;
metemu('arg_L_c'	'arg_L_c_3_5')=1.0;
metemu('arg_L_c'	'arg_L_c_4')=1.0;
metemu('arg_L_c'	'arg_L_c_4_5')=1.0;
metemu('arg_L_c'	'arg_L_c_5')=1.0;
metemu('argsuc_c'	'argsuc_c_1')=1.0;
metemu('argsuc_c'	'argsuc_c_10')=1.0;
metemu('argsuc_c'	'argsuc_c_2')=1.0;
metemu('argsuc_c'	'argsuc_c_2_3')=1.0;
metemu('argsuc_c'	'argsuc_c_2_3_4')=1.0;
metemu('argsuc_c'	'argsuc_c_2_3_4_5')=1.0;
metemu('argsuc_c'	'argsuc_c_2_3_5')=1.0;
metemu('argsuc_c'	'argsuc_c_2_4')=1.0;
metemu('argsuc_c'	'argsuc_c_2_4_5')=1.0;
metemu('argsuc_c'	'argsuc_c_2_5')=1.0;
metemu('argsuc_c'	'argsuc_c_3')=1.0;
metemu('argsuc_c'	'argsuc_c_3_4')=1.0;
metemu('argsuc_c'	'argsuc_c_3_4_5')=1.0;
metemu('argsuc_c'	'argsuc_c_3_5')=1.0;
metemu('argsuc_c'	'argsuc_c_4')=1.0;
metemu('argsuc_c'	'argsuc_c_4_5')=1.0;
metemu('argsuc_c'	'argsuc_c_5')=1.0;
metemu('argsuc_c'	'argsuc_c_7')=1.0;
metemu('argsuc_c'	'argsuc_c_7_10')=1.0;
metemu('argsuc_c'	'argsuc_c_7_8')=1.0;
metemu('argsuc_c'	'argsuc_c_7_8_10')=1.0;
metemu('argsuc_c'	'argsuc_c_7_8_9')=1.0;
metemu('argsuc_c'	'argsuc_c_7_8_9_10')=1.0;
metemu('argsuc_c'	'argsuc_c_7_9')=1.0;
metemu('argsuc_c'	'argsuc_c_7_9_10')=1.0;
metemu('argsuc_c'	'argsuc_c_8')=1.0;
metemu('argsuc_c'	'argsuc_c_8_10')=1.0;
metemu('argsuc_c'	'argsuc_c_8_9')=1.0;
metemu('argsuc_c'	'argsuc_c_8_9_10')=1.0;
metemu('argsuc_c'	'argsuc_c_9')=1.0;
metemu('argsuc_c'	'argsuc_c_9_10')=1.0;
metemu('asp_L_c'	'asp_L_c_1')=1.0;
metemu('asp_L_c'	'asp_L_c_1_2')=1.0;
metemu('asp_L_c'	'asp_L_c_1_2_3')=1.0;
metemu('asp_L_c'	'asp_L_c_1_2_3_4')=1.0;
metemu('asp_L_c'	'asp_L_c_1_2_4')=1.0;
metemu('asp_L_c'	'asp_L_c_1_3')=1.0;
metemu('asp_L_c'	'asp_L_c_1_3_4')=1.0;
metemu('asp_L_c'	'asp_L_c_1_4')=1.0;
metemu('asp_L_c'	'asp_L_c_2')=1.0;
metemu('asp_L_c'	'asp_L_c_2_3')=1.0;
metemu('asp_L_c'	'asp_L_c_2_3_4')=1.0;
metemu('asp_L_c'	'asp_L_c_2_4')=1.0;
metemu('asp_L_c'	'asp_L_c_3')=1.0;
metemu('asp_L_c'	'asp_L_c_3_4')=1.0;
metemu('asp_L_c'	'asp_L_c_4')=1.0;
metemu('aspsa_c'	'aspsa_c_1')=1.0;
metemu('aspsa_c'	'aspsa_c_1_2')=1.0;
metemu('aspsa_c'	'aspsa_c_1_2_3')=1.0;
metemu('aspsa_c'	'aspsa_c_1_2_3_4')=1.0;
metemu('aspsa_c'	'aspsa_c_1_2_4')=1.0;
metemu('aspsa_c'	'aspsa_c_1_3')=1.0;
metemu('aspsa_c'	'aspsa_c_1_3_4')=1.0;
metemu('aspsa_c'	'aspsa_c_1_4')=1.0;
metemu('aspsa_c'	'aspsa_c_2')=1.0;
metemu('aspsa_c'	'aspsa_c_2_3')=1.0;
metemu('aspsa_c'	'aspsa_c_2_3_4')=1.0;
metemu('aspsa_c'	'aspsa_c_2_4')=1.0;
metemu('aspsa_c'	'aspsa_c_3')=1.0;
metemu('aspsa_c'	'aspsa_c_3_4')=1.0;
metemu('aspsa_c'	'aspsa_c_4')=1.0;
metemu('chor_c'	'chor_c_10')=1.0;
metemu('cit_c'	'cit_c_1')=1.0;
metemu('cit_c'	'cit_c_1_2')=1.0;
metemu('cit_c'	'cit_c_2')=1.0;
metemu('cit_c'	'cit_c_2_3')=1.0;
metemu('cit_c'	'cit_c_2_3_4')=1.0;
metemu('cit_c'	'cit_c_2_3_4_5')=1.0;
metemu('cit_c'	'cit_c_2_3_5')=1.0;
metemu('cit_c'	'cit_c_2_4')=1.0;
metemu('cit_c'	'cit_c_2_4_5')=1.0;
metemu('cit_c'	'cit_c_2_5')=1.0;
metemu('cit_c'	'cit_c_3')=1.0;
metemu('cit_c'	'cit_c_3_4')=1.0;
metemu('cit_c'	'cit_c_3_4_5')=1.0;
metemu('cit_c'	'cit_c_3_4_5_6')=1.0;
metemu('cit_c'	'cit_c_3_4_6')=1.0;
metemu('cit_c'	'cit_c_3_5')=1.0;
metemu('cit_c'	'cit_c_3_5_6')=1.0;
metemu('cit_c'	'cit_c_3_6')=1.0;
metemu('cit_c'	'cit_c_4')=1.0;
metemu('cit_c'	'cit_c_4_5')=1.0;
metemu('cit_c'	'cit_c_4_5_6')=1.0;
metemu('cit_c'	'cit_c_4_6')=1.0;
metemu('cit_c'	'cit_c_5')=1.0;
metemu('cit_c'	'cit_c_5_6')=1.0;
metemu('cit_c'	'cit_c_6')=1.0;
metemu('citr_L_c'	'citr_L_c_1')=1.0;
metemu('citr_L_c'	'citr_L_c_2')=1.0;
metemu('citr_L_c'	'citr_L_c_2_3')=1.0;
metemu('citr_L_c'	'citr_L_c_2_3_4')=1.0;
metemu('citr_L_c'	'citr_L_c_2_3_4_5')=1.0;
metemu('citr_L_c'	'citr_L_c_2_3_5')=1.0;
metemu('citr_L_c'	'citr_L_c_2_4')=1.0;
metemu('citr_L_c'	'citr_L_c_2_4_5')=1.0;
metemu('citr_L_c'	'citr_L_c_2_5')=1.0;
metemu('citr_L_c'	'citr_L_c_3')=1.0;
metemu('citr_L_c'	'citr_L_c_3_4')=1.0;
metemu('citr_L_c'	'citr_L_c_3_4_5')=1.0;
metemu('citr_L_c'	'citr_L_c_3_5')=1.0;
metemu('citr_L_c'	'citr_L_c_4')=1.0;
metemu('citr_L_c'	'citr_L_c_4_5')=1.0;
metemu('citr_L_c'	'citr_L_c_5')=1.0;
metemu('co2_c'	'co2_c_1')=1.0;
metemu('dcamp_c'	'dcamp_c_1')=1.0;
metemu('dcamp_c'	'dcamp_c_1_2')=1.0;
metemu('dcamp_c'	'dcamp_c_1_2_3')=1.0;
metemu('dcamp_c'	'dcamp_c_1_2_3_4')=1.0;
metemu('dcamp_c'	'dcamp_c_1_2_4')=1.0;
metemu('dcamp_c'	'dcamp_c_1_3')=1.0;
metemu('dcamp_c'	'dcamp_c_1_3_4')=1.0;
metemu('dcamp_c'	'dcamp_c_1_4')=1.0;
metemu('dcamp_c'	'dcamp_c_2')=1.0;
metemu('dcamp_c'	'dcamp_c_2_3')=1.0;
metemu('dcamp_c'	'dcamp_c_2_3_4')=1.0;
metemu('dcamp_c'	'dcamp_c_2_4')=1.0;
metemu('dcamp_c'	'dcamp_c_3')=1.0;
metemu('dcamp_c'	'dcamp_c_3_4')=1.0;
metemu('dcamp_c'	'dcamp_c_4')=1.0;
metemu('dha_c'	'dha_c_1')=1.0;
metemu('dha_c'	'dha_c_1_2')=1.0;
metemu('dha_c'	'dha_c_1_2_3')=1.0;
metemu('dha_c'	'dha_c_1_3')=1.0;
metemu('dha_c'	'dha_c_2')=1.0;
metemu('dha_c'	'dha_c_2_3')=1.0;
metemu('dha_c'	'dha_c_3')=1.0;
metemu('dhap_c'	'dhap_c_1')=1.0;
metemu('dhap_c'	'dhap_c_1_2')=1.0;
metemu('dhap_c'	'dhap_c_1_2_3')=1.0;
metemu('dhap_c'	'dhap_c_1_3')=1.0;
metemu('dhap_c'	'dhap_c_2')=1.0;
metemu('dhap_c'	'dhap_c_2_3')=1.0;
metemu('dhap_c'	'dhap_c_3')=1.0;
metemu('e4p_c'	'e4p_c_1')=1.0;
metemu('e4p_c'	'e4p_c_1_2_3_4')=1.0;
metemu('e4p_c'	'e4p_c_2')=1.0;
metemu('e4p_c'	'e4p_c_2_3')=1.0;
metemu('e4p_c'	'e4p_c_2_3_4')=1.0;
metemu('e4p_c'	'e4p_c_2_4')=1.0;
metemu('e4p_c'	'e4p_c_3')=1.0;
metemu('e4p_c'	'e4p_c_3_4')=1.0;
metemu('e4p_c'	'e4p_c_4')=1.0;
metemu('etoh_c'	'etoh_c_1_2')=1.0;
metemu('etoh_e'	'etoh_e_1_2')=1.0;
metemu('f6p_c'	'f6p_c_1')=1.0;
metemu('f6p_c'	'f6p_c_1_2')=1.0;
metemu('f6p_c'	'f6p_c_1_2_3')=1.0;
metemu('f6p_c'	'f6p_c_1_2_3_4_5_6')=1.0;
metemu('f6p_c'	'f6p_c_1_3')=1.0;
metemu('f6p_c'	'f6p_c_2')=1.0;
metemu('f6p_c'	'f6p_c_2_3')=1.0;
metemu('f6p_c'	'f6p_c_2_3_4_5_6')=1.0;
metemu('f6p_c'	'f6p_c_3')=1.0;
metemu('f6p_c'	'f6p_c_3_4_5_6')=1.0;
metemu('f6p_c'	'f6p_c_4')=1.0;
metemu('f6p_c'	'f6p_c_4_5')=1.0;
metemu('f6p_c'	'f6p_c_4_5_6')=1.0;
metemu('f6p_c'	'f6p_c_4_6')=1.0;
metemu('f6p_c'	'f6p_c_5')=1.0;
metemu('f6p_c'	'f6p_c_5_6')=1.0;
metemu('f6p_c'	'f6p_c_6')=1.0;
metemu('fdp_c'	'fdp_c_1')=1.0;
metemu('fdp_c'	'fdp_c_1_2')=1.0;
metemu('fdp_c'	'fdp_c_1_2_3')=1.0;
metemu('fdp_c'	'fdp_c_1_2_3_4_5_6')=1.0;
metemu('fdp_c'	'fdp_c_1_3')=1.0;
metemu('fdp_c'	'fdp_c_2')=1.0;
metemu('fdp_c'	'fdp_c_2_3')=1.0;
metemu('fdp_c'	'fdp_c_3')=1.0;
metemu('fdp_c'	'fdp_c_4')=1.0;
metemu('fdp_c'	'fdp_c_4_5')=1.0;
metemu('fdp_c'	'fdp_c_4_5_6')=1.0;
metemu('fdp_c'	'fdp_c_4_6')=1.0;
metemu('fdp_c'	'fdp_c_5')=1.0;
metemu('fdp_c'	'fdp_c_5_6')=1.0;
metemu('fdp_c'	'fdp_c_6')=1.0;
metemu('fum_c'	'fum_c_1')=1.0;
metemu('fum_c'	'fum_c_1_2')=1.0;
metemu('fum_c'	'fum_c_1_2_3')=1.0;
metemu('fum_c'	'fum_c_1_2_3_4')=1.0;
metemu('fum_c'	'fum_c_1_2_4')=1.0;
metemu('fum_c'	'fum_c_1_3')=1.0;
metemu('fum_c'	'fum_c_1_3_4')=1.0;
metemu('fum_c'	'fum_c_1_4')=1.0;
metemu('fum_c'	'fum_c_2')=1.0;
metemu('fum_c'	'fum_c_2_3')=1.0;
metemu('fum_c'	'fum_c_2_3_4')=1.0;
metemu('fum_c'	'fum_c_2_4')=1.0;
metemu('fum_c'	'fum_c_3')=1.0;
metemu('fum_c'	'fum_c_3_4')=1.0;
metemu('fum_c'	'fum_c_4')=1.0;
metemu('g3p_c'	'g3p_c_1')=1.0;
metemu('g3p_c'	'g3p_c_1_2')=1.0;
metemu('g3p_c'	'g3p_c_1_2_3')=1.0;
metemu('g3p_c'	'g3p_c_1_3')=1.0;
metemu('g3p_c'	'g3p_c_2')=1.0;
metemu('g3p_c'	'g3p_c_2_3')=1.0;
metemu('g3p_c'	'g3p_c_3')=1.0;
metemu('g6p_c'	'g6p_c_1')=1.0;
metemu('g6p_c'	'g6p_c_1_2')=1.0;
metemu('g6p_c'	'g6p_c_1_2_3')=1.0;
metemu('g6p_c'	'g6p_c_1_2_3_4_5_6')=1.0;
metemu('g6p_c'	'g6p_c_1_3')=1.0;
metemu('g6p_c'	'g6p_c_2')=1.0;
metemu('g6p_c'	'g6p_c_2_3')=1.0;
metemu('g6p_c'	'g6p_c_2_3_4_5_6')=1.0;
metemu('g6p_c'	'g6p_c_3')=1.0;
metemu('g6p_c'	'g6p_c_3_4_5_6')=1.0;
metemu('g6p_c'	'g6p_c_4')=1.0;
metemu('g6p_c'	'g6p_c_4_5')=1.0;
metemu('g6p_c'	'g6p_c_4_5_6')=1.0;
metemu('g6p_c'	'g6p_c_4_6')=1.0;
metemu('g6p_c'	'g6p_c_5')=1.0;
metemu('g6p_c'	'g6p_c_5_6')=1.0;
metemu('g6p_c'	'g6p_c_6')=1.0;
metemu('gar_c'	'gar_c_6')=1.0;
metemu('glc_D_c'	'glc_D_c_1')=1.0;
metemu('glc_D_c'	'glc_D_c_1_2')=1.0;
metemu('glc_D_c'	'glc_D_c_1_2_3')=1.0;
metemu('glc_D_c'	'glc_D_c_1_2_3_4_5_6')=1.0;
metemu('glc_D_c'	'glc_D_c_1_3')=1.0;
metemu('glc_D_c'	'glc_D_c_2')=1.0;
metemu('glc_D_c'	'glc_D_c_2_3')=1.0;
metemu('glc_D_c'	'glc_D_c_2_3_4_5_6')=1.0;
metemu('glc_D_c'	'glc_D_c_3')=1.0;
metemu('glc_D_c'	'glc_D_c_3_4_5_6')=1.0;
metemu('glc_D_c'	'glc_D_c_4')=1.0;
metemu('glc_D_c'	'glc_D_c_4_5')=1.0;
metemu('glc_D_c'	'glc_D_c_4_5_6')=1.0;
metemu('glc_D_c'	'glc_D_c_4_6')=1.0;
metemu('glc_D_c'	'glc_D_c_5')=1.0;
metemu('glc_D_c'	'glc_D_c_5_6')=1.0;
metemu('glc_D_c'	'glc_D_c_6')=1.0;
metemu('glc_D_e'	'glc_D_e_1')=1.0;
metemu('glc_D_e'	'glc_D_e_1_2')=1.0;
metemu('glc_D_e'	'glc_D_e_1_2_3')=1.0;
metemu('glc_D_e'	'glc_D_e_1_2_3_4_5_6')=1.0;
metemu('glc_D_e'	'glc_D_e_1_3')=1.0;
metemu('glc_D_e'	'glc_D_e_2')=1.0;
metemu('glc_D_e'	'glc_D_e_2_3')=1.0;
metemu('glc_D_e'	'glc_D_e_2_3_4_5_6')=1.0;
metemu('glc_D_e'	'glc_D_e_3')=1.0;
metemu('glc_D_e'	'glc_D_e_3_4_5_6')=1.0;
metemu('glc_D_e'	'glc_D_e_4')=1.0;
metemu('glc_D_e'	'glc_D_e_4_5')=1.0;
metemu('glc_D_e'	'glc_D_e_4_5_6')=1.0;
metemu('glc_D_e'	'glc_D_e_4_6')=1.0;
metemu('glc_D_e'	'glc_D_e_5')=1.0;
metemu('glc_D_e'	'glc_D_e_5_6')=1.0;
metemu('glc_D_e'	'glc_D_e_6')=1.0;
metemu('gln_L_c'	'gln_L_c_1')=1.0;
metemu('gln_L_c'	'gln_L_c_2')=1.0;
metemu('gln_L_c'	'gln_L_c_2_3')=1.0;
metemu('gln_L_c'	'gln_L_c_2_3_4')=1.0;
metemu('gln_L_c'	'gln_L_c_2_3_4_5')=1.0;
metemu('gln_L_c'	'gln_L_c_2_3_5')=1.0;
metemu('gln_L_c'	'gln_L_c_2_4')=1.0;
metemu('gln_L_c'	'gln_L_c_2_4_5')=1.0;
metemu('gln_L_c'	'gln_L_c_2_5')=1.0;
metemu('gln_L_c'	'gln_L_c_3')=1.0;
metemu('gln_L_c'	'gln_L_c_3_4')=1.0;
metemu('gln_L_c'	'gln_L_c_3_4_5')=1.0;
metemu('gln_L_c'	'gln_L_c_3_5')=1.0;
metemu('gln_L_c'	'gln_L_c_4')=1.0;
metemu('gln_L_c'	'gln_L_c_4_5')=1.0;
metemu('gln_L_c'	'gln_L_c_5')=1.0;
metemu('glu_L_c'	'glu_L_c_1')=1.0;
metemu('glu_L_c'	'glu_L_c_2')=1.0;
metemu('glu_L_c'	'glu_L_c_2_3')=1.0;
metemu('glu_L_c'	'glu_L_c_2_3_4')=1.0;
metemu('glu_L_c'	'glu_L_c_2_3_4_5')=1.0;
metemu('glu_L_c'	'glu_L_c_2_3_5')=1.0;
metemu('glu_L_c'	'glu_L_c_2_4')=1.0;
metemu('glu_L_c'	'glu_L_c_2_4_5')=1.0;
metemu('glu_L_c'	'glu_L_c_2_5')=1.0;
metemu('glu_L_c'	'glu_L_c_3')=1.0;
metemu('glu_L_c'	'glu_L_c_3_4')=1.0;
metemu('glu_L_c'	'glu_L_c_3_4_5')=1.0;
metemu('glu_L_c'	'glu_L_c_3_5')=1.0;
metemu('glu_L_c'	'glu_L_c_4')=1.0;
metemu('glu_L_c'	'glu_L_c_4_5')=1.0;
metemu('glu_L_c'	'glu_L_c_5')=1.0;
metemu('glx_c'	'glx_c_1')=1.0;
metemu('glx_c'	'glx_c_1_2')=1.0;
metemu('glx_c'	'glx_c_2')=1.0;
metemu('gly_c'	'gly_c_1')=1.0;
metemu('hco3_c'	'hco3_c_1')=1.0;
metemu('hom_L_c'	'hom_L_c_1')=1.0;
metemu('hom_L_c'	'hom_L_c_1_2')=1.0;
metemu('hom_L_c'	'hom_L_c_1_2_3')=1.0;
metemu('hom_L_c'	'hom_L_c_1_2_3_4')=1.0;
metemu('hom_L_c'	'hom_L_c_1_2_4')=1.0;
metemu('hom_L_c'	'hom_L_c_1_3')=1.0;
metemu('hom_L_c'	'hom_L_c_1_3_4')=1.0;
metemu('hom_L_c'	'hom_L_c_1_4')=1.0;
metemu('hom_L_c'	'hom_L_c_2')=1.0;
metemu('hom_L_c'	'hom_L_c_2_3')=1.0;
metemu('hom_L_c'	'hom_L_c_2_3_4')=1.0;
metemu('hom_L_c'	'hom_L_c_2_4')=1.0;
metemu('hom_L_c'	'hom_L_c_3')=1.0;
metemu('hom_L_c'	'hom_L_c_3_4')=1.0;
metemu('hom_L_c'	'hom_L_c_4')=1.0;
metemu('icit_c'	'icit_c_1')=1.0;
metemu('icit_c'	'icit_c_1_2')=1.0;
metemu('icit_c'	'icit_c_2')=1.0;
metemu('icit_c'	'icit_c_2_3')=1.0;
metemu('icit_c'	'icit_c_2_3_4')=1.0;
metemu('icit_c'	'icit_c_2_3_4_5')=1.0;
metemu('icit_c'	'icit_c_2_3_5')=1.0;
metemu('icit_c'	'icit_c_2_4')=1.0;
metemu('icit_c'	'icit_c_2_4_5')=1.0;
metemu('icit_c'	'icit_c_2_5')=1.0;
metemu('icit_c'	'icit_c_3')=1.0;
metemu('icit_c'	'icit_c_3_4')=1.0;
metemu('icit_c'	'icit_c_3_4_5')=1.0;
metemu('icit_c'	'icit_c_3_4_5_6')=1.0;
metemu('icit_c'	'icit_c_3_4_6')=1.0;
metemu('icit_c'	'icit_c_3_5')=1.0;
metemu('icit_c'	'icit_c_3_5_6')=1.0;
metemu('icit_c'	'icit_c_3_6')=1.0;
metemu('icit_c'	'icit_c_4')=1.0;
metemu('icit_c'	'icit_c_4_5')=1.0;
metemu('icit_c'	'icit_c_4_5_6')=1.0;
metemu('icit_c'	'icit_c_4_6')=1.0;
metemu('icit_c'	'icit_c_5')=1.0;
metemu('icit_c'	'icit_c_5_6')=1.0;
metemu('icit_c'	'icit_c_6')=1.0;
metemu('lac_L_c'	'lac_L_c_1')=1.0;
metemu('lac_L_c'	'lac_L_c_1_2_3')=1.0;
metemu('lac_L_c'	'lac_L_c_2')=1.0;
metemu('lac_L_c'	'lac_L_c_2_3')=1.0;
metemu('lac_L_c'	'lac_L_c_3')=1.0;
metemu('lac_L_e'	'lac_L_e_1')=1.0;
metemu('lac_L_e'	'lac_L_e_1_2_3')=1.0;
metemu('lac_L_e'	'lac_L_e_2')=1.0;
metemu('lac_L_e'	'lac_L_e_2_3')=1.0;
metemu('lac_L_e'	'lac_L_e_3')=1.0;
metemu('mal_L_c'	'mal_L_c_1')=1.0;
metemu('mal_L_c'	'mal_L_c_1_2')=1.0;
metemu('mal_L_c'	'mal_L_c_1_2_3')=1.0;
metemu('mal_L_c'	'mal_L_c_1_2_3_4')=1.0;
metemu('mal_L_c'	'mal_L_c_1_2_4')=1.0;
metemu('mal_L_c'	'mal_L_c_1_3')=1.0;
metemu('mal_L_c'	'mal_L_c_1_3_4')=1.0;
metemu('mal_L_c'	'mal_L_c_1_4')=1.0;
metemu('mal_L_c'	'mal_L_c_2')=1.0;
metemu('mal_L_c'	'mal_L_c_2_3')=1.0;
metemu('mal_L_c'	'mal_L_c_2_3_4')=1.0;
metemu('mal_L_c'	'mal_L_c_2_4')=1.0;
metemu('mal_L_c'	'mal_L_c_3')=1.0;
metemu('mal_L_c'	'mal_L_c_3_4')=1.0;
metemu('mal_L_c'	'mal_L_c_4')=1.0;
metemu('oaa_c'	'oaa_c_1')=1.0;
metemu('oaa_c'	'oaa_c_1_2')=1.0;
metemu('oaa_c'	'oaa_c_1_2_3')=1.0;
metemu('oaa_c'	'oaa_c_1_2_3_4')=1.0;
metemu('oaa_c'	'oaa_c_1_2_4')=1.0;
metemu('oaa_c'	'oaa_c_1_3')=1.0;
metemu('oaa_c'	'oaa_c_1_3_4')=1.0;
metemu('oaa_c'	'oaa_c_1_4')=1.0;
metemu('oaa_c'	'oaa_c_2')=1.0;
metemu('oaa_c'	'oaa_c_2_3')=1.0;
metemu('oaa_c'	'oaa_c_2_3_4')=1.0;
metemu('oaa_c'	'oaa_c_2_4')=1.0;
metemu('oaa_c'	'oaa_c_3')=1.0;
metemu('oaa_c'	'oaa_c_3_4')=1.0;
metemu('oaa_c'	'oaa_c_4')=1.0;
metemu('orn_c'	'orn_c_1')=1.0;
metemu('orn_c'	'orn_c_2')=1.0;
metemu('orn_c'	'orn_c_2_3')=1.0;
metemu('orn_c'	'orn_c_2_3_4')=1.0;
metemu('orn_c'	'orn_c_2_3_4_5')=1.0;
metemu('orn_c'	'orn_c_2_3_5')=1.0;
metemu('orn_c'	'orn_c_2_4')=1.0;
metemu('orn_c'	'orn_c_2_4_5')=1.0;
metemu('orn_c'	'orn_c_2_5')=1.0;
metemu('orn_c'	'orn_c_3')=1.0;
metemu('orn_c'	'orn_c_3_4')=1.0;
metemu('orn_c'	'orn_c_3_4_5')=1.0;
metemu('orn_c'	'orn_c_3_5')=1.0;
metemu('orn_c'	'orn_c_4')=1.0;
metemu('orn_c'	'orn_c_4_5')=1.0;
metemu('orn_c'	'orn_c_5')=1.0;
metemu('pep_c'	'pep_c_1')=1.0;
metemu('pep_c'	'pep_c_1_2')=1.0;
metemu('pep_c'	'pep_c_1_2_3')=1.0;
metemu('pep_c'	'pep_c_1_3')=1.0;
metemu('pep_c'	'pep_c_2')=1.0;
metemu('pep_c'	'pep_c_2_3')=1.0;
metemu('pep_c'	'pep_c_3')=1.0;
metemu('phom_c'	'phom_c_1')=1.0;
metemu('phom_c'	'phom_c_3')=1.0;
metemu('phom_c'	'phom_c_3_4')=1.0;
metemu('phom_c'	'phom_c_4')=1.0;
metemu('pphn_c'	'pphn_c_10')=1.0;
metemu('prpp_c'	'prpp_c_1')=1.0;
metemu('prpp_c'	'prpp_c_1_2')=1.0;
metemu('prpp_c'	'prpp_c_1_2_3_4_5')=1.0;
metemu('prpp_c'	'prpp_c_2')=1.0;
metemu('prpp_c'	'prpp_c_2_3_4_5')=1.0;
metemu('prpp_c'	'prpp_c_3')=1.0;
metemu('prpp_c'	'prpp_c_3_4')=1.0;
metemu('prpp_c'	'prpp_c_3_4_5')=1.0;
metemu('prpp_c'	'prpp_c_3_5')=1.0;
metemu('prpp_c'	'prpp_c_4')=1.0;
metemu('prpp_c'	'prpp_c_4_5')=1.0;
metemu('prpp_c'	'prpp_c_5')=1.0;
metemu('pser_L_c'	'pser_L_c_1')=1.0;
metemu('ptrc_c'	'ptrc_c_1')=1.0;
metemu('ptrc_c'	'ptrc_c_1_2')=1.0;
metemu('ptrc_c'	'ptrc_c_1_2_3')=1.0;
metemu('ptrc_c'	'ptrc_c_1_2_3_4')=1.0;
metemu('ptrc_c'	'ptrc_c_1_2_4')=1.0;
metemu('ptrc_c'	'ptrc_c_1_3')=1.0;
metemu('ptrc_c'	'ptrc_c_1_3_4')=1.0;
metemu('ptrc_c'	'ptrc_c_1_4')=1.0;
metemu('ptrc_c'	'ptrc_c_2')=1.0;
metemu('ptrc_c'	'ptrc_c_2_3')=1.0;
metemu('ptrc_c'	'ptrc_c_2_3_4')=1.0;
metemu('ptrc_c'	'ptrc_c_2_4')=1.0;
metemu('ptrc_c'	'ptrc_c_3')=1.0;
metemu('ptrc_c'	'ptrc_c_3_4')=1.0;
metemu('ptrc_c'	'ptrc_c_4')=1.0;
metemu('pyr_c'	'pyr_c_1')=1.0;
metemu('pyr_c'	'pyr_c_1_2_3')=1.0;
metemu('pyr_c'	'pyr_c_2')=1.0;
metemu('pyr_c'	'pyr_c_2_3')=1.0;
metemu('pyr_c'	'pyr_c_3')=1.0;
metemu('r5p_c'	'r5p_c_1')=1.0;
metemu('r5p_c'	'r5p_c_1_2')=1.0;
metemu('r5p_c'	'r5p_c_1_2_3_4_5')=1.0;
metemu('r5p_c'	'r5p_c_2')=1.0;
metemu('r5p_c'	'r5p_c_2_3_4_5')=1.0;
metemu('r5p_c'	'r5p_c_3')=1.0;
metemu('r5p_c'	'r5p_c_3_4')=1.0;
metemu('r5p_c'	'r5p_c_3_4_5')=1.0;
metemu('r5p_c'	'r5p_c_3_5')=1.0;
metemu('r5p_c'	'r5p_c_4')=1.0;
metemu('r5p_c'	'r5p_c_4_5')=1.0;
metemu('r5p_c'	'r5p_c_5')=1.0;
metemu('ru5p_D_c'	'ru5p_D_c_1')=1.0;
metemu('ru5p_D_c'	'ru5p_D_c_1_2')=1.0;
metemu('ru5p_D_c'	'ru5p_D_c_1_2_3_4_5')=1.0;
metemu('ru5p_D_c'	'ru5p_D_c_2')=1.0;
metemu('ru5p_D_c'	'ru5p_D_c_2_3_4_5')=1.0;
metemu('ru5p_D_c'	'ru5p_D_c_3')=1.0;
metemu('ru5p_D_c'	'ru5p_D_c_3_4')=1.0;
metemu('ru5p_D_c'	'ru5p_D_c_3_4_5')=1.0;
metemu('ru5p_D_c'	'ru5p_D_c_3_5')=1.0;
metemu('ru5p_D_c'	'ru5p_D_c_4')=1.0;
metemu('ru5p_D_c'	'ru5p_D_c_4_5')=1.0;
metemu('ru5p_D_c'	'ru5p_D_c_5')=1.0;
metemu('s7p_c'	's7p_c_1')=1.0;
metemu('s7p_c'	's7p_c_1_2')=1.0;
metemu('s7p_c'	's7p_c_1_2_3')=1.0;
metemu('s7p_c'	's7p_c_1_2_3_4_5_6_7')=1.0;
metemu('s7p_c'	's7p_c_1_3')=1.0;
metemu('s7p_c'	's7p_c_2')=1.0;
metemu('s7p_c'	's7p_c_2_3')=1.0;
metemu('s7p_c'	's7p_c_3')=1.0;
metemu('s7p_c'	's7p_c_3_4')=1.0;
metemu('s7p_c'	's7p_c_3_4_5_6_7')=1.0;
metemu('s7p_c'	's7p_c_4')=1.0;
metemu('s7p_c'	's7p_c_4_5_6_7')=1.0;
metemu('s7p_c'	's7p_c_5')=1.0;
metemu('s7p_c'	's7p_c_5_6')=1.0;
metemu('s7p_c'	's7p_c_5_6_7')=1.0;
metemu('s7p_c'	's7p_c_5_7')=1.0;
metemu('s7p_c'	's7p_c_6')=1.0;
metemu('s7p_c'	's7p_c_6_7')=1.0;
metemu('s7p_c'	's7p_c_7')=1.0;
metemu('ser_L_c'	'ser_L_c_1')=1.0;
metemu('succ_c'	'succ_c_1')=1.0;
metemu('succ_c'	'succ_c_1_2')=1.0;
metemu('succ_c'	'succ_c_1_2_3')=1.0;
metemu('succ_c'	'succ_c_1_2_3_4')=1.0;
metemu('succ_c'	'succ_c_1_2_4')=1.0;
metemu('succ_c'	'succ_c_1_3')=1.0;
metemu('succ_c'	'succ_c_1_3_4')=1.0;
metemu('succ_c'	'succ_c_1_4')=1.0;
metemu('succ_c'	'succ_c_2')=1.0;
metemu('succ_c'	'succ_c_2_3')=1.0;
metemu('succ_c'	'succ_c_2_3_4')=1.0;
metemu('succ_c'	'succ_c_2_4')=1.0;
metemu('succ_c'	'succ_c_3')=1.0;
metemu('succ_c'	'succ_c_3_4')=1.0;
metemu('succ_c'	'succ_c_4')=1.0;
metemu('succoa_c'	'succoa_c_1')=1.0;
metemu('succoa_c'	'succoa_c_1_2')=1.0;
metemu('succoa_c'	'succoa_c_1_2_3')=1.0;
metemu('succoa_c'	'succoa_c_1_2_3_4')=1.0;
metemu('succoa_c'	'succoa_c_1_2_4')=1.0;
metemu('succoa_c'	'succoa_c_1_3')=1.0;
metemu('succoa_c'	'succoa_c_1_3_4')=1.0;
metemu('succoa_c'	'succoa_c_1_4')=1.0;
metemu('succoa_c'	'succoa_c_2')=1.0;
metemu('succoa_c'	'succoa_c_2_3')=1.0;
metemu('succoa_c'	'succoa_c_2_3_4')=1.0;
metemu('succoa_c'	'succoa_c_2_4')=1.0;
metemu('succoa_c'	'succoa_c_3')=1.0;
metemu('succoa_c'	'succoa_c_3_4')=1.0;
metemu('succoa_c'	'succoa_c_4')=1.0;
metemu('sucsal_c'	'sucsal_c_1')=1.0;
metemu('sucsal_c'	'sucsal_c_1_2')=1.0;
metemu('sucsal_c'	'sucsal_c_1_2_3')=1.0;
metemu('sucsal_c'	'sucsal_c_1_2_3_4')=1.0;
metemu('sucsal_c'	'sucsal_c_1_2_4')=1.0;
metemu('sucsal_c'	'sucsal_c_1_3')=1.0;
metemu('sucsal_c'	'sucsal_c_1_3_4')=1.0;
metemu('sucsal_c'	'sucsal_c_1_4')=1.0;
metemu('sucsal_c'	'sucsal_c_2')=1.0;
metemu('sucsal_c'	'sucsal_c_2_3')=1.0;
metemu('sucsal_c'	'sucsal_c_2_3_4')=1.0;
metemu('sucsal_c'	'sucsal_c_2_4')=1.0;
metemu('sucsal_c'	'sucsal_c_3')=1.0;
metemu('sucsal_c'	'sucsal_c_3_4')=1.0;
metemu('sucsal_c'	'sucsal_c_4')=1.0;
metemu('thr_L_c'	'thr_L_c_1')=1.0;
metemu('thr_L_c'	'thr_L_c_3')=1.0;
metemu('thr_L_c'	'thr_L_c_3_4')=1.0;
metemu('thr_L_c'	'thr_L_c_4')=1.0;
metemu('xu5p_D_c'	'xu5p_D_c_1')=1.0;
metemu('xu5p_D_c'	'xu5p_D_c_1_2')=1.0;
metemu('xu5p_D_c'	'xu5p_D_c_1_2_3_4_5')=1.0;
metemu('xu5p_D_c'	'xu5p_D_c_2')=1.0;
metemu('xu5p_D_c'	'xu5p_D_c_2_3_4_5')=1.0;
metemu('xu5p_D_c'	'xu5p_D_c_3')=1.0;
metemu('xu5p_D_c'	'xu5p_D_c_3_4')=1.0;
metemu('xu5p_D_c'	'xu5p_D_c_3_4_5')=1.0;
metemu('xu5p_D_c'	'xu5p_D_c_3_5')=1.0;
metemu('xu5p_D_c'	'xu5p_D_c_4')=1.0;
metemu('xu5p_D_c'	'xu5p_D_c_4_5')=1.0;
metemu('xu5p_D_c'	'xu5p_D_c_5')=1.0;
