# Supplementary material for: A Method to Constrain Genome-Scale Models with 13C Labeling Data
Source: PLoS Comput Biol. 2015 Sep 17;11(9):e1004363. doi: 10.1371/journal.pcbi.1004363 (PMC4574858; doi:10.1371/journal.pcbi.1004363)
Supplement: S1 Code — GAMS files, input files and expected outputs for the nine strains considered (wild type at 5, 6 and 7 hrs, pyk KO at 5, 6 and 7 hrs and pgi KO at 16, 21 and 23 hrs) for the data fits. (GZ) [file pcbi.1004363.s004.gz › GAMSfiles/pyk7h/frag_carbon_numbers.txt]

ncarbonsf('3pg')=3;
ncarbonsf('dhap')=3;
ncarbonsf('fdp')=6;
ncarbonsf('mal-L')=4;
ncarbonsf('pep')=3;
ncarbonsf('pyr')=3;
ncarbonsf('r5p')=5;
ncarbonsf('ru5p-D')=5;
ncarbonsf('s7p')=7;
