# Supplementary material for: A Method to Constrain Genome-Scale Models with 13C Labeling Data
Source: PLoS Comput Biol. 2015 Sep 17;11(9):e1004363. doi: 10.1371/journal.pcbi.1004363 (PMC4574858; doi:10.1371/journal.pcbi.1004363)
Supplement: S1 Code — GAMS files, input files and expected outputs for the nine strains considered (wild type at 5, 6 and 7 hrs, pyk KO at 5, 6 and 7 hrs and pgi KO at 16, 21 and 23 hrs) for the data fits. (GZ) [file pcbi.1004363.s004.gz › GAMSfiles/pyk7h/StoichNetwork.txt]

S('13dpg_c'	'GAPD')=1.0;
S('13dpg_c'	'PGK_b')=-1.0;
S('13dpg_c'	'PGK_f')=1.0;
S('1pyr5c_c'	'G5SADs')=1.0;
S('1pyr5c_c'	'P5CR')=-1.0;
S('23dhmb_c'	'DHAD1')=-1.0;
S('23dhmb_c'	'KARA1i')=1.0;
S('23dhmp_c'	'DHAD2')=-1.0;
S('23dhmp_c'	'KARA2i')=1.0;
S('25aics_c'	'ADSL2r')=-1.0;
S('25aics_c'	'PRASCS_b')=-1.0;
S('25aics_c'	'PRASCS_f')=1.0;
S('2ahbut_c'	'ACHBS')=1.0;
S('2ahbut_c'	'KARA2i')=-1.0;
S('2dda7p_c'	'DDPA')=1.0;
S('2dda7p_c'	'DHQS')=-1.0;
S('2ddg6p_c'	'EDA')=-1.0;
S('2ddg6p_c'	'EDD')=1.0;
S('2obut_c'	'ACHBS')=-1.0;
S('2obut_c'	'THRD_L')=1.0;
S('2pg_c'	'ENO_b')=1.0;
S('2pg_c'	'ENO_f')=-1.0;
S('2pg_c'	'PGM_b')=1.0;
S('2pg_c'	'PGM_f')=-1.0;
S('34hpp_c'	'PPND')=1.0;
S('34hpp_c'	'TYRTA_b')=-1.0;
S('34hpp_c'	'TYRTA_f')=1.0;
S('3dhq_c'	'DHQD_b')=1.0;
S('3dhq_c'	'DHQD_f')=-1.0;
S('3dhq_c'	'DHQS')=1.0;
S('3dhsk_c'	'DHQD_b')=-1.0;
S('3dhsk_c'	'DHQD_f')=1.0;
S('3dhsk_c'	'SHK3Dr_b')=1.0;
S('3dhsk_c'	'SHK3Dr_f')=-1.0;
S('3mob_c'	'DHAD1')=1.0;
S('3mob_c'	'VALTA_b')=-1.0;
S('3mob_c'	'VALTA_f')=1.0;
S('3mop_c'	'DHAD2')=1.0;
S('3mop_c'	'ILETA_b')=-1.0;
S('3mop_c'	'ILETA_f')=1.0;
S('3pg_c'	'PGCD')=-1.0;
S('3pg_c'	'PGK_b')=1.0;
S('3pg_c'	'PGK_f')=-1.0;
S('3pg_c'	'PGM_b')=-1.0;
S('3pg_c'	'PGM_f')=1.0;
S('3php_c'	'PGCD')=1.0;
S('3php_c'	'PSERT')=-1.0;
S('3psme_c'	'CHORS')=-1.0;
S('3psme_c'	'PSCVT')=1.0;
S('4abut_c'	'ABTA')=-1.0;
S('4abut_c'	'ABUTD')=1.0;
S('4abutn_c'	'ABUTD')=-1.0;
S('4abutn_c'	'PTRCTA')=1.0;
S('4mop_c'	'LEUTAi')=-1.0;
S('4pasp_c'	'ASAD_b')=-1.0;
S('4pasp_c'	'ASAD_f')=1.0;
S('4pasp_c'	'ASPK_b')=-1.0;
S('4pasp_c'	'ASPK_f')=1.0;
S('5aizc_c'	'AIRC3_b')=1.0;
S('5aizc_c'	'AIRC3_f')=-1.0;
S('5aizc_c'	'PRASCS_b')=1.0;
S('5aizc_c'	'PRASCS_f')=-1.0;
S('5caiz_c'	'AIRC2')=1.0;
S('5caiz_c'	'AIRC3_b')=-1.0;
S('5caiz_c'	'AIRC3_f')=1.0;
S('6pgc_c'	'EDD')=-1.0;
S('6pgc_c'	'GND')=-1.0;
S('6pgc_c'	'PGL')=1.0;
S('6pgl_c'	'G6PDH2r')=1.0;
S('6pgl_c'	'PGL')=-1.0;
S('TAC3_c'	'TA1_b')=-1.0;
S('TAC3_c'	'TA1_f')=1.0;
S('TAC3_c'	'TA2_b')=-1.0;
S('TAC3_c'	'TA2_f')=1.0;
S('TKC2_c'	'TK1_b')=-1.0;
S('TKC2_c'	'TK1_f')=1.0;
S('TKC2_c'	'TK2_b')=-1.0;
S('TKC2_c'	'TK2_f')=1.0;
S('TKC2_c'	'TK3_b')=-1.0;
S('TKC2_c'	'TK3_f')=1.0;
S('ac_c'	'ACACCT')=1.0;
S('ac_c'	'ACKr_b')=1.0;
S('ac_c'	'ACKr_f')=-1.0;
S('ac_c'	'ACODA')=1.0;
S('ac_c'	'POX')=1.0;
S('acald_c'	'ACALDi')=-1.0;
S('acald_c'	'THRAr_b')=-1.0;
S('acald_c'	'THRAr_f')=1.0;
S('accoa_c'	'ACACCT')=-1.0;
S('accoa_c'	'ACALDi')=1.0;
S('accoa_c'	'ACGS')=-1.0;
S('accoa_c'	'ADHEr')=-1.0;
S('accoa_c'	'CS')=-1.0;
S('accoa_c'	'MALS')=-1.0;
S('accoa_c'	'PDH')=1.0;
S('accoa_c'	'PTAr')=-1.0;
S('acg5p_c'	'ACGK')=1.0;
S('acg5p_c'	'AGPR_b')=-1.0;
S('acg5p_c'	'AGPR_f')=1.0;
S('acg5sa_c'	'ACOTA_b')=-1.0;
S('acg5sa_c'	'ACOTA_f')=1.0;
S('acg5sa_c'	'AGPR_b')=1.0;
S('acg5sa_c'	'AGPR_f')=-1.0;
S('acglu_c'	'ACGK')=-1.0;
S('acglu_c'	'ACGS')=1.0;
S('acorn_c'	'ACODA')=-1.0;
S('acorn_c'	'ACOTA_b')=1.0;
S('acorn_c'	'ACOTA_f')=-1.0;
S('actp_c'	'ACKr_b')=-1.0;
S('actp_c'	'ACKr_f')=1.0;
S('actp_c'	'PTAr')=1.0;
S('agm_c'	'AGMT')=-1.0;
S('agm_c'	'ARGDC')=1.0;
S('aicar_c'	'ADSL2r')=1.0;
S('air_c'	'AIRC2')=-1.0;
S('air_c'	'PRAIS')=1.0;
S('akg_c'	'ABTA')=-1.0;
S('akg_c'	'ACOTA_b')=1.0;
S('akg_c'	'ACOTA_f')=-1.0;
S('akg_c'	'AKGDH')=-1.0;
S('akg_c'	'ALATA_L_b')=1.0;
S('akg_c'	'ALATA_L_f')=-1.0;
S('akg_c'	'ASPTA_b')=1.0;
S('akg_c'	'ASPTA_f')=-1.0;
S('akg_c'	'GLUDy_b')=-1.0;
S('akg_c'	'GLUDy_f')=1.0;
S('akg_c'	'ICDHyr')=1.0;
S('akg_c'	'ILETA_b')=1.0;
S('akg_c'	'ILETA_f')=-1.0;
S('akg_c'	'LEUTAi')=1.0;
S('akg_c'	'PHETA1_b')=1.0;
S('akg_c'	'PHETA1_f')=-1.0;
S('akg_c'	'PSERT')=1.0;
S('akg_c'	'PTRCTA')=-1.0;
S('akg_c'	'SDPTA_b')=1.0;
S('akg_c'	'SDPTA_f')=-1.0;
S('akg_c'	'TYRTA_b')=1.0;
S('akg_c'	'TYRTA_f')=-1.0;
S('akg_c'	'VALTA_b')=1.0;
S('akg_c'	'VALTA_f')=-1.0;
S('ala_L_c'	'ALATA_L_b')=1.0;
S('ala_L_c'	'ALATA_L_f')=-1.0;
S('alac_S_c'	'ACLS')=1.0;
S('alac_S_c'	'KARA1i')=-1.0;
S('arg_L_c'	'ARGDC')=-1.0;
S('arg_L_c'	'ARGSL_b')=-1.0;
S('arg_L_c'	'ARGSL_f')=1.0;
S('argsuc_c'	'ARGSL_b')=1.0;
S('argsuc_c'	'ARGSL_f')=-1.0;
S('argsuc_c'	'ARGSS')=1.0;
S('asp_L_c'	'ADSS')=-1.0;
S('asp_L_c'	'ARGSS')=-1.0;
S('asp_L_c'	'ASPK_b')=1.0;
S('asp_L_c'	'ASPK_f')=-1.0;
S('asp_L_c'	'ASPTA_b')=1.0;
S('asp_L_c'	'ASPTA_f')=-1.0;
S('asp_L_c'	'PRASCS_b')=1.0;
S('asp_L_c'	'PRASCS_f')=-1.0;
S('aspsa_c'	'ASAD_b')=1.0;
S('aspsa_c'	'ASAD_f')=-1.0;
S('aspsa_c'	'HSDy_b')=-1.0;
S('aspsa_c'	'HSDy_f')=1.0;
S('cbp_c'	'CBMK')=1.0;
S('cbp_c'	'CBPS')=1.0;
S('cbp_c'	'OCBT_b')=1.0;
S('cbp_c'	'OCBT_f')=-1.0;
S('chor_c'	'CHORM')=-1.0;
S('chor_c'	'CHORS')=1.0;
S('cit_c'	'ACONT')=-1.0;
S('cit_c'	'CS')=1.0;
S('citr_L_c'	'ARGSS')=-1.0;
S('citr_L_c'	'OCBT_b')=-1.0;
S('citr_L_c'	'OCBT_f')=1.0;
S('co2_c'	'ACHBS')=1.0;
S('co2_c'	'ACLS')=1.0;
S('co2_c'	'AKGDH')=1.0;
S('co2_c'	'ARGDC')=1.0;
S('co2_c'	'CBMK')=-1.0;
S('co2_c'	'GLYCL_b')=-1.0;
S('co2_c'	'GLYCL_f')=1.0;
S('co2_c'	'GND')=1.0;
S('co2_c'	'HCO3E_b')=1.0;
S('co2_c'	'HCO3E_f')=-1.0;
S('co2_c'	'ICDHyr')=1.0;
S('co2_c'	'ME1')=1.0;
S('co2_c'	'ME2')=1.0;
S('co2_c'	'PDH')=1.0;
S('co2_c'	'POX')=1.0;
S('co2_c'	'PPC')=-1.0;
S('co2_c'	'PPCK')=1.0;
S('co2_c'	'PPND')=1.0;
S('co2_c'	'PPNDH')=1.0;
S('dcamp_c'	'ADSL1r')=-1.0;
S('dcamp_c'	'ADSS')=1.0;
S('dha_c'	'DHAPT')=-1.0;
S('dha_c'	'F6PA')=1.0;
S('dhap_c'	'DHAPT')=1.0;
S('dhap_c'	'FBA_b')=-1.0;
S('dhap_c'	'FBA_f')=1.0;
S('dhap_c'	'TPI_b')=1.0;
S('dhap_c'	'TPI_f')=-1.0;
S('e4p_c'	'DDPA')=-1.0;
S('e4p_c'	'TA2_b')=-1.0;
S('e4p_c'	'TA2_f')=1.0;
S('e4p_c'	'TK2_b')=-1.0;
S('e4p_c'	'TK2_f')=1.0;
S('etoh_c'	'ADHEr')=1.0;
S('etoh_c'	'ETOHt2r_b')=-1.0;
S('etoh_c'	'ETOHt2r_f')=1.0;
S('etoh_e'	'ETOHt2r_b')=1.0;
S('etoh_e'	'ETOHt2r_f')=-1.0;
S('etoh_e'	'EX_etoh_e_')=-1.0;
S('f6p_c'	'F6PA')=-1.0;
S('f6p_c'	'PFK')=-1.0;
S('f6p_c'	'PGI_b')=-1.0;
S('f6p_c'	'PGI_f')=1.0;
S('f6p_c'	'TA1_b')=1.0;
S('f6p_c'	'TA1_f')=-1.0;
S('f6p_c'	'TK2_b')=1.0;
S('f6p_c'	'TK2_f')=-1.0;
S('fdp_c'	'FBA_b')=1.0;
S('fdp_c'	'FBA_f')=-1.0;
S('fdp_c'	'PFK')=1.0;
S('fgam_c'	'GART')=1.0;
S('fgam_c'	'PRFGS')=-1.0;
S('for_c'	'GART')=-1.0;
S('fpram_c'	'PRAIS')=-1.0;
S('fpram_c'	'PRFGS')=1.0;
S('fum_c'	'ADSL1r')=1.0;
S('fum_c'	'ADSL2r')=1.0;
S('fum_c'	'ARGSL_b')=-1.0;
S('fum_c'	'ARGSL_f')=1.0;
S('fum_c'	'FUM')=-1.0;
S('fum_c'	'SUCD1i')=1.0;
S('g3p_c'	'EDA')=1.0;
S('g3p_c'	'F6PA')=1.0;
S('g3p_c'	'FBA_b')=-1.0;
S('g3p_c'	'FBA_f')=1.0;
S('g3p_c'	'GAPD')=-1.0;
S('g3p_c'	'TA1_b')=-1.0;
S('g3p_c'	'TA1_f')=1.0;
S('g3p_c'	'TK1_b')=-1.0;
S('g3p_c'	'TK1_f')=1.0;
S('g3p_c'	'TPI_b')=-1.0;
S('g3p_c'	'TPI_f')=1.0;
S('g6p_c'	'G6PDH2r')=-1.0;
S('g6p_c'	'GLCpts')=1.0;
S('g6p_c'	'HEX1')=1.0;
S('g6p_c'	'PGI_b')=1.0;
S('g6p_c'	'PGI_f')=-1.0;
S('gar_c'	'GART')=-1.0;
S('gar_c'	'PRAGSr_b')=-1.0;
S('gar_c'	'PRAGSr_f')=1.0;
S('glc_D_c'	'GLCt2')=1.0;
S('glc_D_c'	'HEX1')=-1.0;
S('glc_D_e'	'EX_glc_e_')=-1.0;
S('glc_D_e'	'GLCpts')=-1.0;
S('glc_D_e'	'GLCt2')=-1.0;
S('gln_L_c'	'CBPS')=-1.0;
S('gln_L_c'	'GLNS')=1.0;
S('gln_L_c'	'GLUPRT')=-1.0;
S('gln_L_c'	'GMPS2')=-1.0;
S('gln_L_c'	'PRFGS')=-1.0;
S('glu5p_c'	'G5SD')=-1.0;
S('glu5p_c'	'GLU5K')=1.0;
S('glu5sa_c'	'G5SADs')=-1.0;
S('glu5sa_c'	'G5SD')=1.0;
S('glu_L_c'	'ABTA')=1.0;
S('glu_L_c'	'ACGS')=-1.0;
S('glu_L_c'	'ACOTA_b')=-1.0;
S('glu_L_c'	'ACOTA_f')=1.0;
S('glu_L_c'	'ALATA_L_b')=-1.0;
S('glu_L_c'	'ALATA_L_f')=1.0;
S('glu_L_c'	'ASPTA_b')=-1.0;
S('glu_L_c'	'ASPTA_f')=1.0;
S('glu_L_c'	'CBPS')=1.0;
S('glu_L_c'	'GLNS')=-1.0;
S('glu_L_c'	'GLU5K')=-1.0;
S('glu_L_c'	'GLUDy_b')=1.0;
S('glu_L_c'	'GLUDy_f')=-1.0;
S('glu_L_c'	'GLUPRT')=1.0;
S('glu_L_c'	'GMPS2')=1.0;
S('glu_L_c'	'ILETA_b')=-1.0;
S('glu_L_c'	'ILETA_f')=1.0;
S('glu_L_c'	'LEUTAi')=-1.0;
S('glu_L_c'	'PHETA1_b')=-1.0;
S('glu_L_c'	'PHETA1_f')=1.0;
S('glu_L_c'	'PRFGS')=1.0;
S('glu_L_c'	'PSERT')=-1.0;
S('glu_L_c'	'PTRCTA')=1.0;
S('glu_L_c'	'SDPTA_b')=-1.0;
S('glu_L_c'	'SDPTA_f')=1.0;
S('glu_L_c'	'TYRTA_b')=-1.0;
S('glu_L_c'	'TYRTA_f')=1.0;
S('glu_L_c'	'VALTA_b')=-1.0;
S('glu_L_c'	'VALTA_f')=1.0;
S('glx_c'	'ICL')=1.0;
S('glx_c'	'MALS')=-1.0;
S('gly_c'	'GHMT2')=1.0;
S('gly_c'	'GLYCL_b')=1.0;
S('gly_c'	'GLYCL_f')=-1.0;
S('gly_c'	'PRAGSr_b')=1.0;
S('gly_c'	'PRAGSr_f')=-1.0;
S('gly_c'	'THRAr_b')=-1.0;
S('gly_c'	'THRAr_f')=1.0;
S('hco3_c'	'AIRC2')=-1.0;
S('hco3_c'	'CBPS')=-1.0;
S('hco3_c'	'HCO3E_b')=-1.0;
S('hco3_c'	'HCO3E_f')=1.0;
S('hom_L_c'	'HSDy_b')=1.0;
S('hom_L_c'	'HSDy_f')=-1.0;
S('hom_L_c'	'HSK')=-1.0;
S('icit_c'	'ACONT')=1.0;
S('icit_c'	'ICDHyr')=-1.0;
S('icit_c'	'ICL')=-1.0;
S('ile_L_c'	'ILETA_b')=1.0;
S('ile_L_c'	'ILETA_f')=-1.0;
S('lac_L_c'	'L_LACD2_b')=1.0;
S('lac_L_c'	'L_LACD2_f')=-1.0;
S('lac_L_c'	'L_LACD3_b')=1.0;
S('lac_L_c'	'L_LACD3_f')=-1.0;
S('lac_L_c'	'L_LACt2r_b')=-1.0;
S('lac_L_c'	'L_LACt2r_f')=1.0;
S('lac_L_e'	'EX_lac_L_e_')=-1.0;
S('lac_L_e'	'L_LACt2r_b')=1.0;
S('lac_L_e'	'L_LACt2r_f')=-1.0;
S('leu_L_c'	'LEUTAi')=1.0;
S('mal_L_c'	'FUM')=1.0;
S('mal_L_c'	'MALS')=1.0;
S('mal_L_c'	'MDH_b')=1.0;
S('mal_L_c'	'MDH_f')=-1.0;
S('mal_L_c'	'ME1')=-1.0;
S('mal_L_c'	'ME2')=-1.0;
S('mlthf_c'	'GHMT2')=1.0;
S('mlthf_c'	'GLYCL_b')=-1.0;
S('mlthf_c'	'GLYCL_f')=1.0;
S('oaa_c'	'ASPTA_b')=-1.0;
S('oaa_c'	'ASPTA_f')=1.0;
S('oaa_c'	'CS')=-1.0;
S('oaa_c'	'MDH_b')=-1.0;
S('oaa_c'	'MDH_f')=1.0;
S('oaa_c'	'PPC')=1.0;
S('oaa_c'	'PPCK')=-1.0;
S('orn_c'	'ACODA')=1.0;
S('orn_c'	'OCBT_b')=1.0;
S('orn_c'	'OCBT_f')=-1.0;
S('pep_c'	'DDPA')=-1.0;
S('pep_c'	'DHAPT')=-1.0;
S('pep_c'	'ENO_b')=-1.0;
S('pep_c'	'ENO_f')=1.0;
S('pep_c'	'GLCpts')=-1.0;
S('pep_c'	'PPC')=-1.0;
S('pep_c'	'PPCK')=1.0;
S('pep_c'	'PSCVT')=-1.0;
S('pep_c'	'PYK')=-1.0;
S('phe_L_c'	'PHETA1_b')=1.0;
S('phe_L_c'	'PHETA1_f')=-1.0;
S('phom_c'	'HSK')=1.0;
S('phom_c'	'THRS')=-1.0;
S('phpyr_c'	'PHETA1_b')=-1.0;
S('phpyr_c'	'PHETA1_f')=1.0;
S('phpyr_c'	'PPNDH')=1.0;
S('pphn_c'	'CHORM')=1.0;
S('pphn_c'	'PPND')=-1.0;
S('pphn_c'	'PPNDH')=-1.0;
S('pram_c'	'GLUPRT')=1.0;
S('pram_c'	'PRAGSr_b')=1.0;
S('pram_c'	'PRAGSr_f')=-1.0;
S('pro_L_c'	'P5CR')=1.0;
S('prpp_c'	'GLUPRT')=-1.0;
S('prpp_c'	'PRPPS_b')=-1.0;
S('prpp_c'	'PRPPS_f')=1.0;
S('pser_L_c'	'PSERT')=1.0;
S('pser_L_c'	'PSP_L')=-1.0;
S('ptrc_c'	'AGMT')=1.0;
S('ptrc_c'	'PTRCTA')=-1.0;
S('pyr_c'	'ACHBS')=-1.0;
S('pyr_c'	'ACLS')=-2.0;
S('pyr_c'	'ALATA_L_b')=-1.0;
S('pyr_c'	'ALATA_L_f')=1.0;
S('pyr_c'	'DHAPT')=1.0;
S('pyr_c'	'EDA')=1.0;
S('pyr_c'	'GLCpts')=1.0;
S('pyr_c'	'L_LACD2_b')=-1.0;
S('pyr_c'	'L_LACD2_f')=1.0;
S('pyr_c'	'L_LACD3_b')=-1.0;
S('pyr_c'	'L_LACD3_f')=1.0;
S('pyr_c'	'ME1')=1.0;
S('pyr_c'	'ME2')=1.0;
S('pyr_c'	'PDH')=-1.0;
S('pyr_c'	'POX')=-1.0;
S('pyr_c'	'PYK')=1.0;
S('r5p_c'	'PRPPS_b')=1.0;
S('r5p_c'	'PRPPS_f')=-1.0;
S('r5p_c'	'RPI_b')=1.0;
S('r5p_c'	'RPI_f')=-1.0;
S('r5p_c'	'TK3_b')=-1.0;
S('r5p_c'	'TK3_f')=1.0;
S('ru5p_D_c'	'GND')=1.0;
S('ru5p_D_c'	'RPE_b')=1.0;
S('ru5p_D_c'	'RPE_f')=-1.0;
S('ru5p_D_c'	'RPI_b')=-1.0;
S('ru5p_D_c'	'RPI_f')=1.0;
S('s7p_c'	'TA2_b')=1.0;
S('s7p_c'	'TA2_f')=-1.0;
S('s7p_c'	'TK3_b')=1.0;
S('s7p_c'	'TK3_f')=-1.0;
S('ser_L_c'	'GHMT2')=-1.0;
S('ser_L_c'	'PSP_L')=1.0;
S('skm5p_c'	'PSCVT')=-1.0;
S('skm5p_c'	'SHKK')=1.0;
S('skm_c'	'SHK3Dr_b')=-1.0;
S('skm_c'	'SHK3Dr_f')=1.0;
S('skm_c'	'SHKK')=-1.0;
S('sl26da_c'	'SDPTA_b')=1.0;
S('sl26da_c'	'SDPTA_f')=-1.0;
S('sl2a6o_c'	'SDPTA_b')=-1.0;
S('sl2a6o_c'	'SDPTA_f')=1.0;
S('succ_c'	'ICL')=1.0;
S('succ_c'	'SSALx')=1.0;
S('succ_c'	'SSALy')=1.0;
S('succ_c'	'SUCD1i')=-1.0;
S('succ_c'	'SUCOAS_b')=1.0;
S('succ_c'	'SUCOAS_f')=-1.0;
S('succoa_c'	'AKGDH')=1.0;
S('succoa_c'	'SUCOAS_b')=-1.0;
S('succoa_c'	'SUCOAS_f')=1.0;
S('sucsal_c'	'ABTA')=1.0;
S('sucsal_c'	'SSALx')=-1.0;
S('sucsal_c'	'SSALy')=-1.0;
S('thr_L_c'	'THRAr_b')=1.0;
S('thr_L_c'	'THRAr_f')=-1.0;
S('thr_L_c'	'THRD_L')=-1.0;
S('thr_L_c'	'THRS')=1.0;
S('tyr_L_c'	'TYRTA_b')=1.0;
S('tyr_L_c'	'TYRTA_f')=-1.0;
S('urea_c'	'AGMT')=1.0;
S('val_L_c'	'VALTA_b')=1.0;
S('val_L_c'	'VALTA_f')=-1.0;
S('xu5p_D_c'	'RPE_b')=-1.0;
S('xu5p_D_c'	'RPE_f')=1.0;
S('xu5p_D_c'	'TK1_b')=1.0;
S('xu5p_D_c'	'TK1_f')=-1.0;
