# Supplementary material for: A Method to Constrain Genome-Scale Models with 13C Labeling Data
Source: PLoS Comput Biol. 2015 Sep 17;11(9):e1004363. doi: 10.1371/journal.pcbi.1004363 (PMC4574858; doi:10.1371/journal.pcbi.1004363)
Supplement: S1 Code — GAMS files, input files and expected outputs for the nine strains considered (wild type at 5, 6 and 7 hrs, pyk KO at 5, 6 and 7 hrs and pgi KO at 16, 21 and 23 hrs) for the data fits. (GZ) [file pcbi.1004363.s004.gz › GAMSfiles/pyk7h/emm_simplified.txt]

EMM('ABTA'	'4abut_c_1'	'sucsal_c_1')=1;
EMM('ABTA'	'4abut_c_1_2'	'sucsal_c_1_2')=1;
EMM('ABTA'	'4abut_c_1_2_3'	'sucsal_c_1_2_3')=1;
EMM('ABTA'	'4abut_c_1_2_3_4'	'sucsal_c_1_2_3_4')=1;
EMM('ABTA'	'4abut_c_1_2_4'	'sucsal_c_1_2_4')=1;
EMM('ABTA'	'4abut_c_1_3'	'sucsal_c_1_3')=1;
EMM('ABTA'	'4abut_c_1_3_4'	'sucsal_c_1_3_4')=1;
EMM('ABTA'	'4abut_c_1_4'	'sucsal_c_1_4')=1;
EMM('ABTA'	'4abut_c_2'	'sucsal_c_2')=1;
EMM('ABTA'	'4abut_c_2_3'	'sucsal_c_2_3')=1;
EMM('ABTA'	'4abut_c_2_3_4'	'sucsal_c_2_3_4')=1;
EMM('ABTA'	'4abut_c_2_4'	'sucsal_c_2_4')=1;
EMM('ABTA'	'4abut_c_3'	'sucsal_c_3')=1;
EMM('ABTA'	'4abut_c_3_4'	'sucsal_c_3_4')=1;
EMM('ABTA'	'4abut_c_4'	'sucsal_c_4')=1;
EMM('ABTA'	'akg_c_1'	'glu_L_c_1')=1;
EMM('ABTA'	'akg_c_2'	'glu_L_c_2')=1;
EMM('ABTA'	'akg_c_2_3'	'glu_L_c_2_3')=1;
EMM('ABTA'	'akg_c_2_3_4'	'glu_L_c_2_3_4')=1;
EMM('ABTA'	'akg_c_2_3_4_5'	'glu_L_c_2_3_4_5')=1;
EMM('ABTA'	'akg_c_2_3_5'	'glu_L_c_2_3_5')=1;
EMM('ABTA'	'akg_c_2_4'	'glu_L_c_2_4')=1;
EMM('ABTA'	'akg_c_2_4_5'	'glu_L_c_2_4_5')=1;
EMM('ABTA'	'akg_c_2_5'	'glu_L_c_2_5')=1;
EMM('ABTA'	'akg_c_3'	'glu_L_c_3')=1;
EMM('ABTA'	'akg_c_3_4'	'glu_L_c_3_4')=1;
EMM('ABTA'	'akg_c_3_4_5'	'glu_L_c_3_4_5')=1;
EMM('ABTA'	'akg_c_3_5'	'glu_L_c_3_5')=1;
EMM('ABTA'	'akg_c_4'	'glu_L_c_4')=1;
EMM('ABTA'	'akg_c_4_5'	'glu_L_c_4_5')=1;
EMM('ABTA'	'akg_c_5'	'glu_L_c_5')=1;
EMM('ABTA'	'glu_L_c_1'	'akg_c_1')=-1;
EMM('ABTA'	'glu_L_c_2'	'akg_c_2')=-1;
EMM('ABTA'	'glu_L_c_2_3'	'akg_c_2_3')=-1;
EMM('ABTA'	'glu_L_c_2_3_4'	'akg_c_2_3_4')=-1;
EMM('ABTA'	'glu_L_c_2_3_4_5'	'akg_c_2_3_4_5')=-1;
EMM('ABTA'	'glu_L_c_2_3_5'	'akg_c_2_3_5')=-1;
EMM('ABTA'	'glu_L_c_2_4'	'akg_c_2_4')=-1;
EMM('ABTA'	'glu_L_c_2_4_5'	'akg_c_2_4_5')=-1;
EMM('ABTA'	'glu_L_c_2_5'	'akg_c_2_5')=-1;
EMM('ABTA'	'glu_L_c_3'	'akg_c_3')=-1;
EMM('ABTA'	'glu_L_c_3_4'	'akg_c_3_4')=-1;
EMM('ABTA'	'glu_L_c_3_4_5'	'akg_c_3_4_5')=-1;
EMM('ABTA'	'glu_L_c_3_5'	'akg_c_3_5')=-1;
EMM('ABTA'	'glu_L_c_4'	'akg_c_4')=-1;
EMM('ABTA'	'glu_L_c_4_5'	'akg_c_4_5')=-1;
EMM('ABTA'	'glu_L_c_5'	'akg_c_5')=-1;
EMM('ABTA'	'sucsal_c_1'	'4abut_c_1')=-1;
EMM('ABTA'	'sucsal_c_1_2'	'4abut_c_1_2')=-1;
EMM('ABTA'	'sucsal_c_1_2_3'	'4abut_c_1_2_3')=-1;
EMM('ABTA'	'sucsal_c_1_2_3_4'	'4abut_c_1_2_3_4')=-1;
EMM('ABTA'	'sucsal_c_1_2_4'	'4abut_c_1_2_4')=-1;
EMM('ABTA'	'sucsal_c_1_3'	'4abut_c_1_3')=-1;
EMM('ABTA'	'sucsal_c_1_3_4'	'4abut_c_1_3_4')=-1;
EMM('ABTA'	'sucsal_c_1_4'	'4abut_c_1_4')=-1;
EMM('ABTA'	'sucsal_c_2'	'4abut_c_2')=-1;
EMM('ABTA'	'sucsal_c_2_3'	'4abut_c_2_3')=-1;
EMM('ABTA'	'sucsal_c_2_3_4'	'4abut_c_2_3_4')=-1;
EMM('ABTA'	'sucsal_c_2_4'	'4abut_c_2_4')=-1;
EMM('ABTA'	'sucsal_c_3'	'4abut_c_3')=-1;
EMM('ABTA'	'sucsal_c_3_4'	'4abut_c_3_4')=-1;
EMM('ABTA'	'sucsal_c_4'	'4abut_c_4')=-1;
EMM('ABUTD'	'4abut_c_1'	'4abutn_c_1')=-1;
EMM('ABUTD'	'4abut_c_1_2'	'4abutn_c_1_2')=-1;
EMM('ABUTD'	'4abut_c_1_2_3'	'4abutn_c_1_2_3')=-1;
EMM('ABUTD'	'4abut_c_1_2_3_4'	'4abutn_c_1_2_3_4')=-1;
EMM('ABUTD'	'4abut_c_1_2_4'	'4abutn_c_1_2_4')=-1;
EMM('ABUTD'	'4abut_c_1_3'	'4abutn_c_1_3')=-1;
EMM('ABUTD'	'4abut_c_1_3_4'	'4abutn_c_1_3_4')=-1;
EMM('ABUTD'	'4abut_c_1_4'	'4abutn_c_1_4')=-1;
EMM('ABUTD'	'4abut_c_2'	'4abutn_c_2')=-1;
EMM('ABUTD'	'4abut_c_2_3'	'4abutn_c_2_3')=-1;
EMM('ABUTD'	'4abut_c_2_3_4'	'4abutn_c_2_3_4')=-1;
EMM('ABUTD'	'4abut_c_2_4'	'4abutn_c_2_4')=-1;
EMM('ABUTD'	'4abut_c_3'	'4abutn_c_3')=-1;
EMM('ABUTD'	'4abut_c_3_4'	'4abutn_c_3_4')=-1;
EMM('ABUTD'	'4abut_c_4'	'4abutn_c_4')=-1;
EMM('ABUTD'	'4abutn_c_1'	'4abut_c_1')=1;
EMM('ABUTD'	'4abutn_c_1_2'	'4abut_c_1_2')=1;
EMM('ABUTD'	'4abutn_c_1_2_3'	'4abut_c_1_2_3')=1;
EMM('ABUTD'	'4abutn_c_1_2_3_4'	'4abut_c_1_2_3_4')=1;
EMM('ABUTD'	'4abutn_c_1_2_4'	'4abut_c_1_2_4')=1;
EMM('ABUTD'	'4abutn_c_1_3'	'4abut_c_1_3')=1;
EMM('ABUTD'	'4abutn_c_1_3_4'	'4abut_c_1_3_4')=1;
EMM('ABUTD'	'4abutn_c_1_4'	'4abut_c_1_4')=1;
EMM('ABUTD'	'4abutn_c_2'	'4abut_c_2')=1;
EMM('ABUTD'	'4abutn_c_2_3'	'4abut_c_2_3')=1;
EMM('ABUTD'	'4abutn_c_2_3_4'	'4abut_c_2_3_4')=1;
EMM('ABUTD'	'4abutn_c_2_4'	'4abut_c_2_4')=1;
EMM('ABUTD'	'4abutn_c_3'	'4abut_c_3')=1;
EMM('ABUTD'	'4abutn_c_3_4'	'4abut_c_3_4')=1;
EMM('ABUTD'	'4abutn_c_4'	'4abut_c_4')=1;
EMM('ACALDi'	'acald_c_1'	'accoa_c_1')=1;
EMM('ACALDi'	'acald_c_1_2'	'accoa_c_1_2')=1;
EMM('ACALDi'	'acald_c_2'	'accoa_c_2')=1;
EMM('ACALDi'	'accoa_c_1'	'acald_c_1')=-1;
EMM('ACALDi'	'accoa_c_1_2'	'acald_c_1_2')=-1;
EMM('ACALDi'	'accoa_c_2'	'acald_c_2')=-1;
EMM('ACGK'	'acg5p_c_1'	'acglu_c_1')=-1;
EMM('ACGK'	'acg5p_c_2'	'acglu_c_2')=-1;
EMM('ACGK'	'acg5p_c_2_3'	'acglu_c_2_3')=-1;
EMM('ACGK'	'acg5p_c_2_3_4'	'acglu_c_2_3_4')=-1;
EMM('ACGK'	'acg5p_c_2_3_4_5'	'acglu_c_2_3_4_5')=-1;
EMM('ACGK'	'acg5p_c_2_3_5'	'acglu_c_2_3_5')=-1;
EMM('ACGK'	'acg5p_c_2_4'	'acglu_c_2_4')=-1;
EMM('ACGK'	'acg5p_c_2_4_5'	'acglu_c_2_4_5')=-1;
EMM('ACGK'	'acg5p_c_2_5'	'acglu_c_2_5')=-1;
EMM('ACGK'	'acg5p_c_3'	'acglu_c_3')=-1;
EMM('ACGK'	'acg5p_c_3_4'	'acglu_c_3_4')=-1;
EMM('ACGK'	'acg5p_c_3_4_5'	'acglu_c_3_4_5')=-1;
EMM('ACGK'	'acg5p_c_3_5'	'acglu_c_3_5')=-1;
EMM('ACGK'	'acg5p_c_4'	'acglu_c_4')=-1;
EMM('ACGK'	'acg5p_c_4_5'	'acglu_c_4_5')=-1;
EMM('ACGK'	'acg5p_c_5'	'acglu_c_5')=-1;
EMM('ACGK'	'acglu_c_1'	'acg5p_c_1')=1;
EMM('ACGK'	'acglu_c_2'	'acg5p_c_2')=1;
EMM('ACGK'	'acglu_c_2_3'	'acg5p_c_2_3')=1;
EMM('ACGK'	'acglu_c_2_3_4'	'acg5p_c_2_3_4')=1;
EMM('ACGK'	'acglu_c_2_3_4_5'	'acg5p_c_2_3_4_5')=1;
EMM('ACGK'	'acglu_c_2_3_5'	'acg5p_c_2_3_5')=1;
EMM('ACGK'	'acglu_c_2_4'	'acg5p_c_2_4')=1;
EMM('ACGK'	'acglu_c_2_4_5'	'acg5p_c_2_4_5')=1;
EMM('ACGK'	'acglu_c_2_5'	'acg5p_c_2_5')=1;
EMM('ACGK'	'acglu_c_3'	'acg5p_c_3')=1;
EMM('ACGK'	'acglu_c_3_4'	'acg5p_c_3_4')=1;
EMM('ACGK'	'acglu_c_3_4_5'	'acg5p_c_3_4_5')=1;
EMM('ACGK'	'acglu_c_3_5'	'acg5p_c_3_5')=1;
EMM('ACGK'	'acglu_c_4'	'acg5p_c_4')=1;
EMM('ACGK'	'acglu_c_4_5'	'acg5p_c_4_5')=1;
EMM('ACGK'	'acglu_c_5'	'acg5p_c_5')=1;
EMM('ACGS'	'acglu_c_1'	'glu_L_c_1')=-1;
EMM('ACGS'	'acglu_c_2'	'glu_L_c_2')=-1;
EMM('ACGS'	'acglu_c_2_3'	'glu_L_c_2_3')=-1;
EMM('ACGS'	'acglu_c_2_3_4'	'glu_L_c_2_3_4')=-1;
EMM('ACGS'	'acglu_c_2_3_4_5'	'glu_L_c_2_3_4_5')=-1;
EMM('ACGS'	'acglu_c_2_3_5'	'glu_L_c_2_3_5')=-1;
EMM('ACGS'	'acglu_c_2_4'	'glu_L_c_2_4')=-1;
EMM('ACGS'	'acglu_c_2_4_5'	'glu_L_c_2_4_5')=-1;
EMM('ACGS'	'acglu_c_2_5'	'glu_L_c_2_5')=-1;
EMM('ACGS'	'acglu_c_3'	'glu_L_c_3')=-1;
EMM('ACGS'	'acglu_c_3_4'	'glu_L_c_3_4')=-1;
EMM('ACGS'	'acglu_c_3_4_5'	'glu_L_c_3_4_5')=-1;
EMM('ACGS'	'acglu_c_3_5'	'glu_L_c_3_5')=-1;
EMM('ACGS'	'acglu_c_4'	'glu_L_c_4')=-1;
EMM('ACGS'	'acglu_c_4_5'	'glu_L_c_4_5')=-1;
EMM('ACGS'	'acglu_c_5'	'glu_L_c_5')=-1;
EMM('ACGS'	'glu_L_c_1'	'acglu_c_1')=1;
EMM('ACGS'	'glu_L_c_2'	'acglu_c_2')=1;
EMM('ACGS'	'glu_L_c_2_3'	'acglu_c_2_3')=1;
EMM('ACGS'	'glu_L_c_2_3_4'	'acglu_c_2_3_4')=1;
EMM('ACGS'	'glu_L_c_2_3_4_5'	'acglu_c_2_3_4_5')=1;
EMM('ACGS'	'glu_L_c_2_3_5'	'acglu_c_2_3_5')=1;
EMM('ACGS'	'glu_L_c_2_4'	'acglu_c_2_4')=1;
EMM('ACGS'	'glu_L_c_2_4_5'	'acglu_c_2_4_5')=1;
EMM('ACGS'	'glu_L_c_2_5'	'acglu_c_2_5')=1;
EMM('ACGS'	'glu_L_c_3'	'acglu_c_3')=1;
EMM('ACGS'	'glu_L_c_3_4'	'acglu_c_3_4')=1;
EMM('ACGS'	'glu_L_c_3_4_5'	'acglu_c_3_4_5')=1;
EMM('ACGS'	'glu_L_c_3_5'	'acglu_c_3_5')=1;
EMM('ACGS'	'glu_L_c_4'	'acglu_c_4')=1;
EMM('ACGS'	'glu_L_c_4_5'	'acglu_c_4_5')=1;
EMM('ACGS'	'glu_L_c_5'	'acglu_c_5')=1;
EMM('ACHBS'	'co2_c_1'	'pyr_c_1')=-1;
EMM('ACHBS'	'pyr_c_1'	'co2_c_1')=1;
EMM('ACLS'	'co2_c_1'	'pyr_c_1')=-1;
EMM('ACLS'	'pyr_c_1'	'co2_c_1')=1;
EMM('ACODA'	'acorn_c_1'	'orn_c_1')=1;
EMM('ACODA'	'acorn_c_2'	'orn_c_2')=1;
EMM('ACODA'	'acorn_c_2_3'	'orn_c_2_3')=1;
EMM('ACODA'	'acorn_c_2_3_4'	'orn_c_2_3_4')=1;
EMM('ACODA'	'acorn_c_2_3_4_5'	'orn_c_2_3_4_5')=1;
EMM('ACODA'	'acorn_c_2_3_5'	'orn_c_2_3_5')=1;
EMM('ACODA'	'acorn_c_2_4'	'orn_c_2_4')=1;
EMM('ACODA'	'acorn_c_2_4_5'	'orn_c_2_4_5')=1;
EMM('ACODA'	'acorn_c_2_5'	'orn_c_2_5')=1;
EMM('ACODA'	'acorn_c_3'	'orn_c_3')=1;
EMM('ACODA'	'acorn_c_3_4'	'orn_c_3_4')=1;
EMM('ACODA'	'acorn_c_3_4_5'	'orn_c_3_4_5')=1;
EMM('ACODA'	'acorn_c_3_5'	'orn_c_3_5')=1;
EMM('ACODA'	'acorn_c_4'	'orn_c_4')=1;
EMM('ACODA'	'acorn_c_4_5'	'orn_c_4_5')=1;
EMM('ACODA'	'acorn_c_5'	'orn_c_5')=1;
EMM('ACODA'	'orn_c_1'	'acorn_c_1')=-1;
EMM('ACODA'	'orn_c_2'	'acorn_c_2')=-1;
EMM('ACODA'	'orn_c_2_3'	'acorn_c_2_3')=-1;
EMM('ACODA'	'orn_c_2_3_4'	'acorn_c_2_3_4')=-1;
EMM('ACODA'	'orn_c_2_3_4_5'	'acorn_c_2_3_4_5')=-1;
EMM('ACODA'	'orn_c_2_3_5'	'acorn_c_2_3_5')=-1;
EMM('ACODA'	'orn_c_2_4'	'acorn_c_2_4')=-1;
EMM('ACODA'	'orn_c_2_4_5'	'acorn_c_2_4_5')=-1;
EMM('ACODA'	'orn_c_2_5'	'acorn_c_2_5')=-1;
EMM('ACODA'	'orn_c_3'	'acorn_c_3')=-1;
EMM('ACODA'	'orn_c_3_4'	'acorn_c_3_4')=-1;
EMM('ACODA'	'orn_c_3_4_5'	'acorn_c_3_4_5')=-1;
EMM('ACODA'	'orn_c_3_5'	'acorn_c_3_5')=-1;
EMM('ACODA'	'orn_c_4'	'acorn_c_4')=-1;
EMM('ACODA'	'orn_c_4_5'	'acorn_c_4_5')=-1;
EMM('ACODA'	'orn_c_5'	'acorn_c_5')=-1;
EMM('ACONT'	'cit_c_1'	'icit_c_1')=1;
EMM('ACONT'	'cit_c_1_2'	'icit_c_1_2')=1;
EMM('ACONT'	'cit_c_2'	'icit_c_2')=1;
EMM('ACONT'	'cit_c_2_3'	'icit_c_2_3')=1;
EMM('ACONT'	'cit_c_2_3_4'	'icit_c_2_3_4')=1;
EMM('ACONT'	'cit_c_2_3_4_5'	'icit_c_2_3_4_5')=1;
EMM('ACONT'	'cit_c_2_3_5'	'icit_c_2_3_5')=1;
EMM('ACONT'	'cit_c_2_4'	'icit_c_2_4')=1;
EMM('ACONT'	'cit_c_2_4_5'	'icit_c_2_4_5')=1;
EMM('ACONT'	'cit_c_2_5'	'icit_c_2_5')=1;
EMM('ACONT'	'cit_c_3'	'icit_c_3')=1;
EMM('ACONT'	'cit_c_3_4'	'icit_c_3_4')=1;
EMM('ACONT'	'cit_c_3_4_5'	'icit_c_3_4_5')=1;
EMM('ACONT'	'cit_c_3_4_5_6'	'icit_c_3_4_5_6')=1;
EMM('ACONT'	'cit_c_3_4_6'	'icit_c_3_4_6')=1;
EMM('ACONT'	'cit_c_3_5'	'icit_c_3_5')=1;
EMM('ACONT'	'cit_c_3_5_6'	'icit_c_3_5_6')=1;
EMM('ACONT'	'cit_c_3_6'	'icit_c_3_6')=1;
EMM('ACONT'	'cit_c_4'	'icit_c_4')=1;
EMM('ACONT'	'cit_c_4_5'	'icit_c_4_5')=1;
EMM('ACONT'	'cit_c_4_5_6'	'icit_c_4_5_6')=1;
EMM('ACONT'	'cit_c_4_6'	'icit_c_4_6')=1;
EMM('ACONT'	'cit_c_5'	'icit_c_5')=1;
EMM('ACONT'	'cit_c_5_6'	'icit_c_5_6')=1;
EMM('ACONT'	'cit_c_6'	'icit_c_6')=1;
EMM('ACONT'	'icit_c_1'	'cit_c_1')=-1;
EMM('ACONT'	'icit_c_1_2'	'cit_c_1_2')=-1;
EMM('ACONT'	'icit_c_2'	'cit_c_2')=-1;
EMM('ACONT'	'icit_c_2_3'	'cit_c_2_3')=-1;
EMM('ACONT'	'icit_c_2_3_4'	'cit_c_2_3_4')=-1;
EMM('ACONT'	'icit_c_2_3_4_5'	'cit_c_2_3_4_5')=-1;
EMM('ACONT'	'icit_c_2_3_5'	'cit_c_2_3_5')=-1;
EMM('ACONT'	'icit_c_2_4'	'cit_c_2_4')=-1;
EMM('ACONT'	'icit_c_2_4_5'	'cit_c_2_4_5')=-1;
EMM('ACONT'	'icit_c_2_5'	'cit_c_2_5')=-1;
EMM('ACONT'	'icit_c_3'	'cit_c_3')=-1;
EMM('ACONT'	'icit_c_3_4'	'cit_c_3_4')=-1;
EMM('ACONT'	'icit_c_3_4_5'	'cit_c_3_4_5')=-1;
EMM('ACONT'	'icit_c_3_4_5_6'	'cit_c_3_4_5_6')=-1;
EMM('ACONT'	'icit_c_3_4_6'	'cit_c_3_4_6')=-1;
EMM('ACONT'	'icit_c_3_5'	'cit_c_3_5')=-1;
EMM('ACONT'	'icit_c_3_5_6'	'cit_c_3_5_6')=-1;
EMM('ACONT'	'icit_c_3_6'	'cit_c_3_6')=-1;
EMM('ACONT'	'icit_c_4'	'cit_c_4')=-1;
EMM('ACONT'	'icit_c_4_5'	'cit_c_4_5')=-1;
EMM('ACONT'	'icit_c_4_5_6'	'cit_c_4_5_6')=-1;
EMM('ACONT'	'icit_c_4_6'	'cit_c_4_6')=-1;
EMM('ACONT'	'icit_c_5'	'cit_c_5')=-1;
EMM('ACONT'	'icit_c_5_6'	'cit_c_5_6')=-1;
EMM('ACONT'	'icit_c_6'	'cit_c_6')=-1;
EMM('ACOTA_b'	'acg5sa_c_1'	'acorn_c_1')=1;
EMM('ACOTA_b'	'acg5sa_c_2'	'acorn_c_2')=1;
EMM('ACOTA_b'	'acg5sa_c_2_3'	'acorn_c_2_3')=1;
EMM('ACOTA_b'	'acg5sa_c_2_3_4'	'acorn_c_2_3_4')=1;
EMM('ACOTA_b'	'acg5sa_c_2_3_4_5'	'acorn_c_2_3_4_5')=1;
EMM('ACOTA_b'	'acg5sa_c_2_3_5'	'acorn_c_2_3_5')=1;
EMM('ACOTA_b'	'acg5sa_c_2_4'	'acorn_c_2_4')=1;
EMM('ACOTA_b'	'acg5sa_c_2_4_5'	'acorn_c_2_4_5')=1;
EMM('ACOTA_b'	'acg5sa_c_2_5'	'acorn_c_2_5')=1;
EMM('ACOTA_b'	'acg5sa_c_3'	'acorn_c_3')=1;
EMM('ACOTA_b'	'acg5sa_c_3_4'	'acorn_c_3_4')=1;
EMM('ACOTA_b'	'acg5sa_c_3_4_5'	'acorn_c_3_4_5')=1;
EMM('ACOTA_b'	'acg5sa_c_3_5'	'acorn_c_3_5')=1;
EMM('ACOTA_b'	'acg5sa_c_4'	'acorn_c_4')=1;
EMM('ACOTA_b'	'acg5sa_c_4_5'	'acorn_c_4_5')=1;
EMM('ACOTA_b'	'acg5sa_c_5'	'acorn_c_5')=1;
EMM('ACOTA_b'	'acorn_c_1'	'acg5sa_c_1')=-1;
EMM('ACOTA_b'	'acorn_c_2'	'acg5sa_c_2')=-1;
EMM('ACOTA_b'	'acorn_c_2_3'	'acg5sa_c_2_3')=-1;
EMM('ACOTA_b'	'acorn_c_2_3_4'	'acg5sa_c_2_3_4')=-1;
EMM('ACOTA_b'	'acorn_c_2_3_4_5'	'acg5sa_c_2_3_4_5')=-1;
EMM('ACOTA_b'	'acorn_c_2_3_5'	'acg5sa_c_2_3_5')=-1;
EMM('ACOTA_b'	'acorn_c_2_4'	'acg5sa_c_2_4')=-1;
EMM('ACOTA_b'	'acorn_c_2_4_5'	'acg5sa_c_2_4_5')=-1;
EMM('ACOTA_b'	'acorn_c_2_5'	'acg5sa_c_2_5')=-1;
EMM('ACOTA_b'	'acorn_c_3'	'acg5sa_c_3')=-1;
EMM('ACOTA_b'	'acorn_c_3_4'	'acg5sa_c_3_4')=-1;
EMM('ACOTA_b'	'acorn_c_3_4_5'	'acg5sa_c_3_4_5')=-1;
EMM('ACOTA_b'	'acorn_c_3_5'	'acg5sa_c_3_5')=-1;
EMM('ACOTA_b'	'acorn_c_4'	'acg5sa_c_4')=-1;
EMM('ACOTA_b'	'acorn_c_4_5'	'acg5sa_c_4_5')=-1;
EMM('ACOTA_b'	'acorn_c_5'	'acg5sa_c_5')=-1;
EMM('ACOTA_b'	'akg_c_1'	'glu_L_c_1')=-1;
EMM('ACOTA_b'	'akg_c_2'	'glu_L_c_2')=-1;
EMM('ACOTA_b'	'akg_c_2_3'	'glu_L_c_2_3')=-1;
EMM('ACOTA_b'	'akg_c_2_3_4'	'glu_L_c_2_3_4')=-1;
EMM('ACOTA_b'	'akg_c_2_3_4_5'	'glu_L_c_2_3_4_5')=-1;
EMM('ACOTA_b'	'akg_c_2_3_5'	'glu_L_c_2_3_5')=-1;
EMM('ACOTA_b'	'akg_c_2_4'	'glu_L_c_2_4')=-1;
EMM('ACOTA_b'	'akg_c_2_4_5'	'glu_L_c_2_4_5')=-1;
EMM('ACOTA_b'	'akg_c_2_5'	'glu_L_c_2_5')=-1;
EMM('ACOTA_b'	'akg_c_3'	'glu_L_c_3')=-1;
EMM('ACOTA_b'	'akg_c_3_4'	'glu_L_c_3_4')=-1;
EMM('ACOTA_b'	'akg_c_3_4_5'	'glu_L_c_3_4_5')=-1;
EMM('ACOTA_b'	'akg_c_3_5'	'glu_L_c_3_5')=-1;
EMM('ACOTA_b'	'akg_c_4'	'glu_L_c_4')=-1;
EMM('ACOTA_b'	'akg_c_4_5'	'glu_L_c_4_5')=-1;
EMM('ACOTA_b'	'akg_c_5'	'glu_L_c_5')=-1;
EMM('ACOTA_b'	'glu_L_c_1'	'akg_c_1')=1;
EMM('ACOTA_b'	'glu_L_c_2'	'akg_c_2')=1;
EMM('ACOTA_b'	'glu_L_c_2_3'	'akg_c_2_3')=1;
EMM('ACOTA_b'	'glu_L_c_2_3_4'	'akg_c_2_3_4')=1;
EMM('ACOTA_b'	'glu_L_c_2_3_4_5'	'akg_c_2_3_4_5')=1;
EMM('ACOTA_b'	'glu_L_c_2_3_5'	'akg_c_2_3_5')=1;
EMM('ACOTA_b'	'glu_L_c_2_4'	'akg_c_2_4')=1;
EMM('ACOTA_b'	'glu_L_c_2_4_5'	'akg_c_2_4_5')=1;
EMM('ACOTA_b'	'glu_L_c_2_5'	'akg_c_2_5')=1;
EMM('ACOTA_b'	'glu_L_c_3'	'akg_c_3')=1;
EMM('ACOTA_b'	'glu_L_c_3_4'	'akg_c_3_4')=1;
EMM('ACOTA_b'	'glu_L_c_3_4_5'	'akg_c_3_4_5')=1;
EMM('ACOTA_b'	'glu_L_c_3_5'	'akg_c_3_5')=1;
EMM('ACOTA_b'	'glu_L_c_4'	'akg_c_4')=1;
EMM('ACOTA_b'	'glu_L_c_4_5'	'akg_c_4_5')=1;
EMM('ACOTA_b'	'glu_L_c_5'	'akg_c_5')=1;
EMM('ACOTA_f'	'acg5sa_c_1'	'acorn_c_1')=-1;
EMM('ACOTA_f'	'acg5sa_c_2'	'acorn_c_2')=-1;
EMM('ACOTA_f'	'acg5sa_c_2_3'	'acorn_c_2_3')=-1;
EMM('ACOTA_f'	'acg5sa_c_2_3_4'	'acorn_c_2_3_4')=-1;
EMM('ACOTA_f'	'acg5sa_c_2_3_4_5'	'acorn_c_2_3_4_5')=-1;
EMM('ACOTA_f'	'acg5sa_c_2_3_5'	'acorn_c_2_3_5')=-1;
EMM('ACOTA_f'	'acg5sa_c_2_4'	'acorn_c_2_4')=-1;
EMM('ACOTA_f'	'acg5sa_c_2_4_5'	'acorn_c_2_4_5')=-1;
EMM('ACOTA_f'	'acg5sa_c_2_5'	'acorn_c_2_5')=-1;
EMM('ACOTA_f'	'acg5sa_c_3'	'acorn_c_3')=-1;
EMM('ACOTA_f'	'acg5sa_c_3_4'	'acorn_c_3_4')=-1;
EMM('ACOTA_f'	'acg5sa_c_3_4_5'	'acorn_c_3_4_5')=-1;
EMM('ACOTA_f'	'acg5sa_c_3_5'	'acorn_c_3_5')=-1;
EMM('ACOTA_f'	'acg5sa_c_4'	'acorn_c_4')=-1;
EMM('ACOTA_f'	'acg5sa_c_4_5'	'acorn_c_4_5')=-1;
EMM('ACOTA_f'	'acg5sa_c_5'	'acorn_c_5')=-1;
EMM('ACOTA_f'	'acorn_c_1'	'acg5sa_c_1')=1;
EMM('ACOTA_f'	'acorn_c_2'	'acg5sa_c_2')=1;
EMM('ACOTA_f'	'acorn_c_2_3'	'acg5sa_c_2_3')=1;
EMM('ACOTA_f'	'acorn_c_2_3_4'	'acg5sa_c_2_3_4')=1;
EMM('ACOTA_f'	'acorn_c_2_3_4_5'	'acg5sa_c_2_3_4_5')=1;
EMM('ACOTA_f'	'acorn_c_2_3_5'	'acg5sa_c_2_3_5')=1;
EMM('ACOTA_f'	'acorn_c_2_4'	'acg5sa_c_2_4')=1;
EMM('ACOTA_f'	'acorn_c_2_4_5'	'acg5sa_c_2_4_5')=1;
EMM('ACOTA_f'	'acorn_c_2_5'	'acg5sa_c_2_5')=1;
EMM('ACOTA_f'	'acorn_c_3'	'acg5sa_c_3')=1;
EMM('ACOTA_f'	'acorn_c_3_4'	'acg5sa_c_3_4')=1;
EMM('ACOTA_f'	'acorn_c_3_4_5'	'acg5sa_c_3_4_5')=1;
EMM('ACOTA_f'	'acorn_c_3_5'	'acg5sa_c_3_5')=1;
EMM('ACOTA_f'	'acorn_c_4'	'acg5sa_c_4')=1;
EMM('ACOTA_f'	'acorn_c_4_5'	'acg5sa_c_4_5')=1;
EMM('ACOTA_f'	'acorn_c_5'	'acg5sa_c_5')=1;
EMM('ACOTA_f'	'akg_c_1'	'glu_L_c_1')=1;
EMM('ACOTA_f'	'akg_c_2'	'glu_L_c_2')=1;
EMM('ACOTA_f'	'akg_c_2_3'	'glu_L_c_2_3')=1;
EMM('ACOTA_f'	'akg_c_2_3_4'	'glu_L_c_2_3_4')=1;
EMM('ACOTA_f'	'akg_c_2_3_4_5'	'glu_L_c_2_3_4_5')=1;
EMM('ACOTA_f'	'akg_c_2_3_5'	'glu_L_c_2_3_5')=1;
EMM('ACOTA_f'	'akg_c_2_4'	'glu_L_c_2_4')=1;
EMM('ACOTA_f'	'akg_c_2_4_5'	'glu_L_c_2_4_5')=1;
EMM('ACOTA_f'	'akg_c_2_5'	'glu_L_c_2_5')=1;
EMM('ACOTA_f'	'akg_c_3'	'glu_L_c_3')=1;
EMM('ACOTA_f'	'akg_c_3_4'	'glu_L_c_3_4')=1;
EMM('ACOTA_f'	'akg_c_3_4_5'	'glu_L_c_3_4_5')=1;
EMM('ACOTA_f'	'akg_c_3_5'	'glu_L_c_3_5')=1;
EMM('ACOTA_f'	'akg_c_4'	'glu_L_c_4')=1;
EMM('ACOTA_f'	'akg_c_4_5'	'glu_L_c_4_5')=1;
EMM('ACOTA_f'	'akg_c_5'	'glu_L_c_5')=1;
EMM('ACOTA_f'	'glu_L_c_1'	'akg_c_1')=-1;
EMM('ACOTA_f'	'glu_L_c_2'	'akg_c_2')=-1;
EMM('ACOTA_f'	'glu_L_c_2_3'	'akg_c_2_3')=-1;
EMM('ACOTA_f'	'glu_L_c_2_3_4'	'akg_c_2_3_4')=-1;
EMM('ACOTA_f'	'glu_L_c_2_3_4_5'	'akg_c_2_3_4_5')=-1;
EMM('ACOTA_f'	'glu_L_c_2_3_5'	'akg_c_2_3_5')=-1;
EMM('ACOTA_f'	'glu_L_c_2_4'	'akg_c_2_4')=-1;
EMM('ACOTA_f'	'glu_L_c_2_4_5'	'akg_c_2_4_5')=-1;
EMM('ACOTA_f'	'glu_L_c_2_5'	'akg_c_2_5')=-1;
EMM('ACOTA_f'	'glu_L_c_3'	'akg_c_3')=-1;
EMM('ACOTA_f'	'glu_L_c_3_4'	'akg_c_3_4')=-1;
EMM('ACOTA_f'	'glu_L_c_3_4_5'	'akg_c_3_4_5')=-1;
EMM('ACOTA_f'	'glu_L_c_3_5'	'akg_c_3_5')=-1;
EMM('ACOTA_f'	'glu_L_c_4'	'akg_c_4')=-1;
EMM('ACOTA_f'	'glu_L_c_4_5'	'akg_c_4_5')=-1;
EMM('ACOTA_f'	'glu_L_c_5'	'akg_c_5')=-1;
EMM('ADHEr'	'accoa_c_1_2'	'etoh_c_1_2')=1;
EMM('ADHEr'	'etoh_c_1_2'	'accoa_c_1_2')=-1;
EMM('ADSL1r'	'dcamp_c_1'	'fum_c_1')=0.5;
EMM('ADSL1r'	'dcamp_c_1'	'fum_c_4')=0.5;
EMM('ADSL1r'	'dcamp_c_1_2'	'fum_c_1_2')=0.5;
EMM('ADSL1r'	'dcamp_c_1_2'	'fum_c_3_4')=0.5;
EMM('ADSL1r'	'dcamp_c_1_2_3'	'fum_c_1_2_3')=0.5;
EMM('ADSL1r'	'dcamp_c_1_2_3'	'fum_c_2_3_4')=0.5;
EMM('ADSL1r'	'dcamp_c_1_2_3_4'	'fum_c_1_2_3_4')=1;
EMM('ADSL1r'	'dcamp_c_1_2_4'	'fum_c_1_2_4')=0.5;
EMM('ADSL1r'	'dcamp_c_1_2_4'	'fum_c_1_3_4')=0.5;
EMM('ADSL1r'	'dcamp_c_1_3'	'fum_c_1_3')=0.5;
EMM('ADSL1r'	'dcamp_c_1_3'	'fum_c_2_4')=0.5;
EMM('ADSL1r'	'dcamp_c_1_3_4'	'fum_c_1_2_4')=0.5;
EMM('ADSL1r'	'dcamp_c_1_3_4'	'fum_c_1_3_4')=0.5;
EMM('ADSL1r'	'dcamp_c_1_4'	'fum_c_1_4')=1;
EMM('ADSL1r'	'dcamp_c_2'	'fum_c_2')=0.5;
EMM('ADSL1r'	'dcamp_c_2'	'fum_c_3')=0.5;
EMM('ADSL1r'	'dcamp_c_2_3'	'fum_c_2_3')=1;
EMM('ADSL1r'	'dcamp_c_2_3_4'	'fum_c_1_2_3')=0.5;
EMM('ADSL1r'	'dcamp_c_2_3_4'	'fum_c_2_3_4')=0.5;
EMM('ADSL1r'	'dcamp_c_2_4'	'fum_c_1_3')=0.5;
EMM('ADSL1r'	'dcamp_c_2_4'	'fum_c_2_4')=0.5;
EMM('ADSL1r'	'dcamp_c_3'	'fum_c_2')=0.5;
EMM('ADSL1r'	'dcamp_c_3'	'fum_c_3')=0.5;
EMM('ADSL1r'	'dcamp_c_3_4'	'fum_c_1_2')=0.5;
EMM('ADSL1r'	'dcamp_c_3_4'	'fum_c_3_4')=0.5;
EMM('ADSL1r'	'dcamp_c_4'	'fum_c_1')=0.5;
EMM('ADSL1r'	'dcamp_c_4'	'fum_c_4')=0.5;
EMM('ADSL1r'	'fum_c_1'	'dcamp_c_1')=-0.5;
EMM('ADSL1r'	'fum_c_1'	'dcamp_c_4')=-0.5;
EMM('ADSL1r'	'fum_c_1_2'	'dcamp_c_1_2')=-0.5;
EMM('ADSL1r'	'fum_c_1_2'	'dcamp_c_3_4')=-0.5;
EMM('ADSL1r'	'fum_c_1_2_3'	'dcamp_c_1_2_3')=-0.5;
EMM('ADSL1r'	'fum_c_1_2_3'	'dcamp_c_2_3_4')=-0.5;
EMM('ADSL1r'	'fum_c_1_2_3_4'	'dcamp_c_1_2_3_4')=-1;
EMM('ADSL1r'	'fum_c_1_2_4'	'dcamp_c_1_2_4')=-0.5;
EMM('ADSL1r'	'fum_c_1_2_4'	'dcamp_c_1_3_4')=-0.5;
EMM('ADSL1r'	'fum_c_1_3'	'dcamp_c_1_3')=-0.5;
EMM('ADSL1r'	'fum_c_1_3'	'dcamp_c_2_4')=-0.5;
EMM('ADSL1r'	'fum_c_1_3_4'	'dcamp_c_1_2_4')=-0.5;
EMM('ADSL1r'	'fum_c_1_3_4'	'dcamp_c_1_3_4')=-0.5;
EMM('ADSL1r'	'fum_c_1_4'	'dcamp_c_1_4')=-1;
EMM('ADSL1r'	'fum_c_2'	'dcamp_c_2')=-0.5;
EMM('ADSL1r'	'fum_c_2'	'dcamp_c_3')=-0.5;
EMM('ADSL1r'	'fum_c_2_3'	'dcamp_c_2_3')=-1;
EMM('ADSL1r'	'fum_c_2_3_4'	'dcamp_c_1_2_3')=-0.5;
EMM('ADSL1r'	'fum_c_2_3_4'	'dcamp_c_2_3_4')=-0.5;
EMM('ADSL1r'	'fum_c_2_4'	'dcamp_c_1_3')=-0.5;
EMM('ADSL1r'	'fum_c_2_4'	'dcamp_c_2_4')=-0.5;
EMM('ADSL1r'	'fum_c_3'	'dcamp_c_2')=-0.5;
EMM('ADSL1r'	'fum_c_3'	'dcamp_c_3')=-0.5;
EMM('ADSL1r'	'fum_c_3_4'	'dcamp_c_1_2')=-0.5;
EMM('ADSL1r'	'fum_c_3_4'	'dcamp_c_3_4')=-0.5;
EMM('ADSL1r'	'fum_c_4'	'dcamp_c_1')=-0.5;
EMM('ADSL1r'	'fum_c_4'	'dcamp_c_4')=-0.5;
EMM('ADSL2r'	'25aics_c_10'	'fum_c_2')=0.5;
EMM('ADSL2r'	'25aics_c_10'	'fum_c_3')=0.5;
EMM('ADSL2r'	'25aics_c_10_11'	'fum_c_2_3')=0.5;
EMM('ADSL2r'	'25aics_c_10_11'	'fum_c_3_4')=0.5;
EMM('ADSL2r'	'25aics_c_10_11_12'	'fum_c_1_2_3')=0.5;
EMM('ADSL2r'	'25aics_c_10_11_12'	'fum_c_2_3_4')=0.5;
EMM('ADSL2r'	'25aics_c_10_11_12_13'	'fum_c_1_2_3_4')=1;
EMM('ADSL2r'	'25aics_c_10_11_13'	'fum_c_1_3_4')=0.5;
EMM('ADSL2r'	'25aics_c_10_11_13'	'fum_c_2_3_4')=0.5;
EMM('ADSL2r'	'25aics_c_10_12'	'fum_c_1_2')=0.5;
EMM('ADSL2r'	'25aics_c_10_12'	'fum_c_2_3')=0.5;
EMM('ADSL2r'	'25aics_c_10_12_13'	'fum_c_1_2_3')=0.5;
EMM('ADSL2r'	'25aics_c_10_12_13'	'fum_c_1_2_4')=0.5;
EMM('ADSL2r'	'25aics_c_10_13'	'fum_c_1_3')=0.5;
EMM('ADSL2r'	'25aics_c_10_13'	'fum_c_2_4')=0.5;
EMM('ADSL2r'	'25aics_c_11'	'fum_c_3')=0.5;
EMM('ADSL2r'	'25aics_c_11'	'fum_c_4')=0.5;
EMM('ADSL2r'	'25aics_c_11_12'	'fum_c_1_3')=0.5;
EMM('ADSL2r'	'25aics_c_11_12'	'fum_c_2_4')=0.5;
EMM('ADSL2r'	'25aics_c_11_12_13'	'fum_c_1_2_4')=0.5;
EMM('ADSL2r'	'25aics_c_11_12_13'	'fum_c_1_3_4')=0.5;
EMM('ADSL2r'	'25aics_c_11_13'	'fum_c_1_4')=0.5;
EMM('ADSL2r'	'25aics_c_11_13'	'fum_c_3_4')=0.5;
EMM('ADSL2r'	'25aics_c_12'	'fum_c_1')=0.5;
EMM('ADSL2r'	'25aics_c_12'	'fum_c_2')=0.5;
EMM('ADSL2r'	'25aics_c_12_13'	'fum_c_1_2')=0.5;
EMM('ADSL2r'	'25aics_c_12_13'	'fum_c_1_4')=0.5;
EMM('ADSL2r'	'25aics_c_13'	'fum_c_1')=0.5;
EMM('ADSL2r'	'25aics_c_13'	'fum_c_4')=0.5;
EMM('ADSL2r'	'fum_c_1'	'25aics_c_12')=-0.5;
EMM('ADSL2r'	'fum_c_1'	'25aics_c_13')=-0.5;
EMM('ADSL2r'	'fum_c_1_2'	'25aics_c_10_12')=-0.5;
EMM('ADSL2r'	'fum_c_1_2'	'25aics_c_12_13')=-0.5;
EMM('ADSL2r'	'fum_c_1_2_3'	'25aics_c_10_11_12')=-0.5;
EMM('ADSL2r'	'fum_c_1_2_3'	'25aics_c_10_12_13')=-0.5;
EMM('ADSL2r'	'fum_c_1_2_3_4'	'25aics_c_10_11_12_13')=-1;
EMM('ADSL2r'	'fum_c_1_2_4'	'25aics_c_10_12_13')=-0.5;
EMM('ADSL2r'	'fum_c_1_2_4'	'25aics_c_11_12_13')=-0.5;
EMM('ADSL2r'	'fum_c_1_3'	'25aics_c_10_13')=-0.5;
EMM('ADSL2r'	'fum_c_1_3'	'25aics_c_11_12')=-0.5;
EMM('ADSL2r'	'fum_c_1_3_4'	'25aics_c_10_11_13')=-0.5;
EMM('ADSL2r'	'fum_c_1_3_4'	'25aics_c_11_12_13')=-0.5;
EMM('ADSL2r'	'fum_c_1_4'	'25aics_c_11_13')=-0.5;
EMM('ADSL2r'	'fum_c_1_4'	'25aics_c_12_13')=-0.5;
EMM('ADSL2r'	'fum_c_2'	'25aics_c_10')=-0.5;
EMM('ADSL2r'	'fum_c_2'	'25aics_c_12')=-0.5;
EMM('ADSL2r'	'fum_c_2_3'	'25aics_c_10_11')=-0.5;
EMM('ADSL2r'	'fum_c_2_3'	'25aics_c_10_12')=-0.5;
EMM('ADSL2r'	'fum_c_2_3_4'	'25aics_c_10_11_12')=-0.5;
EMM('ADSL2r'	'fum_c_2_3_4'	'25aics_c_10_11_13')=-0.5;
EMM('ADSL2r'	'fum_c_2_4'	'25aics_c_10_13')=-0.5;
EMM('ADSL2r'	'fum_c_2_4'	'25aics_c_11_12')=-0.5;
EMM('ADSL2r'	'fum_c_3'	'25aics_c_10')=-0.5;
EMM('ADSL2r'	'fum_c_3'	'25aics_c_11')=-0.5;
EMM('ADSL2r'	'fum_c_3_4'	'25aics_c_10_11')=-0.5;
EMM('ADSL2r'	'fum_c_3_4'	'25aics_c_11_13')=-0.5;
EMM('ADSL2r'	'fum_c_4'	'25aics_c_11')=-0.5;
EMM('ADSL2r'	'fum_c_4'	'25aics_c_13')=-0.5;
EMM('ADSS'	'asp_L_c_1'	'dcamp_c_1')=1;
EMM('ADSS'	'asp_L_c_1_2'	'dcamp_c_1_2')=1;
EMM('ADSS'	'asp_L_c_1_2_3'	'dcamp_c_1_2_3')=1;
EMM('ADSS'	'asp_L_c_1_2_3_4'	'dcamp_c_1_2_3_4')=1;
EMM('ADSS'	'asp_L_c_1_2_4'	'dcamp_c_1_2_4')=1;
EMM('ADSS'	'asp_L_c_1_3'	'dcamp_c_1_3')=1;
EMM('ADSS'	'asp_L_c_1_3_4'	'dcamp_c_1_3_4')=1;
EMM('ADSS'	'asp_L_c_1_4'	'dcamp_c_1_4')=1;
EMM('ADSS'	'asp_L_c_2'	'dcamp_c_2')=1;
EMM('ADSS'	'asp_L_c_2_3'	'dcamp_c_2_3')=1;
EMM('ADSS'	'asp_L_c_2_3_4'	'dcamp_c_2_3_4')=1;
EMM('ADSS'	'asp_L_c_2_4'	'dcamp_c_2_4')=1;
EMM('ADSS'	'asp_L_c_3'	'dcamp_c_3')=1;
EMM('ADSS'	'asp_L_c_3_4'	'dcamp_c_3_4')=1;
EMM('ADSS'	'asp_L_c_4'	'dcamp_c_4')=1;
EMM('ADSS'	'dcamp_c_1'	'asp_L_c_1')=-1;
EMM('ADSS'	'dcamp_c_1_2'	'asp_L_c_1_2')=-1;
EMM('ADSS'	'dcamp_c_1_2_3'	'asp_L_c_1_2_3')=-1;
EMM('ADSS'	'dcamp_c_1_2_3_4'	'asp_L_c_1_2_3_4')=-1;
EMM('ADSS'	'dcamp_c_1_2_4'	'asp_L_c_1_2_4')=-1;
EMM('ADSS'	'dcamp_c_1_3'	'asp_L_c_1_3')=-1;
EMM('ADSS'	'dcamp_c_1_3_4'	'asp_L_c_1_3_4')=-1;
EMM('ADSS'	'dcamp_c_1_4'	'asp_L_c_1_4')=-1;
EMM('ADSS'	'dcamp_c_2'	'asp_L_c_2')=-1;
EMM('ADSS'	'dcamp_c_2_3'	'asp_L_c_2_3')=-1;
EMM('ADSS'	'dcamp_c_2_3_4'	'asp_L_c_2_3_4')=-1;
EMM('ADSS'	'dcamp_c_2_4'	'asp_L_c_2_4')=-1;
EMM('ADSS'	'dcamp_c_3'	'asp_L_c_3')=-1;
EMM('ADSS'	'dcamp_c_3_4'	'asp_L_c_3_4')=-1;
EMM('ADSS'	'dcamp_c_4'	'asp_L_c_4')=-1;
EMM('AGMT'	'agm_c_1'	'ptrc_c_1')=0.5;
EMM('AGMT'	'agm_c_1'	'ptrc_c_4')=0.5;
EMM('AGMT'	'agm_c_1_2'	'ptrc_c_1_2')=0.5;
EMM('AGMT'	'agm_c_1_2'	'ptrc_c_3_4')=0.5;
EMM('AGMT'	'agm_c_1_2_3'	'ptrc_c_1_2_3')=0.5;
EMM('AGMT'	'agm_c_1_2_3'	'ptrc_c_2_3_4')=0.5;
EMM('AGMT'	'agm_c_1_2_3_4'	'ptrc_c_1_2_3_4')=1;
EMM('AGMT'	'agm_c_1_2_4'	'ptrc_c_1_2_4')=0.5;
EMM('AGMT'	'agm_c_1_2_4'	'ptrc_c_1_3_4')=0.5;
EMM('AGMT'	'agm_c_1_3'	'ptrc_c_1_3')=0.5;
EMM('AGMT'	'agm_c_1_3'	'ptrc_c_2_4')=0.5;
EMM('AGMT'	'agm_c_1_3_4'	'ptrc_c_1_2_4')=0.5;
EMM('AGMT'	'agm_c_1_3_4'	'ptrc_c_1_3_4')=0.5;
EMM('AGMT'	'agm_c_1_4'	'ptrc_c_1_4')=1;
EMM('AGMT'	'agm_c_2'	'ptrc_c_2')=0.5;
EMM('AGMT'	'agm_c_2'	'ptrc_c_3')=0.5;
EMM('AGMT'	'agm_c_2_3'	'ptrc_c_2_3')=1;
EMM('AGMT'	'agm_c_2_3_4'	'ptrc_c_1_2_3')=0.5;
EMM('AGMT'	'agm_c_2_3_4'	'ptrc_c_2_3_4')=0.5;
EMM('AGMT'	'agm_c_2_4'	'ptrc_c_1_3')=0.5;
EMM('AGMT'	'agm_c_2_4'	'ptrc_c_2_4')=0.5;
EMM('AGMT'	'agm_c_3'	'ptrc_c_2')=0.5;
EMM('AGMT'	'agm_c_3'	'ptrc_c_3')=0.5;
EMM('AGMT'	'agm_c_3_4'	'ptrc_c_1_2')=0.5;
EMM('AGMT'	'agm_c_3_4'	'ptrc_c_3_4')=0.5;
EMM('AGMT'	'agm_c_4'	'ptrc_c_1')=0.5;
EMM('AGMT'	'agm_c_4'	'ptrc_c_4')=0.5;
EMM('AGMT'	'ptrc_c_1'	'agm_c_1')=-0.5;
EMM('AGMT'	'ptrc_c_1'	'agm_c_4')=-0.5;
EMM('AGMT'	'ptrc_c_1_2'	'agm_c_1_2')=-0.5;
EMM('AGMT'	'ptrc_c_1_2'	'agm_c_3_4')=-0.5;
EMM('AGMT'	'ptrc_c_1_2_3'	'agm_c_1_2_3')=-0.5;
EMM('AGMT'	'ptrc_c_1_2_3'	'agm_c_2_3_4')=-0.5;
EMM('AGMT'	'ptrc_c_1_2_3_4'	'agm_c_1_2_3_4')=-1;
EMM('AGMT'	'ptrc_c_1_2_4'	'agm_c_1_2_4')=-0.5;
EMM('AGMT'	'ptrc_c_1_2_4'	'agm_c_1_3_4')=-0.5;
EMM('AGMT'	'ptrc_c_1_3'	'agm_c_1_3')=-0.5;
EMM('AGMT'	'ptrc_c_1_3'	'agm_c_2_4')=-0.5;
EMM('AGMT'	'ptrc_c_1_3_4'	'agm_c_1_2_4')=-0.5;
EMM('AGMT'	'ptrc_c_1_3_4'	'agm_c_1_3_4')=-0.5;
EMM('AGMT'	'ptrc_c_1_4'	'agm_c_1_4')=-1;
EMM('AGMT'	'ptrc_c_2'	'agm_c_2')=-0.5;
EMM('AGMT'	'ptrc_c_2'	'agm_c_3')=-0.5;
EMM('AGMT'	'ptrc_c_2_3'	'agm_c_2_3')=-1;
EMM('AGMT'	'ptrc_c_2_3_4'	'agm_c_1_2_3')=-0.5;
EMM('AGMT'	'ptrc_c_2_3_4'	'agm_c_2_3_4')=-0.5;
EMM('AGMT'	'ptrc_c_2_4'	'agm_c_1_3')=-0.5;
EMM('AGMT'	'ptrc_c_2_4'	'agm_c_2_4')=-0.5;
EMM('AGMT'	'ptrc_c_3'	'agm_c_2')=-0.5;
EMM('AGMT'	'ptrc_c_3'	'agm_c_3')=-0.5;
EMM('AGMT'	'ptrc_c_3_4'	'agm_c_1_2')=-0.5;
EMM('AGMT'	'ptrc_c_3_4'	'agm_c_3_4')=-0.5;
EMM('AGMT'	'ptrc_c_4'	'agm_c_1')=-0.5;
EMM('AGMT'	'ptrc_c_4'	'agm_c_4')=-0.5;
EMM('AGPR_b'	'acg5p_c_1'	'acg5sa_c_1')=1;
EMM('AGPR_b'	'acg5p_c_2'	'acg5sa_c_2')=1;
EMM('AGPR_b'	'acg5p_c_2_3'	'acg5sa_c_2_3')=1;
EMM('AGPR_b'	'acg5p_c_2_3_4'	'acg5sa_c_2_3_4')=1;
EMM('AGPR_b'	'acg5p_c_2_3_4_5'	'acg5sa_c_2_3_4_5')=1;
EMM('AGPR_b'	'acg5p_c_2_3_5'	'acg5sa_c_2_3_5')=1;
EMM('AGPR_b'	'acg5p_c_2_4'	'acg5sa_c_2_4')=1;
EMM('AGPR_b'	'acg5p_c_2_4_5'	'acg5sa_c_2_4_5')=1;
EMM('AGPR_b'	'acg5p_c_2_5'	'acg5sa_c_2_5')=1;
EMM('AGPR_b'	'acg5p_c_3'	'acg5sa_c_3')=1;
EMM('AGPR_b'	'acg5p_c_3_4'	'acg5sa_c_3_4')=1;
EMM('AGPR_b'	'acg5p_c_3_4_5'	'acg5sa_c_3_4_5')=1;
EMM('AGPR_b'	'acg5p_c_3_5'	'acg5sa_c_3_5')=1;
EMM('AGPR_b'	'acg5p_c_4'	'acg5sa_c_4')=1;
EMM('AGPR_b'	'acg5p_c_4_5'	'acg5sa_c_4_5')=1;
EMM('AGPR_b'	'acg5p_c_5'	'acg5sa_c_5')=1;
EMM('AGPR_b'	'acg5sa_c_1'	'acg5p_c_1')=-1;
EMM('AGPR_b'	'acg5sa_c_2'	'acg5p_c_2')=-1;
EMM('AGPR_b'	'acg5sa_c_2_3'	'acg5p_c_2_3')=-1;
EMM('AGPR_b'	'acg5sa_c_2_3_4'	'acg5p_c_2_3_4')=-1;
EMM('AGPR_b'	'acg5sa_c_2_3_4_5'	'acg5p_c_2_3_4_5')=-1;
EMM('AGPR_b'	'acg5sa_c_2_3_5'	'acg5p_c_2_3_5')=-1;
EMM('AGPR_b'	'acg5sa_c_2_4'	'acg5p_c_2_4')=-1;
EMM('AGPR_b'	'acg5sa_c_2_4_5'	'acg5p_c_2_4_5')=-1;
EMM('AGPR_b'	'acg5sa_c_2_5'	'acg5p_c_2_5')=-1;
EMM('AGPR_b'	'acg5sa_c_3'	'acg5p_c_3')=-1;
EMM('AGPR_b'	'acg5sa_c_3_4'	'acg5p_c_3_4')=-1;
EMM('AGPR_b'	'acg5sa_c_3_4_5'	'acg5p_c_3_4_5')=-1;
EMM('AGPR_b'	'acg5sa_c_3_5'	'acg5p_c_3_5')=-1;
EMM('AGPR_b'	'acg5sa_c_4'	'acg5p_c_4')=-1;
EMM('AGPR_b'	'acg5sa_c_4_5'	'acg5p_c_4_5')=-1;
EMM('AGPR_b'	'acg5sa_c_5'	'acg5p_c_5')=-1;
EMM('AGPR_f'	'acg5p_c_1'	'acg5sa_c_1')=-1;
EMM('AGPR_f'	'acg5p_c_2'	'acg5sa_c_2')=-1;
EMM('AGPR_f'	'acg5p_c_2_3'	'acg5sa_c_2_3')=-1;
EMM('AGPR_f'	'acg5p_c_2_3_4'	'acg5sa_c_2_3_4')=-1;
EMM('AGPR_f'	'acg5p_c_2_3_4_5'	'acg5sa_c_2_3_4_5')=-1;
EMM('AGPR_f'	'acg5p_c_2_3_5'	'acg5sa_c_2_3_5')=-1;
EMM('AGPR_f'	'acg5p_c_2_4'	'acg5sa_c_2_4')=-1;
EMM('AGPR_f'	'acg5p_c_2_4_5'	'acg5sa_c_2_4_5')=-1;
EMM('AGPR_f'	'acg5p_c_2_5'	'acg5sa_c_2_5')=-1;
EMM('AGPR_f'	'acg5p_c_3'	'acg5sa_c_3')=-1;
EMM('AGPR_f'	'acg5p_c_3_4'	'acg5sa_c_3_4')=-1;
EMM('AGPR_f'	'acg5p_c_3_4_5'	'acg5sa_c_3_4_5')=-1;
EMM('AGPR_f'	'acg5p_c_3_5'	'acg5sa_c_3_5')=-1;
EMM('AGPR_f'	'acg5p_c_4'	'acg5sa_c_4')=-1;
EMM('AGPR_f'	'acg5p_c_4_5'	'acg5sa_c_4_5')=-1;
EMM('AGPR_f'	'acg5p_c_5'	'acg5sa_c_5')=-1;
EMM('AGPR_f'	'acg5sa_c_1'	'acg5p_c_1')=1;
EMM('AGPR_f'	'acg5sa_c_2'	'acg5p_c_2')=1;
EMM('AGPR_f'	'acg5sa_c_2_3'	'acg5p_c_2_3')=1;
EMM('AGPR_f'	'acg5sa_c_2_3_4'	'acg5p_c_2_3_4')=1;
EMM('AGPR_f'	'acg5sa_c_2_3_4_5'	'acg5p_c_2_3_4_5')=1;
EMM('AGPR_f'	'acg5sa_c_2_3_5'	'acg5p_c_2_3_5')=1;
EMM('AGPR_f'	'acg5sa_c_2_4'	'acg5p_c_2_4')=1;
EMM('AGPR_f'	'acg5sa_c_2_4_5'	'acg5p_c_2_4_5')=1;
EMM('AGPR_f'	'acg5sa_c_2_5'	'acg5p_c_2_5')=1;
EMM('AGPR_f'	'acg5sa_c_3'	'acg5p_c_3')=1;
EMM('AGPR_f'	'acg5sa_c_3_4'	'acg5p_c_3_4')=1;
EMM('AGPR_f'	'acg5sa_c_3_4_5'	'acg5p_c_3_4_5')=1;
EMM('AGPR_f'	'acg5sa_c_3_5'	'acg5p_c_3_5')=1;
EMM('AGPR_f'	'acg5sa_c_4'	'acg5p_c_4')=1;
EMM('AGPR_f'	'acg5sa_c_4_5'	'acg5p_c_4_5')=1;
EMM('AGPR_f'	'acg5sa_c_5'	'acg5p_c_5')=1;
EMM('AKGDH'	'akg_c_1'	'co2_c_1')=1;
EMM('AKGDH'	'akg_c_2'	'succoa_c_1')=1;
EMM('AKGDH'	'akg_c_2_3'	'succoa_c_1_2')=1;
EMM('AKGDH'	'akg_c_2_3_4'	'succoa_c_1_2_3')=1;
EMM('AKGDH'	'akg_c_2_3_4_5'	'succoa_c_1_2_3_4')=1;
EMM('AKGDH'	'akg_c_2_3_5'	'succoa_c_1_2_4')=1;
EMM('AKGDH'	'akg_c_2_4'	'succoa_c_1_3')=1;
EMM('AKGDH'	'akg_c_2_4_5'	'succoa_c_1_3_4')=1;
EMM('AKGDH'	'akg_c_2_5'	'succoa_c_1_4')=1;
EMM('AKGDH'	'akg_c_3'	'succoa_c_2')=1;
EMM('AKGDH'	'akg_c_3_4'	'succoa_c_2_3')=1;
EMM('AKGDH'	'akg_c_3_4_5'	'succoa_c_2_3_4')=1;
EMM('AKGDH'	'akg_c_3_5'	'succoa_c_2_4')=1;
EMM('AKGDH'	'akg_c_4'	'succoa_c_3')=1;
EMM('AKGDH'	'akg_c_4_5'	'succoa_c_3_4')=1;
EMM('AKGDH'	'akg_c_5'	'succoa_c_4')=1;
EMM('AKGDH'	'co2_c_1'	'akg_c_1')=-1;
EMM('AKGDH'	'succoa_c_1'	'akg_c_2')=-1;
EMM('AKGDH'	'succoa_c_1_2'	'akg_c_2_3')=-1;
EMM('AKGDH'	'succoa_c_1_2_3'	'akg_c_2_3_4')=-1;
EMM('AKGDH'	'succoa_c_1_2_3_4'	'akg_c_2_3_4_5')=-1;
EMM('AKGDH'	'succoa_c_1_2_4'	'akg_c_2_3_5')=-1;
EMM('AKGDH'	'succoa_c_1_3'	'akg_c_2_4')=-1;
EMM('AKGDH'	'succoa_c_1_3_4'	'akg_c_2_4_5')=-1;
EMM('AKGDH'	'succoa_c_1_4'	'akg_c_2_5')=-1;
EMM('AKGDH'	'succoa_c_2'	'akg_c_3')=-1;
EMM('AKGDH'	'succoa_c_2_3'	'akg_c_3_4')=-1;
EMM('AKGDH'	'succoa_c_2_3_4'	'akg_c_3_4_5')=-1;
EMM('AKGDH'	'succoa_c_2_4'	'akg_c_3_5')=-1;
EMM('AKGDH'	'succoa_c_3'	'akg_c_4')=-1;
EMM('AKGDH'	'succoa_c_3_4'	'akg_c_4_5')=-1;
EMM('AKGDH'	'succoa_c_4'	'akg_c_5')=-1;
EMM('ALATA_L_b'	'akg_c_1'	'glu_L_c_1')=-1;
EMM('ALATA_L_b'	'akg_c_2'	'glu_L_c_2')=-1;
EMM('ALATA_L_b'	'akg_c_2_3'	'glu_L_c_2_3')=-1;
EMM('ALATA_L_b'	'akg_c_2_3_4'	'glu_L_c_2_3_4')=-1;
EMM('ALATA_L_b'	'akg_c_2_3_4_5'	'glu_L_c_2_3_4_5')=-1;
EMM('ALATA_L_b'	'akg_c_2_3_5'	'glu_L_c_2_3_5')=-1;
EMM('ALATA_L_b'	'akg_c_2_4'	'glu_L_c_2_4')=-1;
EMM('ALATA_L_b'	'akg_c_2_4_5'	'glu_L_c_2_4_5')=-1;
EMM('ALATA_L_b'	'akg_c_2_5'	'glu_L_c_2_5')=-1;
EMM('ALATA_L_b'	'akg_c_3'	'glu_L_c_3')=-1;
EMM('ALATA_L_b'	'akg_c_3_4'	'glu_L_c_3_4')=-1;
EMM('ALATA_L_b'	'akg_c_3_4_5'	'glu_L_c_3_4_5')=-1;
EMM('ALATA_L_b'	'akg_c_3_5'	'glu_L_c_3_5')=-1;
EMM('ALATA_L_b'	'akg_c_4'	'glu_L_c_4')=-1;
EMM('ALATA_L_b'	'akg_c_4_5'	'glu_L_c_4_5')=-1;
EMM('ALATA_L_b'	'akg_c_5'	'glu_L_c_5')=-1;
EMM('ALATA_L_b'	'ala_L_c_1'	'pyr_c_1')=-1;
EMM('ALATA_L_b'	'ala_L_c_1_2_3'	'pyr_c_1_2_3')=-1;
EMM('ALATA_L_b'	'ala_L_c_2'	'pyr_c_2')=-1;
EMM('ALATA_L_b'	'ala_L_c_2_3'	'pyr_c_2_3')=-1;
EMM('ALATA_L_b'	'ala_L_c_3'	'pyr_c_3')=-1;
EMM('ALATA_L_b'	'glu_L_c_1'	'akg_c_1')=1;
EMM('ALATA_L_b'	'glu_L_c_2'	'akg_c_2')=1;
EMM('ALATA_L_b'	'glu_L_c_2_3'	'akg_c_2_3')=1;
EMM('ALATA_L_b'	'glu_L_c_2_3_4'	'akg_c_2_3_4')=1;
EMM('ALATA_L_b'	'glu_L_c_2_3_4_5'	'akg_c_2_3_4_5')=1;
EMM('ALATA_L_b'	'glu_L_c_2_3_5'	'akg_c_2_3_5')=1;
EMM('ALATA_L_b'	'glu_L_c_2_4'	'akg_c_2_4')=1;
EMM('ALATA_L_b'	'glu_L_c_2_4_5'	'akg_c_2_4_5')=1;
EMM('ALATA_L_b'	'glu_L_c_2_5'	'akg_c_2_5')=1;
EMM('ALATA_L_b'	'glu_L_c_3'	'akg_c_3')=1;
EMM('ALATA_L_b'	'glu_L_c_3_4'	'akg_c_3_4')=1;
EMM('ALATA_L_b'	'glu_L_c_3_4_5'	'akg_c_3_4_5')=1;
EMM('ALATA_L_b'	'glu_L_c_3_5'	'akg_c_3_5')=1;
EMM('ALATA_L_b'	'glu_L_c_4'	'akg_c_4')=1;
EMM('ALATA_L_b'	'glu_L_c_4_5'	'akg_c_4_5')=1;
EMM('ALATA_L_b'	'glu_L_c_5'	'akg_c_5')=1;
EMM('ALATA_L_b'	'pyr_c_1'	'ala_L_c_1')=1;
EMM('ALATA_L_b'	'pyr_c_1_2_3'	'ala_L_c_1_2_3')=1;
EMM('ALATA_L_b'	'pyr_c_2'	'ala_L_c_2')=1;
EMM('ALATA_L_b'	'pyr_c_2_3'	'ala_L_c_2_3')=1;
EMM('ALATA_L_b'	'pyr_c_3'	'ala_L_c_3')=1;
EMM('ALATA_L_f'	'akg_c_1'	'glu_L_c_1')=1;
EMM('ALATA_L_f'	'akg_c_2'	'glu_L_c_2')=1;
EMM('ALATA_L_f'	'akg_c_2_3'	'glu_L_c_2_3')=1;
EMM('ALATA_L_f'	'akg_c_2_3_4'	'glu_L_c_2_3_4')=1;
EMM('ALATA_L_f'	'akg_c_2_3_4_5'	'glu_L_c_2_3_4_5')=1;
EMM('ALATA_L_f'	'akg_c_2_3_5'	'glu_L_c_2_3_5')=1;
EMM('ALATA_L_f'	'akg_c_2_4'	'glu_L_c_2_4')=1;
EMM('ALATA_L_f'	'akg_c_2_4_5'	'glu_L_c_2_4_5')=1;
EMM('ALATA_L_f'	'akg_c_2_5'	'glu_L_c_2_5')=1;
EMM('ALATA_L_f'	'akg_c_3'	'glu_L_c_3')=1;
EMM('ALATA_L_f'	'akg_c_3_4'	'glu_L_c_3_4')=1;
EMM('ALATA_L_f'	'akg_c_3_4_5'	'glu_L_c_3_4_5')=1;
EMM('ALATA_L_f'	'akg_c_3_5'	'glu_L_c_3_5')=1;
EMM('ALATA_L_f'	'akg_c_4'	'glu_L_c_4')=1;
EMM('ALATA_L_f'	'akg_c_4_5'	'glu_L_c_4_5')=1;
EMM('ALATA_L_f'	'akg_c_5'	'glu_L_c_5')=1;
EMM('ALATA_L_f'	'ala_L_c_1'	'pyr_c_1')=1;
EMM('ALATA_L_f'	'ala_L_c_1_2_3'	'pyr_c_1_2_3')=1;
EMM('ALATA_L_f'	'ala_L_c_2'	'pyr_c_2')=1;
EMM('ALATA_L_f'	'ala_L_c_2_3'	'pyr_c_2_3')=1;
EMM('ALATA_L_f'	'ala_L_c_3'	'pyr_c_3')=1;
EMM('ALATA_L_f'	'glu_L_c_1'	'akg_c_1')=-1;
EMM('ALATA_L_f'	'glu_L_c_2'	'akg_c_2')=-1;
EMM('ALATA_L_f'	'glu_L_c_2_3'	'akg_c_2_3')=-1;
EMM('ALATA_L_f'	'glu_L_c_2_3_4'	'akg_c_2_3_4')=-1;
EMM('ALATA_L_f'	'glu_L_c_2_3_4_5'	'akg_c_2_3_4_5')=-1;
EMM('ALATA_L_f'	'glu_L_c_2_3_5'	'akg_c_2_3_5')=-1;
EMM('ALATA_L_f'	'glu_L_c_2_4'	'akg_c_2_4')=-1;
EMM('ALATA_L_f'	'glu_L_c_2_4_5'	'akg_c_2_4_5')=-1;
EMM('ALATA_L_f'	'glu_L_c_2_5'	'akg_c_2_5')=-1;
EMM('ALATA_L_f'	'glu_L_c_3'	'akg_c_3')=-1;
EMM('ALATA_L_f'	'glu_L_c_3_4'	'akg_c_3_4')=-1;
EMM('ALATA_L_f'	'glu_L_c_3_4_5'	'akg_c_3_4_5')=-1;
EMM('ALATA_L_f'	'glu_L_c_3_5'	'akg_c_3_5')=-1;
EMM('ALATA_L_f'	'glu_L_c_4'	'akg_c_4')=-1;
EMM('ALATA_L_f'	'glu_L_c_4_5'	'akg_c_4_5')=-1;
EMM('ALATA_L_f'	'glu_L_c_5'	'akg_c_5')=-1;
EMM('ALATA_L_f'	'pyr_c_1'	'ala_L_c_1')=-1;
EMM('ALATA_L_f'	'pyr_c_1_2_3'	'ala_L_c_1_2_3')=-1;
EMM('ALATA_L_f'	'pyr_c_2'	'ala_L_c_2')=-1;
EMM('ALATA_L_f'	'pyr_c_2_3'	'ala_L_c_2_3')=-1;
EMM('ALATA_L_f'	'pyr_c_3'	'ala_L_c_3')=-1;
EMM('ARGDC'	'agm_c_1'	'arg_L_c_2')=-1;
EMM('ARGDC'	'agm_c_1_2'	'arg_L_c_2_3')=-1;
EMM('ARGDC'	'agm_c_1_2_3'	'arg_L_c_2_3_4')=-1;
EMM('ARGDC'	'agm_c_1_2_3_4'	'arg_L_c_2_3_4_5')=-1;
EMM('ARGDC'	'agm_c_1_2_4'	'arg_L_c_2_3_5')=-1;
EMM('ARGDC'	'agm_c_1_3'	'arg_L_c_2_4')=-1;
EMM('ARGDC'	'agm_c_1_3_4'	'arg_L_c_2_4_5')=-1;
EMM('ARGDC'	'agm_c_1_4'	'arg_L_c_2_5')=-1;
EMM('ARGDC'	'agm_c_2'	'arg_L_c_3')=-1;
EMM('ARGDC'	'agm_c_2_3'	'arg_L_c_3_4')=-1;
EMM('ARGDC'	'agm_c_2_3_4'	'arg_L_c_3_4_5')=-1;
EMM('ARGDC'	'agm_c_2_4'	'arg_L_c_3_5')=-1;
EMM('ARGDC'	'agm_c_3'	'arg_L_c_4')=-1;
EMM('ARGDC'	'agm_c_3_4'	'arg_L_c_4_5')=-1;
EMM('ARGDC'	'agm_c_4'	'arg_L_c_5')=-1;
EMM('ARGDC'	'arg_L_c_1'	'co2_c_1')=1;
EMM('ARGDC'	'arg_L_c_2'	'agm_c_1')=1;
EMM('ARGDC'	'arg_L_c_2_3'	'agm_c_1_2')=1;
EMM('ARGDC'	'arg_L_c_2_3_4'	'agm_c_1_2_3')=1;
EMM('ARGDC'	'arg_L_c_2_3_4_5'	'agm_c_1_2_3_4')=1;
EMM('ARGDC'	'arg_L_c_2_3_5'	'agm_c_1_2_4')=1;
EMM('ARGDC'	'arg_L_c_2_4'	'agm_c_1_3')=1;
EMM('ARGDC'	'arg_L_c_2_4_5'	'agm_c_1_3_4')=1;
EMM('ARGDC'	'arg_L_c_2_5'	'agm_c_1_4')=1;
EMM('ARGDC'	'arg_L_c_3'	'agm_c_2')=1;
EMM('ARGDC'	'arg_L_c_3_4'	'agm_c_2_3')=1;
EMM('ARGDC'	'arg_L_c_3_4_5'	'agm_c_2_3_4')=1;
EMM('ARGDC'	'arg_L_c_3_5'	'agm_c_2_4')=1;
EMM('ARGDC'	'arg_L_c_4'	'agm_c_3')=1;
EMM('ARGDC'	'arg_L_c_4_5'	'agm_c_3_4')=1;
EMM('ARGDC'	'arg_L_c_5'	'agm_c_4')=1;
EMM('ARGDC'	'co2_c_1'	'arg_L_c_1')=-1;
EMM('ARGSL_b'	'arg_L_c_1'	'argsuc_c_1')=1;
EMM('ARGSL_b'	'arg_L_c_2'	'argsuc_c_2')=1;
EMM('ARGSL_b'	'arg_L_c_2_3'	'argsuc_c_2_3')=1;
EMM('ARGSL_b'	'arg_L_c_2_3_4'	'argsuc_c_2_3_4')=1;
EMM('ARGSL_b'	'arg_L_c_2_3_4_5'	'argsuc_c_2_3_4_5')=1;
EMM('ARGSL_b'	'arg_L_c_2_3_5'	'argsuc_c_2_3_5')=1;
EMM('ARGSL_b'	'arg_L_c_2_4'	'argsuc_c_2_4')=1;
EMM('ARGSL_b'	'arg_L_c_2_4_5'	'argsuc_c_2_4_5')=1;
EMM('ARGSL_b'	'arg_L_c_2_5'	'argsuc_c_2_5')=1;
EMM('ARGSL_b'	'arg_L_c_3'	'argsuc_c_3')=1;
EMM('ARGSL_b'	'arg_L_c_3_4'	'argsuc_c_3_4')=1;
EMM('ARGSL_b'	'arg_L_c_3_4_5'	'argsuc_c_3_4_5')=1;
EMM('ARGSL_b'	'arg_L_c_3_5'	'argsuc_c_3_5')=1;
EMM('ARGSL_b'	'arg_L_c_4'	'argsuc_c_4')=1;
EMM('ARGSL_b'	'arg_L_c_4_5'	'argsuc_c_4_5')=1;
EMM('ARGSL_b'	'arg_L_c_5'	'argsuc_c_5')=1;
EMM('ARGSL_b'	'argsuc_c_1'	'arg_L_c_1')=-1;
EMM('ARGSL_b'	'argsuc_c_10'	'fum_c_1')=-0.5;
EMM('ARGSL_b'	'argsuc_c_10'	'fum_c_4')=-0.5;
EMM('ARGSL_b'	'argsuc_c_2'	'arg_L_c_2')=-1;
EMM('ARGSL_b'	'argsuc_c_2_3'	'arg_L_c_2_3')=-1;
EMM('ARGSL_b'	'argsuc_c_2_3_4'	'arg_L_c_2_3_4')=-1;
EMM('ARGSL_b'	'argsuc_c_2_3_4_5'	'arg_L_c_2_3_4_5')=-1;
EMM('ARGSL_b'	'argsuc_c_2_3_5'	'arg_L_c_2_3_5')=-1;
EMM('ARGSL_b'	'argsuc_c_2_4'	'arg_L_c_2_4')=-1;
EMM('ARGSL_b'	'argsuc_c_2_4_5'	'arg_L_c_2_4_5')=-1;
EMM('ARGSL_b'	'argsuc_c_2_5'	'arg_L_c_2_5')=-1;
EMM('ARGSL_b'	'argsuc_c_3'	'arg_L_c_3')=-1;
EMM('ARGSL_b'	'argsuc_c_3_4'	'arg_L_c_3_4')=-1;
EMM('ARGSL_b'	'argsuc_c_3_4_5'	'arg_L_c_3_4_5')=-1;
EMM('ARGSL_b'	'argsuc_c_3_5'	'arg_L_c_3_5')=-1;
EMM('ARGSL_b'	'argsuc_c_4'	'arg_L_c_4')=-1;
EMM('ARGSL_b'	'argsuc_c_4_5'	'arg_L_c_4_5')=-1;
EMM('ARGSL_b'	'argsuc_c_5'	'arg_L_c_5')=-1;
EMM('ARGSL_b'	'argsuc_c_7'	'fum_c_1')=-0.5;
EMM('ARGSL_b'	'argsuc_c_7'	'fum_c_4')=-0.5;
EMM('ARGSL_b'	'argsuc_c_7_10'	'fum_c_1_4')=-1;
EMM('ARGSL_b'	'argsuc_c_7_8'	'fum_c_1_2')=-0.5;
EMM('ARGSL_b'	'argsuc_c_7_8'	'fum_c_3_4')=-0.5;
EMM('ARGSL_b'	'argsuc_c_7_8_10'	'fum_c_1_2_4')=-0.5;
EMM('ARGSL_b'	'argsuc_c_7_8_10'	'fum_c_1_3_4')=-0.5;
EMM('ARGSL_b'	'argsuc_c_7_8_9'	'fum_c_1_2_3')=-0.5;
EMM('ARGSL_b'	'argsuc_c_7_8_9'	'fum_c_2_3_4')=-0.5;
EMM('ARGSL_b'	'argsuc_c_7_8_9_10'	'fum_c_1_2_3_4')=-1;
EMM('ARGSL_b'	'argsuc_c_7_9'	'fum_c_1_3')=-0.5;
EMM('ARGSL_b'	'argsuc_c_7_9'	'fum_c_2_4')=-0.5;
EMM('ARGSL_b'	'argsuc_c_7_9_10'	'fum_c_1_2_4')=-0.5;
EMM('ARGSL_b'	'argsuc_c_7_9_10'	'fum_c_1_3_4')=-0.5;
EMM('ARGSL_b'	'argsuc_c_8'	'fum_c_2')=-0.5;
EMM('ARGSL_b'	'argsuc_c_8'	'fum_c_3')=-0.5;
EMM('ARGSL_b'	'argsuc_c_8_10'	'fum_c_1_3')=-0.5;
EMM('ARGSL_b'	'argsuc_c_8_10'	'fum_c_2_4')=-0.5;
EMM('ARGSL_b'	'argsuc_c_8_9'	'fum_c_2_3')=-1;
EMM('ARGSL_b'	'argsuc_c_8_9_10'	'fum_c_1_2_3')=-0.5;
EMM('ARGSL_b'	'argsuc_c_8_9_10'	'fum_c_2_3_4')=-0.5;
EMM('ARGSL_b'	'argsuc_c_9'	'fum_c_2')=-0.5;
EMM('ARGSL_b'	'argsuc_c_9'	'fum_c_3')=-0.5;
EMM('ARGSL_b'	'argsuc_c_9_10'	'fum_c_1_2')=-0.5;
EMM('ARGSL_b'	'argsuc_c_9_10'	'fum_c_3_4')=-0.5;
EMM('ARGSL_b'	'fum_c_1'	'argsuc_c_10')=0.5;
EMM('ARGSL_b'	'fum_c_1'	'argsuc_c_7')=0.5;
EMM('ARGSL_b'	'fum_c_1_2'	'argsuc_c_7_8')=0.5;
EMM('ARGSL_b'	'fum_c_1_2'	'argsuc_c_9_10')=0.5;
EMM('ARGSL_b'	'fum_c_1_2_3'	'argsuc_c_7_8_9')=0.5;
EMM('ARGSL_b'	'fum_c_1_2_3'	'argsuc_c_8_9_10')=0.5;
EMM('ARGSL_b'	'fum_c_1_2_3_4'	'argsuc_c_7_8_9_10')=1;
EMM('ARGSL_b'	'fum_c_1_2_4'	'argsuc_c_7_8_10')=0.5;
EMM('ARGSL_b'	'fum_c_1_2_4'	'argsuc_c_7_9_10')=0.5;
EMM('ARGSL_b'	'fum_c_1_3'	'argsuc_c_7_9')=0.5;
EMM('ARGSL_b'	'fum_c_1_3'	'argsuc_c_8_10')=0.5;
EMM('ARGSL_b'	'fum_c_1_3_4'	'argsuc_c_7_8_10')=0.5;
EMM('ARGSL_b'	'fum_c_1_3_4'	'argsuc_c_7_9_10')=0.5;
EMM('ARGSL_b'	'fum_c_1_4'	'argsuc_c_7_10')=1;
EMM('ARGSL_b'	'fum_c_2'	'argsuc_c_8')=0.5;
EMM('ARGSL_b'	'fum_c_2'	'argsuc_c_9')=0.5;
EMM('ARGSL_b'	'fum_c_2_3'	'argsuc_c_8_9')=1;
EMM('ARGSL_b'	'fum_c_2_3_4'	'argsuc_c_7_8_9')=0.5;
EMM('ARGSL_b'	'fum_c_2_3_4'	'argsuc_c_8_9_10')=0.5;
EMM('ARGSL_b'	'fum_c_2_4'	'argsuc_c_7_9')=0.5;
EMM('ARGSL_b'	'fum_c_2_4'	'argsuc_c_8_10')=0.5;
EMM('ARGSL_b'	'fum_c_3'	'argsuc_c_8')=0.5;
EMM('ARGSL_b'	'fum_c_3'	'argsuc_c_9')=0.5;
EMM('ARGSL_b'	'fum_c_3_4'	'argsuc_c_7_8')=0.5;
EMM('ARGSL_b'	'fum_c_3_4'	'argsuc_c_9_10')=0.5;
EMM('ARGSL_b'	'fum_c_4'	'argsuc_c_10')=0.5;
EMM('ARGSL_b'	'fum_c_4'	'argsuc_c_7')=0.5;
EMM('ARGSL_f'	'arg_L_c_1'	'argsuc_c_1')=-1;
EMM('ARGSL_f'	'arg_L_c_2'	'argsuc_c_2')=-1;
EMM('ARGSL_f'	'arg_L_c_2_3'	'argsuc_c_2_3')=-1;
EMM('ARGSL_f'	'arg_L_c_2_3_4'	'argsuc_c_2_3_4')=-1;
EMM('ARGSL_f'	'arg_L_c_2_3_4_5'	'argsuc_c_2_3_4_5')=-1;
EMM('ARGSL_f'	'arg_L_c_2_3_5'	'argsuc_c_2_3_5')=-1;
EMM('ARGSL_f'	'arg_L_c_2_4'	'argsuc_c_2_4')=-1;
EMM('ARGSL_f'	'arg_L_c_2_4_5'	'argsuc_c_2_4_5')=-1;
EMM('ARGSL_f'	'arg_L_c_2_5'	'argsuc_c_2_5')=-1;
EMM('ARGSL_f'	'arg_L_c_3'	'argsuc_c_3')=-1;
EMM('ARGSL_f'	'arg_L_c_3_4'	'argsuc_c_3_4')=-1;
EMM('ARGSL_f'	'arg_L_c_3_4_5'	'argsuc_c_3_4_5')=-1;
EMM('ARGSL_f'	'arg_L_c_3_5'	'argsuc_c_3_5')=-1;
EMM('ARGSL_f'	'arg_L_c_4'	'argsuc_c_4')=-1;
EMM('ARGSL_f'	'arg_L_c_4_5'	'argsuc_c_4_5')=-1;
EMM('ARGSL_f'	'arg_L_c_5'	'argsuc_c_5')=-1;
EMM('ARGSL_f'	'argsuc_c_1'	'arg_L_c_1')=1;
EMM('ARGSL_f'	'argsuc_c_10'	'fum_c_1')=0.5;
EMM('ARGSL_f'	'argsuc_c_10'	'fum_c_4')=0.5;
EMM('ARGSL_f'	'argsuc_c_2'	'arg_L_c_2')=1;
EMM('ARGSL_f'	'argsuc_c_2_3'	'arg_L_c_2_3')=1;
EMM('ARGSL_f'	'argsuc_c_2_3_4'	'arg_L_c_2_3_4')=1;
EMM('ARGSL_f'	'argsuc_c_2_3_4_5'	'arg_L_c_2_3_4_5')=1;
EMM('ARGSL_f'	'argsuc_c_2_3_5'	'arg_L_c_2_3_5')=1;
EMM('ARGSL_f'	'argsuc_c_2_4'	'arg_L_c_2_4')=1;
EMM('ARGSL_f'	'argsuc_c_2_4_5'	'arg_L_c_2_4_5')=1;
EMM('ARGSL_f'	'argsuc_c_2_5'	'arg_L_c_2_5')=1;
EMM('ARGSL_f'	'argsuc_c_3'	'arg_L_c_3')=1;
EMM('ARGSL_f'	'argsuc_c_3_4'	'arg_L_c_3_4')=1;
EMM('ARGSL_f'	'argsuc_c_3_4_5'	'arg_L_c_3_4_5')=1;
EMM('ARGSL_f'	'argsuc_c_3_5'	'arg_L_c_3_5')=1;
EMM('ARGSL_f'	'argsuc_c_4'	'arg_L_c_4')=1;
EMM('ARGSL_f'	'argsuc_c_4_5'	'arg_L_c_4_5')=1;
EMM('ARGSL_f'	'argsuc_c_5'	'arg_L_c_5')=1;
EMM('ARGSL_f'	'argsuc_c_7'	'fum_c_1')=0.5;
EMM('ARGSL_f'	'argsuc_c_7'	'fum_c_4')=0.5;
EMM('ARGSL_f'	'argsuc_c_7_10'	'fum_c_1_4')=1;
EMM('ARGSL_f'	'argsuc_c_7_8'	'fum_c_1_2')=0.5;
EMM('ARGSL_f'	'argsuc_c_7_8'	'fum_c_3_4')=0.5;
EMM('ARGSL_f'	'argsuc_c_7_8_10'	'fum_c_1_2_4')=0.5;
EMM('ARGSL_f'	'argsuc_c_7_8_10'	'fum_c_1_3_4')=0.5;
EMM('ARGSL_f'	'argsuc_c_7_8_9'	'fum_c_1_2_3')=0.5;
EMM('ARGSL_f'	'argsuc_c_7_8_9'	'fum_c_2_3_4')=0.5;
EMM('ARGSL_f'	'argsuc_c_7_8_9_10'	'fum_c_1_2_3_4')=1;
EMM('ARGSL_f'	'argsuc_c_7_9'	'fum_c_1_3')=0.5;
EMM('ARGSL_f'	'argsuc_c_7_9'	'fum_c_2_4')=0.5;
EMM('ARGSL_f'	'argsuc_c_7_9_10'	'fum_c_1_2_4')=0.5;
EMM('ARGSL_f'	'argsuc_c_7_9_10'	'fum_c_1_3_4')=0.5;
EMM('ARGSL_f'	'argsuc_c_8'	'fum_c_2')=0.5;
EMM('ARGSL_f'	'argsuc_c_8'	'fum_c_3')=0.5;
EMM('ARGSL_f'	'argsuc_c_8_10'	'fum_c_1_3')=0.5;
EMM('ARGSL_f'	'argsuc_c_8_10'	'fum_c_2_4')=0.5;
EMM('ARGSL_f'	'argsuc_c_8_9'	'fum_c_2_3')=1;
EMM('ARGSL_f'	'argsuc_c_8_9_10'	'fum_c_1_2_3')=0.5;
EMM('ARGSL_f'	'argsuc_c_8_9_10'	'fum_c_2_3_4')=0.5;
EMM('ARGSL_f'	'argsuc_c_9'	'fum_c_2')=0.5;
EMM('ARGSL_f'	'argsuc_c_9'	'fum_c_3')=0.5;
EMM('ARGSL_f'	'argsuc_c_9_10'	'fum_c_1_2')=0.5;
EMM('ARGSL_f'	'argsuc_c_9_10'	'fum_c_3_4')=0.5;
EMM('ARGSL_f'	'fum_c_1'	'argsuc_c_10')=-0.5;
EMM('ARGSL_f'	'fum_c_1'	'argsuc_c_7')=-0.5;
EMM('ARGSL_f'	'fum_c_1_2'	'argsuc_c_7_8')=-0.5;
EMM('ARGSL_f'	'fum_c_1_2'	'argsuc_c_9_10')=-0.5;
EMM('ARGSL_f'	'fum_c_1_2_3'	'argsuc_c_7_8_9')=-0.5;
EMM('ARGSL_f'	'fum_c_1_2_3'	'argsuc_c_8_9_10')=-0.5;
EMM('ARGSL_f'	'fum_c_1_2_3_4'	'argsuc_c_7_8_9_10')=-1;
EMM('ARGSL_f'	'fum_c_1_2_4'	'argsuc_c_7_8_10')=-0.5;
EMM('ARGSL_f'	'fum_c_1_2_4'	'argsuc_c_7_9_10')=-0.5;
EMM('ARGSL_f'	'fum_c_1_3'	'argsuc_c_7_9')=-0.5;
EMM('ARGSL_f'	'fum_c_1_3'	'argsuc_c_8_10')=-0.5;
EMM('ARGSL_f'	'fum_c_1_3_4'	'argsuc_c_7_8_10')=-0.5;
EMM('ARGSL_f'	'fum_c_1_3_4'	'argsuc_c_7_9_10')=-0.5;
EMM('ARGSL_f'	'fum_c_1_4'	'argsuc_c_7_10')=-1;
EMM('ARGSL_f'	'fum_c_2'	'argsuc_c_8')=-0.5;
EMM('ARGSL_f'	'fum_c_2'	'argsuc_c_9')=-0.5;
EMM('ARGSL_f'	'fum_c_2_3'	'argsuc_c_8_9')=-1;
EMM('ARGSL_f'	'fum_c_2_3_4'	'argsuc_c_7_8_9')=-0.5;
EMM('ARGSL_f'	'fum_c_2_3_4'	'argsuc_c_8_9_10')=-0.5;
EMM('ARGSL_f'	'fum_c_2_4'	'argsuc_c_7_9')=-0.5;
EMM('ARGSL_f'	'fum_c_2_4'	'argsuc_c_8_10')=-0.5;
EMM('ARGSL_f'	'fum_c_3'	'argsuc_c_8')=-0.5;
EMM('ARGSL_f'	'fum_c_3'	'argsuc_c_9')=-0.5;
EMM('ARGSL_f'	'fum_c_3_4'	'argsuc_c_7_8')=-0.5;
EMM('ARGSL_f'	'fum_c_3_4'	'argsuc_c_9_10')=-0.5;
EMM('ARGSL_f'	'fum_c_4'	'argsuc_c_10')=-0.5;
EMM('ARGSL_f'	'fum_c_4'	'argsuc_c_7')=-0.5;
EMM('ARGSS'	'argsuc_c_1'	'citr_L_c_1')=-1;
EMM('ARGSS'	'argsuc_c_10'	'asp_L_c_4')=-1;
EMM('ARGSS'	'argsuc_c_2'	'citr_L_c_2')=-1;
EMM('ARGSS'	'argsuc_c_2_3'	'citr_L_c_2_3')=-1;
EMM('ARGSS'	'argsuc_c_2_3_4'	'citr_L_c_2_3_4')=-1;
EMM('ARGSS'	'argsuc_c_2_3_4_5'	'citr_L_c_2_3_4_5')=-1;
EMM('ARGSS'	'argsuc_c_2_3_5'	'citr_L_c_2_3_5')=-1;
EMM('ARGSS'	'argsuc_c_2_4'	'citr_L_c_2_4')=-1;
EMM('ARGSS'	'argsuc_c_2_4_5'	'citr_L_c_2_4_5')=-1;
EMM('ARGSS'	'argsuc_c_2_5'	'citr_L_c_2_5')=-1;
EMM('ARGSS'	'argsuc_c_3'	'citr_L_c_3')=-1;
EMM('ARGSS'	'argsuc_c_3_4'	'citr_L_c_3_4')=-1;
EMM('ARGSS'	'argsuc_c_3_4_5'	'citr_L_c_3_4_5')=-1;
EMM('ARGSS'	'argsuc_c_3_5'	'citr_L_c_3_5')=-1;
EMM('ARGSS'	'argsuc_c_4'	'citr_L_c_4')=-1;
EMM('ARGSS'	'argsuc_c_4_5'	'citr_L_c_4_5')=-1;
EMM('ARGSS'	'argsuc_c_5'	'citr_L_c_5')=-1;
EMM('ARGSS'	'argsuc_c_7'	'asp_L_c_1')=-1;
EMM('ARGSS'	'argsuc_c_7_10'	'asp_L_c_1_4')=-1;
EMM('ARGSS'	'argsuc_c_7_8'	'asp_L_c_1_2')=-1;
EMM('ARGSS'	'argsuc_c_7_8_10'	'asp_L_c_1_2_4')=-1;
EMM('ARGSS'	'argsuc_c_7_8_9'	'asp_L_c_1_2_3')=-1;
EMM('ARGSS'	'argsuc_c_7_8_9_10'	'asp_L_c_1_2_3_4')=-1;
EMM('ARGSS'	'argsuc_c_7_9'	'asp_L_c_1_3')=-1;
EMM('ARGSS'	'argsuc_c_7_9_10'	'asp_L_c_1_3_4')=-1;
EMM('ARGSS'	'argsuc_c_8'	'asp_L_c_2')=-1;
EMM('ARGSS'	'argsuc_c_8_10'	'asp_L_c_2_4')=-1;
EMM('ARGSS'	'argsuc_c_8_9'	'asp_L_c_2_3')=-1;
EMM('ARGSS'	'argsuc_c_8_9_10'	'asp_L_c_2_3_4')=-1;
EMM('ARGSS'	'argsuc_c_9'	'asp_L_c_3')=-1;
EMM('ARGSS'	'argsuc_c_9_10'	'asp_L_c_3_4')=-1;
EMM('ARGSS'	'asp_L_c_1'	'argsuc_c_7')=1;
EMM('ARGSS'	'asp_L_c_1_2'	'argsuc_c_7_8')=1;
EMM('ARGSS'	'asp_L_c_1_2_3'	'argsuc_c_7_8_9')=1;
EMM('ARGSS'	'asp_L_c_1_2_3_4'	'argsuc_c_7_8_9_10')=1;
EMM('ARGSS'	'asp_L_c_1_2_4'	'argsuc_c_7_8_10')=1;
EMM('ARGSS'	'asp_L_c_1_3'	'argsuc_c_7_9')=1;
EMM('ARGSS'	'asp_L_c_1_3_4'	'argsuc_c_7_9_10')=1;
EMM('ARGSS'	'asp_L_c_1_4'	'argsuc_c_7_10')=1;
EMM('ARGSS'	'asp_L_c_2'	'argsuc_c_8')=1;
EMM('ARGSS'	'asp_L_c_2_3'	'argsuc_c_8_9')=1;
EMM('ARGSS'	'asp_L_c_2_3_4'	'argsuc_c_8_9_10')=1;
EMM('ARGSS'	'asp_L_c_2_4'	'argsuc_c_8_10')=1;
EMM('ARGSS'	'asp_L_c_3'	'argsuc_c_9')=1;
EMM('ARGSS'	'asp_L_c_3_4'	'argsuc_c_9_10')=1;
EMM('ARGSS'	'asp_L_c_4'	'argsuc_c_10')=1;
EMM('ARGSS'	'citr_L_c_1'	'argsuc_c_1')=1;
EMM('ARGSS'	'citr_L_c_2'	'argsuc_c_2')=1;
EMM('ARGSS'	'citr_L_c_2_3'	'argsuc_c_2_3')=1;
EMM('ARGSS'	'citr_L_c_2_3_4'	'argsuc_c_2_3_4')=1;
EMM('ARGSS'	'citr_L_c_2_3_4_5'	'argsuc_c_2_3_4_5')=1;
EMM('ARGSS'	'citr_L_c_2_3_5'	'argsuc_c_2_3_5')=1;
EMM('ARGSS'	'citr_L_c_2_4'	'argsuc_c_2_4')=1;
EMM('ARGSS'	'citr_L_c_2_4_5'	'argsuc_c_2_4_5')=1;
EMM('ARGSS'	'citr_L_c_2_5'	'argsuc_c_2_5')=1;
EMM('ARGSS'	'citr_L_c_3'	'argsuc_c_3')=1;
EMM('ARGSS'	'citr_L_c_3_4'	'argsuc_c_3_4')=1;
EMM('ARGSS'	'citr_L_c_3_4_5'	'argsuc_c_3_4_5')=1;
EMM('ARGSS'	'citr_L_c_3_5'	'argsuc_c_3_5')=1;
EMM('ARGSS'	'citr_L_c_4'	'argsuc_c_4')=1;
EMM('ARGSS'	'citr_L_c_4_5'	'argsuc_c_4_5')=1;
EMM('ARGSS'	'citr_L_c_5'	'argsuc_c_5')=1;
EMM('ASAD_b'	'4pasp_c_1'	'aspsa_c_1')=1;
EMM('ASAD_b'	'4pasp_c_1_2'	'aspsa_c_1_2')=1;
EMM('ASAD_b'	'4pasp_c_1_2_3'	'aspsa_c_1_2_3')=1;
EMM('ASAD_b'	'4pasp_c_1_2_3_4'	'aspsa_c_1_2_3_4')=1;
EMM('ASAD_b'	'4pasp_c_1_2_4'	'aspsa_c_1_2_4')=1;
EMM('ASAD_b'	'4pasp_c_1_3'	'aspsa_c_1_3')=1;
EMM('ASAD_b'	'4pasp_c_1_3_4'	'aspsa_c_1_3_4')=1;
EMM('ASAD_b'	'4pasp_c_1_4'	'aspsa_c_1_4')=1;
EMM('ASAD_b'	'4pasp_c_2'	'aspsa_c_2')=1;
EMM('ASAD_b'	'4pasp_c_2_3'	'aspsa_c_2_3')=1;
EMM('ASAD_b'	'4pasp_c_2_3_4'	'aspsa_c_2_3_4')=1;
EMM('ASAD_b'	'4pasp_c_2_4'	'aspsa_c_2_4')=1;
EMM('ASAD_b'	'4pasp_c_3'	'aspsa_c_3')=1;
EMM('ASAD_b'	'4pasp_c_3_4'	'aspsa_c_3_4')=1;
EMM('ASAD_b'	'4pasp_c_4'	'aspsa_c_4')=1;
EMM('ASAD_b'	'aspsa_c_1'	'4pasp_c_1')=-1;
EMM('ASAD_b'	'aspsa_c_1_2'	'4pasp_c_1_2')=-1;
EMM('ASAD_b'	'aspsa_c_1_2_3'	'4pasp_c_1_2_3')=-1;
EMM('ASAD_b'	'aspsa_c_1_2_3_4'	'4pasp_c_1_2_3_4')=-1;
EMM('ASAD_b'	'aspsa_c_1_2_4'	'4pasp_c_1_2_4')=-1;
EMM('ASAD_b'	'aspsa_c_1_3'	'4pasp_c_1_3')=-1;
EMM('ASAD_b'	'aspsa_c_1_3_4'	'4pasp_c_1_3_4')=-1;
EMM('ASAD_b'	'aspsa_c_1_4'	'4pasp_c_1_4')=-1;
EMM('ASAD_b'	'aspsa_c_2'	'4pasp_c_2')=-1;
EMM('ASAD_b'	'aspsa_c_2_3'	'4pasp_c_2_3')=-1;
EMM('ASAD_b'	'aspsa_c_2_3_4'	'4pasp_c_2_3_4')=-1;
EMM('ASAD_b'	'aspsa_c_2_4'	'4pasp_c_2_4')=-1;
EMM('ASAD_b'	'aspsa_c_3'	'4pasp_c_3')=-1;
EMM('ASAD_b'	'aspsa_c_3_4'	'4pasp_c_3_4')=-1;
EMM('ASAD_b'	'aspsa_c_4'	'4pasp_c_4')=-1;
EMM('ASAD_f'	'4pasp_c_1'	'aspsa_c_1')=-1;
EMM('ASAD_f'	'4pasp_c_1_2'	'aspsa_c_1_2')=-1;
EMM('ASAD_f'	'4pasp_c_1_2_3'	'aspsa_c_1_2_3')=-1;
EMM('ASAD_f'	'4pasp_c_1_2_3_4'	'aspsa_c_1_2_3_4')=-1;
EMM('ASAD_f'	'4pasp_c_1_2_4'	'aspsa_c_1_2_4')=-1;
EMM('ASAD_f'	'4pasp_c_1_3'	'aspsa_c_1_3')=-1;
EMM('ASAD_f'	'4pasp_c_1_3_4'	'aspsa_c_1_3_4')=-1;
EMM('ASAD_f'	'4pasp_c_1_4'	'aspsa_c_1_4')=-1;
EMM('ASAD_f'	'4pasp_c_2'	'aspsa_c_2')=-1;
EMM('ASAD_f'	'4pasp_c_2_3'	'aspsa_c_2_3')=-1;
EMM('ASAD_f'	'4pasp_c_2_3_4'	'aspsa_c_2_3_4')=-1;
EMM('ASAD_f'	'4pasp_c_2_4'	'aspsa_c_2_4')=-1;
EMM('ASAD_f'	'4pasp_c_3'	'aspsa_c_3')=-1;
EMM('ASAD_f'	'4pasp_c_3_4'	'aspsa_c_3_4')=-1;
EMM('ASAD_f'	'4pasp_c_4'	'aspsa_c_4')=-1;
EMM('ASAD_f'	'aspsa_c_1'	'4pasp_c_1')=1;
EMM('ASAD_f'	'aspsa_c_1_2'	'4pasp_c_1_2')=1;
EMM('ASAD_f'	'aspsa_c_1_2_3'	'4pasp_c_1_2_3')=1;
EMM('ASAD_f'	'aspsa_c_1_2_3_4'	'4pasp_c_1_2_3_4')=1;
EMM('ASAD_f'	'aspsa_c_1_2_4'	'4pasp_c_1_2_4')=1;
EMM('ASAD_f'	'aspsa_c_1_3'	'4pasp_c_1_3')=1;
EMM('ASAD_f'	'aspsa_c_1_3_4'	'4pasp_c_1_3_4')=1;
EMM('ASAD_f'	'aspsa_c_1_4'	'4pasp_c_1_4')=1;
EMM('ASAD_f'	'aspsa_c_2'	'4pasp_c_2')=1;
EMM('ASAD_f'	'aspsa_c_2_3'	'4pasp_c_2_3')=1;
EMM('ASAD_f'	'aspsa_c_2_3_4'	'4pasp_c_2_3_4')=1;
EMM('ASAD_f'	'aspsa_c_2_4'	'4pasp_c_2_4')=1;
EMM('ASAD_f'	'aspsa_c_3'	'4pasp_c_3')=1;
EMM('ASAD_f'	'aspsa_c_3_4'	'4pasp_c_3_4')=1;
EMM('ASAD_f'	'aspsa_c_4'	'4pasp_c_4')=1;
EMM('ASPK_b'	'4pasp_c_1'	'asp_L_c_1')=1;
EMM('ASPK_b'	'4pasp_c_1_2'	'asp_L_c_1_2')=1;
EMM('ASPK_b'	'4pasp_c_1_2_3'	'asp_L_c_1_2_3')=1;
EMM('ASPK_b'	'4pasp_c_1_2_3_4'	'asp_L_c_1_2_3_4')=1;
EMM('ASPK_b'	'4pasp_c_1_2_4'	'asp_L_c_1_2_4')=1;
EMM('ASPK_b'	'4pasp_c_1_3'	'asp_L_c_1_3')=1;
EMM('ASPK_b'	'4pasp_c_1_3_4'	'asp_L_c_1_3_4')=1;
EMM('ASPK_b'	'4pasp_c_1_4'	'asp_L_c_1_4')=1;
EMM('ASPK_b'	'4pasp_c_2'	'asp_L_c_2')=1;
EMM('ASPK_b'	'4pasp_c_2_3'	'asp_L_c_2_3')=1;
EMM('ASPK_b'	'4pasp_c_2_3_4'	'asp_L_c_2_3_4')=1;
EMM('ASPK_b'	'4pasp_c_2_4'	'asp_L_c_2_4')=1;
EMM('ASPK_b'	'4pasp_c_3'	'asp_L_c_3')=1;
EMM('ASPK_b'	'4pasp_c_3_4'	'asp_L_c_3_4')=1;
EMM('ASPK_b'	'4pasp_c_4'	'asp_L_c_4')=1;
EMM('ASPK_b'	'asp_L_c_1'	'4pasp_c_1')=-1;
EMM('ASPK_b'	'asp_L_c_1_2'	'4pasp_c_1_2')=-1;
EMM('ASPK_b'	'asp_L_c_1_2_3'	'4pasp_c_1_2_3')=-1;
EMM('ASPK_b'	'asp_L_c_1_2_3_4'	'4pasp_c_1_2_3_4')=-1;
EMM('ASPK_b'	'asp_L_c_1_2_4'	'4pasp_c_1_2_4')=-1;
EMM('ASPK_b'	'asp_L_c_1_3'	'4pasp_c_1_3')=-1;
EMM('ASPK_b'	'asp_L_c_1_3_4'	'4pasp_c_1_3_4')=-1;
EMM('ASPK_b'	'asp_L_c_1_4'	'4pasp_c_1_4')=-1;
EMM('ASPK_b'	'asp_L_c_2'	'4pasp_c_2')=-1;
EMM('ASPK_b'	'asp_L_c_2_3'	'4pasp_c_2_3')=-1;
EMM('ASPK_b'	'asp_L_c_2_3_4'	'4pasp_c_2_3_4')=-1;
EMM('ASPK_b'	'asp_L_c_2_4'	'4pasp_c_2_4')=-1;
EMM('ASPK_b'	'asp_L_c_3'	'4pasp_c_3')=-1;
EMM('ASPK_b'	'asp_L_c_3_4'	'4pasp_c_3_4')=-1;
EMM('ASPK_b'	'asp_L_c_4'	'4pasp_c_4')=-1;
EMM('ASPK_f'	'4pasp_c_1'	'asp_L_c_1')=-1;
EMM('ASPK_f'	'4pasp_c_1_2'	'asp_L_c_1_2')=-1;
EMM('ASPK_f'	'4pasp_c_1_2_3'	'asp_L_c_1_2_3')=-1;
EMM('ASPK_f'	'4pasp_c_1_2_3_4'	'asp_L_c_1_2_3_4')=-1;
EMM('ASPK_f'	'4pasp_c_1_2_4'	'asp_L_c_1_2_4')=-1;
EMM('ASPK_f'	'4pasp_c_1_3'	'asp_L_c_1_3')=-1;
EMM('ASPK_f'	'4pasp_c_1_3_4'	'asp_L_c_1_3_4')=-1;
EMM('ASPK_f'	'4pasp_c_1_4'	'asp_L_c_1_4')=-1;
EMM('ASPK_f'	'4pasp_c_2'	'asp_L_c_2')=-1;
EMM('ASPK_f'	'4pasp_c_2_3'	'asp_L_c_2_3')=-1;
EMM('ASPK_f'	'4pasp_c_2_3_4'	'asp_L_c_2_3_4')=-1;
EMM('ASPK_f'	'4pasp_c_2_4'	'asp_L_c_2_4')=-1;
EMM('ASPK_f'	'4pasp_c_3'	'asp_L_c_3')=-1;
EMM('ASPK_f'	'4pasp_c_3_4'	'asp_L_c_3_4')=-1;
EMM('ASPK_f'	'4pasp_c_4'	'asp_L_c_4')=-1;
EMM('ASPK_f'	'asp_L_c_1'	'4pasp_c_1')=1;
EMM('ASPK_f'	'asp_L_c_1_2'	'4pasp_c_1_2')=1;
EMM('ASPK_f'	'asp_L_c_1_2_3'	'4pasp_c_1_2_3')=1;
EMM('ASPK_f'	'asp_L_c_1_2_3_4'	'4pasp_c_1_2_3_4')=1;
EMM('ASPK_f'	'asp_L_c_1_2_4'	'4pasp_c_1_2_4')=1;
EMM('ASPK_f'	'asp_L_c_1_3'	'4pasp_c_1_3')=1;
EMM('ASPK_f'	'asp_L_c_1_3_4'	'4pasp_c_1_3_4')=1;
EMM('ASPK_f'	'asp_L_c_1_4'	'4pasp_c_1_4')=1;
EMM('ASPK_f'	'asp_L_c_2'	'4pasp_c_2')=1;
EMM('ASPK_f'	'asp_L_c_2_3'	'4pasp_c_2_3')=1;
EMM('ASPK_f'	'asp_L_c_2_3_4'	'4pasp_c_2_3_4')=1;
EMM('ASPK_f'	'asp_L_c_2_4'	'4pasp_c_2_4')=1;
EMM('ASPK_f'	'asp_L_c_3'	'4pasp_c_3')=1;
EMM('ASPK_f'	'asp_L_c_3_4'	'4pasp_c_3_4')=1;
EMM('ASPK_f'	'asp_L_c_4'	'4pasp_c_4')=1;
EMM('ASPTA_b'	'akg_c_1'	'glu_L_c_1')=-1;
EMM('ASPTA_b'	'akg_c_2'	'glu_L_c_2')=-1;
EMM('ASPTA_b'	'akg_c_2_3'	'glu_L_c_2_3')=-1;
EMM('ASPTA_b'	'akg_c_2_3_4'	'glu_L_c_2_3_4')=-1;
EMM('ASPTA_b'	'akg_c_2_3_4_5'	'glu_L_c_2_3_4_5')=-1;
EMM('ASPTA_b'	'akg_c_2_3_5'	'glu_L_c_2_3_5')=-1;
EMM('ASPTA_b'	'akg_c_2_4'	'glu_L_c_2_4')=-1;
EMM('ASPTA_b'	'akg_c_2_4_5'	'glu_L_c_2_4_5')=-1;
EMM('ASPTA_b'	'akg_c_2_5'	'glu_L_c_2_5')=-1;
EMM('ASPTA_b'	'akg_c_3'	'glu_L_c_3')=-1;
EMM('ASPTA_b'	'akg_c_3_4'	'glu_L_c_3_4')=-1;
EMM('ASPTA_b'	'akg_c_3_4_5'	'glu_L_c_3_4_5')=-1;
EMM('ASPTA_b'	'akg_c_3_5'	'glu_L_c_3_5')=-1;
EMM('ASPTA_b'	'akg_c_4'	'glu_L_c_4')=-1;
EMM('ASPTA_b'	'akg_c_4_5'	'glu_L_c_4_5')=-1;
EMM('ASPTA_b'	'akg_c_5'	'glu_L_c_5')=-1;
EMM('ASPTA_b'	'asp_L_c_1'	'oaa_c_1')=-1;
EMM('ASPTA_b'	'asp_L_c_1_2'	'oaa_c_1_2')=-1;
EMM('ASPTA_b'	'asp_L_c_1_2_3'	'oaa_c_1_2_3')=-1;
EMM('ASPTA_b'	'asp_L_c_1_2_3_4'	'oaa_c_1_2_3_4')=-1;
EMM('ASPTA_b'	'asp_L_c_1_2_4'	'oaa_c_1_2_4')=-1;
EMM('ASPTA_b'	'asp_L_c_1_3'	'oaa_c_1_3')=-1;
EMM('ASPTA_b'	'asp_L_c_1_3_4'	'oaa_c_1_3_4')=-1;
EMM('ASPTA_b'	'asp_L_c_1_4'	'oaa_c_1_4')=-1;
EMM('ASPTA_b'	'asp_L_c_2'	'oaa_c_2')=-1;
EMM('ASPTA_b'	'asp_L_c_2_3'	'oaa_c_2_3')=-1;
EMM('ASPTA_b'	'asp_L_c_2_3_4'	'oaa_c_2_3_4')=-1;
EMM('ASPTA_b'	'asp_L_c_2_4'	'oaa_c_2_4')=-1;
EMM('ASPTA_b'	'asp_L_c_3'	'oaa_c_3')=-1;
EMM('ASPTA_b'	'asp_L_c_3_4'	'oaa_c_3_4')=-1;
EMM('ASPTA_b'	'asp_L_c_4'	'oaa_c_4')=-1;
EMM('ASPTA_b'	'glu_L_c_1'	'akg_c_1')=1;
EMM('ASPTA_b'	'glu_L_c_2'	'akg_c_2')=1;
EMM('ASPTA_b'	'glu_L_c_2_3'	'akg_c_2_3')=1;
EMM('ASPTA_b'	'glu_L_c_2_3_4'	'akg_c_2_3_4')=1;
EMM('ASPTA_b'	'glu_L_c_2_3_4_5'	'akg_c_2_3_4_5')=1;
EMM('ASPTA_b'	'glu_L_c_2_3_5'	'akg_c_2_3_5')=1;
EMM('ASPTA_b'	'glu_L_c_2_4'	'akg_c_2_4')=1;
EMM('ASPTA_b'	'glu_L_c_2_4_5'	'akg_c_2_4_5')=1;
EMM('ASPTA_b'	'glu_L_c_2_5'	'akg_c_2_5')=1;
EMM('ASPTA_b'	'glu_L_c_3'	'akg_c_3')=1;
EMM('ASPTA_b'	'glu_L_c_3_4'	'akg_c_3_4')=1;
EMM('ASPTA_b'	'glu_L_c_3_4_5'	'akg_c_3_4_5')=1;
EMM('ASPTA_b'	'glu_L_c_3_5'	'akg_c_3_5')=1;
EMM('ASPTA_b'	'glu_L_c_4'	'akg_c_4')=1;
EMM('ASPTA_b'	'glu_L_c_4_5'	'akg_c_4_5')=1;
EMM('ASPTA_b'	'glu_L_c_5'	'akg_c_5')=1;
EMM('ASPTA_b'	'oaa_c_1'	'asp_L_c_1')=1;
EMM('ASPTA_b'	'oaa_c_1_2'	'asp_L_c_1_2')=1;
EMM('ASPTA_b'	'oaa_c_1_2_3'	'asp_L_c_1_2_3')=1;
EMM('ASPTA_b'	'oaa_c_1_2_3_4'	'asp_L_c_1_2_3_4')=1;
EMM('ASPTA_b'	'oaa_c_1_2_4'	'asp_L_c_1_2_4')=1;
EMM('ASPTA_b'	'oaa_c_1_3'	'asp_L_c_1_3')=1;
EMM('ASPTA_b'	'oaa_c_1_3_4'	'asp_L_c_1_3_4')=1;
EMM('ASPTA_b'	'oaa_c_1_4'	'asp_L_c_1_4')=1;
EMM('ASPTA_b'	'oaa_c_2'	'asp_L_c_2')=1;
EMM('ASPTA_b'	'oaa_c_2_3'	'asp_L_c_2_3')=1;
EMM('ASPTA_b'	'oaa_c_2_3_4'	'asp_L_c_2_3_4')=1;
EMM('ASPTA_b'	'oaa_c_2_4'	'asp_L_c_2_4')=1;
EMM('ASPTA_b'	'oaa_c_3'	'asp_L_c_3')=1;
EMM('ASPTA_b'	'oaa_c_3_4'	'asp_L_c_3_4')=1;
EMM('ASPTA_b'	'oaa_c_4'	'asp_L_c_4')=1;
EMM('ASPTA_f'	'akg_c_1'	'glu_L_c_1')=1;
EMM('ASPTA_f'	'akg_c_2'	'glu_L_c_2')=1;
EMM('ASPTA_f'	'akg_c_2_3'	'glu_L_c_2_3')=1;
EMM('ASPTA_f'	'akg_c_2_3_4'	'glu_L_c_2_3_4')=1;
EMM('ASPTA_f'	'akg_c_2_3_4_5'	'glu_L_c_2_3_4_5')=1;
EMM('ASPTA_f'	'akg_c_2_3_5'	'glu_L_c_2_3_5')=1;
EMM('ASPTA_f'	'akg_c_2_4'	'glu_L_c_2_4')=1;
EMM('ASPTA_f'	'akg_c_2_4_5'	'glu_L_c_2_4_5')=1;
EMM('ASPTA_f'	'akg_c_2_5'	'glu_L_c_2_5')=1;
EMM('ASPTA_f'	'akg_c_3'	'glu_L_c_3')=1;
EMM('ASPTA_f'	'akg_c_3_4'	'glu_L_c_3_4')=1;
EMM('ASPTA_f'	'akg_c_3_4_5'	'glu_L_c_3_4_5')=1;
EMM('ASPTA_f'	'akg_c_3_5'	'glu_L_c_3_5')=1;
EMM('ASPTA_f'	'akg_c_4'	'glu_L_c_4')=1;
EMM('ASPTA_f'	'akg_c_4_5'	'glu_L_c_4_5')=1;
EMM('ASPTA_f'	'akg_c_5'	'glu_L_c_5')=1;
EMM('ASPTA_f'	'asp_L_c_1'	'oaa_c_1')=1;
EMM('ASPTA_f'	'asp_L_c_1_2'	'oaa_c_1_2')=1;
EMM('ASPTA_f'	'asp_L_c_1_2_3'	'oaa_c_1_2_3')=1;
EMM('ASPTA_f'	'asp_L_c_1_2_3_4'	'oaa_c_1_2_3_4')=1;
EMM('ASPTA_f'	'asp_L_c_1_2_4'	'oaa_c_1_2_4')=1;
EMM('ASPTA_f'	'asp_L_c_1_3'	'oaa_c_1_3')=1;
EMM('ASPTA_f'	'asp_L_c_1_3_4'	'oaa_c_1_3_4')=1;
EMM('ASPTA_f'	'asp_L_c_1_4'	'oaa_c_1_4')=1;
EMM('ASPTA_f'	'asp_L_c_2'	'oaa_c_2')=1;
EMM('ASPTA_f'	'asp_L_c_2_3'	'oaa_c_2_3')=1;
EMM('ASPTA_f'	'asp_L_c_2_3_4'	'oaa_c_2_3_4')=1;
EMM('ASPTA_f'	'asp_L_c_2_4'	'oaa_c_2_4')=1;
EMM('ASPTA_f'	'asp_L_c_3'	'oaa_c_3')=1;
EMM('ASPTA_f'	'asp_L_c_3_4'	'oaa_c_3_4')=1;
EMM('ASPTA_f'	'asp_L_c_4'	'oaa_c_4')=1;
EMM('ASPTA_f'	'glu_L_c_1'	'akg_c_1')=-1;
EMM('ASPTA_f'	'glu_L_c_2'	'akg_c_2')=-1;
EMM('ASPTA_f'	'glu_L_c_2_3'	'akg_c_2_3')=-1;
EMM('ASPTA_f'	'glu_L_c_2_3_4'	'akg_c_2_3_4')=-1;
EMM('ASPTA_f'	'glu_L_c_2_3_4_5'	'akg_c_2_3_4_5')=-1;
EMM('ASPTA_f'	'glu_L_c_2_3_5'	'akg_c_2_3_5')=-1;
EMM('ASPTA_f'	'glu_L_c_2_4'	'akg_c_2_4')=-1;
EMM('ASPTA_f'	'glu_L_c_2_4_5'	'akg_c_2_4_5')=-1;
EMM('ASPTA_f'	'glu_L_c_2_5'	'akg_c_2_5')=-1;
EMM('ASPTA_f'	'glu_L_c_3'	'akg_c_3')=-1;
EMM('ASPTA_f'	'glu_L_c_3_4'	'akg_c_3_4')=-1;
EMM('ASPTA_f'	'glu_L_c_3_4_5'	'akg_c_3_4_5')=-1;
EMM('ASPTA_f'	'glu_L_c_3_5'	'akg_c_3_5')=-1;
EMM('ASPTA_f'	'glu_L_c_4'	'akg_c_4')=-1;
EMM('ASPTA_f'	'glu_L_c_4_5'	'akg_c_4_5')=-1;
EMM('ASPTA_f'	'glu_L_c_5'	'akg_c_5')=-1;
EMM('ASPTA_f'	'oaa_c_1'	'asp_L_c_1')=-1;
EMM('ASPTA_f'	'oaa_c_1_2'	'asp_L_c_1_2')=-1;
EMM('ASPTA_f'	'oaa_c_1_2_3'	'asp_L_c_1_2_3')=-1;
EMM('ASPTA_f'	'oaa_c_1_2_3_4'	'asp_L_c_1_2_3_4')=-1;
EMM('ASPTA_f'	'oaa_c_1_2_4'	'asp_L_c_1_2_4')=-1;
EMM('ASPTA_f'	'oaa_c_1_3'	'asp_L_c_1_3')=-1;
EMM('ASPTA_f'	'oaa_c_1_3_4'	'asp_L_c_1_3_4')=-1;
EMM('ASPTA_f'	'oaa_c_1_4'	'asp_L_c_1_4')=-1;
EMM('ASPTA_f'	'oaa_c_2'	'asp_L_c_2')=-1;
EMM('ASPTA_f'	'oaa_c_2_3'	'asp_L_c_2_3')=-1;
EMM('ASPTA_f'	'oaa_c_2_3_4'	'asp_L_c_2_3_4')=-1;
EMM('ASPTA_f'	'oaa_c_2_4'	'asp_L_c_2_4')=-1;
EMM('ASPTA_f'	'oaa_c_3'	'asp_L_c_3')=-1;
EMM('ASPTA_f'	'oaa_c_3_4'	'asp_L_c_3_4')=-1;
EMM('ASPTA_f'	'oaa_c_4'	'asp_L_c_4')=-1;
EMM('CBPS'	'gln_L_c_1'	'glu_L_c_1')=1;
EMM('CBPS'	'gln_L_c_2'	'glu_L_c_2')=1;
EMM('CBPS'	'gln_L_c_2_3'	'glu_L_c_2_3')=1;
EMM('CBPS'	'gln_L_c_2_3_4'	'glu_L_c_2_3_4')=1;
EMM('CBPS'	'gln_L_c_2_3_4_5'	'glu_L_c_2_3_4_5')=1;
EMM('CBPS'	'gln_L_c_2_3_5'	'glu_L_c_2_3_5')=1;
EMM('CBPS'	'gln_L_c_2_4'	'glu_L_c_2_4')=1;
EMM('CBPS'	'gln_L_c_2_4_5'	'glu_L_c_2_4_5')=1;
EMM('CBPS'	'gln_L_c_2_5'	'glu_L_c_2_5')=1;
EMM('CBPS'	'gln_L_c_3'	'glu_L_c_3')=1;
EMM('CBPS'	'gln_L_c_3_4'	'glu_L_c_3_4')=1;
EMM('CBPS'	'gln_L_c_3_4_5'	'glu_L_c_3_4_5')=1;
EMM('CBPS'	'gln_L_c_3_5'	'glu_L_c_3_5')=1;
EMM('CBPS'	'gln_L_c_4'	'glu_L_c_4')=1;
EMM('CBPS'	'gln_L_c_4_5'	'glu_L_c_4_5')=1;
EMM('CBPS'	'gln_L_c_5'	'glu_L_c_5')=1;
EMM('CBPS'	'glu_L_c_1'	'gln_L_c_1')=-1;
EMM('CBPS'	'glu_L_c_2'	'gln_L_c_2')=-1;
EMM('CBPS'	'glu_L_c_2_3'	'gln_L_c_2_3')=-1;
EMM('CBPS'	'glu_L_c_2_3_4'	'gln_L_c_2_3_4')=-1;
EMM('CBPS'	'glu_L_c_2_3_4_5'	'gln_L_c_2_3_4_5')=-1;
EMM('CBPS'	'glu_L_c_2_3_5'	'gln_L_c_2_3_5')=-1;
EMM('CBPS'	'glu_L_c_2_4'	'gln_L_c_2_4')=-1;
EMM('CBPS'	'glu_L_c_2_4_5'	'gln_L_c_2_4_5')=-1;
EMM('CBPS'	'glu_L_c_2_5'	'gln_L_c_2_5')=-1;
EMM('CBPS'	'glu_L_c_3'	'gln_L_c_3')=-1;
EMM('CBPS'	'glu_L_c_3_4'	'gln_L_c_3_4')=-1;
EMM('CBPS'	'glu_L_c_3_4_5'	'gln_L_c_3_4_5')=-1;
EMM('CBPS'	'glu_L_c_3_5'	'gln_L_c_3_5')=-1;
EMM('CBPS'	'glu_L_c_4'	'gln_L_c_4')=-1;
EMM('CBPS'	'glu_L_c_4_5'	'gln_L_c_4_5')=-1;
EMM('CBPS'	'glu_L_c_5'	'gln_L_c_5')=-1;
EMM('CHORM'	'chor_c_10'	'pphn_c_10')=1;
EMM('CHORM'	'pphn_c_10'	'chor_c_10')=-1;
EMM('CHORS'	'3psme_c_10'	'chor_c_10')=1;
EMM('CHORS'	'chor_c_10'	'3psme_c_10')=-1;
EMM('CS'	'accoa_c_1'	'cit_c_5')=1;
EMM('CS'	'accoa_c_1_2'	'cit_c_4_5')=1;
EMM('CS'	'accoa_c_1_2oaa_c_1'	'cit_c_4_5_6')=1;
EMM('CS'	'accoa_c_1_2oaa_c_1_2'	'cit_c_3_4_5_6')=1;
EMM('CS'	'accoa_c_1_2oaa_c_2'	'cit_c_3_4_5')=1;
EMM('CS'	'accoa_c_1_2oaa_c_2_3'	'cit_c_2_3_4_5')=1;
EMM('CS'	'accoa_c_1_2oaa_c_3'	'cit_c_2_4_5')=1;
EMM('CS'	'accoa_c_1oaa_c_1'	'cit_c_5_6')=1;
EMM('CS'	'accoa_c_1oaa_c_1_2'	'cit_c_3_5_6')=1;
EMM('CS'	'accoa_c_1oaa_c_2'	'cit_c_3_5')=1;
EMM('CS'	'accoa_c_1oaa_c_2_3'	'cit_c_2_3_5')=1;
EMM('CS'	'accoa_c_1oaa_c_3'	'cit_c_2_5')=1;
EMM('CS'	'accoa_c_2'	'cit_c_4')=1;
EMM('CS'	'accoa_c_2oaa_c_1'	'cit_c_4_6')=1;
EMM('CS'	'accoa_c_2oaa_c_1_2'	'cit_c_3_4_6')=1;
EMM('CS'	'accoa_c_2oaa_c_2'	'cit_c_3_4')=1;
EMM('CS'	'accoa_c_2oaa_c_2_3'	'cit_c_2_3_4')=1;
EMM('CS'	'accoa_c_2oaa_c_3'	'cit_c_2_4')=1;
EMM('CS'	'cit_c_1'	'oaa_c_4')=-1;
EMM('CS'	'cit_c_1_2'	'oaa_c_3_4')=-1;
EMM('CS'	'cit_c_2'	'oaa_c_3')=-1;
EMM('CS'	'cit_c_2_3'	'oaa_c_2_3')=-1;
EMM('CS'	'cit_c_2_3_4'	'accoa_c_2oaa_c_2_3')=-1;
EMM('CS'	'cit_c_2_3_4_5'	'accoa_c_1_2oaa_c_2_3')=-1;
EMM('CS'	'cit_c_2_3_5'	'accoa_c_1oaa_c_2_3')=-1;
EMM('CS'	'cit_c_2_4'	'accoa_c_2oaa_c_3')=-1;
EMM('CS'	'cit_c_2_4_5'	'accoa_c_1_2oaa_c_3')=-1;
EMM('CS'	'cit_c_2_5'	'accoa_c_1oaa_c_3')=-1;
EMM('CS'	'cit_c_3'	'oaa_c_2')=-1;
EMM('CS'	'cit_c_3_4'	'accoa_c_2oaa_c_2')=-1;
EMM('CS'	'cit_c_3_4_5'	'accoa_c_1_2oaa_c_2')=-1;
EMM('CS'	'cit_c_3_4_5_6'	'accoa_c_1_2oaa_c_1_2')=-1;
EMM('CS'	'cit_c_3_4_6'	'accoa_c_2oaa_c_1_2')=-1;
EMM('CS'	'cit_c_3_5'	'accoa_c_1oaa_c_2')=-1;
EMM('CS'	'cit_c_3_5_6'	'accoa_c_1oaa_c_1_2')=-1;
EMM('CS'	'cit_c_3_6'	'oaa_c_1_2')=-1;
EMM('CS'	'cit_c_4'	'accoa_c_2')=-1;
EMM('CS'	'cit_c_4_5'	'accoa_c_1_2')=-1;
EMM('CS'	'cit_c_4_5_6'	'accoa_c_1_2oaa_c_1')=-1;
EMM('CS'	'cit_c_4_6'	'accoa_c_2oaa_c_1')=-1;
EMM('CS'	'cit_c_5'	'accoa_c_1')=-1;
EMM('CS'	'cit_c_5_6'	'accoa_c_1oaa_c_1')=-1;
EMM('CS'	'cit_c_6'	'oaa_c_1')=-1;
EMM('CS'	'oaa_c_1'	'cit_c_6')=1;
EMM('CS'	'oaa_c_1_2'	'cit_c_3_6')=1;
EMM('CS'	'oaa_c_2'	'cit_c_3')=1;
EMM('CS'	'oaa_c_2_3'	'cit_c_2_3')=1;
EMM('CS'	'oaa_c_3'	'cit_c_2')=1;
EMM('CS'	'oaa_c_3_4'	'cit_c_1_2')=1;
EMM('CS'	'oaa_c_4'	'cit_c_1')=1;
EMM('DHAPT'	'dha_c_1'	'dhap_c_1')=1;
EMM('DHAPT'	'dha_c_1_2'	'dhap_c_1_2')=1;
EMM('DHAPT'	'dha_c_1_2_3'	'dhap_c_1_2_3')=1;
EMM('DHAPT'	'dha_c_1_3'	'dhap_c_1_3')=1;
EMM('DHAPT'	'dha_c_2'	'dhap_c_2')=1;
EMM('DHAPT'	'dha_c_2_3'	'dhap_c_2_3')=1;
EMM('DHAPT'	'dha_c_3'	'dhap_c_3')=1;
EMM('DHAPT'	'dhap_c_1'	'dha_c_1')=-1;
EMM('DHAPT'	'dhap_c_1_2'	'dha_c_1_2')=-1;
EMM('DHAPT'	'dhap_c_1_2_3'	'dha_c_1_2_3')=-1;
EMM('DHAPT'	'dhap_c_1_3'	'dha_c_1_3')=-1;
EMM('DHAPT'	'dhap_c_2'	'dha_c_2')=-1;
EMM('DHAPT'	'dhap_c_2_3'	'dha_c_2_3')=-1;
EMM('DHAPT'	'dhap_c_3'	'dha_c_3')=-1;
EMM('DHAPT'	'pep_c_1'	'pyr_c_1')=1;
EMM('DHAPT'	'pep_c_1_2_3'	'pyr_c_1_2_3')=1;
EMM('DHAPT'	'pep_c_2'	'pyr_c_2')=1;
EMM('DHAPT'	'pep_c_2_3'	'pyr_c_2_3')=1;
EMM('DHAPT'	'pep_c_3'	'pyr_c_3')=1;
EMM('DHAPT'	'pyr_c_1'	'pep_c_1')=-1;
EMM('DHAPT'	'pyr_c_1_2_3'	'pep_c_1_2_3')=-1;
EMM('DHAPT'	'pyr_c_2'	'pep_c_2')=-1;
EMM('DHAPT'	'pyr_c_2_3'	'pep_c_2_3')=-1;
EMM('DHAPT'	'pyr_c_3'	'pep_c_3')=-1;
EMM('EDA'	'2ddg6p_c_1'	'pyr_c_1')=1;
EMM('EDA'	'2ddg6p_c_1_2_3'	'pyr_c_1_2_3')=1;
EMM('EDA'	'2ddg6p_c_2'	'pyr_c_2')=1;
EMM('EDA'	'2ddg6p_c_2_3'	'pyr_c_2_3')=1;
EMM('EDA'	'2ddg6p_c_3'	'pyr_c_3')=1;
EMM('EDA'	'2ddg6p_c_4'	'g3p_c_1')=1;
EMM('EDA'	'2ddg6p_c_4_5'	'g3p_c_1_2')=1;
EMM('EDA'	'2ddg6p_c_4_5_6'	'g3p_c_1_2_3')=1;
EMM('EDA'	'2ddg6p_c_4_6'	'g3p_c_1_3')=1;
EMM('EDA'	'2ddg6p_c_5'	'g3p_c_2')=1;
EMM('EDA'	'2ddg6p_c_5_6'	'g3p_c_2_3')=1;
EMM('EDA'	'2ddg6p_c_6'	'g3p_c_3')=1;
EMM('EDA'	'g3p_c_1'	'2ddg6p_c_4')=-1;
EMM('EDA'	'g3p_c_1_2'	'2ddg6p_c_4_5')=-1;
EMM('EDA'	'g3p_c_1_2_3'	'2ddg6p_c_4_5_6')=-1;
EMM('EDA'	'g3p_c_1_3'	'2ddg6p_c_4_6')=-1;
EMM('EDA'	'g3p_c_2'	'2ddg6p_c_5')=-1;
EMM('EDA'	'g3p_c_2_3'	'2ddg6p_c_5_6')=-1;
EMM('EDA'	'g3p_c_3'	'2ddg6p_c_6')=-1;
EMM('EDA'	'pyr_c_1'	'2ddg6p_c_1')=-1;
EMM('EDA'	'pyr_c_1_2_3'	'2ddg6p_c_1_2_3')=-1;
EMM('EDA'	'pyr_c_2'	'2ddg6p_c_2')=-1;
EMM('EDA'	'pyr_c_2_3'	'2ddg6p_c_2_3')=-1;
EMM('EDA'	'pyr_c_3'	'2ddg6p_c_3')=-1;
EMM('EDD'	'2ddg6p_c_1'	'6pgc_c_1')=-1;
EMM('EDD'	'2ddg6p_c_1_2_3'	'6pgc_c_1_2_3')=-1;
EMM('EDD'	'2ddg6p_c_2'	'6pgc_c_2')=-1;
EMM('EDD'	'2ddg6p_c_2_3'	'6pgc_c_2_3')=-1;
EMM('EDD'	'2ddg6p_c_3'	'6pgc_c_3')=-1;
EMM('EDD'	'2ddg6p_c_4'	'6pgc_c_4')=-1;
EMM('EDD'	'2ddg6p_c_4_5'	'6pgc_c_4_5')=-1;
EMM('EDD'	'2ddg6p_c_4_5_6'	'6pgc_c_4_5_6')=-1;
EMM('EDD'	'2ddg6p_c_4_6'	'6pgc_c_4_6')=-1;
EMM('EDD'	'2ddg6p_c_5'	'6pgc_c_5')=-1;
EMM('EDD'	'2ddg6p_c_5_6'	'6pgc_c_5_6')=-1;
EMM('EDD'	'2ddg6p_c_6'	'6pgc_c_6')=-1;
EMM('EDD'	'6pgc_c_1'	'2ddg6p_c_1')=1;
EMM('EDD'	'6pgc_c_1_2_3'	'2ddg6p_c_1_2_3')=1;
EMM('EDD'	'6pgc_c_2'	'2ddg6p_c_2')=1;
EMM('EDD'	'6pgc_c_2_3'	'2ddg6p_c_2_3')=1;
EMM('EDD'	'6pgc_c_3'	'2ddg6p_c_3')=1;
EMM('EDD'	'6pgc_c_4'	'2ddg6p_c_4')=1;
EMM('EDD'	'6pgc_c_4_5'	'2ddg6p_c_4_5')=1;
EMM('EDD'	'6pgc_c_4_5_6'	'2ddg6p_c_4_5_6')=1;
EMM('EDD'	'6pgc_c_4_6'	'2ddg6p_c_4_6')=1;
EMM('EDD'	'6pgc_c_5'	'2ddg6p_c_5')=1;
EMM('EDD'	'6pgc_c_5_6'	'2ddg6p_c_5_6')=1;
EMM('EDD'	'6pgc_c_6'	'2ddg6p_c_6')=1;
EMM('ENO_b'	'2pg_c_1'	'pep_c_1')=-1;
EMM('ENO_b'	'2pg_c_1_2'	'pep_c_1_2')=-1;
EMM('ENO_b'	'2pg_c_1_2_3'	'pep_c_1_2_3')=-1;
EMM('ENO_b'	'2pg_c_1_3'	'pep_c_1_3')=-1;
EMM('ENO_b'	'2pg_c_2'	'pep_c_2')=-1;
EMM('ENO_b'	'2pg_c_2_3'	'pep_c_2_3')=-1;
EMM('ENO_b'	'2pg_c_3'	'pep_c_3')=-1;
EMM('ENO_b'	'pep_c_1'	'2pg_c_1')=1;
EMM('ENO_b'	'pep_c_1_2'	'2pg_c_1_2')=1;
EMM('ENO_b'	'pep_c_1_2_3'	'2pg_c_1_2_3')=1;
EMM('ENO_b'	'pep_c_1_3'	'2pg_c_1_3')=1;
EMM('ENO_b'	'pep_c_2'	'2pg_c_2')=1;
EMM('ENO_b'	'pep_c_2_3'	'2pg_c_2_3')=1;
EMM('ENO_b'	'pep_c_3'	'2pg_c_3')=1;
EMM('ENO_f'	'2pg_c_1'	'pep_c_1')=1;
EMM('ENO_f'	'2pg_c_1_2'	'pep_c_1_2')=1;
EMM('ENO_f'	'2pg_c_1_2_3'	'pep_c_1_2_3')=1;
EMM('ENO_f'	'2pg_c_1_3'	'pep_c_1_3')=1;
EMM('ENO_f'	'2pg_c_2'	'pep_c_2')=1;
EMM('ENO_f'	'2pg_c_2_3'	'pep_c_2_3')=1;
EMM('ENO_f'	'2pg_c_3'	'pep_c_3')=1;
EMM('ENO_f'	'pep_c_1'	'2pg_c_1')=-1;
EMM('ENO_f'	'pep_c_1_2'	'2pg_c_1_2')=-1;
EMM('ENO_f'	'pep_c_1_2_3'	'2pg_c_1_2_3')=-1;
EMM('ENO_f'	'pep_c_1_3'	'2pg_c_1_3')=-1;
EMM('ENO_f'	'pep_c_2'	'2pg_c_2')=-1;
EMM('ENO_f'	'pep_c_2_3'	'2pg_c_2_3')=-1;
EMM('ENO_f'	'pep_c_3'	'2pg_c_3')=-1;
EMM('ETOHt2r_b'	'etoh_c_1_2'	'etoh_e_1_2')=1;
EMM('ETOHt2r_b'	'etoh_e_1_2'	'etoh_c_1_2')=-1;
EMM('ETOHt2r_f'	'etoh_c_1_2'	'etoh_e_1_2')=-1;
EMM('ETOHt2r_f'	'etoh_e_1_2'	'etoh_c_1_2')=1;
EMM('F6PA'	'dha_c_1'	'f6p_c_3')=-1;
EMM('F6PA'	'dha_c_1_2'	'f6p_c_2_3')=-1;
EMM('F6PA'	'dha_c_1_2_3'	'f6p_c_1_2_3')=-1;
EMM('F6PA'	'dha_c_1_3'	'f6p_c_1_3')=-1;
EMM('F6PA'	'dha_c_2'	'f6p_c_2')=-1;
EMM('F6PA'	'dha_c_2_3'	'f6p_c_1_2')=-1;
EMM('F6PA'	'dha_c_3'	'f6p_c_1')=-1;
EMM('F6PA'	'f6p_c_1'	'dha_c_3')=1;
EMM('F6PA'	'f6p_c_1_2'	'dha_c_2_3')=1;
EMM('F6PA'	'f6p_c_1_2_3'	'dha_c_1_2_3')=1;
EMM('F6PA'	'f6p_c_1_3'	'dha_c_1_3')=1;
EMM('F6PA'	'f6p_c_2'	'dha_c_2')=1;
EMM('F6PA'	'f6p_c_2_3'	'dha_c_1_2')=1;
EMM('F6PA'	'f6p_c_3'	'dha_c_1')=1;
EMM('F6PA'	'f6p_c_4'	'g3p_c_1')=1;
EMM('F6PA'	'f6p_c_4_5'	'g3p_c_1_2')=1;
EMM('F6PA'	'f6p_c_4_5_6'	'g3p_c_1_2_3')=1;
EMM('F6PA'	'f6p_c_4_6'	'g3p_c_1_3')=1;
EMM('F6PA'	'f6p_c_5'	'g3p_c_2')=1;
EMM('F6PA'	'f6p_c_5_6'	'g3p_c_2_3')=1;
EMM('F6PA'	'f6p_c_6'	'g3p_c_3')=1;
EMM('F6PA'	'g3p_c_1'	'f6p_c_4')=-1;
EMM('F6PA'	'g3p_c_1_2'	'f6p_c_4_5')=-1;
EMM('F6PA'	'g3p_c_1_2_3'	'f6p_c_4_5_6')=-1;
EMM('F6PA'	'g3p_c_1_3'	'f6p_c_4_6')=-1;
EMM('F6PA'	'g3p_c_2'	'f6p_c_5')=-1;
EMM('F6PA'	'g3p_c_2_3'	'f6p_c_5_6')=-1;
EMM('F6PA'	'g3p_c_3'	'f6p_c_6')=-1;
EMM('FBA_b'	'dhap_c_1'	'fdp_c_3')=1;
EMM('FBA_b'	'dhap_c_1_2'	'fdp_c_2_3')=1;
EMM('FBA_b'	'dhap_c_1_2_3'	'fdp_c_1_2_3')=1;
EMM('FBA_b'	'dhap_c_1_2_3g3p_c_1_2_3'	'fdp_c_1_2_3_4_5_6')=1;
EMM('FBA_b'	'dhap_c_1_3'	'fdp_c_1_3')=1;
EMM('FBA_b'	'dhap_c_2'	'fdp_c_2')=1;
EMM('FBA_b'	'dhap_c_2_3'	'fdp_c_1_2')=1;
EMM('FBA_b'	'dhap_c_3'	'fdp_c_1')=1;
EMM('FBA_b'	'fdp_c_1'	'dhap_c_3')=-1;
EMM('FBA_b'	'fdp_c_1_2'	'dhap_c_2_3')=-1;
EMM('FBA_b'	'fdp_c_1_2_3'	'dhap_c_1_2_3')=-1;
EMM('FBA_b'	'fdp_c_1_2_3_4_5_6'	'dhap_c_1_2_3g3p_c_1_2_3')=-1;
EMM('FBA_b'	'fdp_c_1_3'	'dhap_c_1_3')=-1;
EMM('FBA_b'	'fdp_c_2'	'dhap_c_2')=-1;
EMM('FBA_b'	'fdp_c_2_3'	'dhap_c_1_2')=-1;
EMM('FBA_b'	'fdp_c_3'	'dhap_c_1')=-1;
EMM('FBA_b'	'fdp_c_4'	'g3p_c_1')=-1;
EMM('FBA_b'	'fdp_c_4_5'	'g3p_c_1_2')=-1;
EMM('FBA_b'	'fdp_c_4_5_6'	'g3p_c_1_2_3')=-1;
EMM('FBA_b'	'fdp_c_4_6'	'g3p_c_1_3')=-1;
EMM('FBA_b'	'fdp_c_5'	'g3p_c_2')=-1;
EMM('FBA_b'	'fdp_c_5_6'	'g3p_c_2_3')=-1;
EMM('FBA_b'	'fdp_c_6'	'g3p_c_3')=-1;
EMM('FBA_b'	'g3p_c_1'	'fdp_c_4')=1;
EMM('FBA_b'	'g3p_c_1_2'	'fdp_c_4_5')=1;
EMM('FBA_b'	'g3p_c_1_2_3'	'fdp_c_4_5_6')=1;
EMM('FBA_b'	'g3p_c_1_3'	'fdp_c_4_6')=1;
EMM('FBA_b'	'g3p_c_2'	'fdp_c_5')=1;
EMM('FBA_b'	'g3p_c_2_3'	'fdp_c_5_6')=1;
EMM('FBA_b'	'g3p_c_3'	'fdp_c_6')=1;
EMM('FBA_f'	'dhap_c_1'	'fdp_c_3')=-1;
EMM('FBA_f'	'dhap_c_1_2'	'fdp_c_2_3')=-1;
EMM('FBA_f'	'dhap_c_1_2_3'	'fdp_c_1_2_3')=-1;
EMM('FBA_f'	'dhap_c_1_3'	'fdp_c_1_3')=-1;
EMM('FBA_f'	'dhap_c_2'	'fdp_c_2')=-1;
EMM('FBA_f'	'dhap_c_2_3'	'fdp_c_1_2')=-1;
EMM('FBA_f'	'dhap_c_3'	'fdp_c_1')=-1;
EMM('FBA_f'	'fdp_c_1'	'dhap_c_3')=1;
EMM('FBA_f'	'fdp_c_1_2'	'dhap_c_2_3')=1;
EMM('FBA_f'	'fdp_c_1_2_3'	'dhap_c_1_2_3')=1;
EMM('FBA_f'	'fdp_c_1_3'	'dhap_c_1_3')=1;
EMM('FBA_f'	'fdp_c_2'	'dhap_c_2')=1;
EMM('FBA_f'	'fdp_c_2_3'	'dhap_c_1_2')=1;
EMM('FBA_f'	'fdp_c_3'	'dhap_c_1')=1;
EMM('FBA_f'	'fdp_c_4'	'g3p_c_1')=1;
EMM('FBA_f'	'fdp_c_4_5'	'g3p_c_1_2')=1;
EMM('FBA_f'	'fdp_c_4_5_6'	'g3p_c_1_2_3')=1;
EMM('FBA_f'	'fdp_c_4_6'	'g3p_c_1_3')=1;
EMM('FBA_f'	'fdp_c_5'	'g3p_c_2')=1;
EMM('FBA_f'	'fdp_c_5_6'	'g3p_c_2_3')=1;
EMM('FBA_f'	'fdp_c_6'	'g3p_c_3')=1;
EMM('FBA_f'	'g3p_c_1'	'fdp_c_4')=-1;
EMM('FBA_f'	'g3p_c_1_2'	'fdp_c_4_5')=-1;
EMM('FBA_f'	'g3p_c_1_2_3'	'fdp_c_4_5_6')=-1;
EMM('FBA_f'	'g3p_c_1_3'	'fdp_c_4_6')=-1;
EMM('FBA_f'	'g3p_c_2'	'fdp_c_5')=-1;
EMM('FBA_f'	'g3p_c_2_3'	'fdp_c_5_6')=-1;
EMM('FBA_f'	'g3p_c_3'	'fdp_c_6')=-1;
EMM('FUM'	'fum_c_1'	'mal_L_c_1')=0.5;
EMM('FUM'	'fum_c_1'	'mal_L_c_4')=0.5;
EMM('FUM'	'fum_c_1_2'	'mal_L_c_1_2')=0.5;
EMM('FUM'	'fum_c_1_2'	'mal_L_c_3_4')=0.5;
EMM('FUM'	'fum_c_1_2_3'	'mal_L_c_1_2_3')=0.5;
EMM('FUM'	'fum_c_1_2_3'	'mal_L_c_2_3_4')=0.5;
EMM('FUM'	'fum_c_1_2_3_4'	'mal_L_c_1_2_3_4')=1;
EMM('FUM'	'fum_c_1_2_4'	'mal_L_c_1_2_4')=0.5;
EMM('FUM'	'fum_c_1_2_4'	'mal_L_c_1_3_4')=0.5;
EMM('FUM'	'fum_c_1_3'	'mal_L_c_1_3')=0.5;
EMM('FUM'	'fum_c_1_3'	'mal_L_c_2_4')=0.5;
EMM('FUM'	'fum_c_1_3_4'	'mal_L_c_1_2_4')=0.5;
EMM('FUM'	'fum_c_1_3_4'	'mal_L_c_1_3_4')=0.5;
EMM('FUM'	'fum_c_1_4'	'mal_L_c_1_4')=1;
EMM('FUM'	'fum_c_2'	'mal_L_c_2')=0.5;
EMM('FUM'	'fum_c_2'	'mal_L_c_3')=0.5;
EMM('FUM'	'fum_c_2_3'	'mal_L_c_2_3')=1;
EMM('FUM'	'fum_c_2_3_4'	'mal_L_c_1_2_3')=0.5;
EMM('FUM'	'fum_c_2_3_4'	'mal_L_c_2_3_4')=0.5;
EMM('FUM'	'fum_c_2_4'	'mal_L_c_1_3')=0.5;
EMM('FUM'	'fum_c_2_4'	'mal_L_c_2_4')=0.5;
EMM('FUM'	'fum_c_3'	'mal_L_c_2')=0.5;
EMM('FUM'	'fum_c_3'	'mal_L_c_3')=0.5;
EMM('FUM'	'fum_c_3_4'	'mal_L_c_1_2')=0.5;
EMM('FUM'	'fum_c_3_4'	'mal_L_c_3_4')=0.5;
EMM('FUM'	'fum_c_4'	'mal_L_c_1')=0.5;
EMM('FUM'	'fum_c_4'	'mal_L_c_4')=0.5;
EMM('FUM'	'mal_L_c_1'	'fum_c_1')=-0.5;
EMM('FUM'	'mal_L_c_1'	'fum_c_4')=-0.5;
EMM('FUM'	'mal_L_c_1_2'	'fum_c_1_2')=-0.5;
EMM('FUM'	'mal_L_c_1_2'	'fum_c_3_4')=-0.5;
EMM('FUM'	'mal_L_c_1_2_3'	'fum_c_1_2_3')=-0.5;
EMM('FUM'	'mal_L_c_1_2_3'	'fum_c_2_3_4')=-0.5;
EMM('FUM'	'mal_L_c_1_2_3_4'	'fum_c_1_2_3_4')=-1;
EMM('FUM'	'mal_L_c_1_2_4'	'fum_c_1_2_4')=-0.5;
EMM('FUM'	'mal_L_c_1_2_4'	'fum_c_1_3_4')=-0.5;
EMM('FUM'	'mal_L_c_1_3'	'fum_c_1_3')=-0.5;
EMM('FUM'	'mal_L_c_1_3'	'fum_c_2_4')=-0.5;
EMM('FUM'	'mal_L_c_1_3_4'	'fum_c_1_2_4')=-0.5;
EMM('FUM'	'mal_L_c_1_3_4'	'fum_c_1_3_4')=-0.5;
EMM('FUM'	'mal_L_c_1_4'	'fum_c_1_4')=-1;
EMM('FUM'	'mal_L_c_2'	'fum_c_2')=-0.5;
EMM('FUM'	'mal_L_c_2'	'fum_c_3')=-0.5;
EMM('FUM'	'mal_L_c_2_3'	'fum_c_2_3')=-1;
EMM('FUM'	'mal_L_c_2_3_4'	'fum_c_1_2_3')=-0.5;
EMM('FUM'	'mal_L_c_2_3_4'	'fum_c_2_3_4')=-0.5;
EMM('FUM'	'mal_L_c_2_4'	'fum_c_1_3')=-0.5;
EMM('FUM'	'mal_L_c_2_4'	'fum_c_2_4')=-0.5;
EMM('FUM'	'mal_L_c_3'	'fum_c_2')=-0.5;
EMM('FUM'	'mal_L_c_3'	'fum_c_3')=-0.5;
EMM('FUM'	'mal_L_c_3_4'	'fum_c_1_2')=-0.5;
EMM('FUM'	'mal_L_c_3_4'	'fum_c_3_4')=-0.5;
EMM('FUM'	'mal_L_c_4'	'fum_c_1')=-0.5;
EMM('FUM'	'mal_L_c_4'	'fum_c_4')=-0.5;
EMM('G6PDH2r'	'6pgl_c_1'	'g6p_c_1')=-1;
EMM('G6PDH2r'	'6pgl_c_1_2_3'	'g6p_c_1_2_3')=-1;
EMM('G6PDH2r'	'6pgl_c_2'	'g6p_c_2')=-1;
EMM('G6PDH2r'	'6pgl_c_2_3'	'g6p_c_2_3')=-1;
EMM('G6PDH2r'	'6pgl_c_2_3_4_5_6'	'g6p_c_2_3_4_5_6')=-1;
EMM('G6PDH2r'	'6pgl_c_3'	'g6p_c_3')=-1;
EMM('G6PDH2r'	'6pgl_c_3_4_5_6'	'g6p_c_3_4_5_6')=-1;
EMM('G6PDH2r'	'6pgl_c_4'	'g6p_c_4')=-1;
EMM('G6PDH2r'	'6pgl_c_4_5'	'g6p_c_4_5')=-1;
EMM('G6PDH2r'	'6pgl_c_4_5_6'	'g6p_c_4_5_6')=-1;
EMM('G6PDH2r'	'6pgl_c_4_6'	'g6p_c_4_6')=-1;
EMM('G6PDH2r'	'6pgl_c_5'	'g6p_c_5')=-1;
EMM('G6PDH2r'	'6pgl_c_5_6'	'g6p_c_5_6')=-1;
EMM('G6PDH2r'	'6pgl_c_6'	'g6p_c_6')=-1;
EMM('G6PDH2r'	'g6p_c_1'	'6pgl_c_1')=1;
EMM('G6PDH2r'	'g6p_c_1_2_3'	'6pgl_c_1_2_3')=1;
EMM('G6PDH2r'	'g6p_c_2'	'6pgl_c_2')=1;
EMM('G6PDH2r'	'g6p_c_2_3'	'6pgl_c_2_3')=1;
EMM('G6PDH2r'	'g6p_c_2_3_4_5_6'	'6pgl_c_2_3_4_5_6')=1;
EMM('G6PDH2r'	'g6p_c_3'	'6pgl_c_3')=1;
EMM('G6PDH2r'	'g6p_c_3_4_5_6'	'6pgl_c_3_4_5_6')=1;
EMM('G6PDH2r'	'g6p_c_4'	'6pgl_c_4')=1;
EMM('G6PDH2r'	'g6p_c_4_5'	'6pgl_c_4_5')=1;
EMM('G6PDH2r'	'g6p_c_4_5_6'	'6pgl_c_4_5_6')=1;
EMM('G6PDH2r'	'g6p_c_4_6'	'6pgl_c_4_6')=1;
EMM('G6PDH2r'	'g6p_c_5'	'6pgl_c_5')=1;
EMM('G6PDH2r'	'g6p_c_5_6'	'6pgl_c_5_6')=1;
EMM('G6PDH2r'	'g6p_c_6'	'6pgl_c_6')=1;
EMM('GAPD'	'13dpg_c_1'	'g3p_c_1')=-1;
EMM('GAPD'	'13dpg_c_1_2'	'g3p_c_1_2')=-1;
EMM('GAPD'	'13dpg_c_1_2_3'	'g3p_c_1_2_3')=-1;
EMM('GAPD'	'13dpg_c_1_3'	'g3p_c_1_3')=-1;
EMM('GAPD'	'13dpg_c_2'	'g3p_c_2')=-1;
EMM('GAPD'	'13dpg_c_2_3'	'g3p_c_2_3')=-1;
EMM('GAPD'	'13dpg_c_3'	'g3p_c_3')=-1;
EMM('GAPD'	'g3p_c_1'	'13dpg_c_1')=1;
EMM('GAPD'	'g3p_c_1_2'	'13dpg_c_1_2')=1;
EMM('GAPD'	'g3p_c_1_2_3'	'13dpg_c_1_2_3')=1;
EMM('GAPD'	'g3p_c_1_3'	'13dpg_c_1_3')=1;
EMM('GAPD'	'g3p_c_2'	'13dpg_c_2')=1;
EMM('GAPD'	'g3p_c_2_3'	'13dpg_c_2_3')=1;
EMM('GAPD'	'g3p_c_3'	'13dpg_c_3')=1;
EMM('GHMT2'	'gly_c_1'	'ser_L_c_1')=-1;
EMM('GHMT2'	'ser_L_c_1'	'gly_c_1')=1;
EMM('GLCpts'	'g6p_c_1'	'glc_D_e_1')=-1;
EMM('GLCpts'	'g6p_c_1_2'	'glc_D_e_1_2')=-1;
EMM('GLCpts'	'g6p_c_1_2_3'	'glc_D_e_1_2_3')=-1;
EMM('GLCpts'	'g6p_c_1_2_3_4_5_6'	'glc_D_e_1_2_3_4_5_6')=-1;
EMM('GLCpts'	'g6p_c_1_3'	'glc_D_e_1_3')=-1;
EMM('GLCpts'	'g6p_c_2'	'glc_D_e_2')=-1;
EMM('GLCpts'	'g6p_c_2_3'	'glc_D_e_2_3')=-1;
EMM('GLCpts'	'g6p_c_2_3_4_5_6'	'glc_D_e_2_3_4_5_6')=-1;
EMM('GLCpts'	'g6p_c_3'	'glc_D_e_3')=-1;
EMM('GLCpts'	'g6p_c_3_4_5_6'	'glc_D_e_3_4_5_6')=-1;
EMM('GLCpts'	'g6p_c_4'	'glc_D_e_4')=-1;
EMM('GLCpts'	'g6p_c_4_5'	'glc_D_e_4_5')=-1;
EMM('GLCpts'	'g6p_c_4_5_6'	'glc_D_e_4_5_6')=-1;
EMM('GLCpts'	'g6p_c_4_6'	'glc_D_e_4_6')=-1;
EMM('GLCpts'	'g6p_c_5'	'glc_D_e_5')=-1;
EMM('GLCpts'	'g6p_c_5_6'	'glc_D_e_5_6')=-1;
EMM('GLCpts'	'g6p_c_6'	'glc_D_e_6')=-1;
EMM('GLCpts'	'glc_D_e_1'	'g6p_c_1')=1;
EMM('GLCpts'	'glc_D_e_1_2'	'g6p_c_1_2')=1;
EMM('GLCpts'	'glc_D_e_1_2_3'	'g6p_c_1_2_3')=1;
EMM('GLCpts'	'glc_D_e_1_2_3_4_5_6'	'g6p_c_1_2_3_4_5_6')=1;
EMM('GLCpts'	'glc_D_e_1_3'	'g6p_c_1_3')=1;
EMM('GLCpts'	'glc_D_e_2'	'g6p_c_2')=1;
EMM('GLCpts'	'glc_D_e_2_3'	'g6p_c_2_3')=1;
EMM('GLCpts'	'glc_D_e_2_3_4_5_6'	'g6p_c_2_3_4_5_6')=1;
EMM('GLCpts'	'glc_D_e_3'	'g6p_c_3')=1;
EMM('GLCpts'	'glc_D_e_3_4_5_6'	'g6p_c_3_4_5_6')=1;
EMM('GLCpts'	'glc_D_e_4'	'g6p_c_4')=1;
EMM('GLCpts'	'glc_D_e_4_5'	'g6p_c_4_5')=1;
EMM('GLCpts'	'glc_D_e_4_5_6'	'g6p_c_4_5_6')=1;
EMM('GLCpts'	'glc_D_e_4_6'	'g6p_c_4_6')=1;
EMM('GLCpts'	'glc_D_e_5'	'g6p_c_5')=1;
EMM('GLCpts'	'glc_D_e_5_6'	'g6p_c_5_6')=1;
EMM('GLCpts'	'glc_D_e_6'	'g6p_c_6')=1;
EMM('GLCpts'	'pep_c_1'	'pyr_c_1')=1;
EMM('GLCpts'	'pep_c_1_2_3'	'pyr_c_1_2_3')=1;
EMM('GLCpts'	'pep_c_2'	'pyr_c_2')=1;
EMM('GLCpts'	'pep_c_2_3'	'pyr_c_2_3')=1;
EMM('GLCpts'	'pep_c_3'	'pyr_c_3')=1;
EMM('GLCpts'	'pyr_c_1'	'pep_c_1')=-1;
EMM('GLCpts'	'pyr_c_1_2_3'	'pep_c_1_2_3')=-1;
EMM('GLCpts'	'pyr_c_2'	'pep_c_2')=-1;
EMM('GLCpts'	'pyr_c_2_3'	'pep_c_2_3')=-1;
EMM('GLCpts'	'pyr_c_3'	'pep_c_3')=-1;
EMM('GLCt2'	'glc_D_c_1'	'glc_D_e_1')=-1;
EMM('GLCt2'	'glc_D_c_1_2'	'glc_D_e_1_2')=-1;
EMM('GLCt2'	'glc_D_c_1_2_3'	'glc_D_e_1_2_3')=-1;
EMM('GLCt2'	'glc_D_c_1_2_3_4_5_6'	'glc_D_e_1_2_3_4_5_6')=-1;
EMM('GLCt2'	'glc_D_c_1_3'	'glc_D_e_1_3')=-1;
EMM('GLCt2'	'glc_D_c_2'	'glc_D_e_2')=-1;
EMM('GLCt2'	'glc_D_c_2_3'	'glc_D_e_2_3')=-1;
EMM('GLCt2'	'glc_D_c_2_3_4_5_6'	'glc_D_e_2_3_4_5_6')=-1;
EMM('GLCt2'	'glc_D_c_3'	'glc_D_e_3')=-1;
EMM('GLCt2'	'glc_D_c_3_4_5_6'	'glc_D_e_3_4_5_6')=-1;
EMM('GLCt2'	'glc_D_c_4'	'glc_D_e_4')=-1;
EMM('GLCt2'	'glc_D_c_4_5'	'glc_D_e_4_5')=-1;
EMM('GLCt2'	'glc_D_c_4_5_6'	'glc_D_e_4_5_6')=-1;
EMM('GLCt2'	'glc_D_c_4_6'	'glc_D_e_4_6')=-1;
EMM('GLCt2'	'glc_D_c_5'	'glc_D_e_5')=-1;
EMM('GLCt2'	'glc_D_c_5_6'	'glc_D_e_5_6')=-1;
EMM('GLCt2'	'glc_D_c_6'	'glc_D_e_6')=-1;
EMM('GLCt2'	'glc_D_e_1'	'glc_D_c_1')=1;
EMM('GLCt2'	'glc_D_e_1_2'	'glc_D_c_1_2')=1;
EMM('GLCt2'	'glc_D_e_1_2_3'	'glc_D_c_1_2_3')=1;
EMM('GLCt2'	'glc_D_e_1_2_3_4_5_6'	'glc_D_c_1_2_3_4_5_6')=1;
EMM('GLCt2'	'glc_D_e_1_3'	'glc_D_c_1_3')=1;
EMM('GLCt2'	'glc_D_e_2'	'glc_D_c_2')=1;
EMM('GLCt2'	'glc_D_e_2_3'	'glc_D_c_2_3')=1;
EMM('GLCt2'	'glc_D_e_2_3_4_5_6'	'glc_D_c_2_3_4_5_6')=1;
EMM('GLCt2'	'glc_D_e_3'	'glc_D_c_3')=1;
EMM('GLCt2'	'glc_D_e_3_4_5_6'	'glc_D_c_3_4_5_6')=1;
EMM('GLCt2'	'glc_D_e_4'	'glc_D_c_4')=1;
EMM('GLCt2'	'glc_D_e_4_5'	'glc_D_c_4_5')=1;
EMM('GLCt2'	'glc_D_e_4_5_6'	'glc_D_c_4_5_6')=1;
EMM('GLCt2'	'glc_D_e_4_6'	'glc_D_c_4_6')=1;
EMM('GLCt2'	'glc_D_e_5'	'glc_D_c_5')=1;
EMM('GLCt2'	'glc_D_e_5_6'	'glc_D_c_5_6')=1;
EMM('GLCt2'	'glc_D_e_6'	'glc_D_c_6')=1;
EMM('GLNS'	'gln_L_c_1'	'glu_L_c_1')=-1;
EMM('GLNS'	'gln_L_c_2'	'glu_L_c_2')=-1;
EMM('GLNS'	'gln_L_c_2_3'	'glu_L_c_2_3')=-1;
EMM('GLNS'	'gln_L_c_2_3_4'	'glu_L_c_2_3_4')=-1;
EMM('GLNS'	'gln_L_c_2_3_4_5'	'glu_L_c_2_3_4_5')=-1;
EMM('GLNS'	'gln_L_c_2_3_5'	'glu_L_c_2_3_5')=-1;
EMM('GLNS'	'gln_L_c_2_4'	'glu_L_c_2_4')=-1;
EMM('GLNS'	'gln_L_c_2_4_5'	'glu_L_c_2_4_5')=-1;
EMM('GLNS'	'gln_L_c_2_5'	'glu_L_c_2_5')=-1;
EMM('GLNS'	'gln_L_c_3'	'glu_L_c_3')=-1;
EMM('GLNS'	'gln_L_c_3_4'	'glu_L_c_3_4')=-1;
EMM('GLNS'	'gln_L_c_3_4_5'	'glu_L_c_3_4_5')=-1;
EMM('GLNS'	'gln_L_c_3_5'	'glu_L_c_3_5')=-1;
EMM('GLNS'	'gln_L_c_4'	'glu_L_c_4')=-1;
EMM('GLNS'	'gln_L_c_4_5'	'glu_L_c_4_5')=-1;
EMM('GLNS'	'gln_L_c_5'	'glu_L_c_5')=-1;
EMM('GLNS'	'glu_L_c_1'	'gln_L_c_1')=1;
EMM('GLNS'	'glu_L_c_2'	'gln_L_c_2')=1;
EMM('GLNS'	'glu_L_c_2_3'	'gln_L_c_2_3')=1;
EMM('GLNS'	'glu_L_c_2_3_4'	'gln_L_c_2_3_4')=1;
EMM('GLNS'	'glu_L_c_2_3_4_5'	'gln_L_c_2_3_4_5')=1;
EMM('GLNS'	'glu_L_c_2_3_5'	'gln_L_c_2_3_5')=1;
EMM('GLNS'	'glu_L_c_2_4'	'gln_L_c_2_4')=1;
EMM('GLNS'	'glu_L_c_2_4_5'	'gln_L_c_2_4_5')=1;
EMM('GLNS'	'glu_L_c_2_5'	'gln_L_c_2_5')=1;
EMM('GLNS'	'glu_L_c_3'	'gln_L_c_3')=1;
EMM('GLNS'	'glu_L_c_3_4'	'gln_L_c_3_4')=1;
EMM('GLNS'	'glu_L_c_3_4_5'	'gln_L_c_3_4_5')=1;
EMM('GLNS'	'glu_L_c_3_5'	'gln_L_c_3_5')=1;
EMM('GLNS'	'glu_L_c_4'	'gln_L_c_4')=1;
EMM('GLNS'	'glu_L_c_4_5'	'gln_L_c_4_5')=1;
EMM('GLNS'	'glu_L_c_5'	'gln_L_c_5')=1;
EMM('GLUDy_b'	'akg_c_1'	'glu_L_c_1')=1;
EMM('GLUDy_b'	'akg_c_2'	'glu_L_c_2')=1;
EMM('GLUDy_b'	'akg_c_2_3'	'glu_L_c_2_3')=1;
EMM('GLUDy_b'	'akg_c_2_3_4'	'glu_L_c_2_3_4')=1;
EMM('GLUDy_b'	'akg_c_2_3_4_5'	'glu_L_c_2_3_4_5')=1;
EMM('GLUDy_b'	'akg_c_2_3_5'	'glu_L_c_2_3_5')=1;
EMM('GLUDy_b'	'akg_c_2_4'	'glu_L_c_2_4')=1;
EMM('GLUDy_b'	'akg_c_2_4_5'	'glu_L_c_2_4_5')=1;
EMM('GLUDy_b'	'akg_c_2_5'	'glu_L_c_2_5')=1;
EMM('GLUDy_b'	'akg_c_3'	'glu_L_c_3')=1;
EMM('GLUDy_b'	'akg_c_3_4'	'glu_L_c_3_4')=1;
EMM('GLUDy_b'	'akg_c_3_4_5'	'glu_L_c_3_4_5')=1;
EMM('GLUDy_b'	'akg_c_3_5'	'glu_L_c_3_5')=1;
EMM('GLUDy_b'	'akg_c_4'	'glu_L_c_4')=1;
EMM('GLUDy_b'	'akg_c_4_5'	'glu_L_c_4_5')=1;
EMM('GLUDy_b'	'akg_c_5'	'glu_L_c_5')=1;
EMM('GLUDy_b'	'glu_L_c_1'	'akg_c_1')=-1;
EMM('GLUDy_b'	'glu_L_c_2'	'akg_c_2')=-1;
EMM('GLUDy_b'	'glu_L_c_2_3'	'akg_c_2_3')=-1;
EMM('GLUDy_b'	'glu_L_c_2_3_4'	'akg_c_2_3_4')=-1;
EMM('GLUDy_b'	'glu_L_c_2_3_4_5'	'akg_c_2_3_4_5')=-1;
EMM('GLUDy_b'	'glu_L_c_2_3_5'	'akg_c_2_3_5')=-1;
EMM('GLUDy_b'	'glu_L_c_2_4'	'akg_c_2_4')=-1;
EMM('GLUDy_b'	'glu_L_c_2_4_5'	'akg_c_2_4_5')=-1;
EMM('GLUDy_b'	'glu_L_c_2_5'	'akg_c_2_5')=-1;
EMM('GLUDy_b'	'glu_L_c_3'	'akg_c_3')=-1;
EMM('GLUDy_b'	'glu_L_c_3_4'	'akg_c_3_4')=-1;
EMM('GLUDy_b'	'glu_L_c_3_4_5'	'akg_c_3_4_5')=-1;
EMM('GLUDy_b'	'glu_L_c_3_5'	'akg_c_3_5')=-1;
EMM('GLUDy_b'	'glu_L_c_4'	'akg_c_4')=-1;
EMM('GLUDy_b'	'glu_L_c_4_5'	'akg_c_4_5')=-1;
EMM('GLUDy_b'	'glu_L_c_5'	'akg_c_5')=-1;
EMM('GLUDy_f'	'akg_c_1'	'glu_L_c_1')=-1;
EMM('GLUDy_f'	'akg_c_2'	'glu_L_c_2')=-1;
EMM('GLUDy_f'	'akg_c_2_3'	'glu_L_c_2_3')=-1;
EMM('GLUDy_f'	'akg_c_2_3_4'	'glu_L_c_2_3_4')=-1;
EMM('GLUDy_f'	'akg_c_2_3_4_5'	'glu_L_c_2_3_4_5')=-1;
EMM('GLUDy_f'	'akg_c_2_3_5'	'glu_L_c_2_3_5')=-1;
EMM('GLUDy_f'	'akg_c_2_4'	'glu_L_c_2_4')=-1;
EMM('GLUDy_f'	'akg_c_2_4_5'	'glu_L_c_2_4_5')=-1;
EMM('GLUDy_f'	'akg_c_2_5'	'glu_L_c_2_5')=-1;
EMM('GLUDy_f'	'akg_c_3'	'glu_L_c_3')=-1;
EMM('GLUDy_f'	'akg_c_3_4'	'glu_L_c_3_4')=-1;
EMM('GLUDy_f'	'akg_c_3_4_5'	'glu_L_c_3_4_5')=-1;
EMM('GLUDy_f'	'akg_c_3_5'	'glu_L_c_3_5')=-1;
EMM('GLUDy_f'	'akg_c_4'	'glu_L_c_4')=-1;
EMM('GLUDy_f'	'akg_c_4_5'	'glu_L_c_4_5')=-1;
EMM('GLUDy_f'	'akg_c_5'	'glu_L_c_5')=-1;
EMM('GLUDy_f'	'glu_L_c_1'	'akg_c_1')=1;
EMM('GLUDy_f'	'glu_L_c_2'	'akg_c_2')=1;
EMM('GLUDy_f'	'glu_L_c_2_3'	'akg_c_2_3')=1;
EMM('GLUDy_f'	'glu_L_c_2_3_4'	'akg_c_2_3_4')=1;
EMM('GLUDy_f'	'glu_L_c_2_3_4_5'	'akg_c_2_3_4_5')=1;
EMM('GLUDy_f'	'glu_L_c_2_3_5'	'akg_c_2_3_5')=1;
EMM('GLUDy_f'	'glu_L_c_2_4'	'akg_c_2_4')=1;
EMM('GLUDy_f'	'glu_L_c_2_4_5'	'akg_c_2_4_5')=1;
EMM('GLUDy_f'	'glu_L_c_2_5'	'akg_c_2_5')=1;
EMM('GLUDy_f'	'glu_L_c_3'	'akg_c_3')=1;
EMM('GLUDy_f'	'glu_L_c_3_4'	'akg_c_3_4')=1;
EMM('GLUDy_f'	'glu_L_c_3_4_5'	'akg_c_3_4_5')=1;
EMM('GLUDy_f'	'glu_L_c_3_5'	'akg_c_3_5')=1;
EMM('GLUDy_f'	'glu_L_c_4'	'akg_c_4')=1;
EMM('GLUDy_f'	'glu_L_c_4_5'	'akg_c_4_5')=1;
EMM('GLUDy_f'	'glu_L_c_5'	'akg_c_5')=1;
EMM('GLUPRT'	'gln_L_c_1'	'glu_L_c_1')=1;
EMM('GLUPRT'	'gln_L_c_2'	'glu_L_c_2')=1;
EMM('GLUPRT'	'gln_L_c_2_3'	'glu_L_c_2_3')=1;
EMM('GLUPRT'	'gln_L_c_2_3_4'	'glu_L_c_2_3_4')=1;
EMM('GLUPRT'	'gln_L_c_2_3_4_5'	'glu_L_c_2_3_4_5')=1;
EMM('GLUPRT'	'gln_L_c_2_3_5'	'glu_L_c_2_3_5')=1;
EMM('GLUPRT'	'gln_L_c_2_4'	'glu_L_c_2_4')=1;
EMM('GLUPRT'	'gln_L_c_2_4_5'	'glu_L_c_2_4_5')=1;
EMM('GLUPRT'	'gln_L_c_2_5'	'glu_L_c_2_5')=1;
EMM('GLUPRT'	'gln_L_c_3'	'glu_L_c_3')=1;
EMM('GLUPRT'	'gln_L_c_3_4'	'glu_L_c_3_4')=1;
EMM('GLUPRT'	'gln_L_c_3_4_5'	'glu_L_c_3_4_5')=1;
EMM('GLUPRT'	'gln_L_c_3_5'	'glu_L_c_3_5')=1;
EMM('GLUPRT'	'gln_L_c_4'	'glu_L_c_4')=1;
EMM('GLUPRT'	'gln_L_c_4_5'	'glu_L_c_4_5')=1;
EMM('GLUPRT'	'gln_L_c_5'	'glu_L_c_5')=1;
EMM('GLUPRT'	'glu_L_c_1'	'gln_L_c_1')=-1;
EMM('GLUPRT'	'glu_L_c_2'	'gln_L_c_2')=-1;
EMM('GLUPRT'	'glu_L_c_2_3'	'gln_L_c_2_3')=-1;
EMM('GLUPRT'	'glu_L_c_2_3_4'	'gln_L_c_2_3_4')=-1;
EMM('GLUPRT'	'glu_L_c_2_3_4_5'	'gln_L_c_2_3_4_5')=-1;
EMM('GLUPRT'	'glu_L_c_2_3_5'	'gln_L_c_2_3_5')=-1;
EMM('GLUPRT'	'glu_L_c_2_4'	'gln_L_c_2_4')=-1;
EMM('GLUPRT'	'glu_L_c_2_4_5'	'gln_L_c_2_4_5')=-1;
EMM('GLUPRT'	'glu_L_c_2_5'	'gln_L_c_2_5')=-1;
EMM('GLUPRT'	'glu_L_c_3'	'gln_L_c_3')=-1;
EMM('GLUPRT'	'glu_L_c_3_4'	'gln_L_c_3_4')=-1;
EMM('GLUPRT'	'glu_L_c_3_4_5'	'gln_L_c_3_4_5')=-1;
EMM('GLUPRT'	'glu_L_c_3_5'	'gln_L_c_3_5')=-1;
EMM('GLUPRT'	'glu_L_c_4'	'gln_L_c_4')=-1;
EMM('GLUPRT'	'glu_L_c_4_5'	'gln_L_c_4_5')=-1;
EMM('GLUPRT'	'glu_L_c_5'	'gln_L_c_5')=-1;
EMM('GLYCL_b'	'co2_c_1'	'gly_c_1')=1;
EMM('GLYCL_b'	'gly_c_1'	'co2_c_1')=-1;
EMM('GLYCL_f'	'co2_c_1'	'gly_c_1')=-1;
EMM('GLYCL_f'	'gly_c_1'	'co2_c_1')=1;
EMM('GMPS2'	'gln_L_c_1'	'glu_L_c_1')=1;
EMM('GMPS2'	'gln_L_c_2'	'glu_L_c_2')=1;
EMM('GMPS2'	'gln_L_c_2_3'	'glu_L_c_2_3')=1;
EMM('GMPS2'	'gln_L_c_2_3_4'	'glu_L_c_2_3_4')=1;
EMM('GMPS2'	'gln_L_c_2_3_4_5'	'glu_L_c_2_3_4_5')=1;
EMM('GMPS2'	'gln_L_c_2_3_5'	'glu_L_c_2_3_5')=1;
EMM('GMPS2'	'gln_L_c_2_4'	'glu_L_c_2_4')=1;
EMM('GMPS2'	'gln_L_c_2_4_5'	'glu_L_c_2_4_5')=1;
EMM('GMPS2'	'gln_L_c_2_5'	'glu_L_c_2_5')=1;
EMM('GMPS2'	'gln_L_c_3'	'glu_L_c_3')=1;
EMM('GMPS2'	'gln_L_c_3_4'	'glu_L_c_3_4')=1;
EMM('GMPS2'	'gln_L_c_3_4_5'	'glu_L_c_3_4_5')=1;
EMM('GMPS2'	'gln_L_c_3_5'	'glu_L_c_3_5')=1;
EMM('GMPS2'	'gln_L_c_4'	'glu_L_c_4')=1;
EMM('GMPS2'	'gln_L_c_4_5'	'glu_L_c_4_5')=1;
EMM('GMPS2'	'gln_L_c_5'	'glu_L_c_5')=1;
EMM('GMPS2'	'glu_L_c_1'	'gln_L_c_1')=-1;
EMM('GMPS2'	'glu_L_c_2'	'gln_L_c_2')=-1;
EMM('GMPS2'	'glu_L_c_2_3'	'gln_L_c_2_3')=-1;
EMM('GMPS2'	'glu_L_c_2_3_4'	'gln_L_c_2_3_4')=-1;
EMM('GMPS2'	'glu_L_c_2_3_4_5'	'gln_L_c_2_3_4_5')=-1;
EMM('GMPS2'	'glu_L_c_2_3_5'	'gln_L_c_2_3_5')=-1;
EMM('GMPS2'	'glu_L_c_2_4'	'gln_L_c_2_4')=-1;
EMM('GMPS2'	'glu_L_c_2_4_5'	'gln_L_c_2_4_5')=-1;
EMM('GMPS2'	'glu_L_c_2_5'	'gln_L_c_2_5')=-1;
EMM('GMPS2'	'glu_L_c_3'	'gln_L_c_3')=-1;
EMM('GMPS2'	'glu_L_c_3_4'	'gln_L_c_3_4')=-1;
EMM('GMPS2'	'glu_L_c_3_4_5'	'gln_L_c_3_4_5')=-1;
EMM('GMPS2'	'glu_L_c_3_5'	'gln_L_c_3_5')=-1;
EMM('GMPS2'	'glu_L_c_4'	'gln_L_c_4')=-1;
EMM('GMPS2'	'glu_L_c_4_5'	'gln_L_c_4_5')=-1;
EMM('GMPS2'	'glu_L_c_5'	'gln_L_c_5')=-1;
EMM('GND'	'6pgc_c_1'	'co2_c_1')=1;
EMM('GND'	'6pgc_c_2'	'ru5p_D_c_1')=1;
EMM('GND'	'6pgc_c_2_3'	'ru5p_D_c_1_2')=1;
EMM('GND'	'6pgc_c_2_3_4_5_6'	'ru5p_D_c_1_2_3_4_5')=1;
EMM('GND'	'6pgc_c_3'	'ru5p_D_c_2')=1;
EMM('GND'	'6pgc_c_3_4_5_6'	'ru5p_D_c_2_3_4_5')=1;
EMM('GND'	'6pgc_c_4'	'ru5p_D_c_3')=1;
EMM('GND'	'6pgc_c_4_5'	'ru5p_D_c_3_4')=1;
EMM('GND'	'6pgc_c_4_5_6'	'ru5p_D_c_3_4_5')=1;
EMM('GND'	'6pgc_c_4_6'	'ru5p_D_c_3_5')=1;
EMM('GND'	'6pgc_c_5'	'ru5p_D_c_4')=1;
EMM('GND'	'6pgc_c_5_6'	'ru5p_D_c_4_5')=1;
EMM('GND'	'6pgc_c_6'	'ru5p_D_c_5')=1;
EMM('GND'	'co2_c_1'	'6pgc_c_1')=-1;
EMM('GND'	'ru5p_D_c_1'	'6pgc_c_2')=-1;
EMM('GND'	'ru5p_D_c_1_2'	'6pgc_c_2_3')=-1;
EMM('GND'	'ru5p_D_c_1_2_3_4_5'	'6pgc_c_2_3_4_5_6')=-1;
EMM('GND'	'ru5p_D_c_2'	'6pgc_c_3')=-1;
EMM('GND'	'ru5p_D_c_2_3_4_5'	'6pgc_c_3_4_5_6')=-1;
EMM('GND'	'ru5p_D_c_3'	'6pgc_c_4')=-1;
EMM('GND'	'ru5p_D_c_3_4'	'6pgc_c_4_5')=-1;
EMM('GND'	'ru5p_D_c_3_4_5'	'6pgc_c_4_5_6')=-1;
EMM('GND'	'ru5p_D_c_3_5'	'6pgc_c_4_6')=-1;
EMM('GND'	'ru5p_D_c_4'	'6pgc_c_5')=-1;
EMM('GND'	'ru5p_D_c_4_5'	'6pgc_c_5_6')=-1;
EMM('GND'	'ru5p_D_c_5'	'6pgc_c_6')=-1;
EMM('HCO3E_b'	'co2_c_1'	'hco3_c_1')=-1;
EMM('HCO3E_b'	'hco3_c_1'	'co2_c_1')=1;
EMM('HCO3E_f'	'co2_c_1'	'hco3_c_1')=1;
EMM('HCO3E_f'	'hco3_c_1'	'co2_c_1')=-1;
EMM('HEX1'	'g6p_c_1'	'glc_D_c_1')=-1;
EMM('HEX1'	'g6p_c_1_2'	'glc_D_c_1_2')=-1;
EMM('HEX1'	'g6p_c_1_2_3'	'glc_D_c_1_2_3')=-1;
EMM('HEX1'	'g6p_c_1_2_3_4_5_6'	'glc_D_c_1_2_3_4_5_6')=-1;
EMM('HEX1'	'g6p_c_1_3'	'glc_D_c_1_3')=-1;
EMM('HEX1'	'g6p_c_2'	'glc_D_c_2')=-1;
EMM('HEX1'	'g6p_c_2_3'	'glc_D_c_2_3')=-1;
EMM('HEX1'	'g6p_c_2_3_4_5_6'	'glc_D_c_2_3_4_5_6')=-1;
EMM('HEX1'	'g6p_c_3'	'glc_D_c_3')=-1;
EMM('HEX1'	'g6p_c_3_4_5_6'	'glc_D_c_3_4_5_6')=-1;
EMM('HEX1'	'g6p_c_4'	'glc_D_c_4')=-1;
EMM('HEX1'	'g6p_c_4_5'	'glc_D_c_4_5')=-1;
EMM('HEX1'	'g6p_c_4_5_6'	'glc_D_c_4_5_6')=-1;
EMM('HEX1'	'g6p_c_4_6'	'glc_D_c_4_6')=-1;
EMM('HEX1'	'g6p_c_5'	'glc_D_c_5')=-1;
EMM('HEX1'	'g6p_c_5_6'	'glc_D_c_5_6')=-1;
EMM('HEX1'	'g6p_c_6'	'glc_D_c_6')=-1;
EMM('HEX1'	'glc_D_c_1'	'g6p_c_1')=1;
EMM('HEX1'	'glc_D_c_1_2'	'g6p_c_1_2')=1;
EMM('HEX1'	'glc_D_c_1_2_3'	'g6p_c_1_2_3')=1;
EMM('HEX1'	'glc_D_c_1_2_3_4_5_6'	'g6p_c_1_2_3_4_5_6')=1;
EMM('HEX1'	'glc_D_c_1_3'	'g6p_c_1_3')=1;
EMM('HEX1'	'glc_D_c_2'	'g6p_c_2')=1;
EMM('HEX1'	'glc_D_c_2_3'	'g6p_c_2_3')=1;
EMM('HEX1'	'glc_D_c_2_3_4_5_6'	'g6p_c_2_3_4_5_6')=1;
EMM('HEX1'	'glc_D_c_3'	'g6p_c_3')=1;
EMM('HEX1'	'glc_D_c_3_4_5_6'	'g6p_c_3_4_5_6')=1;
EMM('HEX1'	'glc_D_c_4'	'g6p_c_4')=1;
EMM('HEX1'	'glc_D_c_4_5'	'g6p_c_4_5')=1;
EMM('HEX1'	'glc_D_c_4_5_6'	'g6p_c_4_5_6')=1;
EMM('HEX1'	'glc_D_c_4_6'	'g6p_c_4_6')=1;
EMM('HEX1'	'glc_D_c_5'	'g6p_c_5')=1;
EMM('HEX1'	'glc_D_c_5_6'	'g6p_c_5_6')=1;
EMM('HEX1'	'glc_D_c_6'	'g6p_c_6')=1;
EMM('HSDy_b'	'aspsa_c_1'	'hom_L_c_1')=1;
EMM('HSDy_b'	'aspsa_c_1_2'	'hom_L_c_1_2')=1;
EMM('HSDy_b'	'aspsa_c_1_2_3'	'hom_L_c_1_2_3')=1;
EMM('HSDy_b'	'aspsa_c_1_2_3_4'	'hom_L_c_1_2_3_4')=1;
EMM('HSDy_b'	'aspsa_c_1_2_4'	'hom_L_c_1_2_4')=1;
EMM('HSDy_b'	'aspsa_c_1_3'	'hom_L_c_1_3')=1;
EMM('HSDy_b'	'aspsa_c_1_3_4'	'hom_L_c_1_3_4')=1;
EMM('HSDy_b'	'aspsa_c_1_4'	'hom_L_c_1_4')=1;
EMM('HSDy_b'	'aspsa_c_2'	'hom_L_c_2')=1;
EMM('HSDy_b'	'aspsa_c_2_3'	'hom_L_c_2_3')=1;
EMM('HSDy_b'	'aspsa_c_2_3_4'	'hom_L_c_2_3_4')=1;
EMM('HSDy_b'	'aspsa_c_2_4'	'hom_L_c_2_4')=1;
EMM('HSDy_b'	'aspsa_c_3'	'hom_L_c_3')=1;
EMM('HSDy_b'	'aspsa_c_3_4'	'hom_L_c_3_4')=1;
EMM('HSDy_b'	'aspsa_c_4'	'hom_L_c_4')=1;
EMM('HSDy_b'	'hom_L_c_1'	'aspsa_c_1')=-1;
EMM('HSDy_b'	'hom_L_c_1_2'	'aspsa_c_1_2')=-1;
EMM('HSDy_b'	'hom_L_c_1_2_3'	'aspsa_c_1_2_3')=-1;
EMM('HSDy_b'	'hom_L_c_1_2_3_4'	'aspsa_c_1_2_3_4')=-1;
EMM('HSDy_b'	'hom_L_c_1_2_4'	'aspsa_c_1_2_4')=-1;
EMM('HSDy_b'	'hom_L_c_1_3'	'aspsa_c_1_3')=-1;
EMM('HSDy_b'	'hom_L_c_1_3_4'	'aspsa_c_1_3_4')=-1;
EMM('HSDy_b'	'hom_L_c_1_4'	'aspsa_c_1_4')=-1;
EMM('HSDy_b'	'hom_L_c_2'	'aspsa_c_2')=-1;
EMM('HSDy_b'	'hom_L_c_2_3'	'aspsa_c_2_3')=-1;
EMM('HSDy_b'	'hom_L_c_2_3_4'	'aspsa_c_2_3_4')=-1;
EMM('HSDy_b'	'hom_L_c_2_4'	'aspsa_c_2_4')=-1;
EMM('HSDy_b'	'hom_L_c_3'	'aspsa_c_3')=-1;
EMM('HSDy_b'	'hom_L_c_3_4'	'aspsa_c_3_4')=-1;
EMM('HSDy_b'	'hom_L_c_4'	'aspsa_c_4')=-1;
EMM('HSDy_f'	'aspsa_c_1'	'hom_L_c_1')=-1;
EMM('HSDy_f'	'aspsa_c_1_2'	'hom_L_c_1_2')=-1;
EMM('HSDy_f'	'aspsa_c_1_2_3'	'hom_L_c_1_2_3')=-1;
EMM('HSDy_f'	'aspsa_c_1_2_3_4'	'hom_L_c_1_2_3_4')=-1;
EMM('HSDy_f'	'aspsa_c_1_2_4'	'hom_L_c_1_2_4')=-1;
EMM('HSDy_f'	'aspsa_c_1_3'	'hom_L_c_1_3')=-1;
EMM('HSDy_f'	'aspsa_c_1_3_4'	'hom_L_c_1_3_4')=-1;
EMM('HSDy_f'	'aspsa_c_1_4'	'hom_L_c_1_4')=-1;
EMM('HSDy_f'	'aspsa_c_2'	'hom_L_c_2')=-1;
EMM('HSDy_f'	'aspsa_c_2_3'	'hom_L_c_2_3')=-1;
EMM('HSDy_f'	'aspsa_c_2_3_4'	'hom_L_c_2_3_4')=-1;
EMM('HSDy_f'	'aspsa_c_2_4'	'hom_L_c_2_4')=-1;
EMM('HSDy_f'	'aspsa_c_3'	'hom_L_c_3')=-1;
EMM('HSDy_f'	'aspsa_c_3_4'	'hom_L_c_3_4')=-1;
EMM('HSDy_f'	'aspsa_c_4'	'hom_L_c_4')=-1;
EMM('HSDy_f'	'hom_L_c_1'	'aspsa_c_1')=1;
EMM('HSDy_f'	'hom_L_c_1_2'	'aspsa_c_1_2')=1;
EMM('HSDy_f'	'hom_L_c_1_2_3'	'aspsa_c_1_2_3')=1;
EMM('HSDy_f'	'hom_L_c_1_2_3_4'	'aspsa_c_1_2_3_4')=1;
EMM('HSDy_f'	'hom_L_c_1_2_4'	'aspsa_c_1_2_4')=1;
EMM('HSDy_f'	'hom_L_c_1_3'	'aspsa_c_1_3')=1;
EMM('HSDy_f'	'hom_L_c_1_3_4'	'aspsa_c_1_3_4')=1;
EMM('HSDy_f'	'hom_L_c_1_4'	'aspsa_c_1_4')=1;
EMM('HSDy_f'	'hom_L_c_2'	'aspsa_c_2')=1;
EMM('HSDy_f'	'hom_L_c_2_3'	'aspsa_c_2_3')=1;
EMM('HSDy_f'	'hom_L_c_2_3_4'	'aspsa_c_2_3_4')=1;
[truncated: 1,938 more rows]
