# Supplementary material for: A Method to Constrain Genome-Scale Models with 13C Labeling Data
Source: PLoS Comput Biol. 2015 Sep 17;11(9):e1004363. doi: 10.1371/journal.pcbi.1004363 (PMC4574858; doi:10.1371/journal.pcbi.1004363)
Supplement: S1 Code — GAMS files, input files and expected outputs for the nine strains considered (wild type at 5, 6 and 7 hrs, pyk KO at 5, 6 and 7 hrs and pgi KO at 16, 21 and 23 hrs) for the data fits. (GZ) [file pcbi.1004363.s004.gz › GAMSfiles/pyk7h/emu_carbon_numbers.txt]

ncarbons('13dpg_c_1')=1.0
ncarbons('13dpg_c_1_2')=2.0
ncarbons('13dpg_c_1_2_3')=3.0
ncarbons('13dpg_c_1_3')=2.0
ncarbons('13dpg_c_2')=1.0
ncarbons('13dpg_c_2_3')=2.0
ncarbons('13dpg_c_3')=1.0
ncarbons('25aics_c_10')=1.0
ncarbons('25aics_c_10_11')=2.0
ncarbons('25aics_c_10_11_12')=3.0
ncarbons('25aics_c_10_11_12_13')=4.0
ncarbons('25aics_c_10_11_13')=3.0
ncarbons('25aics_c_10_12')=2.0
ncarbons('25aics_c_10_12_13')=3.0
ncarbons('25aics_c_10_13')=2.0
ncarbons('25aics_c_11')=1.0
ncarbons('25aics_c_11_12')=2.0
ncarbons('25aics_c_11_12_13')=3.0
ncarbons('25aics_c_11_13')=2.0
ncarbons('25aics_c_12')=1.0
ncarbons('25aics_c_12_13')=2.0
ncarbons('25aics_c_13')=1.0
ncarbons('2ddg6p_c_1')=1.0
ncarbons('2ddg6p_c_1_2_3')=3.0
ncarbons('2ddg6p_c_2')=1.0
ncarbons('2ddg6p_c_2_3')=2.0
ncarbons('2ddg6p_c_3')=1.0
ncarbons('2ddg6p_c_4')=1.0
ncarbons('2ddg6p_c_4_5')=2.0
ncarbons('2ddg6p_c_4_5_6')=3.0
ncarbons('2ddg6p_c_4_6')=2.0
ncarbons('2ddg6p_c_5')=1.0
ncarbons('2ddg6p_c_5_6')=2.0
ncarbons('2ddg6p_c_6')=1.0
ncarbons('2pg_c_1')=1.0
ncarbons('2pg_c_1_2')=2.0
ncarbons('2pg_c_1_2_3')=3.0
ncarbons('2pg_c_1_3')=2.0
ncarbons('2pg_c_2')=1.0
ncarbons('2pg_c_2_3')=2.0
ncarbons('2pg_c_3')=1.0
ncarbons('3pg_c_1')=1.0
ncarbons('3pg_c_1_2')=2.0
ncarbons('3pg_c_1_2_3')=3.0
ncarbons('3pg_c_1_3')=2.0
ncarbons('3pg_c_2')=1.0
ncarbons('3pg_c_2_3')=2.0
ncarbons('3pg_c_3')=1.0
ncarbons('3php_c_1')=1.0
ncarbons('3psme_c_10')=1.0
ncarbons('4abut_c_1')=1.0
ncarbons('4abut_c_1_2')=2.0
ncarbons('4abut_c_1_2_3')=3.0
ncarbons('4abut_c_1_2_3_4')=4.0
ncarbons('4abut_c_1_2_4')=3.0
ncarbons('4abut_c_1_3')=2.0
ncarbons('4abut_c_1_3_4')=3.0
ncarbons('4abut_c_1_4')=2.0
ncarbons('4abut_c_2')=1.0
ncarbons('4abut_c_2_3')=2.0
ncarbons('4abut_c_2_3_4')=3.0
ncarbons('4abut_c_2_4')=2.0
ncarbons('4abut_c_3')=1.0
ncarbons('4abut_c_3_4')=2.0
ncarbons('4abut_c_4')=1.0
ncarbons('4abutn_c_1')=1.0
ncarbons('4abutn_c_1_2')=2.0
ncarbons('4abutn_c_1_2_3')=3.0
ncarbons('4abutn_c_1_2_3_4')=4.0
ncarbons('4abutn_c_1_2_4')=3.0
ncarbons('4abutn_c_1_3')=2.0
ncarbons('4abutn_c_1_3_4')=3.0
ncarbons('4abutn_c_1_4')=2.0
ncarbons('4abutn_c_2')=1.0
ncarbons('4abutn_c_2_3')=2.0
ncarbons('4abutn_c_2_3_4')=3.0
ncarbons('4abutn_c_2_4')=2.0
ncarbons('4abutn_c_3')=1.0
ncarbons('4abutn_c_3_4')=2.0
ncarbons('4abutn_c_4')=1.0
ncarbons('4pasp_c_1')=1.0
ncarbons('4pasp_c_1_2')=2.0
ncarbons('4pasp_c_1_2_3')=3.0
ncarbons('4pasp_c_1_2_3_4')=4.0
ncarbons('4pasp_c_1_2_4')=3.0
ncarbons('4pasp_c_1_3')=2.0
ncarbons('4pasp_c_1_3_4')=3.0
ncarbons('4pasp_c_1_4')=2.0
ncarbons('4pasp_c_2')=1.0
ncarbons('4pasp_c_2_3')=2.0
ncarbons('4pasp_c_2_3_4')=3.0
ncarbons('4pasp_c_2_4')=2.0
ncarbons('4pasp_c_3')=1.0
ncarbons('4pasp_c_3_4')=2.0
ncarbons('4pasp_c_4')=1.0
ncarbons('6pgc_c_1')=1.0
ncarbons('6pgc_c_1_2_3')=3.0
ncarbons('6pgc_c_2')=1.0
ncarbons('6pgc_c_2_3')=2.0
ncarbons('6pgc_c_2_3_4_5_6')=5.0
ncarbons('6pgc_c_3')=1.0
ncarbons('6pgc_c_3_4_5_6')=4.0
ncarbons('6pgc_c_4')=1.0
ncarbons('6pgc_c_4_5')=2.0
ncarbons('6pgc_c_4_5_6')=3.0
ncarbons('6pgc_c_4_6')=2.0
ncarbons('6pgc_c_5')=1.0
ncarbons('6pgc_c_5_6')=2.0
ncarbons('6pgc_c_6')=1.0
ncarbons('6pgl_c_1')=1.0
ncarbons('6pgl_c_1_2_3')=3.0
ncarbons('6pgl_c_2')=1.0
ncarbons('6pgl_c_2_3')=2.0
ncarbons('6pgl_c_2_3_4_5_6')=5.0
ncarbons('6pgl_c_3')=1.0
ncarbons('6pgl_c_3_4_5_6')=4.0
ncarbons('6pgl_c_4')=1.0
ncarbons('6pgl_c_4_5')=2.0
ncarbons('6pgl_c_4_5_6')=3.0
ncarbons('6pgl_c_4_6')=2.0
ncarbons('6pgl_c_5')=1.0
ncarbons('6pgl_c_5_6')=2.0
ncarbons('6pgl_c_6')=1.0
ncarbons('TAC3_c_1')=1.0
ncarbons('TAC3_c_1_2')=2.0
ncarbons('TAC3_c_1_2_3')=3.0
ncarbons('TAC3_c_1_2_3e4p_c_1_2_3_4')=7.0
ncarbons('TAC3_c_1_2_3g3p_c_1_2_3')=6.0
ncarbons('TAC3_c_1_3')=2.0
ncarbons('TAC3_c_2')=1.0
ncarbons('TAC3_c_2_3')=2.0
ncarbons('TAC3_c_2_3g3p_c_1_2_3')=5.0
ncarbons('TAC3_c_3')=1.0
ncarbons('TAC3_c_3e4p_c_1')=2.0
ncarbons('TAC3_c_3e4p_c_1_2_3_4')=5.0
ncarbons('TAC3_c_3g3p_c_1_2_3')=4.0
ncarbons('TKC2_c_1')=1.0
ncarbons('TKC2_c_1_2')=2.0
ncarbons('TKC2_c_1_2e4p_c_1')=3.0
ncarbons('TKC2_c_1_2e4p_c_1_2_3_4')=6.0
ncarbons('TKC2_c_1_2g3p_c_1_2_3')=5.0
ncarbons('TKC2_c_1_2r5p_c_1')=3.0
ncarbons('TKC2_c_1_2r5p_c_1_2_3_4_5')=7.0
ncarbons('TKC2_c_1e4p_c_1')=2.0
ncarbons('TKC2_c_1r5p_c_1')=2.0
ncarbons('TKC2_c_2')=1.0
ncarbons('TKC2_c_2e4p_c_1')=2.0
ncarbons('TKC2_c_2e4p_c_1_2_3_4')=5.0
ncarbons('TKC2_c_2g3p_c_1_2_3')=4.0
ncarbons('TKC2_c_2r5p_c_1')=2.0
ncarbons('acald_c_1')=1.0
ncarbons('acald_c_1_2')=2.0
ncarbons('acald_c_2')=1.0
ncarbons('accoa_c_1')=1.0
ncarbons('accoa_c_1_2')=2.0
ncarbons('accoa_c_1_2glx_c_1')=3.0
ncarbons('accoa_c_1_2glx_c_1_2')=4.0
ncarbons('accoa_c_1_2glx_c_2')=3.0
ncarbons('accoa_c_1_2oaa_c_1')=3.0
ncarbons('accoa_c_1_2oaa_c_1_2')=4.0
ncarbons('accoa_c_1_2oaa_c_2')=3.0
ncarbons('accoa_c_1_2oaa_c_2_3')=4.0
ncarbons('accoa_c_1_2oaa_c_3')=3.0
ncarbons('accoa_c_1glx_c_1')=2.0
ncarbons('accoa_c_1glx_c_1_2')=3.0
ncarbons('accoa_c_1glx_c_2')=2.0
ncarbons('accoa_c_1oaa_c_1')=2.0
ncarbons('accoa_c_1oaa_c_1_2')=3.0
ncarbons('accoa_c_1oaa_c_2')=2.0
ncarbons('accoa_c_1oaa_c_2_3')=3.0
ncarbons('accoa_c_1oaa_c_3')=2.0
ncarbons('accoa_c_2')=1.0
ncarbons('accoa_c_2glx_c_1')=2.0
ncarbons('accoa_c_2glx_c_1_2')=3.0
ncarbons('accoa_c_2glx_c_2')=2.0
ncarbons('accoa_c_2oaa_c_1')=2.0
ncarbons('accoa_c_2oaa_c_1_2')=3.0
ncarbons('accoa_c_2oaa_c_2')=2.0
ncarbons('accoa_c_2oaa_c_2_3')=3.0
ncarbons('accoa_c_2oaa_c_3')=2.0
ncarbons('acg5p_c_1')=1.0
ncarbons('acg5p_c_2')=1.0
ncarbons('acg5p_c_2_3')=2.0
ncarbons('acg5p_c_2_3_4')=3.0
ncarbons('acg5p_c_2_3_4_5')=4.0
ncarbons('acg5p_c_2_3_5')=3.0
ncarbons('acg5p_c_2_4')=2.0
ncarbons('acg5p_c_2_4_5')=3.0
ncarbons('acg5p_c_2_5')=2.0
ncarbons('acg5p_c_3')=1.0
ncarbons('acg5p_c_3_4')=2.0
ncarbons('acg5p_c_3_4_5')=3.0
ncarbons('acg5p_c_3_5')=2.0
ncarbons('acg5p_c_4')=1.0
ncarbons('acg5p_c_4_5')=2.0
ncarbons('acg5p_c_5')=1.0
ncarbons('acg5sa_c_1')=1.0
ncarbons('acg5sa_c_2')=1.0
ncarbons('acg5sa_c_2_3')=2.0
ncarbons('acg5sa_c_2_3_4')=3.0
ncarbons('acg5sa_c_2_3_4_5')=4.0
ncarbons('acg5sa_c_2_3_5')=3.0
ncarbons('acg5sa_c_2_4')=2.0
ncarbons('acg5sa_c_2_4_5')=3.0
ncarbons('acg5sa_c_2_5')=2.0
ncarbons('acg5sa_c_3')=1.0
ncarbons('acg5sa_c_3_4')=2.0
ncarbons('acg5sa_c_3_4_5')=3.0
ncarbons('acg5sa_c_3_5')=2.0
ncarbons('acg5sa_c_4')=1.0
ncarbons('acg5sa_c_4_5')=2.0
ncarbons('acg5sa_c_5')=1.0
ncarbons('acglu_c_1')=1.0
ncarbons('acglu_c_2')=1.0
ncarbons('acglu_c_2_3')=2.0
ncarbons('acglu_c_2_3_4')=3.0
ncarbons('acglu_c_2_3_4_5')=4.0
ncarbons('acglu_c_2_3_5')=3.0
ncarbons('acglu_c_2_4')=2.0
ncarbons('acglu_c_2_4_5')=3.0
ncarbons('acglu_c_2_5')=2.0
ncarbons('acglu_c_3')=1.0
ncarbons('acglu_c_3_4')=2.0
ncarbons('acglu_c_3_4_5')=3.0
ncarbons('acglu_c_3_5')=2.0
ncarbons('acglu_c_4')=1.0
ncarbons('acglu_c_4_5')=2.0
ncarbons('acglu_c_5')=1.0
ncarbons('acorn_c_1')=1.0
ncarbons('acorn_c_2')=1.0
ncarbons('acorn_c_2_3')=2.0
ncarbons('acorn_c_2_3_4')=3.0
ncarbons('acorn_c_2_3_4_5')=4.0
ncarbons('acorn_c_2_3_5')=3.0
ncarbons('acorn_c_2_4')=2.0
ncarbons('acorn_c_2_4_5')=3.0
ncarbons('acorn_c_2_5')=2.0
ncarbons('acorn_c_3')=1.0
ncarbons('acorn_c_3_4')=2.0
ncarbons('acorn_c_3_4_5')=3.0
ncarbons('acorn_c_3_5')=2.0
ncarbons('acorn_c_4')=1.0
ncarbons('acorn_c_4_5')=2.0
ncarbons('acorn_c_5')=1.0
ncarbons('agm_c_1')=1.0
ncarbons('agm_c_1_2')=2.0
ncarbons('agm_c_1_2_3')=3.0
ncarbons('agm_c_1_2_3_4')=4.0
ncarbons('agm_c_1_2_4')=3.0
ncarbons('agm_c_1_3')=2.0
ncarbons('agm_c_1_3_4')=3.0
ncarbons('agm_c_1_4')=2.0
ncarbons('agm_c_2')=1.0
ncarbons('agm_c_2_3')=2.0
ncarbons('agm_c_2_3_4')=3.0
ncarbons('agm_c_2_4')=2.0
ncarbons('agm_c_3')=1.0
ncarbons('agm_c_3_4')=2.0
ncarbons('agm_c_4')=1.0
ncarbons('akg_c_1')=1.0
ncarbons('akg_c_2')=1.0
ncarbons('akg_c_2_3')=2.0
ncarbons('akg_c_2_3_4')=3.0
ncarbons('akg_c_2_3_4_5')=4.0
ncarbons('akg_c_2_3_5')=3.0
ncarbons('akg_c_2_4')=2.0
ncarbons('akg_c_2_4_5')=3.0
ncarbons('akg_c_2_5')=2.0
ncarbons('akg_c_3')=1.0
ncarbons('akg_c_3_4')=2.0
ncarbons('akg_c_3_4_5')=3.0
ncarbons('akg_c_3_5')=2.0
ncarbons('akg_c_4')=1.0
ncarbons('akg_c_4_5')=2.0
ncarbons('akg_c_5')=1.0
ncarbons('ala_L_c_1')=1.0
ncarbons('ala_L_c_1_2_3')=3.0
ncarbons('ala_L_c_2')=1.0
ncarbons('ala_L_c_2_3')=2.0
ncarbons('ala_L_c_3')=1.0
ncarbons('arg_L_c_1')=1.0
ncarbons('arg_L_c_2')=1.0
ncarbons('arg_L_c_2_3')=2.0
ncarbons('arg_L_c_2_3_4')=3.0
ncarbons('arg_L_c_2_3_4_5')=4.0
ncarbons('arg_L_c_2_3_5')=3.0
ncarbons('arg_L_c_2_4')=2.0
ncarbons('arg_L_c_2_4_5')=3.0
ncarbons('arg_L_c_2_5')=2.0
ncarbons('arg_L_c_3')=1.0
ncarbons('arg_L_c_3_4')=2.0
ncarbons('arg_L_c_3_4_5')=3.0
ncarbons('arg_L_c_3_5')=2.0
ncarbons('arg_L_c_4')=1.0
ncarbons('arg_L_c_4_5')=2.0
ncarbons('arg_L_c_5')=1.0
ncarbons('argsuc_c_1')=1.0
ncarbons('argsuc_c_10')=1.0
ncarbons('argsuc_c_2')=1.0
ncarbons('argsuc_c_2_3')=2.0
ncarbons('argsuc_c_2_3_4')=3.0
ncarbons('argsuc_c_2_3_4_5')=4.0
ncarbons('argsuc_c_2_3_5')=3.0
ncarbons('argsuc_c_2_4')=2.0
ncarbons('argsuc_c_2_4_5')=3.0
ncarbons('argsuc_c_2_5')=2.0
ncarbons('argsuc_c_3')=1.0
ncarbons('argsuc_c_3_4')=2.0
ncarbons('argsuc_c_3_4_5')=3.0
ncarbons('argsuc_c_3_5')=2.0
ncarbons('argsuc_c_4')=1.0
ncarbons('argsuc_c_4_5')=2.0
ncarbons('argsuc_c_5')=1.0
ncarbons('argsuc_c_7')=1.0
ncarbons('argsuc_c_7_10')=2.0
ncarbons('argsuc_c_7_8')=2.0
ncarbons('argsuc_c_7_8_10')=3.0
ncarbons('argsuc_c_7_8_9')=3.0
ncarbons('argsuc_c_7_8_9_10')=4.0
ncarbons('argsuc_c_7_9')=2.0
ncarbons('argsuc_c_7_9_10')=3.0
ncarbons('argsuc_c_8')=1.0
ncarbons('argsuc_c_8_10')=2.0
ncarbons('argsuc_c_8_9')=2.0
ncarbons('argsuc_c_8_9_10')=3.0
ncarbons('argsuc_c_9')=1.0
ncarbons('argsuc_c_9_10')=2.0
ncarbons('asp_L_c_1')=1.0
ncarbons('asp_L_c_1_2')=2.0
ncarbons('asp_L_c_1_2_3')=3.0
ncarbons('asp_L_c_1_2_3_4')=4.0
ncarbons('asp_L_c_1_2_4')=3.0
ncarbons('asp_L_c_1_3')=2.0
ncarbons('asp_L_c_1_3_4')=3.0
ncarbons('asp_L_c_1_4')=2.0
ncarbons('asp_L_c_2')=1.0
ncarbons('asp_L_c_2_3')=2.0
ncarbons('asp_L_c_2_3_4')=3.0
ncarbons('asp_L_c_2_4')=2.0
ncarbons('asp_L_c_3')=1.0
ncarbons('asp_L_c_3_4')=2.0
ncarbons('asp_L_c_4')=1.0
ncarbons('aspsa_c_1')=1.0
ncarbons('aspsa_c_1_2')=2.0
ncarbons('aspsa_c_1_2_3')=3.0
ncarbons('aspsa_c_1_2_3_4')=4.0
ncarbons('aspsa_c_1_2_4')=3.0
ncarbons('aspsa_c_1_3')=2.0
ncarbons('aspsa_c_1_3_4')=3.0
ncarbons('aspsa_c_1_4')=2.0
ncarbons('aspsa_c_2')=1.0
ncarbons('aspsa_c_2_3')=2.0
ncarbons('aspsa_c_2_3_4')=3.0
ncarbons('aspsa_c_2_4')=2.0
ncarbons('aspsa_c_3')=1.0
ncarbons('aspsa_c_3_4')=2.0
ncarbons('aspsa_c_4')=1.0
ncarbons('chor_c_10')=1.0
ncarbons('cit_c_1')=1.0
ncarbons('cit_c_1_2')=2.0
ncarbons('cit_c_2')=1.0
ncarbons('cit_c_2_3')=2.0
ncarbons('cit_c_2_3_4')=3.0
ncarbons('cit_c_2_3_4_5')=4.0
ncarbons('cit_c_2_3_5')=3.0
ncarbons('cit_c_2_4')=2.0
ncarbons('cit_c_2_4_5')=3.0
ncarbons('cit_c_2_5')=2.0
ncarbons('cit_c_3')=1.0
ncarbons('cit_c_3_4')=2.0
ncarbons('cit_c_3_4_5')=3.0
ncarbons('cit_c_3_4_5_6')=4.0
ncarbons('cit_c_3_4_6')=3.0
ncarbons('cit_c_3_5')=2.0
ncarbons('cit_c_3_5_6')=3.0
ncarbons('cit_c_3_6')=2.0
ncarbons('cit_c_4')=1.0
ncarbons('cit_c_4_5')=2.0
ncarbons('cit_c_4_5_6')=3.0
ncarbons('cit_c_4_6')=2.0
ncarbons('cit_c_5')=1.0
ncarbons('cit_c_5_6')=2.0
ncarbons('cit_c_6')=1.0
ncarbons('citr_L_c_1')=1.0
ncarbons('citr_L_c_2')=1.0
ncarbons('citr_L_c_2_3')=2.0
ncarbons('citr_L_c_2_3_4')=3.0
ncarbons('citr_L_c_2_3_4_5')=4.0
ncarbons('citr_L_c_2_3_5')=3.0
ncarbons('citr_L_c_2_4')=2.0
ncarbons('citr_L_c_2_4_5')=3.0
ncarbons('citr_L_c_2_5')=2.0
ncarbons('citr_L_c_3')=1.0
ncarbons('citr_L_c_3_4')=2.0
ncarbons('citr_L_c_3_4_5')=3.0
ncarbons('citr_L_c_3_5')=2.0
ncarbons('citr_L_c_4')=1.0
ncarbons('citr_L_c_4_5')=2.0
ncarbons('citr_L_c_5')=1.0
ncarbons('co2_c_1')=1.0
ncarbons('co2_c_1pep_c_1')=2.0
ncarbons('co2_c_1pep_c_1_2')=3.0
ncarbons('co2_c_1pep_c_1_2_3')=4.0
ncarbons('co2_c_1pep_c_1_3')=3.0
ncarbons('co2_c_1pep_c_2')=2.0
ncarbons('co2_c_1pep_c_2_3')=3.0
ncarbons('co2_c_1pep_c_3')=2.0
ncarbons('dcamp_c_1')=1.0
ncarbons('dcamp_c_1_2')=2.0
ncarbons('dcamp_c_1_2_3')=3.0
ncarbons('dcamp_c_1_2_3_4')=4.0
ncarbons('dcamp_c_1_2_4')=3.0
ncarbons('dcamp_c_1_3')=2.0
ncarbons('dcamp_c_1_3_4')=3.0
ncarbons('dcamp_c_1_4')=2.0
ncarbons('dcamp_c_2')=1.0
ncarbons('dcamp_c_2_3')=2.0
ncarbons('dcamp_c_2_3_4')=3.0
ncarbons('dcamp_c_2_4')=2.0
ncarbons('dcamp_c_3')=1.0
ncarbons('dcamp_c_3_4')=2.0
ncarbons('dcamp_c_4')=1.0
ncarbons('dha_c_1')=1.0
ncarbons('dha_c_1_2')=2.0
ncarbons('dha_c_1_2_3')=3.0
ncarbons('dha_c_1_3')=2.0
ncarbons('dha_c_2')=1.0
ncarbons('dha_c_2_3')=2.0
ncarbons('dha_c_3')=1.0
ncarbons('dhap_c_1')=1.0
ncarbons('dhap_c_1_2')=2.0
ncarbons('dhap_c_1_2_3')=3.0
ncarbons('dhap_c_1_2_3g3p_c_1_2_3')=6.0
ncarbons('dhap_c_1_3')=2.0
ncarbons('dhap_c_2')=1.0
ncarbons('dhap_c_2_3')=2.0
ncarbons('dhap_c_3')=1.0
ncarbons('e4p_c_1')=1.0
ncarbons('e4p_c_1_2_3_4')=4.0
ncarbons('e4p_c_2')=1.0
ncarbons('e4p_c_2_3')=2.0
ncarbons('e4p_c_2_3_4')=3.0
ncarbons('e4p_c_2_4')=2.0
ncarbons('e4p_c_3')=1.0
ncarbons('e4p_c_3_4')=2.0
ncarbons('e4p_c_4')=1.0
ncarbons('etoh_c_1_2')=2.0
ncarbons('etoh_e_1_2')=2.0
ncarbons('f6p_c_1')=1.0
ncarbons('f6p_c_1_2')=2.0
ncarbons('f6p_c_1_2_3')=3.0
ncarbons('f6p_c_1_2_3_4_5_6')=6.0
ncarbons('f6p_c_1_3')=2.0
ncarbons('f6p_c_2')=1.0
ncarbons('f6p_c_2_3')=2.0
ncarbons('f6p_c_2_3_4_5_6')=5.0
ncarbons('f6p_c_3')=1.0
ncarbons('f6p_c_3_4_5_6')=4.0
ncarbons('f6p_c_4')=1.0
ncarbons('f6p_c_4_5')=2.0
ncarbons('f6p_c_4_5_6')=3.0
ncarbons('f6p_c_4_6')=2.0
ncarbons('f6p_c_5')=1.0
ncarbons('f6p_c_5_6')=2.0
ncarbons('f6p_c_6')=1.0
ncarbons('fdp_c_1')=1.0
ncarbons('fdp_c_1_2')=2.0
ncarbons('fdp_c_1_2_3')=3.0
ncarbons('fdp_c_1_2_3_4_5_6')=6.0
ncarbons('fdp_c_1_3')=2.0
ncarbons('fdp_c_2')=1.0
ncarbons('fdp_c_2_3')=2.0
ncarbons('fdp_c_3')=1.0
ncarbons('fdp_c_4')=1.0
ncarbons('fdp_c_4_5')=2.0
ncarbons('fdp_c_4_5_6')=3.0
ncarbons('fdp_c_4_6')=2.0
ncarbons('fdp_c_5')=1.0
ncarbons('fdp_c_5_6')=2.0
ncarbons('fdp_c_6')=1.0
ncarbons('fum_c_1')=1.0
ncarbons('fum_c_1_2')=2.0
ncarbons('fum_c_1_2_3')=3.0
ncarbons('fum_c_1_2_3_4')=4.0
ncarbons('fum_c_1_2_4')=3.0
ncarbons('fum_c_1_3')=2.0
ncarbons('fum_c_1_3_4')=3.0
ncarbons('fum_c_1_4')=2.0
ncarbons('fum_c_2')=1.0
ncarbons('fum_c_2_3')=2.0
ncarbons('fum_c_2_3_4')=3.0
ncarbons('fum_c_2_4')=2.0
ncarbons('fum_c_3')=1.0
ncarbons('fum_c_3_4')=2.0
ncarbons('fum_c_4')=1.0
ncarbons('g3p_c_1')=1.0
ncarbons('g3p_c_1_2')=2.0
ncarbons('g3p_c_1_2_3')=3.0
ncarbons('g3p_c_1_3')=2.0
ncarbons('g3p_c_2')=1.0
ncarbons('g3p_c_2_3')=2.0
ncarbons('g3p_c_3')=1.0
ncarbons('g6p_c_1')=1.0
ncarbons('g6p_c_1_2')=2.0
ncarbons('g6p_c_1_2_3')=3.0
ncarbons('g6p_c_1_2_3_4_5_6')=6.0
ncarbons('g6p_c_1_3')=2.0
ncarbons('g6p_c_2')=1.0
ncarbons('g6p_c_2_3')=2.0
ncarbons('g6p_c_2_3_4_5_6')=5.0
ncarbons('g6p_c_3')=1.0
ncarbons('g6p_c_3_4_5_6')=4.0
ncarbons('g6p_c_4')=1.0
ncarbons('g6p_c_4_5')=2.0
ncarbons('g6p_c_4_5_6')=3.0
ncarbons('g6p_c_4_6')=2.0
ncarbons('g6p_c_5')=1.0
ncarbons('g6p_c_5_6')=2.0
ncarbons('g6p_c_6')=1.0
ncarbons('gar_c_6')=1.0
ncarbons('glc_D_c_1')=1.0
ncarbons('glc_D_c_1_2')=2.0
ncarbons('glc_D_c_1_2_3')=3.0
ncarbons('glc_D_c_1_2_3_4_5_6')=6.0
ncarbons('glc_D_c_1_3')=2.0
ncarbons('glc_D_c_2')=1.0
ncarbons('glc_D_c_2_3')=2.0
ncarbons('glc_D_c_2_3_4_5_6')=5.0
ncarbons('glc_D_c_3')=1.0
ncarbons('glc_D_c_3_4_5_6')=4.0
ncarbons('glc_D_c_4')=1.0
ncarbons('glc_D_c_4_5')=2.0
ncarbons('glc_D_c_4_5_6')=3.0
ncarbons('glc_D_c_4_6')=2.0
ncarbons('glc_D_c_5')=1.0
ncarbons('glc_D_c_5_6')=2.0
ncarbons('glc_D_c_6')=1.0
ncarbons('glc_D_e_1')=1.0
ncarbons('glc_D_e_1_2')=2.0
ncarbons('glc_D_e_1_2_3')=3.0
ncarbons('glc_D_e_1_2_3_4_5_6')=6.0
ncarbons('glc_D_e_1_3')=2.0
ncarbons('glc_D_e_2')=1.0
ncarbons('glc_D_e_2_3')=2.0
ncarbons('glc_D_e_2_3_4_5_6')=5.0
ncarbons('glc_D_e_3')=1.0
ncarbons('glc_D_e_3_4_5_6')=4.0
ncarbons('glc_D_e_4')=1.0
ncarbons('glc_D_e_4_5')=2.0
ncarbons('glc_D_e_4_5_6')=3.0
ncarbons('glc_D_e_4_6')=2.0
ncarbons('glc_D_e_5')=1.0
ncarbons('glc_D_e_5_6')=2.0
ncarbons('glc_D_e_6')=1.0
ncarbons('gln_L_c_1')=1.0
ncarbons('gln_L_c_2')=1.0
ncarbons('gln_L_c_2_3')=2.0
ncarbons('gln_L_c_2_3_4')=3.0
ncarbons('gln_L_c_2_3_4_5')=4.0
ncarbons('gln_L_c_2_3_5')=3.0
ncarbons('gln_L_c_2_4')=2.0
ncarbons('gln_L_c_2_4_5')=3.0
ncarbons('gln_L_c_2_5')=2.0
ncarbons('gln_L_c_3')=1.0
ncarbons('gln_L_c_3_4')=2.0
ncarbons('gln_L_c_3_4_5')=3.0
ncarbons('gln_L_c_3_5')=2.0
ncarbons('gln_L_c_4')=1.0
ncarbons('gln_L_c_4_5')=2.0
ncarbons('gln_L_c_5')=1.0
ncarbons('glu_L_c_1')=1.0
ncarbons('glu_L_c_2')=1.0
ncarbons('glu_L_c_2_3')=2.0
ncarbons('glu_L_c_2_3_4')=3.0
ncarbons('glu_L_c_2_3_4_5')=4.0
ncarbons('glu_L_c_2_3_5')=3.0
ncarbons('glu_L_c_2_4')=2.0
ncarbons('glu_L_c_2_4_5')=3.0
ncarbons('glu_L_c_2_5')=2.0
ncarbons('glu_L_c_3')=1.0
ncarbons('glu_L_c_3_4')=2.0
ncarbons('glu_L_c_3_4_5')=3.0
ncarbons('glu_L_c_3_5')=2.0
ncarbons('glu_L_c_4')=1.0
ncarbons('glu_L_c_4_5')=2.0
ncarbons('glu_L_c_5')=1.0
ncarbons('glx_c_1')=1.0
ncarbons('glx_c_1_2')=2.0
ncarbons('glx_c_2')=1.0
ncarbons('gly_c_1')=1.0
ncarbons('hco3_c_1')=1.0
ncarbons('hom_L_c_1')=1.0
ncarbons('hom_L_c_1_2')=2.0
ncarbons('hom_L_c_1_2_3')=3.0
ncarbons('hom_L_c_1_2_3_4')=4.0
ncarbons('hom_L_c_1_2_4')=3.0
ncarbons('hom_L_c_1_3')=2.0
ncarbons('hom_L_c_1_3_4')=3.0
ncarbons('hom_L_c_1_4')=2.0
ncarbons('hom_L_c_2')=1.0
ncarbons('hom_L_c_2_3')=2.0
ncarbons('hom_L_c_2_3_4')=3.0
ncarbons('hom_L_c_2_4')=2.0
ncarbons('hom_L_c_3')=1.0
ncarbons('hom_L_c_3_4')=2.0
ncarbons('hom_L_c_4')=1.0
ncarbons('icit_c_1')=1.0
ncarbons('icit_c_1_2')=2.0
ncarbons('icit_c_2')=1.0
ncarbons('icit_c_2_3')=2.0
ncarbons('icit_c_2_3_4')=3.0
ncarbons('icit_c_2_3_4_5')=4.0
ncarbons('icit_c_2_3_5')=3.0
ncarbons('icit_c_2_4')=2.0
ncarbons('icit_c_2_4_5')=3.0
ncarbons('icit_c_2_5')=2.0
ncarbons('icit_c_3')=1.0
ncarbons('icit_c_3_4')=2.0
ncarbons('icit_c_3_4_5')=3.0
ncarbons('icit_c_3_4_5_6')=4.0
ncarbons('icit_c_3_4_6')=3.0
ncarbons('icit_c_3_5')=2.0
ncarbons('icit_c_3_5_6')=3.0
ncarbons('icit_c_3_6')=2.0
ncarbons('icit_c_4')=1.0
ncarbons('icit_c_4_5')=2.0
ncarbons('icit_c_4_5_6')=3.0
ncarbons('icit_c_4_6')=2.0
ncarbons('icit_c_5')=1.0
ncarbons('icit_c_5_6')=2.0
ncarbons('icit_c_6')=1.0
ncarbons('lac_L_c_1')=1.0
ncarbons('lac_L_c_1_2_3')=3.0
ncarbons('lac_L_c_2')=1.0
ncarbons('lac_L_c_2_3')=2.0
ncarbons('lac_L_c_3')=1.0
ncarbons('lac_L_e_1')=1.0
ncarbons('lac_L_e_1_2_3')=3.0
ncarbons('lac_L_e_2')=1.0
ncarbons('lac_L_e_2_3')=2.0
ncarbons('lac_L_e_3')=1.0
ncarbons('mal_L_c_1')=1.0
ncarbons('mal_L_c_1_2')=2.0
ncarbons('mal_L_c_1_2_3')=3.0
ncarbons('mal_L_c_1_2_3_4')=4.0
ncarbons('mal_L_c_1_2_4')=3.0
ncarbons('mal_L_c_1_3')=2.0
ncarbons('mal_L_c_1_3_4')=3.0
ncarbons('mal_L_c_1_4')=2.0
ncarbons('mal_L_c_2')=1.0
ncarbons('mal_L_c_2_3')=2.0
ncarbons('mal_L_c_2_3_4')=3.0
ncarbons('mal_L_c_2_4')=2.0
ncarbons('mal_L_c_3')=1.0
ncarbons('mal_L_c_3_4')=2.0
ncarbons('mal_L_c_4')=1.0
ncarbons('oaa_c_1')=1.0
ncarbons('oaa_c_1_2')=2.0
ncarbons('oaa_c_1_2_3')=3.0
ncarbons('oaa_c_1_2_3_4')=4.0
ncarbons('oaa_c_1_2_4')=3.0
ncarbons('oaa_c_1_3')=2.0
ncarbons('oaa_c_1_3_4')=3.0
ncarbons('oaa_c_1_4')=2.0
ncarbons('oaa_c_2')=1.0
ncarbons('oaa_c_2_3')=2.0
ncarbons('oaa_c_2_3_4')=3.0
ncarbons('oaa_c_2_4')=2.0
ncarbons('oaa_c_3')=1.0
ncarbons('oaa_c_3_4')=2.0
ncarbons('oaa_c_4')=1.0
ncarbons('orn_c_1')=1.0
ncarbons('orn_c_2')=1.0
ncarbons('orn_c_2_3')=2.0
ncarbons('orn_c_2_3_4')=3.0
ncarbons('orn_c_2_3_4_5')=4.0
ncarbons('orn_c_2_3_5')=3.0
ncarbons('orn_c_2_4')=2.0
ncarbons('orn_c_2_4_5')=3.0
ncarbons('orn_c_2_5')=2.0
ncarbons('orn_c_3')=1.0
ncarbons('orn_c_3_4')=2.0
ncarbons('orn_c_3_4_5')=3.0
ncarbons('orn_c_3_5')=2.0
ncarbons('orn_c_4')=1.0
ncarbons('orn_c_4_5')=2.0
ncarbons('orn_c_5')=1.0
ncarbons('pep_c_1')=1.0
ncarbons('pep_c_1_2')=2.0
ncarbons('pep_c_1_2_3')=3.0
ncarbons('pep_c_1_3')=2.0
ncarbons('pep_c_2')=1.0
ncarbons('pep_c_2_3')=2.0
ncarbons('pep_c_3')=1.0
ncarbons('phom_c_1')=1.0
ncarbons('phom_c_3')=1.0
ncarbons('phom_c_3_4')=2.0
ncarbons('phom_c_4')=1.0
ncarbons('pphn_c_10')=1.0
ncarbons('prpp_c_1')=1.0
ncarbons('prpp_c_1_2')=2.0
ncarbons('prpp_c_1_2_3_4_5')=5.0
ncarbons('prpp_c_2')=1.0
ncarbons('prpp_c_2_3_4_5')=4.0
ncarbons('prpp_c_3')=1.0
ncarbons('prpp_c_3_4')=2.0
ncarbons('prpp_c_3_4_5')=3.0
ncarbons('prpp_c_3_5')=2.0
ncarbons('prpp_c_4')=1.0
ncarbons('prpp_c_4_5')=2.0
ncarbons('prpp_c_5')=1.0
ncarbons('pser_L_c_1')=1.0
ncarbons('ptrc_c_1')=1.0
ncarbons('ptrc_c_1_2')=2.0
ncarbons('ptrc_c_1_2_3')=3.0
ncarbons('ptrc_c_1_2_3_4')=4.0
ncarbons('ptrc_c_1_2_4')=3.0
ncarbons('ptrc_c_1_3')=2.0
ncarbons('ptrc_c_1_3_4')=3.0
ncarbons('ptrc_c_1_4')=2.0
ncarbons('ptrc_c_2')=1.0
ncarbons('ptrc_c_2_3')=2.0
ncarbons('ptrc_c_2_3_4')=3.0
ncarbons('ptrc_c_2_4')=2.0
ncarbons('ptrc_c_3')=1.0
ncarbons('ptrc_c_3_4')=2.0
ncarbons('ptrc_c_4')=1.0
ncarbons('pyr_c_1')=1.0
ncarbons('pyr_c_1_2_3')=3.0
ncarbons('pyr_c_2')=1.0
ncarbons('pyr_c_2_3')=2.0
ncarbons('pyr_c_3')=1.0
ncarbons('r5p_c_1')=1.0
ncarbons('r5p_c_1_2')=2.0
ncarbons('r5p_c_1_2_3_4_5')=5.0
ncarbons('r5p_c_2')=1.0
ncarbons('r5p_c_2_3_4_5')=4.0
ncarbons('r5p_c_3')=1.0
ncarbons('r5p_c_3_4')=2.0
ncarbons('r5p_c_3_4_5')=3.0
ncarbons('r5p_c_3_5')=2.0
ncarbons('r5p_c_4')=1.0
ncarbons('r5p_c_4_5')=2.0
ncarbons('r5p_c_5')=1.0
ncarbons('ru5p_D_c_1')=1.0
ncarbons('ru5p_D_c_1_2')=2.0
ncarbons('ru5p_D_c_1_2_3_4_5')=5.0
ncarbons('ru5p_D_c_2')=1.0
ncarbons('ru5p_D_c_2_3_4_5')=4.0
ncarbons('ru5p_D_c_3')=1.0
ncarbons('ru5p_D_c_3_4')=2.0
ncarbons('ru5p_D_c_3_4_5')=3.0
ncarbons('ru5p_D_c_3_5')=2.0
ncarbons('ru5p_D_c_4')=1.0
ncarbons('ru5p_D_c_4_5')=2.0
ncarbons('ru5p_D_c_5')=1.0
ncarbons('s7p_c_1')=1.0
ncarbons('s7p_c_1_2')=2.0
ncarbons('s7p_c_1_2_3')=3.0
ncarbons('s7p_c_1_2_3_4_5_6_7')=7.0
ncarbons('s7p_c_1_3')=2.0
ncarbons('s7p_c_2')=1.0
ncarbons('s7p_c_2_3')=2.0
ncarbons('s7p_c_3')=1.0
ncarbons('s7p_c_3_4')=2.0
ncarbons('s7p_c_3_4_5_6_7')=5.0
ncarbons('s7p_c_4')=1.0
ncarbons('s7p_c_4_5_6_7')=4.0
ncarbons('s7p_c_5')=1.0
ncarbons('s7p_c_5_6')=2.0
ncarbons('s7p_c_5_6_7')=3.0
ncarbons('s7p_c_5_7')=2.0
ncarbons('s7p_c_6')=1.0
ncarbons('s7p_c_6_7')=2.0
ncarbons('s7p_c_7')=1.0
ncarbons('ser_L_c_1')=1.0
ncarbons('succ_c_1')=1.0
ncarbons('succ_c_1_2')=2.0
ncarbons('succ_c_1_2_3')=3.0
ncarbons('succ_c_1_2_3_4')=4.0
ncarbons('succ_c_1_2_4')=3.0
ncarbons('succ_c_1_3')=2.0
ncarbons('succ_c_1_3_4')=3.0
ncarbons('succ_c_1_4')=2.0
ncarbons('succ_c_2')=1.0
ncarbons('succ_c_2_3')=2.0
ncarbons('succ_c_2_3_4')=3.0
ncarbons('succ_c_2_4')=2.0
ncarbons('succ_c_3')=1.0
ncarbons('succ_c_3_4')=2.0
ncarbons('succ_c_4')=1.0
ncarbons('succoa_c_1')=1.0
ncarbons('succoa_c_1_2')=2.0
ncarbons('succoa_c_1_2_3')=3.0
ncarbons('succoa_c_1_2_3_4')=4.0
ncarbons('succoa_c_1_2_4')=3.0
ncarbons('succoa_c_1_3')=2.0
ncarbons('succoa_c_1_3_4')=3.0
ncarbons('succoa_c_1_4')=2.0
ncarbons('succoa_c_2')=1.0
ncarbons('succoa_c_2_3')=2.0
ncarbons('succoa_c_2_3_4')=3.0
ncarbons('succoa_c_2_4')=2.0
ncarbons('succoa_c_3')=1.0
ncarbons('succoa_c_3_4')=2.0
ncarbons('succoa_c_4')=1.0
ncarbons('sucsal_c_1')=1.0
ncarbons('sucsal_c_1_2')=2.0
ncarbons('sucsal_c_1_2_3')=3.0
ncarbons('sucsal_c_1_2_3_4')=4.0
ncarbons('sucsal_c_1_2_4')=3.0
ncarbons('sucsal_c_1_3')=2.0
ncarbons('sucsal_c_1_3_4')=3.0
ncarbons('sucsal_c_1_4')=2.0
ncarbons('sucsal_c_2')=1.0
ncarbons('sucsal_c_2_3')=2.0
ncarbons('sucsal_c_2_3_4')=3.0
ncarbons('sucsal_c_2_4')=2.0
ncarbons('sucsal_c_3')=1.0
ncarbons('sucsal_c_3_4')=2.0
ncarbons('sucsal_c_4')=1.0
ncarbons('thr_L_c_1')=1.0
ncarbons('thr_L_c_3')=1.0
ncarbons('thr_L_c_3_4')=2.0
ncarbons('thr_L_c_4')=1.0
ncarbons('xu5p_D_c_1')=1.0
ncarbons('xu5p_D_c_1_2')=2.0
ncarbons('xu5p_D_c_1_2_3_4_5')=5.0
ncarbons('xu5p_D_c_2')=1.0
ncarbons('xu5p_D_c_2_3_4_5')=4.0
ncarbons('xu5p_D_c_3')=1.0
ncarbons('xu5p_D_c_3_4')=2.0
ncarbons('xu5p_D_c_3_4_5')=3.0
ncarbons('xu5p_D_c_3_5')=2.0
ncarbons('xu5p_D_c_4')=1.0
ncarbons('xu5p_D_c_4_5')=2.0
ncarbons('xu5p_D_c_5')=1.0
