# Supplementary material for: A Method to Constrain Genome-Scale Models with 13C Labeling Data
Source: PLoS Comput Biol. 2015 Sep 17;11(9):e1004363. doi: 10.1371/journal.pcbi.1004363 (PMC4574858; doi:10.1371/journal.pcbi.1004363)
Supplement: S1 Code — GAMS files, input files and expected outputs for the nine strains considered (wild type at 5, 6 and 7 hrs, pyk KO at 5, 6 and 7 hrs and pgi KO at 16, 21 and 23 hrs) for the data fits. (GZ) [file pcbi.1004363.s004.gz › GAMSfiles/pyk7h/all_emu.txt]

/ 
'13dpg_c_1'
'13dpg_c_1_2'
'13dpg_c_1_2_3'
'13dpg_c_1_3'
'13dpg_c_2'
'13dpg_c_2_3'
'13dpg_c_3'
'25aics_c_10'
'25aics_c_10_11'
'25aics_c_10_11_12'
'25aics_c_10_11_12_13'
'25aics_c_10_11_13'
'25aics_c_10_12'
'25aics_c_10_12_13'
'25aics_c_10_13'
'25aics_c_11'
'25aics_c_11_12'
'25aics_c_11_12_13'
'25aics_c_11_13'
'25aics_c_12'
'25aics_c_12_13'
'25aics_c_13'
'2ddg6p_c_1'
'2ddg6p_c_1_2_3'
'2ddg6p_c_2'
'2ddg6p_c_2_3'
'2ddg6p_c_3'
'2ddg6p_c_4'
'2ddg6p_c_4_5'
'2ddg6p_c_4_5_6'
'2ddg6p_c_4_6'
'2ddg6p_c_5'
'2ddg6p_c_5_6'
'2ddg6p_c_6'
'2pg_c_1'
'2pg_c_1_2'
'2pg_c_1_2_3'
'2pg_c_1_3'
'2pg_c_2'
'2pg_c_2_3'
'2pg_c_3'
'3pg_c_1'
'3pg_c_1_2'
'3pg_c_1_2_3'
'3pg_c_1_3'
'3pg_c_2'
'3pg_c_2_3'
'3pg_c_3'
'3php_c_1'
'3psme_c_10'
'4abut_c_1'
'4abut_c_1_2'
'4abut_c_1_2_3'
'4abut_c_1_2_3_4'
'4abut_c_1_2_4'
'4abut_c_1_3'
'4abut_c_1_3_4'
'4abut_c_1_4'
'4abut_c_2'
'4abut_c_2_3'
'4abut_c_2_3_4'
'4abut_c_2_4'
'4abut_c_3'
'4abut_c_3_4'
'4abut_c_4'
'4abutn_c_1'
'4abutn_c_1_2'
'4abutn_c_1_2_3'
'4abutn_c_1_2_3_4'
'4abutn_c_1_2_4'
'4abutn_c_1_3'
'4abutn_c_1_3_4'
'4abutn_c_1_4'
'4abutn_c_2'
'4abutn_c_2_3'
'4abutn_c_2_3_4'
'4abutn_c_2_4'
'4abutn_c_3'
'4abutn_c_3_4'
'4abutn_c_4'
'4pasp_c_1'
'4pasp_c_1_2'
'4pasp_c_1_2_3'
'4pasp_c_1_2_3_4'
'4pasp_c_1_2_4'
'4pasp_c_1_3'
'4pasp_c_1_3_4'
'4pasp_c_1_4'
'4pasp_c_2'
'4pasp_c_2_3'
'4pasp_c_2_3_4'
'4pasp_c_2_4'
'4pasp_c_3'
'4pasp_c_3_4'
'4pasp_c_4'
'6pgc_c_1'
'6pgc_c_1_2_3'
'6pgc_c_2'
'6pgc_c_2_3'
'6pgc_c_2_3_4_5_6'
'6pgc_c_3'
'6pgc_c_3_4_5_6'
'6pgc_c_4'
'6pgc_c_4_5'
'6pgc_c_4_5_6'
'6pgc_c_4_6'
'6pgc_c_5'
'6pgc_c_5_6'
'6pgc_c_6'
'6pgl_c_1'
'6pgl_c_1_2_3'
'6pgl_c_2'
'6pgl_c_2_3'
'6pgl_c_2_3_4_5_6'
'6pgl_c_3'
'6pgl_c_3_4_5_6'
'6pgl_c_4'
'6pgl_c_4_5'
'6pgl_c_4_5_6'
'6pgl_c_4_6'
'6pgl_c_5'
'6pgl_c_5_6'
'6pgl_c_6'
'TAC3_c_1'
'TAC3_c_1_2'
'TAC3_c_1_2_3'
'TAC3_c_1_2_3e4p_c_1_2_3_4'
'TAC3_c_1_2_3g3p_c_1_2_3'
'TAC3_c_1_3'
'TAC3_c_2'
'TAC3_c_2_3'
'TAC3_c_2_3g3p_c_1_2_3'
'TAC3_c_3'
'TAC3_c_3e4p_c_1'
'TAC3_c_3e4p_c_1_2_3_4'
'TAC3_c_3g3p_c_1_2_3'
'TKC2_c_1'
'TKC2_c_1_2'
'TKC2_c_1_2e4p_c_1'
'TKC2_c_1_2e4p_c_1_2_3_4'
'TKC2_c_1_2g3p_c_1_2_3'
'TKC2_c_1_2r5p_c_1'
'TKC2_c_1_2r5p_c_1_2_3_4_5'
'TKC2_c_1e4p_c_1'
'TKC2_c_1r5p_c_1'
'TKC2_c_2'
'TKC2_c_2e4p_c_1'
'TKC2_c_2e4p_c_1_2_3_4'
'TKC2_c_2g3p_c_1_2_3'
'TKC2_c_2r5p_c_1'
'acald_c_1'
'acald_c_1_2'
'acald_c_2'
'accoa_c_1'
'accoa_c_1_2'
'accoa_c_1_2glx_c_1'
'accoa_c_1_2glx_c_1_2'
'accoa_c_1_2glx_c_2'
'accoa_c_1_2oaa_c_1'
'accoa_c_1_2oaa_c_1_2'
'accoa_c_1_2oaa_c_2'
'accoa_c_1_2oaa_c_2_3'
'accoa_c_1_2oaa_c_3'
'accoa_c_1glx_c_1'
'accoa_c_1glx_c_1_2'
'accoa_c_1glx_c_2'
'accoa_c_1oaa_c_1'
'accoa_c_1oaa_c_1_2'
'accoa_c_1oaa_c_2'
'accoa_c_1oaa_c_2_3'
'accoa_c_1oaa_c_3'
'accoa_c_2'
'accoa_c_2glx_c_1'
'accoa_c_2glx_c_1_2'
'accoa_c_2glx_c_2'
'accoa_c_2oaa_c_1'
'accoa_c_2oaa_c_1_2'
'accoa_c_2oaa_c_2'
'accoa_c_2oaa_c_2_3'
'accoa_c_2oaa_c_3'
'acg5p_c_1'
'acg5p_c_2'
'acg5p_c_2_3'
'acg5p_c_2_3_4'
'acg5p_c_2_3_4_5'
'acg5p_c_2_3_5'
'acg5p_c_2_4'
'acg5p_c_2_4_5'
'acg5p_c_2_5'
'acg5p_c_3'
'acg5p_c_3_4'
'acg5p_c_3_4_5'
'acg5p_c_3_5'
'acg5p_c_4'
'acg5p_c_4_5'
'acg5p_c_5'
'acg5sa_c_1'
'acg5sa_c_2'
'acg5sa_c_2_3'
'acg5sa_c_2_3_4'
'acg5sa_c_2_3_4_5'
'acg5sa_c_2_3_5'
'acg5sa_c_2_4'
'acg5sa_c_2_4_5'
'acg5sa_c_2_5'
'acg5sa_c_3'
'acg5sa_c_3_4'
'acg5sa_c_3_4_5'
'acg5sa_c_3_5'
'acg5sa_c_4'
'acg5sa_c_4_5'
'acg5sa_c_5'
'acglu_c_1'
'acglu_c_2'
'acglu_c_2_3'
'acglu_c_2_3_4'
'acglu_c_2_3_4_5'
'acglu_c_2_3_5'
'acglu_c_2_4'
'acglu_c_2_4_5'
'acglu_c_2_5'
'acglu_c_3'
'acglu_c_3_4'
'acglu_c_3_4_5'
'acglu_c_3_5'
'acglu_c_4'
'acglu_c_4_5'
'acglu_c_5'
'acorn_c_1'
'acorn_c_2'
'acorn_c_2_3'
'acorn_c_2_3_4'
'acorn_c_2_3_4_5'
'acorn_c_2_3_5'
'acorn_c_2_4'
'acorn_c_2_4_5'
'acorn_c_2_5'
'acorn_c_3'
'acorn_c_3_4'
'acorn_c_3_4_5'
'acorn_c_3_5'
'acorn_c_4'
'acorn_c_4_5'
'acorn_c_5'
'agm_c_1'
'agm_c_1_2'
'agm_c_1_2_3'
'agm_c_1_2_3_4'
'agm_c_1_2_4'
'agm_c_1_3'
'agm_c_1_3_4'
'agm_c_1_4'
'agm_c_2'
'agm_c_2_3'
'agm_c_2_3_4'
'agm_c_2_4'
'agm_c_3'
'agm_c_3_4'
'agm_c_4'
'akg_c_1'
'akg_c_2'
'akg_c_2_3'
'akg_c_2_3_4'
'akg_c_2_3_4_5'
'akg_c_2_3_5'
'akg_c_2_4'
'akg_c_2_4_5'
'akg_c_2_5'
'akg_c_3'
'akg_c_3_4'
'akg_c_3_4_5'
'akg_c_3_5'
'akg_c_4'
'akg_c_4_5'
'akg_c_5'
'ala_L_c_1'
'ala_L_c_1_2_3'
'ala_L_c_2'
'ala_L_c_2_3'
'ala_L_c_3'
'arg_L_c_1'
'arg_L_c_2'
'arg_L_c_2_3'
'arg_L_c_2_3_4'
'arg_L_c_2_3_4_5'
'arg_L_c_2_3_5'
'arg_L_c_2_4'
'arg_L_c_2_4_5'
'arg_L_c_2_5'
'arg_L_c_3'
'arg_L_c_3_4'
'arg_L_c_3_4_5'
'arg_L_c_3_5'
'arg_L_c_4'
'arg_L_c_4_5'
'arg_L_c_5'
'argsuc_c_1'
'argsuc_c_10'
'argsuc_c_2'
'argsuc_c_2_3'
'argsuc_c_2_3_4'
'argsuc_c_2_3_4_5'
'argsuc_c_2_3_5'
'argsuc_c_2_4'
'argsuc_c_2_4_5'
'argsuc_c_2_5'
'argsuc_c_3'
'argsuc_c_3_4'
'argsuc_c_3_4_5'
'argsuc_c_3_5'
'argsuc_c_4'
'argsuc_c_4_5'
'argsuc_c_5'
'argsuc_c_7'
'argsuc_c_7_10'
'argsuc_c_7_8'
'argsuc_c_7_8_10'
'argsuc_c_7_8_9'
'argsuc_c_7_8_9_10'
'argsuc_c_7_9'
'argsuc_c_7_9_10'
'argsuc_c_8'
'argsuc_c_8_10'
'argsuc_c_8_9'
'argsuc_c_8_9_10'
'argsuc_c_9'
'argsuc_c_9_10'
'asp_L_c_1'
'asp_L_c_1_2'
'asp_L_c_1_2_3'
'asp_L_c_1_2_3_4'
'asp_L_c_1_2_4'
'asp_L_c_1_3'
'asp_L_c_1_3_4'
'asp_L_c_1_4'
'asp_L_c_2'
'asp_L_c_2_3'
'asp_L_c_2_3_4'
'asp_L_c_2_4'
'asp_L_c_3'
'asp_L_c_3_4'
'asp_L_c_4'
'aspsa_c_1'
'aspsa_c_1_2'
'aspsa_c_1_2_3'
'aspsa_c_1_2_3_4'
'aspsa_c_1_2_4'
'aspsa_c_1_3'
'aspsa_c_1_3_4'
'aspsa_c_1_4'
'aspsa_c_2'
'aspsa_c_2_3'
'aspsa_c_2_3_4'
'aspsa_c_2_4'
'aspsa_c_3'
'aspsa_c_3_4'
'aspsa_c_4'
'chor_c_10'
'cit_c_1'
'cit_c_1_2'
'cit_c_2'
'cit_c_2_3'
'cit_c_2_3_4'
'cit_c_2_3_4_5'
'cit_c_2_3_5'
'cit_c_2_4'
'cit_c_2_4_5'
'cit_c_2_5'
'cit_c_3'
'cit_c_3_4'
'cit_c_3_4_5'
'cit_c_3_4_5_6'
'cit_c_3_4_6'
'cit_c_3_5'
'cit_c_3_5_6'
'cit_c_3_6'
'cit_c_4'
'cit_c_4_5'
'cit_c_4_5_6'
'cit_c_4_6'
'cit_c_5'
'cit_c_5_6'
'cit_c_6'
'citr_L_c_1'
'citr_L_c_2'
'citr_L_c_2_3'
'citr_L_c_2_3_4'
'citr_L_c_2_3_4_5'
'citr_L_c_2_3_5'
'citr_L_c_2_4'
'citr_L_c_2_4_5'
'citr_L_c_2_5'
'citr_L_c_3'
'citr_L_c_3_4'
'citr_L_c_3_4_5'
'citr_L_c_3_5'
'citr_L_c_4'
'citr_L_c_4_5'
'citr_L_c_5'
'co2_c_1'
'co2_c_1pep_c_1'
'co2_c_1pep_c_1_2'
'co2_c_1pep_c_1_2_3'
'co2_c_1pep_c_1_3'
'co2_c_1pep_c_2'
'co2_c_1pep_c_2_3'
'co2_c_1pep_c_3'
'dcamp_c_1'
'dcamp_c_1_2'
'dcamp_c_1_2_3'
'dcamp_c_1_2_3_4'
'dcamp_c_1_2_4'
'dcamp_c_1_3'
'dcamp_c_1_3_4'
'dcamp_c_1_4'
'dcamp_c_2'
'dcamp_c_2_3'
'dcamp_c_2_3_4'
'dcamp_c_2_4'
'dcamp_c_3'
'dcamp_c_3_4'
'dcamp_c_4'
'dha_c_1'
'dha_c_1_2'
'dha_c_1_2_3'
'dha_c_1_3'
'dha_c_2'
'dha_c_2_3'
'dha_c_3'
'dhap_c_1'
'dhap_c_1_2'
'dhap_c_1_2_3'
'dhap_c_1_2_3g3p_c_1_2_3'
'dhap_c_1_3'
'dhap_c_2'
'dhap_c_2_3'
'dhap_c_3'
'e4p_c_1'
'e4p_c_1_2_3_4'
'e4p_c_2'
'e4p_c_2_3'
'e4p_c_2_3_4'
'e4p_c_2_4'
'e4p_c_3'
'e4p_c_3_4'
'e4p_c_4'
'etoh_c_1_2'
'etoh_e_1_2'
'f6p_c_1'
'f6p_c_1_2'
'f6p_c_1_2_3'
'f6p_c_1_2_3_4_5_6'
'f6p_c_1_3'
'f6p_c_2'
'f6p_c_2_3'
'f6p_c_2_3_4_5_6'
'f6p_c_3'
'f6p_c_3_4_5_6'
'f6p_c_4'
'f6p_c_4_5'
'f6p_c_4_5_6'
'f6p_c_4_6'
'f6p_c_5'
'f6p_c_5_6'
'f6p_c_6'
'fdp_c_1'
'fdp_c_1_2'
'fdp_c_1_2_3'
'fdp_c_1_2_3_4_5_6'
'fdp_c_1_3'
'fdp_c_2'
'fdp_c_2_3'
'fdp_c_3'
'fdp_c_4'
'fdp_c_4_5'
'fdp_c_4_5_6'
'fdp_c_4_6'
'fdp_c_5'
'fdp_c_5_6'
'fdp_c_6'
'fum_c_1'
'fum_c_1_2'
'fum_c_1_2_3'
'fum_c_1_2_3_4'
'fum_c_1_2_4'
'fum_c_1_3'
'fum_c_1_3_4'
'fum_c_1_4'
'fum_c_2'
'fum_c_2_3'
'fum_c_2_3_4'
'fum_c_2_4'
'fum_c_3'
'fum_c_3_4'
'fum_c_4'
'g3p_c_1'
'g3p_c_1_2'
'g3p_c_1_2_3'
'g3p_c_1_3'
'g3p_c_2'
'g3p_c_2_3'
'g3p_c_3'
'g6p_c_1'
'g6p_c_1_2'
'g6p_c_1_2_3'
'g6p_c_1_2_3_4_5_6'
'g6p_c_1_3'
'g6p_c_2'
'g6p_c_2_3'
'g6p_c_2_3_4_5_6'
'g6p_c_3'
'g6p_c_3_4_5_6'
'g6p_c_4'
'g6p_c_4_5'
'g6p_c_4_5_6'
'g6p_c_4_6'
'g6p_c_5'
'g6p_c_5_6'
'g6p_c_6'
'gar_c_6'
'glc_D_c_1'
'glc_D_c_1_2'
'glc_D_c_1_2_3'
'glc_D_c_1_2_3_4_5_6'
'glc_D_c_1_3'
'glc_D_c_2'
'glc_D_c_2_3'
'glc_D_c_2_3_4_5_6'
'glc_D_c_3'
'glc_D_c_3_4_5_6'
'glc_D_c_4'
'glc_D_c_4_5'
'glc_D_c_4_5_6'
'glc_D_c_4_6'
'glc_D_c_5'
'glc_D_c_5_6'
'glc_D_c_6'
'glc_D_e_1'
'glc_D_e_1_2'
'glc_D_e_1_2_3'
'glc_D_e_1_2_3_4_5_6'
'glc_D_e_1_3'
'glc_D_e_2'
'glc_D_e_2_3'
'glc_D_e_2_3_4_5_6'
'glc_D_e_3'
'glc_D_e_3_4_5_6'
'glc_D_e_4'
'glc_D_e_4_5'
'glc_D_e_4_5_6'
'glc_D_e_4_6'
'glc_D_e_5'
'glc_D_e_5_6'
'glc_D_e_6'
'gln_L_c_1'
'gln_L_c_2'
'gln_L_c_2_3'
'gln_L_c_2_3_4'
'gln_L_c_2_3_4_5'
'gln_L_c_2_3_5'
'gln_L_c_2_4'
'gln_L_c_2_4_5'
'gln_L_c_2_5'
'gln_L_c_3'
'gln_L_c_3_4'
'gln_L_c_3_4_5'
'gln_L_c_3_5'
'gln_L_c_4'
'gln_L_c_4_5'
'gln_L_c_5'
'glu_L_c_1'
'glu_L_c_2'
'glu_L_c_2_3'
'glu_L_c_2_3_4'
'glu_L_c_2_3_4_5'
'glu_L_c_2_3_5'
'glu_L_c_2_4'
'glu_L_c_2_4_5'
'glu_L_c_2_5'
'glu_L_c_3'
'glu_L_c_3_4'
'glu_L_c_3_4_5'
'glu_L_c_3_5'
'glu_L_c_4'
'glu_L_c_4_5'
'glu_L_c_5'
'glx_c_1'
'glx_c_1_2'
'glx_c_2'
'gly_c_1'
'hco3_c_1'
'hom_L_c_1'
'hom_L_c_1_2'
'hom_L_c_1_2_3'
'hom_L_c_1_2_3_4'
'hom_L_c_1_2_4'
'hom_L_c_1_3'
'hom_L_c_1_3_4'
'hom_L_c_1_4'
'hom_L_c_2'
'hom_L_c_2_3'
'hom_L_c_2_3_4'
'hom_L_c_2_4'
'hom_L_c_3'
'hom_L_c_3_4'
'hom_L_c_4'
'icit_c_1'
'icit_c_1_2'
'icit_c_2'
'icit_c_2_3'
'icit_c_2_3_4'
'icit_c_2_3_4_5'
'icit_c_2_3_5'
'icit_c_2_4'
'icit_c_2_4_5'
'icit_c_2_5'
'icit_c_3'
'icit_c_3_4'
'icit_c_3_4_5'
'icit_c_3_4_5_6'
'icit_c_3_4_6'
'icit_c_3_5'
'icit_c_3_5_6'
'icit_c_3_6'
'icit_c_4'
'icit_c_4_5'
'icit_c_4_5_6'
'icit_c_4_6'
'icit_c_5'
'icit_c_5_6'
'icit_c_6'
'lac_L_c_1'
'lac_L_c_1_2_3'
'lac_L_c_2'
'lac_L_c_2_3'
'lac_L_c_3'
'lac_L_e_1'
'lac_L_e_1_2_3'
'lac_L_e_2'
'lac_L_e_2_3'
'lac_L_e_3'
'mal_L_c_1'
'mal_L_c_1_2'
'mal_L_c_1_2_3'
'mal_L_c_1_2_3_4'
'mal_L_c_1_2_4'
'mal_L_c_1_3'
'mal_L_c_1_3_4'
'mal_L_c_1_4'
'mal_L_c_2'
'mal_L_c_2_3'
'mal_L_c_2_3_4'
'mal_L_c_2_4'
'mal_L_c_3'
'mal_L_c_3_4'
'mal_L_c_4'
'oaa_c_1'
'oaa_c_1_2'
'oaa_c_1_2_3'
'oaa_c_1_2_3_4'
'oaa_c_1_2_4'
'oaa_c_1_3'
'oaa_c_1_3_4'
'oaa_c_1_4'
'oaa_c_2'
'oaa_c_2_3'
'oaa_c_2_3_4'
'oaa_c_2_4'
'oaa_c_3'
'oaa_c_3_4'
'oaa_c_4'
'orn_c_1'
'orn_c_2'
'orn_c_2_3'
'orn_c_2_3_4'
'orn_c_2_3_4_5'
'orn_c_2_3_5'
'orn_c_2_4'
'orn_c_2_4_5'
'orn_c_2_5'
'orn_c_3'
'orn_c_3_4'
'orn_c_3_4_5'
'orn_c_3_5'
'orn_c_4'
'orn_c_4_5'
'orn_c_5'
'pep_c_1'
'pep_c_1_2'
'pep_c_1_2_3'
'pep_c_1_3'
'pep_c_2'
'pep_c_2_3'
'pep_c_3'
'phom_c_1'
'phom_c_3'
'phom_c_3_4'
'phom_c_4'
'pphn_c_10'
'prpp_c_1'
'prpp_c_1_2'
'prpp_c_1_2_3_4_5'
'prpp_c_2'
'prpp_c_2_3_4_5'
'prpp_c_3'
'prpp_c_3_4'
'prpp_c_3_4_5'
'prpp_c_3_5'
'prpp_c_4'
'prpp_c_4_5'
'prpp_c_5'
'pser_L_c_1'
'ptrc_c_1'
'ptrc_c_1_2'
'ptrc_c_1_2_3'
'ptrc_c_1_2_3_4'
'ptrc_c_1_2_4'
'ptrc_c_1_3'
'ptrc_c_1_3_4'
'ptrc_c_1_4'
'ptrc_c_2'
'ptrc_c_2_3'
'ptrc_c_2_3_4'
'ptrc_c_2_4'
'ptrc_c_3'
'ptrc_c_3_4'
'ptrc_c_4'
'pyr_c_1'
'pyr_c_1_2_3'
'pyr_c_2'
'pyr_c_2_3'
'pyr_c_3'
'r5p_c_1'
'r5p_c_1_2'
'r5p_c_1_2_3_4_5'
'r5p_c_2'
'r5p_c_2_3_4_5'
'r5p_c_3'
'r5p_c_3_4'
'r5p_c_3_4_5'
'r5p_c_3_5'
'r5p_c_4'
'r5p_c_4_5'
'r5p_c_5'
'ru5p_D_c_1'
'ru5p_D_c_1_2'
'ru5p_D_c_1_2_3_4_5'
'ru5p_D_c_2'
'ru5p_D_c_2_3_4_5'
'ru5p_D_c_3'
'ru5p_D_c_3_4'
'ru5p_D_c_3_4_5'
'ru5p_D_c_3_5'
'ru5p_D_c_4'
'ru5p_D_c_4_5'
'ru5p_D_c_5'
's7p_c_1'
's7p_c_1_2'
's7p_c_1_2_3'
's7p_c_1_2_3_4_5_6_7'
's7p_c_1_3'
's7p_c_2'
's7p_c_2_3'
's7p_c_3'
's7p_c_3_4'
's7p_c_3_4_5_6_7'
's7p_c_4'
's7p_c_4_5_6_7'
's7p_c_5'
's7p_c_5_6'
's7p_c_5_6_7'
's7p_c_5_7'
's7p_c_6'
's7p_c_6_7'
's7p_c_7'
'ser_L_c_1'
'succ_c_1'
'succ_c_1_2'
'succ_c_1_2_3'
'succ_c_1_2_3_4'
'succ_c_1_2_4'
'succ_c_1_3'
'succ_c_1_3_4'
'succ_c_1_4'
'succ_c_2'
'succ_c_2_3'
'succ_c_2_3_4'
'succ_c_2_4'
'succ_c_3'
'succ_c_3_4'
'succ_c_4'
'succoa_c_1'
'succoa_c_1_2'
'succoa_c_1_2_3'
'succoa_c_1_2_3_4'
'succoa_c_1_2_4'
'succoa_c_1_3'
'succoa_c_1_3_4'
'succoa_c_1_4'
'succoa_c_2'
'succoa_c_2_3'
'succoa_c_2_3_4'
'succoa_c_2_4'
'succoa_c_3'
'succoa_c_3_4'
'succoa_c_4'
'sucsal_c_1'
'sucsal_c_1_2'
'sucsal_c_1_2_3'
'sucsal_c_1_2_3_4'
'sucsal_c_1_2_4'
'sucsal_c_1_3'
'sucsal_c_1_3_4'
'sucsal_c_1_4'
'sucsal_c_2'
'sucsal_c_2_3'
'sucsal_c_2_3_4'
'sucsal_c_2_4'
'sucsal_c_3'
'sucsal_c_3_4'
'sucsal_c_4'
'thr_L_c_1'
'thr_L_c_3'
'thr_L_c_3_4'
'thr_L_c_4'
'xu5p_D_c_1'
'xu5p_D_c_1_2'
'xu5p_D_c_1_2_3_4_5'
'xu5p_D_c_2'
'xu5p_D_c_2_3_4_5'
'xu5p_D_c_3'
'xu5p_D_c_3_4'
'xu5p_D_c_3_4_5'
'xu5p_D_c_3_5'
'xu5p_D_c_4'
'xu5p_D_c_4_5'
'xu5p_D_c_5'
/ 
