# Supplementary material for: A Method to Constrain Genome-Scale Models with 13C Labeling Data
Source: PLoS Comput Biol. 2015 Sep 17;11(9):e1004363. doi: 10.1371/journal.pcbi.1004363 (PMC4574858; doi:10.1371/journal.pcbi.1004363)
Supplement: S1 Code — GAMS files, input files and expected outputs for the nine strains considered (wild type at 5, 6 and 7 hrs, pyk KO at 5, 6 and 7 hrs and pgi KO at 16, 21 and 23 hrs) for the data fits. (GZ) [file pcbi.1004363.s004.gz › GAMSfiles/pyk7h/mets.txt]

/ 
'13dpg_c'
'1pyr5c_c'
'23dhmb_c'
'23dhmp_c'
'25aics_c'
'2ahbut_c'
'2dda7p_c'
'2ddg6p_c'
'2obut_c'
'2pg_c'
'34hpp_c'
'3dhq_c'
'3dhsk_c'
'3mob_c'
'3mop_c'
'3pg_c'
'3php_c'
'3psme_c'
'4abut_c'
'4abutn_c'
'4mop_c'
'4pasp_c'
'5aizc_c'
'5caiz_c'
'6pgc_c'
'6pgl_c'
'TAC3_c'
'TKC2_c'
'ac_c'
'acald_c'
'accoa_c'
'acg5p_c'
'acg5sa_c'
'acglu_c'
'acorn_c'
'actp_c'
'agm_c'
'aicar_c'
'air_c'
'akg_c'
'ala_L_c'
'alac_S_c'
'arg_L_c'
'argsuc_c'
'asp_L_c'
'aspsa_c'
'cbp_c'
'chor_c'
'cit_c'
'citr_L_c'
'co2_c'
'dcamp_c'
'dha_c'
'dhap_c'
'e4p_c'
'etoh_c'
'etoh_e'
'f6p_c'
'fdp_c'
'fgam_c'
'for_c'
'fpram_c'
'fum_c'
'g3p_c'
'g6p_c'
'gar_c'
'glc_D_c'
'glc_D_e'
'gln_L_c'
'glu5p_c'
'glu5sa_c'
'glu_L_c'
'glx_c'
'gly_c'
'hco3_c'
'hom_L_c'
'icit_c'
'ile_L_c'
'lac_L_c'
'lac_L_e'
'leu_L_c'
'mal_L_c'
'mlthf_c'
'oaa_c'
'orn_c'
'pep_c'
'phe_L_c'
'phom_c'
'phpyr_c'
'pphn_c'
'pram_c'
'pro_L_c'
'prpp_c'
'pser_L_c'
'ptrc_c'
'pyr_c'
'r5p_c'
'ru5p_D_c'
's7p_c'
'ser_L_c'
'skm5p_c'
'skm_c'
'sl26da_c'
'sl2a6o_c'
'succ_c'
'succoa_c'
'sucsal_c'
'thr_L_c'
'tyr_L_c'
'urea_c'
'val_L_c'
'xu5p_D_c'
/ 
