# Supplementary material for: A Method to Constrain Genome-Scale Models with 13C Labeling Data
Source: PLoS Comput Biol. 2015 Sep 17;11(9):e1004363. doi: 10.1371/journal.pcbi.1004363 (PMC4574858; doi:10.1371/journal.pcbi.1004363)
Supplement: S1 Code — GAMS files, input files and expected outputs for the nine strains considered (wild type at 5, 6 and 7 hrs, pyk KO at 5, 6 and 7 hrs and pgi KO at 16, 21 and 23 hrs) for the data fits. (GZ) [file pcbi.1004363.s004.gz › GAMSfiles/pyk7h/fout.txt]

f('13dpg_c_1	0 ') = 0.79678
f('13dpg_c_1	1 ') = 0.20322
f('13dpg_c_1	2 ') = 0.06506
f('13dpg_c_1	3 ') = 0.81675
f('13dpg_c_1	4 ') = 0.54188
f('13dpg_c_1	5 ') = 0.50133
f('13dpg_c_1	6 ') = 0.93737
f('13dpg_c_1	7 ') = 0.41863
f('13dpg_c_1	8 ') = 0.43071
f('13dpg_c_1	9 ') = 0.19354
f('13dpg_c_1	10 ') = 0.41059
f('13dpg_c_1	11 ') = 0.30566
f('13dpg_c_1	12 ') = 0.14837
f('13dpg_c_1_2	0 ') = 0.76645
f('13dpg_c_1_2	1 ') = 0.06019
f('13dpg_c_1_2	2 ') = 0.17337
f('13dpg_c_1_2	3 ') = 0.43927
f('13dpg_c_1_2	4 ') = 0.43308
f('13dpg_c_1_2	5 ') = 0.12296
f('13dpg_c_1_2	6 ') = 0.46138
f('13dpg_c_1_2	7 ') = 0.15174
f('13dpg_c_1_2	8 ') = 0.45858
f('13dpg_c_1_2	9 ') = 0.53099
f('13dpg_c_1_2	10 ') = 0.57301
f('13dpg_c_1_2	11 ') = 0.53918
f('13dpg_c_1_2	12 ') = 0.74561
f('13dpg_c_1_2_3	0 ') = 0.64649
f('13dpg_c_1_2_3	1 ') = 0.14871
f('13dpg_c_1_2_3	2 ') = 0.03736
f('13dpg_c_1_2_3	3 ') = 0.16744
f('13dpg_c_1_2_3	4 ') = 0.80045
f('13dpg_c_1_2_3	5 ') = 0.73895
f('13dpg_c_1_2_3	6 ') = 0.32120
f('13dpg_c_1_2_3	7 ') = 0.32836
f('13dpg_c_1_2_3	8 ') = 0.70981
f('13dpg_c_1_2_3	9 ') = 0.57291
f('13dpg_c_1_2_3	10 ') = 0.93379
f('13dpg_c_1_2_3	11 ') = 0.35523
f('13dpg_c_1_2_3	12 ') = 0.09111
f('13dpg_c_1_3	0 ') = 0.65311
f('13dpg_c_1_3	1 ') = 0.17173
f('13dpg_c_1_3	2 ') = 0.17516
f('13dpg_c_1_3	3 ') = 0.87660
f('13dpg_c_1_3	4 ') = 0.13051
f('13dpg_c_1_3	5 ') = 0.78928
f('13dpg_c_1_3	6 ') = 0.21492
f('13dpg_c_1_3	7 ') = 0.03598
f('13dpg_c_1_3	8 ') = 0.69386
f('13dpg_c_1_3	9 ') = 0.91710
f('13dpg_c_1_3	10 ') = 0.19564
f('13dpg_c_1_3	11 ') = 0.29132
f('13dpg_c_1_3	12 ') = 0.45001
f('13dpg_c_2	0 ') = 0.79630
f('13dpg_c_2	1 ') = 0.20370
f('13dpg_c_2	2 ') = 0.04496
f('13dpg_c_2	3 ') = 0.68275
f('13dpg_c_2	4 ') = 0.07523
f('13dpg_c_2	5 ') = 0.22966
f('13dpg_c_2	6 ') = 0.76292
f('13dpg_c_2	7 ') = 0.94269
f('13dpg_c_2	8 ') = 0.57829
f('13dpg_c_2	9 ') = 0.09195
f('13dpg_c_2	10 ') = 0.99693
f('13dpg_c_2	11 ') = 0.03428
f('13dpg_c_2	12 ') = 0.63553
f('13dpg_c_2_3	0 ') = 0.66863
f('13dpg_c_2_3	1 ') = 0.14022
f('13dpg_c_2_3	2 ') = 0.19115
f('13dpg_c_2_3	3 ') = 0.87550
f('13dpg_c_2_3	4 ') = 0.64329
f('13dpg_c_2_3	5 ') = 0.41555
f('13dpg_c_2_3	6 ') = 0.07807
f('13dpg_c_2_3	7 ') = 0.68778
f('13dpg_c_2_3	8 ') = 0.55202
f('13dpg_c_2_3	9 ') = 0.47925
f('13dpg_c_2_3	10 ') = 0.30169
f('13dpg_c_2_3	11 ') = 0.72007
f('13dpg_c_2_3	12 ') = 0.85393
f('13dpg_c_3	0 ') = 0.68118
f('13dpg_c_3	1 ') = 0.31882
f('13dpg_c_3	2 ') = 0.67293
f('13dpg_c_3	3 ') = 0.71415
f('13dpg_c_3	4 ') = 0.30554
f('13dpg_c_3	5 ') = 0.40329
f('13dpg_c_3	6 ') = 0.69205
f('13dpg_c_3	7 ') = 0.32850
f('13dpg_c_3	8 ') = 0.59537
f('13dpg_c_3	9 ') = 0.99158
f('13dpg_c_3	10 ') = 0.64279
f('13dpg_c_3	11 ') = 0.55071
f('13dpg_c_3	12 ') = 0.40217
f('25aics_c_10	0 ') = 0.69587
f('25aics_c_10	1 ') = 0.30413
f('25aics_c_10	2 ') = 0.83313
f('25aics_c_10	3 ') = 0.94338
f('25aics_c_10	4 ') = 0.36120
f('25aics_c_10	5 ') = 0.74531
f('25aics_c_10	6 ') = 0.57094
f('25aics_c_10	7 ') = 0.98213
f('25aics_c_10	8 ') = 0.85005
f('25aics_c_10	9 ') = 0.73850
f('25aics_c_10	10 ') = 0.67705
f('25aics_c_10	11 ') = 0.25459
f('25aics_c_10	12 ') = 0.48402
f('25aics_c_10_11	0 ') = 0.55690
f('25aics_c_10_11	1 ') = 0.34849
f('25aics_c_10_11	2 ') = 0.09461
f('25aics_c_10_11	3 ') = 0.36866
f('25aics_c_10_11	4 ') = 0.85000
f('25aics_c_10_11	5 ') = 0.47195
f('25aics_c_10_11	6 ') = 0.14357
f('25aics_c_10_11	7 ') = 0.32962
f('25aics_c_10_11	8 ') = 0.68556
f('25aics_c_10_11	9 ') = 0.15911
f('25aics_c_10_11	10 ') = 0.17074
f('25aics_c_10_11	11 ') = 0.03623
f('25aics_c_10_11	12 ') = 0.29150
f('25aics_c_10_11_12	0 ') = 0.50721
f('25aics_c_10_11_12	1 ') = 0.27342
f('25aics_c_10_11_12	2 ') = 0.17345
f('25aics_c_10_11_12	3 ') = 0.04592
f('25aics_c_10_11_12	4 ') = 0.26878
f('25aics_c_10_11_12	5 ') = 0.69743
f('25aics_c_10_11_12	6 ') = 0.77475
f('25aics_c_10_11_12	7 ') = 0.47277
f('25aics_c_10_11_12	8 ') = 0.19366
f('25aics_c_10_11_12	9 ') = 0.38127
f('25aics_c_10_11_12	10 ') = 0.61981
f('25aics_c_10_11_12	11 ') = 0.88458
f('25aics_c_10_11_12	12 ') = 0.74793
f('25aics_c_10_11_12_13	0 ') = 0.48553
f('25aics_c_10_11_12_13	1 ') = 0.25645
f('25aics_c_10_11_12_13	2 ') = 0.10352
f('25aics_c_10_11_12_13	3 ') = 0.11794
f('25aics_c_10_11_12_13	4 ') = 0.03657
f('25aics_c_10_11_12_13	5 ') = 0.15226
f('25aics_c_10_11_12_13	6 ') = 0.36347
f('25aics_c_10_11_12_13	7 ') = 0.30897
f('25aics_c_10_11_12_13	8 ') = 0.75470
f('25aics_c_10_11_12_13	9 ') = 0.69598
f('25aics_c_10_11_12_13	10 ') = 0.17497
f('25aics_c_10_11_12_13	11 ') = 0.50696
f('25aics_c_10_11_12_13	12 ') = 0.33489
f('25aics_c_10_11_13	0 ') = 0.50733
f('25aics_c_10_11_13	1 ') = 0.28217
f('25aics_c_10_11_13	2 ') = 0.17047
f('25aics_c_10_11_13	3 ') = 0.04003
f('25aics_c_10_11_13	4 ') = 0.10074
f('25aics_c_10_11_13	5 ') = 0.17051
f('25aics_c_10_11_13	6 ') = 0.22189
f('25aics_c_10_11_13	7 ') = 0.69681
f('25aics_c_10_11_13	8 ') = 0.06796
f('25aics_c_10_11_13	9 ') = 0.66744
f('25aics_c_10_11_13	10 ') = 0.73132
f('25aics_c_10_11_13	11 ') = 0.97455
f('25aics_c_10_11_13	12 ') = 0.09521
f('25aics_c_10_12	0 ') = 0.63932
f('25aics_c_10_12	1 ') = 0.19685
f('25aics_c_10_12	2 ') = 0.16382
f('25aics_c_10_12	3 ') = 0.52066
f('25aics_c_10_12	4 ') = 0.35069
f('25aics_c_10_12	5 ') = 0.99658
f('25aics_c_10_12	6 ') = 0.64859
f('25aics_c_10_12	7 ') = 0.99607
f('25aics_c_10_12	8 ') = 0.15353
f('25aics_c_10_12	9 ') = 0.08841
f('25aics_c_10_12	10 ') = 0.65669
f('25aics_c_10_12	11 ') = 0.97141
f('25aics_c_10_12	12 ') = 0.85356
f('25aics_c_10_12_13	0 ') = 0.61238
f('25aics_c_10_12_13	1 ') = 0.18329
f('25aics_c_10_12_13	2 ') = 0.06629
f('25aics_c_10_12_13	3 ') = 0.13804
f('25aics_c_10_12_13	4 ') = 0.72149
f('25aics_c_10_12_13	5 ') = 0.66439
f('25aics_c_10_12_13	6 ') = 0.67734
f('25aics_c_10_12_13	7 ') = 0.64682
f('25aics_c_10_12_13	8 ') = 0.79223
f('25aics_c_10_12_13	9 ') = 0.46204
f('25aics_c_10_12_13	10 ') = 0.45791
f('25aics_c_10_12_13	11 ') = 0.35837
f('25aics_c_10_12_13	12 ') = 0.67746
f('25aics_c_10_13	0 ') = 0.63739
f('25aics_c_10_13	1 ') = 0.21560
f('25aics_c_10_13	2 ') = 0.14700
f('25aics_c_10_13	3 ') = 0.12734
f('25aics_c_10_13	4 ') = 0.00242
f('25aics_c_10_13	5 ') = 0.52458
f('25aics_c_10_13	6 ') = 0.34664
f('25aics_c_10_13	7 ') = 0.08249
f('25aics_c_10_13	8 ') = 0.51618
f('25aics_c_10_13	9 ') = 0.76070
f('25aics_c_10_13	10 ') = 0.63953
f('25aics_c_10_13	11 ') = 0.73098
f('25aics_c_10_13	12 ') = 0.29234
f('25aics_c_11	0 ') = 0.76641
f('25aics_c_11	1 ') = 0.23359
f('25aics_c_11	2 ') = 0.83046
f('25aics_c_11	3 ') = 0.06344
f('25aics_c_11	4 ') = 0.15255
f('25aics_c_11	5 ') = 0.62196
f('25aics_c_11	6 ') = 0.90519
f('25aics_c_11	7 ') = 0.31272
f('25aics_c_11	8 ') = 0.01487
f('25aics_c_11	9 ') = 0.83529
f('25aics_c_11	10 ') = 0.70380
f('25aics_c_11	11 ') = 0.08776
f('25aics_c_11	12 ') = 0.39866
f('25aics_c_11_12	0 ') = 0.59882
f('25aics_c_11_12	1 ') = 0.34840
f('25aics_c_11_12	2 ') = 0.05278
f('25aics_c_11_12	3 ') = 0.06784
f('25aics_c_11_12	4 ') = 0.79526
f('25aics_c_11_12	5 ') = 0.17643
f('25aics_c_11_12	6 ') = 0.63609
f('25aics_c_11_12	7 ') = 0.60276
f('25aics_c_11_12	8 ') = 0.66944
f('25aics_c_11_12	9 ') = 0.02372
f('25aics_c_11_12	10 ') = 0.40364
f('25aics_c_11_12	11 ') = 0.01164
f('25aics_c_11_12	12 ') = 0.82949
f('25aics_c_11_12_13	0 ') = 0.57164
f('25aics_c_11_12_13	1 ') = 0.23750
f('25aics_c_11_12_13	2 ') = 0.15064
f('25aics_c_11_12_13	3 ') = 0.04022
f('25aics_c_11_12_13	4 ') = 0.64819
f('25aics_c_11_12_13	5 ') = 0.78803
f('25aics_c_11_12_13	6 ') = 0.15565
f('25aics_c_11_12_13	7 ') = 0.38660
f('25aics_c_11_12_13	8 ') = 0.99301
f('25aics_c_11_12_13	9 ') = 0.98020
f('25aics_c_11_12_13	10 ') = 0.30664
f('25aics_c_11_12_13	11 ') = 0.24289
f('25aics_c_11_12_13	12 ') = 0.77402
f('25aics_c_11_13	0 ') = 0.60988
f('25aics_c_11_13	1 ') = 0.34118
f('25aics_c_11_13	2 ') = 0.04894
f('25aics_c_11_13	3 ') = 0.27194
f('25aics_c_11_13	4 ') = 0.73409
f('25aics_c_11_13	5 ') = 0.47237
f('25aics_c_11_13	6 ') = 0.38958
f('25aics_c_11_13	7 ') = 0.83789
f('25aics_c_11_13	8 ') = 0.81511
f('25aics_c_11_13	9 ') = 0.22885
f('25aics_c_11_13	10 ') = 0.43811
f('25aics_c_11_13	11 ') = 0.36601
f('25aics_c_11_13	12 ') = 0.87198
f('25aics_c_12	0 ') = 0.77963
f('25aics_c_12	1 ') = 0.22037
f('25aics_c_12	2 ') = 0.41328
f('25aics_c_12	3 ') = 0.49833
f('25aics_c_12	4 ') = 0.93048
f('25aics_c_12	5 ') = 0.84220
f('25aics_c_12	6 ') = 0.21619
f('25aics_c_12	7 ') = 0.24748
f('25aics_c_12	8 ') = 0.34019
f('25aics_c_12	9 ') = 0.54935
f('25aics_c_12	10 ') = 0.68802
f('25aics_c_12	11 ') = 0.53669
f('25aics_c_12	12 ') = 0.27915
f('25aics_c_12_13	0 ') = 0.74372
f('25aics_c_12_13	1 ') = 0.08670
f('25aics_c_12_13	2 ') = 0.16958
f('25aics_c_12_13	3 ') = 0.24166
f('25aics_c_12_13	4 ') = 0.73776
f('25aics_c_12_13	5 ') = 0.16453
f('25aics_c_12_13	6 ') = 0.70948
f('25aics_c_12_13	7 ') = 0.11779
f('25aics_c_12_13	8 ') = 0.64438
f('25aics_c_12_13	9 ') = 0.15017
f('25aics_c_12_13	10 ') = 0.88873
f('25aics_c_12_13	11 ') = 0.54209
f('25aics_c_12_13	12 ') = 0.02130
f('25aics_c_13	0 ') = 0.79452
f('25aics_c_13	1 ') = 0.20548
f('25aics_c_13	2 ') = 0.74700
f('25aics_c_13	3 ') = 0.98826
f('25aics_c_13	4 ') = 0.84724
f('25aics_c_13	5 ') = 0.90507
f('25aics_c_13	6 ') = 0.28177
f('25aics_c_13	7 ') = 0.35585
f('25aics_c_13	8 ') = 0.62470
f('25aics_c_13	9 ') = 0.47818
f('25aics_c_13	10 ') = 0.55614
f('25aics_c_13	11 ') = 0.92957
f('25aics_c_13	12 ') = 0.82765
f('2ddg6p_c_1	0 ') = 0.36389
f('2ddg6p_c_1	1 ') = 0.63611
f('2ddg6p_c_1	2 ') = 0.21236
f('2ddg6p_c_1	3 ') = 0.93223
f('2ddg6p_c_1	4 ') = 0.51400
f('2ddg6p_c_1	5 ') = 0.84237
f('2ddg6p_c_1	6 ') = 0.59200
f('2ddg6p_c_1	7 ') = 0.28889
f('2ddg6p_c_1	8 ') = 0.47360
f('2ddg6p_c_1	9 ') = 0.42583
f('2ddg6p_c_1	10 ') = 0.59457
f('2ddg6p_c_1	11 ') = 0.18485
f('2ddg6p_c_1	12 ') = 0.01428
f('2ddg6p_c_1_2_3	0 ') = 0.00000
f('2ddg6p_c_1_2_3	1 ') = 0.49977
f('2ddg6p_c_1_2_3	2 ') = 0.00546
f('2ddg6p_c_1_2_3	3 ') = 0.49476
f('2ddg6p_c_1_2_3	4 ') = 0.52626
f('2ddg6p_c_1_2_3	5 ') = 0.34933
f('2ddg6p_c_1_2_3	6 ') = 0.06218
f('2ddg6p_c_1_2_3	7 ') = 0.62159
f('2ddg6p_c_1_2_3	8 ') = 0.21996
f('2ddg6p_c_1_2_3	9 ') = 0.24093
f('2ddg6p_c_1_2_3	10 ') = 0.43985
f('2ddg6p_c_1_2_3	11 ') = 0.76809
f('2ddg6p_c_1_2_3	12 ') = 0.60678
f('2ddg6p_c_2	0 ') = 0.01101
f('2ddg6p_c_2	1 ') = 0.98899
f('2ddg6p_c_2	2 ') = 0.56522
f('2ddg6p_c_2	3 ') = 0.06086
f('2ddg6p_c_2	4 ') = 0.67994
f('2ddg6p_c_2	5 ') = 0.44519
f('2ddg6p_c_2	6 ') = 0.99878
f('2ddg6p_c_2	7 ') = 0.96375
f('2ddg6p_c_2	8 ') = 0.24331
f('2ddg6p_c_2	9 ') = 0.63026
f('2ddg6p_c_2	10 ') = 0.21456
f('2ddg6p_c_2	11 ') = 0.37244
f('2ddg6p_c_2	12 ') = 0.41608
f('2ddg6p_c_2_3	0 ') = 0.66407
f('2ddg6p_c_2_3	1 ') = 0.15252
f('2ddg6p_c_2_3	2 ') = 0.18341
f('2ddg6p_c_2_3	3 ') = 0.06395
f('2ddg6p_c_2_3	4 ') = 0.43615
f('2ddg6p_c_2_3	5 ') = 0.30889
f('2ddg6p_c_2_3	6 ') = 0.62225
f('2ddg6p_c_2_3	7 ') = 0.97526
f('2ddg6p_c_2_3	8 ') = 0.80763
f('2ddg6p_c_2_3	9 ') = 0.57210
f('2ddg6p_c_2_3	10 ') = 0.94257
f('2ddg6p_c_2_3	11 ') = 0.12637
f('2ddg6p_c_2_3	12 ') = 0.54770
f('2ddg6p_c_3	0 ') = 0.28662
f('2ddg6p_c_3	1 ') = 0.71338
f('2ddg6p_c_3	2 ') = 0.58017
f('2ddg6p_c_3	3 ') = 0.81630
f('2ddg6p_c_3	4 ') = 0.62256
f('2ddg6p_c_3	5 ') = 0.71489
f('2ddg6p_c_3	6 ') = 0.86935
f('2ddg6p_c_3	7 ') = 0.44276
f('2ddg6p_c_3	8 ') = 0.25396
f('2ddg6p_c_3	9 ') = 0.05238
f('2ddg6p_c_3	10 ') = 0.38225
f('2ddg6p_c_3	11 ') = 0.11093
f('2ddg6p_c_3	12 ') = 0.67444
f('2ddg6p_c_4	0 ') = 0.93140
f('2ddg6p_c_4	1 ') = 0.06860
f('2ddg6p_c_4	2 ') = 0.64209
f('2ddg6p_c_4	3 ') = 0.28522
f('2ddg6p_c_4	4 ') = 0.82274
f('2ddg6p_c_4	5 ') = 0.51286
f('2ddg6p_c_4	6 ') = 0.21824
f('2ddg6p_c_4	7 ') = 0.93742
f('2ddg6p_c_4	8 ') = 0.47024
f('2ddg6p_c_4	9 ') = 0.64032
f('2ddg6p_c_4	10 ') = 0.37837
f('2ddg6p_c_4	11 ') = 0.54764
f('2ddg6p_c_4	12 ') = 0.72129
f('2ddg6p_c_4_5	0 ') = 0.26420
f('2ddg6p_c_4_5	1 ') = 0.72225
f('2ddg6p_c_4_5	2 ') = 0.01355
f('2ddg6p_c_4_5	3 ') = 0.49747
f('2ddg6p_c_4_5	4 ') = 0.06288
f('2ddg6p_c_4_5	5 ') = 0.07124
f('2ddg6p_c_4_5	6 ') = 0.58841
f('2ddg6p_c_4_5	7 ') = 0.53962
f('2ddg6p_c_4_5	8 ') = 0.90664
f('2ddg6p_c_4_5	9 ') = 0.36267
f('2ddg6p_c_4_5	10 ') = 0.75139
f('2ddg6p_c_4_5	11 ') = 0.31109
f('2ddg6p_c_4_5	12 ') = 0.11625
f('2ddg6p_c_4_5_6	0 ') = 0.00000
f('2ddg6p_c_4_5_6	1 ') = 0.78045
f('2ddg6p_c_4_5_6	2 ') = 0.12719
f('2ddg6p_c_4_5_6	3 ') = 0.09236
f('2ddg6p_c_4_5_6	4 ') = 0.72669
f('2ddg6p_c_4_5_6	5 ') = 0.58884
f('2ddg6p_c_4_5_6	6 ') = 0.87910
f('2ddg6p_c_4_5_6	7 ') = 0.42186
f('2ddg6p_c_4_5_6	8 ') = 0.24322
f('2ddg6p_c_4_5_6	9 ') = 0.67232
f('2ddg6p_c_4_5_6	10 ') = 0.51964
f('2ddg6p_c_4_5_6	11 ') = 0.86271
f('2ddg6p_c_4_5_6	12 ') = 0.04584
f('2ddg6p_c_4_6	0 ') = 0.00970
f('2ddg6p_c_4_6	1 ') = 0.06418
f('2ddg6p_c_4_6	2 ') = 0.92611
f('2ddg6p_c_4_6	3 ') = 0.49398
f('2ddg6p_c_4_6	4 ') = 0.47245
f('2ddg6p_c_4_6	5 ') = 0.14032
f('2ddg6p_c_4_6	6 ') = 0.20246
f('2ddg6p_c_4_6	7 ') = 0.73200
f('2ddg6p_c_4_6	8 ') = 0.64129
f('2ddg6p_c_4_6	9 ') = 0.35422
f('2ddg6p_c_4_6	10 ') = 0.31786
f('2ddg6p_c_4_6	11 ') = 0.41671
f('2ddg6p_c_4_6	12 ') = 0.07594
f('2ddg6p_c_5	0 ') = 0.62919
f('2ddg6p_c_5	1 ') = 0.37081
f('2ddg6p_c_5	2 ') = 0.63795
f('2ddg6p_c_5	3 ') = 0.84175
f('2ddg6p_c_5	4 ') = 0.39511
f('2ddg6p_c_5	5 ') = 0.52387
f('2ddg6p_c_5	6 ') = 0.55716
f('2ddg6p_c_5	7 ') = 0.07779
f('2ddg6p_c_5	8 ') = 0.68103
f('2ddg6p_c_5	9 ') = 0.16600
f('2ddg6p_c_5	10 ') = 0.63207
f('2ddg6p_c_5	11 ') = 0.65974
f('2ddg6p_c_5	12 ') = 0.86055
f('2ddg6p_c_5_6	0 ') = 0.00000
f('2ddg6p_c_5_6	1 ') = 0.69806
f('2ddg6p_c_5_6	2 ') = 0.30194
f('2ddg6p_c_5_6	3 ') = 0.93267
f('2ddg6p_c_5_6	4 ') = 0.61384
f('2ddg6p_c_5_6	5 ') = 0.89056
f('2ddg6p_c_5_6	6 ') = 0.07360
f('2ddg6p_c_5_6	7 ') = 0.51513
f('2ddg6p_c_5_6	8 ') = 0.12490
f('2ddg6p_c_5_6	9 ') = 0.83725
f('2ddg6p_c_5_6	10 ') = 0.97644
f('2ddg6p_c_5_6	11 ') = 0.09034
f('2ddg6p_c_5_6	12 ') = 0.74011
f('2ddg6p_c_6	0 ') = 0.55826
f('2ddg6p_c_6	1 ') = 0.44174
f('2ddg6p_c_6	2 ') = 0.67349
f('2ddg6p_c_6	3 ') = 0.11823
f('2ddg6p_c_6	4 ') = 0.72806
f('2ddg6p_c_6	5 ') = 0.74494
f('2ddg6p_c_6	6 ') = 0.83183
f('2ddg6p_c_6	7 ') = 0.05224
f('2ddg6p_c_6	8 ') = 0.30535
f('2ddg6p_c_6	9 ') = 0.81050
f('2ddg6p_c_6	10 ') = 0.77977
f('2ddg6p_c_6	11 ') = 0.95800
f('2ddg6p_c_6	12 ') = 0.84958
f('2pg_c_1	0 ') = 0.79649
f('2pg_c_1	1 ') = 0.20351
f('2pg_c_1	2 ') = 0.10841
f('2pg_c_1	3 ') = 0.12299
f('2pg_c_1	4 ') = 0.42387
f('2pg_c_1	5 ') = 0.54775
f('2pg_c_1	6 ') = 0.94634
f('2pg_c_1	7 ') = 0.75116
f('2pg_c_1	8 ') = 0.56318
f('2pg_c_1	9 ') = 0.06496
f('2pg_c_1	10 ') = 0.30469
f('2pg_c_1	11 ') = 0.13101
f('2pg_c_1	12 ') = 0.96647
f('2pg_c_1_2	0 ') = 0.76355
f('2pg_c_1_2	1 ') = 0.06357
f('2pg_c_1_2	2 ') = 0.17288
f('2pg_c_1_2	3 ') = 0.40402
f('2pg_c_1_2	4 ') = 0.36270
f('2pg_c_1_2	5 ') = 0.24276
f('2pg_c_1_2	6 ') = 0.75423
f('2pg_c_1_2	7 ') = 0.03949
f('2pg_c_1_2	8 ') = 0.82235
f('2pg_c_1_2	9 ') = 0.90503
f('2pg_c_1_2	10 ') = 0.62476
f('2pg_c_1_2	11 ') = 0.22000
f('2pg_c_1_2	12 ') = 0.75171
f('2pg_c_1_2_3	0 ') = 0.64214
f('2pg_c_1_2_3	1 ') = 0.15312
f('2pg_c_1_2_3	2 ') = 0.04105
f('2pg_c_1_2_3	3 ') = 0.16369
f('2pg_c_1_2_3	4 ') = 0.92627
f('2pg_c_1_2_3	5 ') = 0.38875
f('2pg_c_1_2_3	6 ') = 0.45420
f('2pg_c_1_2_3	7 ') = 0.13750
f('2pg_c_1_2_3	8 ') = 0.42730
f('2pg_c_1_2_3	9 ') = 0.51028
f('2pg_c_1_2_3	10 ') = 0.38775
f('2pg_c_1_2_3	11 ') = 0.87662
f('2pg_c_1_2_3	12 ') = 0.80060
f('2pg_c_1_3	0 ') = 0.65111
f('2pg_c_1_3	1 ') = 0.17733
f('2pg_c_1_3	2 ') = 0.17157
f('2pg_c_1_3	3 ') = 0.39520
f('2pg_c_1_3	4 ') = 0.08752
f('2pg_c_1_3	5 ') = 0.35562
f('2pg_c_1_3	6 ') = 0.70152
f('2pg_c_1_3	7 ') = 0.65212
f('2pg_c_1_3	8 ') = 0.45304
f('2pg_c_1_3	9 ') = 0.46102
f('2pg_c_1_3	10 ') = 0.41429
f('2pg_c_1_3	11 ') = 0.46360
f('2pg_c_1_3	12 ') = 0.41538
f('2pg_c_2	0 ') = 0.79418
f('2pg_c_2	1 ') = 0.20582
f('2pg_c_2	2 ') = 0.77179
f('2pg_c_2	3 ') = 0.32575
f('2pg_c_2	4 ') = 0.47847
f('2pg_c_2	5 ') = 0.47634
f('2pg_c_2	6 ') = 0.46325
f('2pg_c_2	7 ') = 0.56332
f('2pg_c_2	8 ') = 0.12739
f('2pg_c_2	9 ') = 0.24828
f('2pg_c_2	10 ') = 0.03665
f('2pg_c_2	11 ') = 0.63050
f('2pg_c_2	12 ') = 0.23532
f('2pg_c_2_3	0 ') = 0.66489
f('2pg_c_2_3	1 ') = 0.14744
f('2pg_c_2_3	2 ') = 0.18767
f('2pg_c_2_3	3 ') = 0.88664
f('2pg_c_2_3	4 ') = 0.46340
f('2pg_c_2_3	5 ') = 0.56037
f('2pg_c_2_3	6 ') = 0.58110
f('2pg_c_2_3	7 ') = 0.65928
f('2pg_c_2_3	8 ') = 0.97857
f('2pg_c_2_3	9 ') = 0.63319
f('2pg_c_2_3	10 ') = 0.12511
f('2pg_c_2_3	11 ') = 0.73693
f('2pg_c_2_3	12 ') = 0.98291
f('2pg_c_3	0 ') = 0.68305
f('2pg_c_3	1 ') = 0.31695
f('2pg_c_3	2 ') = 0.58018
f('2pg_c_3	3 ') = 0.45911
f('2pg_c_3	4 ') = 0.86846
f('2pg_c_3	5 ') = 0.17109
f('2pg_c_3	6 ') = 0.52370
f('2pg_c_3	7 ') = 0.77924
f('2pg_c_3	8 ') = 0.28300
f('2pg_c_3	9 ') = 0.72743
f('2pg_c_3	10 ') = 0.82964
f('2pg_c_3	11 ') = 0.20841
f('2pg_c_3	12 ') = 0.55161
f('3pg_c_1	0 ') = 0.79660
f('3pg_c_1	1 ') = 0.20340
f('3pg_c_1	2 ') = 0.15270
f('3pg_c_1	3 ') = 0.16963
f('3pg_c_1	4 ') = 0.82292
f('3pg_c_1	5 ') = 0.70342
f('3pg_c_1	6 ') = 0.26419
f('3pg_c_1	7 ') = 0.12105
f('3pg_c_1	8 ') = 0.91438
f('3pg_c_1	9 ') = 0.08542
f('3pg_c_1	10 ') = 0.92212
f('3pg_c_1	11 ') = 0.04901
f('3pg_c_1	12 ') = 0.09833
f('3pg_c_1_2	0 ') = 0.76470
f('3pg_c_1_2	1 ') = 0.06222
f('3pg_c_1_2	2 ') = 0.17308
f('3pg_c_1_2	3 ') = 0.43356
f('3pg_c_1_2	4 ') = 0.49582
f('3pg_c_1_2	5 ') = 0.14703
f('3pg_c_1_2	6 ') = 0.10575
f('3pg_c_1_2	7 ') = 0.72676
f('3pg_c_1_2	8 ') = 0.30786
f('3pg_c_1_2	9 ') = 0.21889
f('3pg_c_1_2	10 ') = 0.95867
f('3pg_c_1_2	11 ') = 0.10787
f('3pg_c_1_2	12 ') = 0.32201
f('3pg_c_1_2_3	0 ') = 0.64388
f('3pg_c_1_2_3	1 ') = 0.15136
f('3pg_c_1_2_3	2 ') = 0.03958
f('3pg_c_1_2_3	3 ') = 0.16518
f('3pg_c_1_2_3	4 ') = 0.81538
f('3pg_c_1_2_3	5 ') = 0.99090
f('3pg_c_1_2_3	6 ') = 0.87481
f('3pg_c_1_2_3	7 ') = 0.67559
f('3pg_c_1_2_3	8 ') = 0.83960
f('3pg_c_1_2_3	9 ') = 0.99350
f('3pg_c_1_2_3	10 ') = 0.05214
f('3pg_c_1_2_3	11 ') = 0.29378
f('3pg_c_1_2_3	12 ') = 0.19874
f('3pg_c_1_3	0 ') = 0.65190
f('3pg_c_1_3	1 ') = 0.17510
f('3pg_c_1_3	2 ') = 0.17300
f('3pg_c_1_3	3 ') = 0.10783
f('3pg_c_1_3	4 ') = 0.68262
f('3pg_c_1_3	5 ') = 0.38722
f('3pg_c_1_3	6 ') = 0.38293
f('3pg_c_1_3	7 ') = 0.61768
f('3pg_c_1_3	8 ') = 0.47446
f('3pg_c_1_3	9 ') = 0.01079
f('3pg_c_1_3	10 ') = 0.20795
f('3pg_c_1_3	11 ') = 0.29893
f('3pg_c_1_3	12 ') = 0.58085
f('3pg_c_2	0 ') = 0.79503
f('3pg_c_2	1 ') = 0.20497
f('3pg_c_2	2 ') = 0.76402
f('3pg_c_2	3 ') = 0.69569
f('3pg_c_2	4 ') = 0.01183
f('3pg_c_2	5 ') = 0.78781
f('3pg_c_2	6 ') = 0.72077
f('3pg_c_2	7 ') = 0.58761
f('3pg_c_2	8 ') = 0.60714
f('3pg_c_2	9 ') = 0.68479
f('3pg_c_2	10 ') = 0.43445
f('3pg_c_2	11 ') = 0.02774
f('3pg_c_2	12 ') = 0.62201
f('3pg_c_2_3	0 ') = 0.66638
f('3pg_c_2_3	1 ') = 0.14457
f('3pg_c_2_3	2 ') = 0.18905
f('3pg_c_2_3	3 ') = 0.19296
f('3pg_c_2_3	4 ') = 0.07618
f('3pg_c_2_3	5 ') = 0.25079
f('3pg_c_2_3	6 ') = 0.69663
f('3pg_c_2_3	7 ') = 0.51290
f('3pg_c_2_3	8 ') = 0.57128
f('3pg_c_2_3	9 ') = 0.98407
f('3pg_c_2_3	10 ') = 0.14659
f('3pg_c_2_3	11 ') = 0.84875
f('3pg_c_2_3	12 ') = 0.35043
f('3pg_c_3	0 ') = 0.68230
f('3pg_c_3	1 ') = 0.31770
f('3pg_c_3	2 ') = 0.54278
f('3pg_c_3	3 ') = 0.36490
f('3pg_c_3	4 ') = 0.44887
f('3pg_c_3	5 ') = 0.73937
f('3pg_c_3	6 ') = 0.11308
f('3pg_c_3	7 ') = 0.36449
f('3pg_c_3	8 ') = 0.86860
f('3pg_c_3	9 ') = 0.19780
f('3pg_c_3	10 ') = 0.95375
f('3pg_c_3	11 ') = 0.98686
f('3pg_c_3	12 ') = 0.66032
f('3php_c_1	0 ') = 0.79660
f('3php_c_1	1 ') = 0.20340
f('3php_c_1	2 ') = 0.75519
f('3php_c_1	3 ') = 0.94444
f('3php_c_1	4 ') = 0.16850
f('3php_c_1	5 ') = 0.09901
f('3php_c_1	6 ') = 0.63342
f('3php_c_1	7 ') = 0.29571
f('3php_c_1	8 ') = 0.48803
f('3php_c_1	9 ') = 0.50548
f('3php_c_1	10 ') = 0.46426
f('3php_c_1	11 ') = 0.89274
f('3php_c_1	12 ') = 0.11905
f('3psme_c_10	0 ') = 0.79635
f('3psme_c_10	1 ') = 0.20365
f('3psme_c_10	2 ') = 0.82148
f('3psme_c_10	3 ') = 0.51506
f('3psme_c_10	4 ') = 0.12523
f('3psme_c_10	5 ') = 0.45089
f('3psme_c_10	6 ') = 0.12231
f('3psme_c_10	7 ') = 0.67701
f('3psme_c_10	8 ') = 0.72184
f('3psme_c_10	9 ') = 0.85274
f('3psme_c_10	10 ') = 0.33317
f('3psme_c_10	11 ') = 0.36883
f('3psme_c_10	12 ') = 0.86940
f('4abut_c_1	0 ') = 0.74409
f('4abut_c_1	1 ') = 0.25591
f('4abut_c_1	2 ') = 0.94642
f('4abut_c_1	3 ') = 0.52215
f('4abut_c_1	4 ') = 0.47442
f('4abut_c_1	5 ') = 0.38691
f('4abut_c_1	6 ') = 0.89918
f('4abut_c_1	7 ') = 0.87744
f('4abut_c_1	8 ') = 0.15342
f('4abut_c_1	9 ') = 0.58171
f('4abut_c_1	10 ') = 0.89174
f('4abut_c_1	11 ') = 0.46345
f('4abut_c_1	12 ') = 0.30145
f('4abut_c_1_2	0 ') = 0.65316
f('4abut_c_1_2	1 ') = 0.17491
f('4abut_c_1_2	2 ') = 0.17194
f('4abut_c_1_2	3 ') = 0.31313
f('4abut_c_1_2	4 ') = 0.57339
f('4abut_c_1_2	5 ') = 0.33482
f('4abut_c_1_2	6 ') = 0.06597
f('4abut_c_1_2	7 ') = 0.86802
f('4abut_c_1_2	8 ') = 0.18466
f('4abut_c_1_2	9 ') = 0.25634
f('4abut_c_1_2	10 ') = 0.33399
f('4abut_c_1_2	11 ') = 0.20063
f('4abut_c_1_2	12 ') = 0.11111
f('4abut_c_1_2_3	0 ') = 0.48170
f('4abut_c_1_2_3	1 ') = 0.29992
f('4abut_c_1_2_3	2 ') = 0.17344
f('4abut_c_1_2_3	3 ') = 0.04495
f('4abut_c_1_2_3	4 ') = 0.91947
f('4abut_c_1_2_3	5 ') = 0.18025
f('4abut_c_1_2_3	6 ') = 0.98932
f('4abut_c_1_2_3	7 ') = 0.17583
f('4abut_c_1_2_3	8 ') = 0.56372
f('4abut_c_1_2_3	9 ') = 0.81932
f('4abut_c_1_2_3	10 ') = 0.59211
f('4abut_c_1_2_3	11 ') = 0.01323
f('4abut_c_1_2_3	12 ') = 0.38323
f('4abut_c_1_2_3_4	0 ') = 0.42659
f('4abut_c_1_2_3_4	1 ') = 0.22860
f('4abut_c_1_2_3_4	2 ') = 0.25501
f('4abut_c_1_2_3_4	3 ') = 0.06027
f('4abut_c_1_2_3_4	4 ') = 0.02953
f('4abut_c_1_2_3_4	5 ') = 0.55014
f('4abut_c_1_2_3_4	6 ') = 0.55471
f('4abut_c_1_2_3_4	7 ') = 0.85674
f('4abut_c_1_2_3_4	8 ') = 0.03050
f('4abut_c_1_2_3_4	9 ') = 0.66797
f('4abut_c_1_2_3_4	10 ') = 0.08669
f('4abut_c_1_2_3_4	11 ') = 0.65335
f('4abut_c_1_2_3_4	12 ') = 0.80620
f('4abut_c_1_2_4	0 ') = 0.48578
f('4abut_c_1_2_4	1 ') = 0.29800
f('4abut_c_1_2_4	2 ') = 0.17198
f('4abut_c_1_2_4	3 ') = 0.04425
f('4abut_c_1_2_4	4 ') = 0.95512
f('4abut_c_1_2_4	5 ') = 0.99267
f('4abut_c_1_2_4	6 ') = 0.53529
f('4abut_c_1_2_4	7 ') = 0.81409
f('4abut_c_1_2_4	8 ') = 0.70360
f('4abut_c_1_2_4	9 ') = 0.47481
f('4abut_c_1_2_4	10 ') = 0.12225
f('4abut_c_1_2_4	11 ') = 0.20897
f('4abut_c_1_2_4	12 ') = 0.41322
f('4abut_c_1_3	0 ') = 0.55030
f('4abut_c_1_3	1 ') = 0.38063
f('4abut_c_1_3	2 ') = 0.06908
f('4abut_c_1_3	3 ') = 0.27134
f('4abut_c_1_3	4 ') = 0.96035
f('4abut_c_1_3	5 ') = 0.26849
f('4abut_c_1_3	6 ') = 0.42039
f('4abut_c_1_3	7 ') = 0.45434
f('4abut_c_1_3	8 ') = 0.59032
f('4abut_c_1_3	9 ') = 0.06849
f('4abut_c_1_3	10 ') = 0.04654
f('4abut_c_1_3	11 ') = 0.20706
f('4abut_c_1_3	12 ') = 0.41281
f('4abut_c_1_3_4	0 ') = 0.48578
f('4abut_c_1_3_4	1 ') = 0.29800
f('4abut_c_1_3_4	2 ') = 0.17198
f('4abut_c_1_3_4	3 ') = 0.04425
f('4abut_c_1_3_4	4 ') = 0.87086
f('4abut_c_1_3_4	5 ') = 0.65739
f('4abut_c_1_3_4	6 ') = 0.42815
f('4abut_c_1_3_4	7 ') = 0.74855
f('4abut_c_1_3_4	8 ') = 0.80592
f('4abut_c_1_3_4	9 ') = 0.14531
f('4abut_c_1_3_4	10 ') = 0.48356
f('4abut_c_1_3_4	11 ') = 0.20909
f('4abut_c_1_3_4	12 ') = 0.07175
f('4abut_c_1_4	0 ') = 0.55188
f('4abut_c_1_4	1 ') = 0.38442
f('4abut_c_1_4	2 ') = 0.06370
f('4abut_c_1_4	3 ') = 0.03564
f('4abut_c_1_4	4 ') = 0.24214
f('4abut_c_1_4	5 ') = 0.09731
f('4abut_c_1_4	6 ') = 0.90376
f('4abut_c_1_4	7 ') = 0.57812
f('4abut_c_1_4	8 ') = 0.29203
f('4abut_c_1_4	9 ') = 0.97760
f('4abut_c_1_4	10 ') = 0.84354
f('4abut_c_1_4	11 ') = 0.08964
f('4abut_c_1_4	12 ') = 0.53995
f('4abut_c_2	0 ') = 0.73714
f('4abut_c_2	1 ') = 0.26286
f('4abut_c_2	2 ') = 0.30980
f('4abut_c_2	3 ') = 0.40914
f('4abut_c_2	4 ') = 0.99941
f('4abut_c_2	5 ') = 0.17092
f('4abut_c_2	6 ') = 0.37432
f('4abut_c_2	7 ') = 0.84401
f('4abut_c_2	8 ') = 0.69226
f('4abut_c_2	9 ') = 0.35463
f('4abut_c_2	10 ') = 0.74757
f('4abut_c_2	11 ') = 0.27605
f('4abut_c_2	12 ') = 0.55534
f('4abut_c_2_3	0 ') = 0.54155
f('4abut_c_2_3	1 ') = 0.39118
f('4abut_c_2_3	2 ') = 0.06728
f('4abut_c_2_3	3 ') = 0.22901
f('4abut_c_2_3	4 ') = 0.01071
f('4abut_c_2_3	5 ') = 0.41363
f('4abut_c_2_3	6 ') = 0.25811
f('4abut_c_2_3	7 ') = 0.57711
f('4abut_c_2_3	8 ') = 0.01320
f('4abut_c_2_3	9 ') = 0.94086
f('4abut_c_2_3	10 ') = 0.12802
f('4abut_c_2_3	11 ') = 0.67585
f('4abut_c_2_3	12 ') = 0.07674
f('4abut_c_2_3_4	0 ') = 0.48170
f('4abut_c_2_3_4	1 ') = 0.29992
f('4abut_c_2_3_4	2 ') = 0.17344
f('4abut_c_2_3_4	3 ') = 0.04495
f('4abut_c_2_3_4	4 ') = 0.15144
f('4abut_c_2_3_4	5 ') = 0.06151
f('4abut_c_2_3_4	6 ') = 0.64580
f('4abut_c_2_3_4	7 ') = 0.76543
f('4abut_c_2_3_4	8 ') = 0.45531
f('4abut_c_2_3_4	9 ') = 0.84154
f('4abut_c_2_3_4	10 ') = 0.82199
f('4abut_c_2_3_4	11 ') = 0.09228
f('4abut_c_2_3_4	12 ') = 0.00157
f('4abut_c_2_4	0 ') = 0.55030
f('4abut_c_2_4	1 ') = 0.38063
f('4abut_c_2_4	2 ') = 0.06908
f('4abut_c_2_4	3 ') = 0.46816
f('4abut_c_2_4	4 ') = 0.65111
f('4abut_c_2_4	5 ') = 0.30515
f('4abut_c_2_4	6 ') = 0.96129
f('4abut_c_2_4	7 ') = 0.48832
f('4abut_c_2_4	8 ') = 0.07738
f('4abut_c_2_4	9 ') = 0.96480
f('4abut_c_2_4	10 ') = 0.48056
f('4abut_c_2_4	11 ') = 0.49181
f('4abut_c_2_4	12 ') = 0.84171
f('4abut_c_3	0 ') = 0.73714
f('4abut_c_3	1 ') = 0.26286
f('4abut_c_3	2 ') = 0.50924
f('4abut_c_3	3 ') = 0.63876
f('4abut_c_3	4 ') = 0.07799
f('4abut_c_3	5 ') = 0.10543
f('4abut_c_3	6 ') = 0.20207
f('4abut_c_3	7 ') = 0.58660
f('4abut_c_3	8 ') = 0.92657
f('4abut_c_3	9 ') = 0.71365
f('4abut_c_3	10 ') = 0.14374
f('4abut_c_3	11 ') = 0.96847
f('4abut_c_3	12 ') = 0.48378
f('4abut_c_3_4	0 ') = 0.65316
f('4abut_c_3_4	1 ') = 0.17491
f('4abut_c_3_4	2 ') = 0.17194
f('4abut_c_3_4	3 ') = 0.13608
f('4abut_c_3_4	4 ') = 0.07434
f('4abut_c_3_4	5 ') = 0.75382
f('4abut_c_3_4	6 ') = 0.01992
f('4abut_c_3_4	7 ') = 0.93896
f('4abut_c_3_4	8 ') = 0.09756
f('4abut_c_3_4	9 ') = 0.80022
f('4abut_c_3_4	10 ') = 0.13589
f('4abut_c_3_4	11 ') = 0.97756
f('4abut_c_3_4	12 ') = 0.69872
f('4abut_c_4	0 ') = 0.74409
f('4abut_c_4	1 ') = 0.25591
f('4abut_c_4	2 ') = 0.49862
f('4abut_c_4	3 ') = 0.20437
f('4abut_c_4	4 ') = 0.35438
f('4abut_c_4	5 ') = 0.69713
f('4abut_c_4	6 ') = 0.67290
f('4abut_c_4	7 ') = 0.59552
f('4abut_c_4	8 ') = 0.23004
f('4abut_c_4	9 ') = 0.58588
f('4abut_c_4	10 ') = 0.37256
f('4abut_c_4	11 ') = 0.61859
f('4abut_c_4	12 ') = 0.80177
f('4abutn_c_1	0 ') = 0.74409
f('4abutn_c_1	1 ') = 0.25591
f('4abutn_c_1	2 ') = 0.91933
f('4abutn_c_1	3 ') = 0.19242
f('4abutn_c_1	4 ') = 0.00696
f('4abutn_c_1	5 ') = 0.34669
f('4abutn_c_1	6 ') = 0.46181
f('4abutn_c_1	7 ') = 0.66631
f('4abutn_c_1	8 ') = 0.26134
f('4abutn_c_1	9 ') = 0.88852
f('4abutn_c_1	10 ') = 0.24959
f('4abutn_c_1	11 ') = 0.78277
f('4abutn_c_1	12 ') = 0.00741
f('4abutn_c_1_2	0 ') = 0.65316
f('4abutn_c_1_2	1 ') = 0.17491
f('4abutn_c_1_2	2 ') = 0.17194
f('4abutn_c_1_2	3 ') = 0.84970
f('4abutn_c_1_2	4 ') = 0.18053
f('4abutn_c_1_2	5 ') = 0.55591
f('4abutn_c_1_2	6 ') = 0.83147
f('4abutn_c_1_2	7 ') = 0.05992
f('4abutn_c_1_2	8 ') = 0.39287
f('4abutn_c_1_2	9 ') = 0.83672
f('4abutn_c_1_2	10 ') = 0.03977
f('4abutn_c_1_2	11 ') = 0.07314
f('4abutn_c_1_2	12 ') = 0.56221
f('4abutn_c_1_2_3	0 ') = 0.48170
f('4abutn_c_1_2_3	1 ') = 0.29992
f('4abutn_c_1_2_3	2 ') = 0.17344
f('4abutn_c_1_2_3	3 ') = 0.04495
f('4abutn_c_1_2_3	4 ') = 0.00636
f('4abutn_c_1_2_3	5 ') = 0.98480
f('4abutn_c_1_2_3	6 ') = 0.04380
f('4abutn_c_1_2_3	7 ') = 0.07278
f('4abutn_c_1_2_3	8 ') = 0.23873
f('4abutn_c_1_2_3	9 ') = 0.29461
f('4abutn_c_1_2_3	10 ') = 0.95739
f('4abutn_c_1_2_3	11 ') = 0.62940
f('4abutn_c_1_2_3	12 ') = 0.14912
f('4abutn_c_1_2_3_4	0 ') = 0.42659
f('4abutn_c_1_2_3_4	1 ') = 0.22860
f('4abutn_c_1_2_3_4	2 ') = 0.25501
f('4abutn_c_1_2_3_4	3 ') = 0.06027
f('4abutn_c_1_2_3_4	4 ') = 0.02953
f('4abutn_c_1_2_3_4	5 ') = 0.01806
f('4abutn_c_1_2_3_4	6 ') = 0.71256
f('4abutn_c_1_2_3_4	7 ') = 0.91280
f('4abutn_c_1_2_3_4	8 ') = 0.97518
f('4abutn_c_1_2_3_4	9 ') = 0.45318
f('4abutn_c_1_2_3_4	10 ') = 0.21017
f('4abutn_c_1_2_3_4	11 ') = 0.19845
f('4abutn_c_1_2_3_4	12 ') = 0.69285
f('4abutn_c_1_2_4	0 ') = 0.48578
f('4abutn_c_1_2_4	1 ') = 0.29800
f('4abutn_c_1_2_4	2 ') = 0.17198
f('4abutn_c_1_2_4	3 ') = 0.04425
f('4abutn_c_1_2_4	4 ') = 0.56337
f('4abutn_c_1_2_4	5 ') = 0.06713
f('4abutn_c_1_2_4	6 ') = 0.45563
f('4abutn_c_1_2_4	7 ') = 0.66116
f('4abutn_c_1_2_4	8 ') = 0.33041
f('4abutn_c_1_2_4	9 ') = 0.25722
f('4abutn_c_1_2_4	10 ') = 0.43036
f('4abutn_c_1_2_4	11 ') = 0.74760
f('4abutn_c_1_2_4	12 ') = 0.73507
f('4abutn_c_1_3	0 ') = 0.55030
f('4abutn_c_1_3	1 ') = 0.38063
f('4abutn_c_1_3	2 ') = 0.06908
f('4abutn_c_1_3	3 ') = 0.68357
f('4abutn_c_1_3	4 ') = 0.85989
f('4abutn_c_1_3	5 ') = 0.44157
f('4abutn_c_1_3	6 ') = 0.72195
f('4abutn_c_1_3	7 ') = 0.21971
f('4abutn_c_1_3	8 ') = 0.38535
f('4abutn_c_1_3	9 ') = 0.03159
f('4abutn_c_1_3	10 ') = 0.89302
f('4abutn_c_1_3	11 ') = 0.02300
f('4abutn_c_1_3	12 ') = 0.48235
f('4abutn_c_1_3_4	0 ') = 0.48578
f('4abutn_c_1_3_4	1 ') = 0.29800
f('4abutn_c_1_3_4	2 ') = 0.17198
f('4abutn_c_1_3_4	3 ') = 0.04425
f('4abutn_c_1_3_4	4 ') = 0.73679
f('4abutn_c_1_3_4	5 ') = 0.34580
f('4abutn_c_1_3_4	6 ') = 0.01629
f('4abutn_c_1_3_4	7 ') = 0.20458
f('4abutn_c_1_3_4	8 ') = 0.23595
f('4abutn_c_1_3_4	9 ') = 0.51374
f('4abutn_c_1_3_4	10 ') = 0.15345
f('4abutn_c_1_3_4	11 ') = 0.04631
f('4abutn_c_1_3_4	12 ') = 0.28766
f('4abutn_c_1_4	0 ') = 0.55188
f('4abutn_c_1_4	1 ') = 0.38442
f('4abutn_c_1_4	2 ') = 0.06370
f('4abutn_c_1_4	3 ') = 0.56940
f('4abutn_c_1_4	4 ') = 0.12775
f('4abutn_c_1_4	5 ') = 0.96081
f('4abutn_c_1_4	6 ') = 0.17056
f('4abutn_c_1_4	7 ') = 0.79988
f('4abutn_c_1_4	8 ') = 0.16690
f('4abutn_c_1_4	9 ') = 0.36987
f('4abutn_c_1_4	10 ') = 0.29303
f('4abutn_c_1_4	11 ') = 0.64590
f('4abutn_c_1_4	12 ') = 0.99101
f('4abutn_c_2	0 ') = 0.73714
f('4abutn_c_2	1 ') = 0.26286
f('4abutn_c_2	2 ') = 0.28316
f('4abutn_c_2	3 ') = 0.83653
f('4abutn_c_2	4 ') = 0.56670
f('4abutn_c_2	5 ') = 0.09167
f('4abutn_c_2	6 ') = 0.40155
f('4abutn_c_2	7 ') = 0.80686
f('4abutn_c_2	8 ') = 0.41338
f('4abutn_c_2	9 ') = 0.41169
f('4abutn_c_2	10 ') = 0.66492
f('4abutn_c_2	11 ') = 0.45036
f('4abutn_c_2	12 ') = 0.51177
f('4abutn_c_2_3	0 ') = 0.54155
f('4abutn_c_2_3	1 ') = 0.39118
f('4abutn_c_2_3	2 ') = 0.06728
f('4abutn_c_2_3	3 ') = 0.61259
f('4abutn_c_2_3	4 ') = 0.86861
f('4abutn_c_2_3	5 ') = 0.11642
f('4abutn_c_2_3	6 ') = 0.77321
f('4abutn_c_2_3	7 ') = 0.80744
f('4abutn_c_2_3	8 ') = 0.61978
f('4abutn_c_2_3	9 ') = 0.32927
f('4abutn_c_2_3	10 ') = 0.46217
f('4abutn_c_2_3	11 ') = 0.70991
f('4abutn_c_2_3	12 ') = 0.62842
f('4abutn_c_2_3_4	0 ') = 0.48170
f('4abutn_c_2_3_4	1 ') = 0.29992
f('4abutn_c_2_3_4	2 ') = 0.17344
f('4abutn_c_2_3_4	3 ') = 0.04495
f('4abutn_c_2_3_4	4 ') = 0.94706
f('4abutn_c_2_3_4	5 ') = 0.75652
f('4abutn_c_2_3_4	6 ') = 0.65375
f('4abutn_c_2_3_4	7 ') = 0.04394
f('4abutn_c_2_3_4	8 ') = 0.99624
f('4abutn_c_2_3_4	9 ') = 0.88005
f('4abutn_c_2_3_4	10 ') = 0.74545
f('4abutn_c_2_3_4	11 ') = 0.88734
f('4abutn_c_2_3_4	12 ') = 0.95037
f('4abutn_c_2_4	0 ') = 0.55030
f('4abutn_c_2_4	1 ') = 0.38063
f('4abutn_c_2_4	2 ') = 0.06908
f('4abutn_c_2_4	3 ') = 0.28029
f('4abutn_c_2_4	4 ') = 0.91036
f('4abutn_c_2_4	5 ') = 0.05244
f('4abutn_c_2_4	6 ') = 0.82180
f('4abutn_c_2_4	7 ') = 0.39268
f('4abutn_c_2_4	8 ') = 0.75754
f('4abutn_c_2_4	9 ') = 0.67545
f('4abutn_c_2_4	10 ') = 0.40317
f('4abutn_c_2_4	11 ') = 0.48333
f('4abutn_c_2_4	12 ') = 0.50998
f('4abutn_c_3	0 ') = 0.73714
f('4abutn_c_3	1 ') = 0.26286
f('4abutn_c_3	2 ') = 0.67379
f('4abutn_c_3	3 ') = 0.59720
f('4abutn_c_3	4 ') = 0.22837
f('4abutn_c_3	5 ') = 0.58357
f('4abutn_c_3	6 ') = 0.02605
f('4abutn_c_3	7 ') = 0.29018
f('4abutn_c_3	8 ') = 0.37011
f('4abutn_c_3	9 ') = 0.44550
f('4abutn_c_3	10 ') = 0.55061
f('4abutn_c_3	11 ') = 0.32966
f('4abutn_c_3	12 ') = 0.65090
f('4abutn_c_3_4	0 ') = 0.65316
f('4abutn_c_3_4	1 ') = 0.17491
f('4abutn_c_3_4	2 ') = 0.17194
f('4abutn_c_3_4	3 ') = 0.05722
f('4abutn_c_3_4	4 ') = 0.65372
f('4abutn_c_3_4	5 ') = 0.97582
f('4abutn_c_3_4	6 ') = 0.43359
f('4abutn_c_3_4	7 ') = 0.90703
f('4abutn_c_3_4	8 ') = 0.28649
f('4abutn_c_3_4	9 ') = 0.37462
f('4abutn_c_3_4	10 ') = 0.29802
f('4abutn_c_3_4	11 ') = 0.59521
f('4abutn_c_3_4	12 ') = 0.58535
f('4abutn_c_4	0 ') = 0.74409
f('4abutn_c_4	1 ') = 0.25591
f('4abutn_c_4	2 ') = 0.34166
f('4abutn_c_4	3 ') = 0.69958
f('4abutn_c_4	4 ') = 0.81049
f('4abutn_c_4	5 ') = 0.27652
f('4abutn_c_4	6 ') = 0.72156
f('4abutn_c_4	7 ') = 0.95605
f('4abutn_c_4	8 ') = 0.25625
f('4abutn_c_4	9 ') = 0.08372
f('4abutn_c_4	10 ') = 0.76078
f('4abutn_c_4	11 ') = 0.15971
f('4abutn_c_4	12 ') = 0.31335
f('4pasp_c_1	0 ') = 0.79452
f('4pasp_c_1	1 ') = 0.20548
f('4pasp_c_1	2 ') = 0.14351
f('4pasp_c_1	3 ') = 0.67293
f('4pasp_c_1	4 ') = 0.17900
f('4pasp_c_1	5 ') = 0.96158
f('4pasp_c_1	6 ') = 0.82993
f('4pasp_c_1	7 ') = 0.39859
f('4pasp_c_1	8 ') = 0.50943
f('4pasp_c_1	9 ') = 0.02457
f('4pasp_c_1	10 ') = 0.74393
f('4pasp_c_1	11 ') = 0.14495
f('4pasp_c_1	12 ') = 0.80684
f('4pasp_c_1_2	0 ') = 0.74372
f('4pasp_c_1_2	1 ') = 0.08670
f('4pasp_c_1_2	2 ') = 0.16958
f('4pasp_c_1_2	3 ') = 0.47346
f('4pasp_c_1_2	4 ') = 0.24332
f('4pasp_c_1_2	5 ') = 0.06793
f('4pasp_c_1_2	6 ') = 0.59393
f('4pasp_c_1_2	7 ') = 0.88696
f('4pasp_c_1_2	8 ') = 0.21949
f('4pasp_c_1_2	9 ') = 0.62008
f('4pasp_c_1_2	10 ') = 0.71148
f('4pasp_c_1_2	11 ') = 0.70911
f('4pasp_c_1_2	12 ') = 0.16324
f('4pasp_c_1_2_3	0 ') = 0.61238
f('4pasp_c_1_2_3	1 ') = 0.18329
f('4pasp_c_1_2_3	2 ') = 0.06629
f('4pasp_c_1_2_3	3 ') = 0.13804
f('4pasp_c_1_2_3	4 ') = 0.11384
f('4pasp_c_1_2_3	5 ') = 0.57433
f('4pasp_c_1_2_3	6 ') = 0.01692
f('4pasp_c_1_2_3	7 ') = 0.06081
f('4pasp_c_1_2_3	8 ') = 0.63255
f('4pasp_c_1_2_3	9 ') = 0.90549
f('4pasp_c_1_2_3	10 ') = 0.45066
f('4pasp_c_1_2_3	11 ') = 0.59358
f('4pasp_c_1_2_3	12 ') = 0.83403
f('4pasp_c_1_2_3_4	0 ') = 0.48553
f('4pasp_c_1_2_3_4	1 ') = 0.25645
f('4pasp_c_1_2_3_4	2 ') = 0.10352
f('4pasp_c_1_2_3_4	3 ') = 0.11794
f('4pasp_c_1_2_3_4	4 ') = 0.03657
f('4pasp_c_1_2_3_4	5 ') = 0.34141
f('4pasp_c_1_2_3_4	6 ') = 0.36409
f('4pasp_c_1_2_3_4	7 ') = 0.40597
f('4pasp_c_1_2_3_4	8 ') = 0.57870
f('4pasp_c_1_2_3_4	9 ') = 0.66100
f('4pasp_c_1_2_3_4	10 ') = 0.28226
f('4pasp_c_1_2_3_4	11 ') = 0.65905
f('4pasp_c_1_2_3_4	12 ') = 0.85535
f('4pasp_c_1_2_4	0 ') = 0.57164
f('4pasp_c_1_2_4	1 ') = 0.23750
f('4pasp_c_1_2_4	2 ') = 0.15064
f('4pasp_c_1_2_4	3 ') = 0.04022
f('4pasp_c_1_2_4	4 ') = 0.04030
f('4pasp_c_1_2_4	5 ') = 0.59291
f('4pasp_c_1_2_4	6 ') = 0.34327
f('4pasp_c_1_2_4	7 ') = 0.52810
f('4pasp_c_1_2_4	8 ') = 0.45637
f('4pasp_c_1_2_4	9 ') = 0.69291
f('4pasp_c_1_2_4	10 ') = 0.54060
f('4pasp_c_1_2_4	11 ') = 0.45220
f('4pasp_c_1_2_4	12 ') = 0.37085
f('4pasp_c_1_3	0 ') = 0.63739
f('4pasp_c_1_3	1 ') = 0.21560
f('4pasp_c_1_3	2 ') = 0.14700
f('4pasp_c_1_3	3 ') = 0.00026
f('4pasp_c_1_3	4 ') = 0.33549
f('4pasp_c_1_3	5 ') = 0.40452
f('4pasp_c_1_3	6 ') = 0.55914
f('4pasp_c_1_3	7 ') = 0.56164
f('4pasp_c_1_3	8 ') = 0.26795
f('4pasp_c_1_3	9 ') = 0.03982
f('4pasp_c_1_3	10 ') = 0.95223
f('4pasp_c_1_3	11 ') = 0.35687
f('4pasp_c_1_3	12 ') = 0.77281
f('4pasp_c_1_3_4	0 ') = 0.50733
f('4pasp_c_1_3_4	1 ') = 0.28217
f('4pasp_c_1_3_4	2 ') = 0.17047
f('4pasp_c_1_3_4	3 ') = 0.04003
f('4pasp_c_1_3_4	4 ') = 0.50592
f('4pasp_c_1_3_4	5 ') = 0.51597
f('4pasp_c_1_3_4	6 ') = 0.85797
f('4pasp_c_1_3_4	7 ') = 0.80215
f('4pasp_c_1_3_4	8 ') = 0.99977
f('4pasp_c_1_3_4	9 ') = 0.13986
f('4pasp_c_1_3_4	10 ') = 0.35946
f('4pasp_c_1_3_4	11 ') = 0.76358
f('4pasp_c_1_3_4	12 ') = 0.85109
f('4pasp_c_1_4	0 ') = 0.60988
f('4pasp_c_1_4	1 ') = 0.34118
f('4pasp_c_1_4	2 ') = 0.04894
f('4pasp_c_1_4	3 ') = 0.41053
f('4pasp_c_1_4	4 ') = 0.91432
f('4pasp_c_1_4	5 ') = 0.68168
f('4pasp_c_1_4	6 ') = 0.79998
f('4pasp_c_1_4	7 ') = 0.55411
f('4pasp_c_1_4	8 ') = 0.93473
f('4pasp_c_1_4	9 ') = 0.86262
f('4pasp_c_1_4	10 ') = 0.84727
f('4pasp_c_1_4	11 ') = 0.10524
f('4pasp_c_1_4	12 ') = 0.41768
f('4pasp_c_2	0 ') = 0.77963
f('4pasp_c_2	1 ') = 0.22037
f('4pasp_c_2	2 ') = 0.96839
f('4pasp_c_2	3 ') = 0.95772
f('4pasp_c_2	4 ') = 0.51358
f('4pasp_c_2	5 ') = 0.31169
f('4pasp_c_2	6 ') = 0.57456
f('4pasp_c_2	7 ') = 0.87706
f('4pasp_c_2	8 ') = 0.70136
f('4pasp_c_2	9 ') = 0.86896
f('4pasp_c_2	10 ') = 0.05440
f('4pasp_c_2	11 ') = 0.08482
f('4pasp_c_2	12 ') = 0.57907
f('4pasp_c_2_3	0 ') = 0.63932
f('4pasp_c_2_3	1 ') = 0.19685
f('4pasp_c_2_3	2 ') = 0.16382
f('4pasp_c_2_3	3 ') = 0.13556
f('4pasp_c_2_3	4 ') = 0.80588
f('4pasp_c_2_3	5 ') = 0.44915
f('4pasp_c_2_3	6 ') = 0.40668
f('4pasp_c_2_3	7 ') = 0.50147
f('4pasp_c_2_3	8 ') = 0.55870
f('4pasp_c_2_3	9 ') = 0.59540
f('4pasp_c_2_3	10 ') = 0.25194
f('4pasp_c_2_3	11 ') = 0.42276
f('4pasp_c_2_3	12 ') = 0.56901
f('4pasp_c_2_3_4	0 ') = 0.50721
f('4pasp_c_2_3_4	1 ') = 0.27342
f('4pasp_c_2_3_4	2 ') = 0.17345
f('4pasp_c_2_3_4	3 ') = 0.04592
f('4pasp_c_2_3_4	4 ') = 0.43539
f('4pasp_c_2_3_4	5 ') = 0.00253
f('4pasp_c_2_3_4	6 ') = 0.80113
f('4pasp_c_2_3_4	7 ') = 0.48976
f('4pasp_c_2_3_4	8 ') = 0.91511
f('4pasp_c_2_3_4	9 ') = 0.11721
f('4pasp_c_2_3_4	10 ') = 0.09670
f('4pasp_c_2_3_4	11 ') = 0.71664
f('4pasp_c_2_3_4	12 ') = 0.21171
f('4pasp_c_2_4	0 ') = 0.59882
f('4pasp_c_2_4	1 ') = 0.34840
f('4pasp_c_2_4	2 ') = 0.05278
f('4pasp_c_2_4	3 ') = 0.13900
f('4pasp_c_2_4	4 ') = 0.23760
f('4pasp_c_2_4	5 ') = 0.90126
f('4pasp_c_2_4	6 ') = 0.11512
f('4pasp_c_2_4	7 ') = 0.96374
f('4pasp_c_2_4	8 ') = 0.30970
f('4pasp_c_2_4	9 ') = 0.84519
f('4pasp_c_2_4	10 ') = 0.47081
f('4pasp_c_2_4	11 ') = 0.54256
f('4pasp_c_2_4	12 ') = 0.22891
f('4pasp_c_3	0 ') = 0.69587
f('4pasp_c_3	1 ') = 0.30413
f('4pasp_c_3	2 ') = 0.85604
f('4pasp_c_3	3 ') = 0.94638
f('4pasp_c_3	4 ') = 0.02530
f('4pasp_c_3	5 ') = 0.01616
f('4pasp_c_3	6 ') = 0.60086
f('4pasp_c_3	7 ') = 0.74077
f('4pasp_c_3	8 ') = 0.70545
f('4pasp_c_3	9 ') = 0.28313
f('4pasp_c_3	10 ') = 0.92815
f('4pasp_c_3	11 ') = 0.87493
f('4pasp_c_3	12 ') = 0.36305
f('4pasp_c_3_4	0 ') = 0.55690
f('4pasp_c_3_4	1 ') = 0.34849
f('4pasp_c_3_4	2 ') = 0.09461
f('4pasp_c_3_4	3 ') = 0.96650
f('4pasp_c_3_4	4 ') = 0.29541
f('4pasp_c_3_4	5 ') = 0.95058
f('4pasp_c_3_4	6 ') = 0.37198
f('4pasp_c_3_4	7 ') = 0.95479
f('4pasp_c_3_4	8 ') = 0.08331
f('4pasp_c_3_4	9 ') = 0.39217
f('4pasp_c_3_4	10 ') = 0.63371
f('4pasp_c_3_4	11 ') = 0.14817
f('4pasp_c_3_4	12 ') = 0.09771
f('4pasp_c_4	0 ') = 0.76641
f('4pasp_c_4	1 ') = 0.23359
f('4pasp_c_4	2 ') = 0.04251
f('4pasp_c_4	3 ') = 0.02167
f('4pasp_c_4	4 ') = 0.63151
f('4pasp_c_4	5 ') = 0.40767
f('4pasp_c_4	6 ') = 0.10944
f('4pasp_c_4	7 ') = 0.83129
f('4pasp_c_4	8 ') = 0.47891
f('4pasp_c_4	9 ') = 0.34483
f('4pasp_c_4	10 ') = 0.88326
f('4pasp_c_4	11 ') = 0.44222
f('4pasp_c_4	12 ') = 0.45016
f('6pgc_c_1	0 ') = 0.53923
f('6pgc_c_1	1 ') = 0.46077
f('6pgc_c_1	2 ') = 0.28608
f('6pgc_c_1	3 ') = 0.41073
f('6pgc_c_1	4 ') = 0.52724
f('6pgc_c_1	5 ') = 0.68934
f('6pgc_c_1	6 ') = 0.02937
f('6pgc_c_1	7 ') = 0.55738
f('6pgc_c_1	8 ') = 0.65140
f('6pgc_c_1	9 ') = 0.03142
f('6pgc_c_1	10 ') = 0.49769
f('6pgc_c_1	11 ') = 0.33825
f('6pgc_c_1	12 ') = 0.20306
f('6pgc_c_1_2_3	0 ') = 0.48671
f('6pgc_c_1_2_3	1 ') = 0.30298
f('6pgc_c_1_2_3	2 ') = 0.06653
f('6pgc_c_1_2_3	3 ') = 0.14378
f('6pgc_c_1_2_3	4 ') = 0.95070
f('6pgc_c_1_2_3	5 ') = 0.60410
f('6pgc_c_1_2_3	6 ') = 0.52362
f('6pgc_c_1_2_3	7 ') = 0.45629
f('6pgc_c_1_2_3	8 ') = 0.60649
f('6pgc_c_1_2_3	9 ') = 0.47290
f('6pgc_c_1_2_3	10 ') = 0.66705
f('6pgc_c_1_2_3	11 ') = 0.64531
f('6pgc_c_1_2_3	12 ') = 0.84774
f('6pgc_c_2	0 ') = 0.79923
f('6pgc_c_2	1 ') = 0.20077
f('6pgc_c_2	2 ') = 0.87329
f('6pgc_c_2	3 ') = 0.62332
f('6pgc_c_2	4 ') = 0.10963
f('6pgc_c_2	5 ') = 0.68021
f('6pgc_c_2	6 ') = 0.24986
f('6pgc_c_2	7 ') = 0.08370
f('6pgc_c_2	8 ') = 0.46605
f('6pgc_c_2	9 ') = 0.97145
f('6pgc_c_2	10 ') = 0.64213
f('6pgc_c_2	11 ') = 0.94431
f('6pgc_c_2	12 ') = 0.15457
f('6pgc_c_2_3	0 ') = 0.73889
f('6pgc_c_2_3	1 ') = 0.11562
f('6pgc_c_2_3	2 ') = 0.14550
f('6pgc_c_2_3	3 ') = 0.01965
f('6pgc_c_2_3	4 ') = 0.96944
f('6pgc_c_2_3	5 ') = 0.43095
f('6pgc_c_2_3	6 ') = 0.23086
f('6pgc_c_2_3	7 ') = 0.21613
f('6pgc_c_2_3	8 ') = 0.74325
f('6pgc_c_2_3	9 ') = 0.25644
f('6pgc_c_2_3	10 ') = 0.14089
f('6pgc_c_2_3	11 ') = 0.17500
f('6pgc_c_2_3	12 ') = 0.93105
f('6pgc_c_2_3_4_5_6	0 ') = 0.56802
f('6pgc_c_2_3_4_5_6	1 ') = 0.14367
f('6pgc_c_2_3_4_5_6	2 ') = 0.08800
f('6pgc_c_2_3_4_5_6	3 ') = 0.10122
f('6pgc_c_2_3_4_5_6	4 ') = 0.02660
f('6pgc_c_2_3_4_5_6	5 ') = 0.07248
f('6pgc_c_2_3_4_5_6	6 ') = 0.68177
f('6pgc_c_2_3_4_5_6	7 ') = 0.53721
f('6pgc_c_2_3_4_5_6	8 ') = 0.50824
f('6pgc_c_2_3_4_5_6	9 ') = 0.36989
f('6pgc_c_2_3_4_5_6	10 ') = 0.32857
f('6pgc_c_2_3_4_5_6	11 ') = 0.27044
f('6pgc_c_2_3_4_5_6	12 ') = 0.23379
f('6pgc_c_3	0 ') = 0.79416
f('6pgc_c_3	1 ') = 0.20584
f('6pgc_c_3	2 ') = 0.25026
f('6pgc_c_3	3 ') = 0.61156
f('6pgc_c_3	4 ') = 0.79081
f('6pgc_c_3	5 ') = 0.41539
f('6pgc_c_3	6 ') = 0.66442
f('6pgc_c_3	7 ') = 0.85299
f('6pgc_c_3	8 ') = 0.69040
f('6pgc_c_3	9 ') = 0.30391
f('6pgc_c_3	10 ') = 0.41379
f('6pgc_c_3	11 ') = 0.58482
f('6pgc_c_3	12 ') = 0.84138
f('6pgc_c_3_4_5_6	0 ') = 0.60616
f('6pgc_c_3_4_5_6	1 ') = 0.17023
f('6pgc_c_3_4_5_6	2 ') = 0.03738
f('6pgc_c_3_4_5_6	3 ') = 0.09849
f('6pgc_c_3_4_5_6	4 ') = 0.08774
f('6pgc_c_3_4_5_6	5 ') = 0.99003
f('6pgc_c_3_4_5_6	6 ') = 0.18110
f('6pgc_c_3_4_5_6	7 ') = 0.65947
f('6pgc_c_3_4_5_6	8 ') = 0.22882
f('6pgc_c_3_4_5_6	9 ') = 0.38096
f('6pgc_c_3_4_5_6	10 ') = 0.79762
f('6pgc_c_3_4_5_6	11 ') = 0.05532
f('6pgc_c_3_4_5_6	12 ') = 0.44421
f('6pgc_c_4	0 ') = 0.79810
f('6pgc_c_4	1 ') = 0.20190
f('6pgc_c_4	2 ') = 0.59718
f('6pgc_c_4	3 ') = 0.08106
f('6pgc_c_4	4 ') = 0.00163
f('6pgc_c_4	5 ') = 0.58652
f('6pgc_c_4	6 ') = 0.03262
f('6pgc_c_4	7 ') = 0.16373
f('6pgc_c_4	8 ') = 0.36444
f('6pgc_c_4	9 ') = 0.70867
f('6pgc_c_4	10 ') = 0.61136
f('6pgc_c_4	11 ') = 0.84667
f('6pgc_c_4	12 ') = 0.05879
f('6pgc_c_4_5	0 ') = 0.78012
f('6pgc_c_4_5	1 ') = 0.03761
f('6pgc_c_4_5	2 ') = 0.18227
f('6pgc_c_4_5	3 ') = 0.94448
f('6pgc_c_4_5	4 ') = 0.97558
f('6pgc_c_4_5	5 ') = 0.67465
f('6pgc_c_4_5	6 ') = 0.63609
f('6pgc_c_4_5	7 ') = 0.97691
f('6pgc_c_4_5	8 ') = 0.56764
f('6pgc_c_4_5	9 ') = 0.88385
f('6pgc_c_4_5	10 ') = 0.84561
f('6pgc_c_4_5	11 ') = 0.92798
f('6pgc_c_4_5	12 ') = 0.90120
f('6pgc_c_4_5_6	0 ') = 0.69950
f('6pgc_c_4_5_6	1 ') = 0.09715
f('6pgc_c_4_5_6	2 ') = 0.02164
f('6pgc_c_4_5_6	3 ') = 0.18171
f('6pgc_c_4_5_6	4 ') = 0.98704
f('6pgc_c_4_5_6	5 ') = 0.80571
f('6pgc_c_4_5_6	6 ') = 0.06651
f('6pgc_c_4_5_6	7 ') = 0.52219
f('6pgc_c_4_5_6	8 ') = 0.60477
f('6pgc_c_4_5_6	9 ') = 0.89658
f('6pgc_c_4_5_6	10 ') = 0.19765
f('6pgc_c_4_5_6	11 ') = 0.67075
f('6pgc_c_4_5_6	12 ') = 0.33447
f('6pgc_c_4_6	0 ') = 0.70151
f('6pgc_c_4_6	1 ') = 0.11165
f('6pgc_c_4_6	2 ') = 0.18683
f('6pgc_c_4_6	3 ') = 0.51613
f('6pgc_c_4_6	4 ') = 0.27943
f('6pgc_c_4_6	5 ') = 0.87555
f('6pgc_c_4_6	6 ') = 0.27172
f('6pgc_c_4_6	7 ') = 0.79792
f('6pgc_c_4_6	8 ') = 0.69159
f('6pgc_c_4_6	9 ') = 0.58026
f('6pgc_c_4_6	10 ') = 0.46869
f('6pgc_c_4_6	11 ') = 0.31330
f('6pgc_c_4_6	12 ') = 0.52850
f('6pgc_c_5	0 ') = 0.79975
f('6pgc_c_5	1 ') = 0.20025
f('6pgc_c_5	2 ') = 0.90700
f('6pgc_c_5	3 ') = 0.44455
f('6pgc_c_5	4 ') = 0.54505
f('6pgc_c_5	5 ') = 0.26862
f('6pgc_c_5	6 ') = 0.81062
f('6pgc_c_5	7 ') = 0.76784
f('6pgc_c_5	8 ') = 0.00741
f('6pgc_c_5	9 ') = 0.10697
f('6pgc_c_5	10 ') = 0.87460
f('6pgc_c_5	11 ') = 0.94177
f('6pgc_c_5	12 ') = 0.43983
f('6pgc_c_5_6	0 ') = 0.71401
f('6pgc_c_5_6	1 ') = 0.08832
f('6pgc_c_5_6	2 ') = 0.19768
f('6pgc_c_5_6	3 ') = 0.83202
f('6pgc_c_5_6	4 ') = 0.66980
f('6pgc_c_5_6	5 ') = 0.32981
f('6pgc_c_5_6	6 ') = 0.29919
f('6pgc_c_5_6	7 ') = 0.96168
f('6pgc_c_5_6	8 ') = 0.00519
f('6pgc_c_5_6	9 ') = 0.41545
f('6pgc_c_5_6	10 ') = 0.57151
f('6pgc_c_5_6	11 ') = 0.13645
f('6pgc_c_5_6	12 ') = 0.03414
f('6pgc_c_6	0 ') = 0.71658
f('6pgc_c_6	1 ') = 0.28342
f('6pgc_c_6	2 ') = 0.10716
f('6pgc_c_6	3 ') = 0.33805
f('6pgc_c_6	4 ') = 0.19036
f('6pgc_c_6	5 ') = 0.88491
f('6pgc_c_6	6 ') = 0.57911
f('6pgc_c_6	7 ') = 0.92565
f('6pgc_c_6	8 ') = 0.28914
f('6pgc_c_6	9 ') = 0.42266
f('6pgc_c_6	10 ') = 0.26884
f('6pgc_c_6	11 ') = 0.53609
f('6pgc_c_6	12 ') = 0.40428
f('6pgl_c_1	0 ') = 0.53923
f('6pgl_c_1	1 ') = 0.46077
f('6pgl_c_1	2 ') = 0.17073
f('6pgl_c_1	3 ') = 0.61840
f('6pgl_c_1	4 ') = 0.64529
f('6pgl_c_1	5 ') = 0.01390
f('6pgl_c_1	6 ') = 0.66946
f('6pgl_c_1	7 ') = 0.22064
f('6pgl_c_1	8 ') = 0.40540
f('6pgl_c_1	9 ') = 0.43119
f('6pgl_c_1	10 ') = 0.84971
f('6pgl_c_1	11 ') = 0.74711
f('6pgl_c_1	12 ') = 0.60468
f('6pgl_c_1_2_3	0 ') = 0.48671
f('6pgl_c_1_2_3	1 ') = 0.30298
f('6pgl_c_1_2_3	2 ') = 0.06653
f('6pgl_c_1_2_3	3 ') = 0.14378
f('6pgl_c_1_2_3	4 ') = 0.48970
f('6pgl_c_1_2_3	5 ') = 0.06139
f('6pgl_c_1_2_3	6 ') = 0.51657
f('6pgl_c_1_2_3	7 ') = 0.64385
f('6pgl_c_1_2_3	8 ') = 0.25335
f('6pgl_c_1_2_3	9 ') = 0.06867
f('6pgl_c_1_2_3	10 ') = 0.49230
f('6pgl_c_1_2_3	11 ') = 0.88386
f('6pgl_c_1_2_3	12 ') = 0.14421
f('6pgl_c_2	0 ') = 0.79923
f('6pgl_c_2	1 ') = 0.20077
f('6pgl_c_2	2 ') = 0.08628
f('6pgl_c_2	3 ') = 0.41749
f('6pgl_c_2	4 ') = 0.64551
f('6pgl_c_2	5 ') = 0.84395
f('6pgl_c_2	6 ') = 0.30086
f('6pgl_c_2	7 ') = 0.37366
f('6pgl_c_2	8 ') = 0.65319
f('6pgl_c_2	9 ') = 0.09372
f('6pgl_c_2	10 ') = 0.02305
f('6pgl_c_2	11 ') = 0.77813
f('6pgl_c_2	12 ') = 0.64247
f('6pgl_c_2_3	0 ') = 0.73889
f('6pgl_c_2_3	1 ') = 0.11562
f('6pgl_c_2_3	2 ') = 0.14550
f('6pgl_c_2_3	3 ') = 0.65057
f('6pgl_c_2_3	4 ') = 0.68030
f('6pgl_c_2_3	5 ') = 0.31831
f('6pgl_c_2_3	6 ') = 0.07629
f('6pgl_c_2_3	7 ') = 0.21028
f('6pgl_c_2_3	8 ') = 0.63074
f('6pgl_c_2_3	9 ') = 0.12355
f('6pgl_c_2_3	10 ') = 0.96276
f('6pgl_c_2_3	11 ') = 0.09586
f('6pgl_c_2_3	12 ') = 0.88598
f('6pgl_c_2_3_4_5_6	0 ') = 0.56802
f('6pgl_c_2_3_4_5_6	1 ') = 0.14367
f('6pgl_c_2_3_4_5_6	2 ') = 0.08800
f('6pgl_c_2_3_4_5_6	3 ') = 0.10122
f('6pgl_c_2_3_4_5_6	4 ') = 0.02660
f('6pgl_c_2_3_4_5_6	5 ') = 0.07248
f('6pgl_c_2_3_4_5_6	6 ') = 0.67662
f('6pgl_c_2_3_4_5_6	7 ') = 0.20547
f('6pgl_c_2_3_4_5_6	8 ') = 0.93863
f('6pgl_c_2_3_4_5_6	9 ') = 0.22707
f('6pgl_c_2_3_4_5_6	10 ') = 0.77297
f('6pgl_c_2_3_4_5_6	11 ') = 0.57338
f('6pgl_c_2_3_4_5_6	12 ') = 0.76139
f('6pgl_c_3	0 ') = 0.79416
f('6pgl_c_3	1 ') = 0.20584
f('6pgl_c_3	2 ') = 0.64300
f('6pgl_c_3	3 ') = 0.78885
f('6pgl_c_3	4 ') = 0.26176
f('6pgl_c_3	5 ') = 0.98008
f('6pgl_c_3	6 ') = 0.25417
f('6pgl_c_3	7 ') = 0.45556
f('6pgl_c_3	8 ') = 0.96289
f('6pgl_c_3	9 ') = 0.19327
f('6pgl_c_3	10 ') = 0.53669
f('6pgl_c_3	11 ') = 0.91530
f('6pgl_c_3	12 ') = 0.87832
f('6pgl_c_3_4_5_6	0 ') = 0.60616
f('6pgl_c_3_4_5_6	1 ') = 0.17023
f('6pgl_c_3_4_5_6	2 ') = 0.03738
f('6pgl_c_3_4_5_6	3 ') = 0.09849
f('6pgl_c_3_4_5_6	4 ') = 0.08774
f('6pgl_c_3_4_5_6	5 ') = 0.57175
f('6pgl_c_3_4_5_6	6 ') = 0.42775
f('6pgl_c_3_4_5_6	7 ') = 0.82527
f('6pgl_c_3_4_5_6	8 ') = 0.12409
f('6pgl_c_3_4_5_6	9 ') = 0.91390
f('6pgl_c_3_4_5_6	10 ') = 0.85625
f('6pgl_c_3_4_5_6	11 ') = 0.03236
f('6pgl_c_3_4_5_6	12 ') = 0.97453
f('6pgl_c_4	0 ') = 0.79810
f('6pgl_c_4	1 ') = 0.20190
f('6pgl_c_4	2 ') = 0.71345
f('6pgl_c_4	3 ') = 0.72560
f('6pgl_c_4	4 ') = 0.98732
f('6pgl_c_4	5 ') = 0.64754
f('6pgl_c_4	6 ') = 0.29636
f('6pgl_c_4	7 ') = 0.06035
f('6pgl_c_4	8 ') = 0.30759
f('6pgl_c_4	9 ') = 0.45700
f('6pgl_c_4	10 ') = 0.22833
f('6pgl_c_4	11 ') = 0.75162
f('6pgl_c_4	12 ') = 0.18224
f('6pgl_c_4_5	0 ') = 0.78012
f('6pgl_c_4_5	1 ') = 0.03761
f('6pgl_c_4_5	2 ') = 0.18227
f('6pgl_c_4_5	3 ') = 0.51454
f('6pgl_c_4_5	4 ') = 0.98974
f('6pgl_c_4_5	5 ') = 0.82024
f('6pgl_c_4_5	6 ') = 0.71986
f('6pgl_c_4_5	7 ') = 0.38695
f('6pgl_c_4_5	8 ') = 0.51741
f('6pgl_c_4_5	9 ') = 0.62083
f('6pgl_c_4_5	10 ') = 0.11919
f('6pgl_c_4_5	11 ') = 0.52114
f('6pgl_c_4_5	12 ') = 0.58156
f('6pgl_c_4_5_6	0 ') = 0.69950
f('6pgl_c_4_5_6	1 ') = 0.09715
f('6pgl_c_4_5_6	2 ') = 0.02164
f('6pgl_c_4_5_6	3 ') = 0.18171
f('6pgl_c_4_5_6	4 ') = 0.35421
f('6pgl_c_4_5_6	5 ') = 0.61995
f('6pgl_c_4_5_6	6 ') = 0.01072
f('6pgl_c_4_5_6	7 ') = 0.61929
f('6pgl_c_4_5_6	8 ') = 0.98195
f('6pgl_c_4_5_6	9 ') = 0.87912
f('6pgl_c_4_5_6	10 ') = 0.94131
f('6pgl_c_4_5_6	11 ') = 0.31232
f('6pgl_c_4_5_6	12 ') = 0.51298
f('6pgl_c_4_6	0 ') = 0.70151
f('6pgl_c_4_6	1 ') = 0.11165
f('6pgl_c_4_6	2 ') = 0.18683
f('6pgl_c_4_6	3 ') = 0.97665
f('6pgl_c_4_6	4 ') = 0.81316
f('6pgl_c_4_6	5 ') = 0.85927
f('6pgl_c_4_6	6 ') = 0.06559
f('6pgl_c_4_6	7 ') = 0.63137
f('6pgl_c_4_6	8 ') = 0.43922
f('6pgl_c_4_6	9 ') = 0.87772
f('6pgl_c_4_6	10 ') = 0.23005
f('6pgl_c_4_6	11 ') = 0.10586
f('6pgl_c_4_6	12 ') = 0.02071
f('6pgl_c_5	0 ') = 0.79975
f('6pgl_c_5	1 ') = 0.20025
f('6pgl_c_5	2 ') = 0.42709
f('6pgl_c_5	3 ') = 0.40851
f('6pgl_c_5	4 ') = 0.44028
f('6pgl_c_5	5 ') = 0.90851
f('6pgl_c_5	6 ') = 0.36697
f('6pgl_c_5	7 ') = 0.45584
f('6pgl_c_5	8 ') = 0.81320
f('6pgl_c_5	9 ') = 0.91669
f('6pgl_c_5	10 ') = 0.94230
f('6pgl_c_5	11 ') = 0.49344
f('6pgl_c_5	12 ') = 0.55115
f('6pgl_c_5_6	0 ') = 0.71401
f('6pgl_c_5_6	1 ') = 0.08832
f('6pgl_c_5_6	2 ') = 0.19768
f('6pgl_c_5_6	3 ') = 0.63449
f('6pgl_c_5_6	4 ') = 0.13026
f('6pgl_c_5_6	5 ') = 0.75683
f('6pgl_c_5_6	6 ') = 0.13252
f('6pgl_c_5_6	7 ') = 0.55003
f('6pgl_c_5_6	8 ') = 0.59521
f('6pgl_c_5_6	9 ') = 0.01823
f('6pgl_c_5_6	10 ') = 0.89319
f('6pgl_c_5_6	11 ') = 0.32156
f('6pgl_c_5_6	12 ') = 0.23263
f('6pgl_c_6	0 ') = 0.71658
f('6pgl_c_6	1 ') = 0.28342
f('6pgl_c_6	2 ') = 0.75629
f('6pgl_c_6	3 ') = 0.80494
f('6pgl_c_6	4 ') = 0.35862
f('6pgl_c_6	5 ') = 0.53148
f('6pgl_c_6	6 ') = 0.83434
f('6pgl_c_6	7 ') = 0.37968
f('6pgl_c_6	8 ') = 0.11804
f('6pgl_c_6	9 ') = 0.81415
f('6pgl_c_6	10 ') = 0.90584
f('6pgl_c_6	11 ') = 0.25636
f('6pgl_c_6	12 ') = 0.89180
f('TAC3_c_1	0 ') = 0.54191
f('TAC3_c_1	1 ') = 0.45809
f('TAC3_c_1	2 ') = 0.45263
f('TAC3_c_1	3 ') = 0.91078
f('TAC3_c_1	4 ') = 0.38201
f('TAC3_c_1	5 ') = 0.43971
f('TAC3_c_1	6 ') = 0.22503
f('TAC3_c_1	7 ') = 0.40525
f('TAC3_c_1	8 ') = 0.32404
f('TAC3_c_1	9 ') = 0.44566
f('TAC3_c_1	10 ') = 0.29187
f('TAC3_c_1	11 ') = 0.13755
f('TAC3_c_1	12 ') = 0.79542
f('TAC3_c_1_2	0 ') = 0.53346
f('TAC3_c_1_2	1 ') = 0.27418
f('TAC3_c_1_2	2 ') = 0.19237
f('TAC3_c_1_2	3 ') = 0.27872
f('TAC3_c_1_2	4 ') = 0.19847
f('TAC3_c_1_2	5 ') = 0.31887
f('TAC3_c_1_2	6 ') = 0.19283
f('TAC3_c_1_2	7 ') = 0.91404
f('TAC3_c_1_2	8 ') = 0.20943
f('TAC3_c_1_2	9 ') = 0.02906
f('TAC3_c_1_2	10 ') = 0.45905
f('TAC3_c_1_2	11 ') = 0.77859
f('TAC3_c_1_2	12 ') = 0.96410
f('TAC3_c_1_2_3	0 ') = 0.48440
f('TAC3_c_1_2_3	1 ') = 0.30404
f('TAC3_c_1_2_3	2 ') = 0.07119
f('TAC3_c_1_2_3	3 ') = 0.14037
f('TAC3_c_1_2_3	4 ') = 0.42386
f('TAC3_c_1_2_3	5 ') = 0.40790
f('TAC3_c_1_2_3	6 ') = 0.53523
f('TAC3_c_1_2_3	7 ') = 0.61993
f('TAC3_c_1_2_3	8 ') = 0.33949
f('TAC3_c_1_2_3	9 ') = 0.30167
f('TAC3_c_1_2_3	10 ') = 0.08229
f('TAC3_c_1_2_3	11 ') = 0.23001
f('TAC3_c_1_2_3	12 ') = 0.20508
f('TAC3_c_1_2_3e4p_c_1_2_3_4	0 ') = 0.28965
f('TAC3_c_1_2_3e4p_c_1_2_3_4	1 ') = 0.26776
f('TAC3_c_1_2_3e4p_c_1_2_3_4	2 ') = 0.11540
f('TAC3_c_1_2_3e4p_c_1_2_3_4	3 ') = 0.15824
f('TAC3_c_1_2_3e4p_c_1_2_3_4	4 ') = 0.09904
f('TAC3_c_1_2_3e4p_c_1_2_3_4	5 ') = 0.03795
f('TAC3_c_1_2_3e4p_c_1_2_3_4	6 ') = 0.02033
f('TAC3_c_1_2_3e4p_c_1_2_3_4	7 ') = 0.01162
f('TAC3_c_1_2_3e4p_c_1_2_3_4	8 ') = 0.99679
f('TAC3_c_1_2_3e4p_c_1_2_3_4	9 ') = 0.03461
f('TAC3_c_1_2_3e4p_c_1_2_3_4	10 ') = 0.95258
f('TAC3_c_1_2_3e4p_c_1_2_3_4	11 ') = 0.70953
f('TAC3_c_1_2_3e4p_c_1_2_3_4	12 ') = 0.37387
f('TAC3_c_1_2_3g3p_c_1_2_3	0 ') = 0.31646
f('TAC3_c_1_2_3g3p_c_1_2_3	1 ') = 0.26732
f('TAC3_c_1_2_3g3p_c_1_2_3	2 ') = 0.10492
f('TAC3_c_1_2_3g3p_c_1_2_3	3 ') = 0.19535
f('TAC3_c_1_2_3g3p_c_1_2_3	4 ') = 0.07485
f('TAC3_c_1_2_3g3p_c_1_2_3	5 ') = 0.01677
f('TAC3_c_1_2_3g3p_c_1_2_3	6 ') = 0.02433
f('TAC3_c_1_2_3g3p_c_1_2_3	7 ') = 0.83086
f('TAC3_c_1_2_3g3p_c_1_2_3	8 ') = 0.46774
f('TAC3_c_1_2_3g3p_c_1_2_3	9 ') = 0.36521
f('TAC3_c_1_2_3g3p_c_1_2_3	10 ') = 0.69933
f('TAC3_c_1_2_3g3p_c_1_2_3	11 ') = 0.92396
f('TAC3_c_1_2_3g3p_c_1_2_3	12 ') = 0.10328
f('TAC3_c_1_3	0 ') = 0.49097
f('TAC3_c_1_3	1 ') = 0.35136
f('TAC3_c_1_3	2 ') = 0.15768
f('TAC3_c_1_3	3 ') = 0.71139
f('TAC3_c_1_3	4 ') = 0.10096
f('TAC3_c_1_3	5 ') = 0.27689
f('TAC3_c_1_3	6 ') = 0.46840
f('TAC3_c_1_3	7 ') = 0.88908
f('TAC3_c_1_3	8 ') = 0.34820
f('TAC3_c_1_3	9 ') = 0.77258
f('TAC3_c_1_3	10 ') = 0.38785
f('TAC3_c_1_3	11 ') = 0.41114
f('TAC3_c_1_3	12 ') = 0.67793
f('TAC3_c_2	0 ') = 0.79918
f('TAC3_c_2	1 ') = 0.20082
f('TAC3_c_2	2 ') = 0.33039
f('TAC3_c_2	3 ') = 0.71608
f('TAC3_c_2	4 ') = 0.65973
f('TAC3_c_2	5 ') = 0.76593
f('TAC3_c_2	6 ') = 0.22225
f('TAC3_c_2	7 ') = 0.44695
f('TAC3_c_2	8 ') = 0.70593
f('TAC3_c_2	9 ') = 0.40007
f('TAC3_c_2	10 ') = 0.34238
f('TAC3_c_2	11 ') = 0.04173
f('TAC3_c_2	12 ') = 0.02464
f('TAC3_c_2_3	0 ') = 0.73281
f('TAC3_c_2_3	1 ') = 0.12493
f('TAC3_c_2_3	2 ') = 0.14225
f('TAC3_c_2_3	3 ') = 0.70989
f('TAC3_c_2_3	4 ') = 0.81032
f('TAC3_c_2_3	5 ') = 0.30939
f('TAC3_c_2_3	6 ') = 0.97067
f('TAC3_c_2_3	7 ') = 0.42025
f('TAC3_c_2_3	8 ') = 0.52619
f('TAC3_c_2_3	9 ') = 0.79830
f('TAC3_c_2_3	10 ') = 0.35113
f('TAC3_c_2_3	11 ') = 0.71807
f('TAC3_c_2_3	12 ') = 0.83614
f('TAC3_c_2_3g3p_c_1_2_3	0 ') = 0.47875
f('TAC3_c_2_3g3p_c_1_2_3	1 ') = 0.18553
f('TAC3_c_2_3g3p_c_1_2_3	2 ') = 0.13380
f('TAC3_c_2_3g3p_c_1_2_3	3 ') = 0.15112
f('TAC3_c_2_3g3p_c_1_2_3	4 ') = 0.02614
f('TAC3_c_2_3g3p_c_1_2_3	5 ') = 0.02465
f('TAC3_c_2_3g3p_c_1_2_3	6 ') = 0.70197
f('TAC3_c_2_3g3p_c_1_2_3	7 ') = 0.13516
f('TAC3_c_2_3g3p_c_1_2_3	8 ') = 0.27755
f('TAC3_c_2_3g3p_c_1_2_3	9 ') = 0.29777
f('TAC3_c_2_3g3p_c_1_2_3	10 ') = 0.27703
f('TAC3_c_2_3g3p_c_1_2_3	11 ') = 0.38516
f('TAC3_c_2_3g3p_c_1_2_3	12 ') = 0.94135
f('TAC3_c_3	0 ') = 0.79138
f('TAC3_c_3	1 ') = 0.20862
f('TAC3_c_3	2 ') = 0.32237
f('TAC3_c_3	3 ') = 0.84645
f('TAC3_c_3	4 ') = 0.59939
f('TAC3_c_3	5 ') = 0.56406
f('TAC3_c_3	6 ') = 0.91712
f('TAC3_c_3	7 ') = 0.00046
f('TAC3_c_3	8 ') = 0.49097
f('TAC3_c_3	9 ') = 0.76136
f('TAC3_c_3	10 ') = 0.82984
f('TAC3_c_3	11 ') = 0.49045
f('TAC3_c_3	12 ') = 0.45062
f('TAC3_c_3e4p_c_1	0 ') = 0.62862
f('TAC3_c_3e4p_c_1	1 ') = 0.32848
f('TAC3_c_3e4p_c_1	2 ') = 0.04291
f('TAC3_c_3e4p_c_1	3 ') = 0.49132
f('TAC3_c_3e4p_c_1	4 ') = 0.99538
f('TAC3_c_3e4p_c_1	5 ') = 0.04488
f('TAC3_c_3e4p_c_1	6 ') = 0.97197
f('TAC3_c_3e4p_c_1	7 ') = 0.58774
f('TAC3_c_3e4p_c_1	8 ') = 0.38917
f('TAC3_c_3e4p_c_1	9 ') = 0.03985
f('TAC3_c_3e4p_c_1	10 ') = 0.21103
f('TAC3_c_3e4p_c_1	11 ') = 0.94641
f('TAC3_c_3e4p_c_1	12 ') = 0.59531
f('TAC3_c_3e4p_c_1_2_3_4	0 ') = 0.47322
f('TAC3_c_3e4p_c_1_2_3_4	1 ') = 0.26518
f('TAC3_c_3e4p_c_1_2_3_4	2 ') = 0.06786
f('TAC3_c_3e4p_c_1_2_3_4	3 ') = 0.08953
f('TAC3_c_3e4p_c_1_2_3_4	4 ') = 0.08695
f('TAC3_c_3e4p_c_1_2_3_4	5 ') = 0.01726
f('TAC3_c_3e4p_c_1_2_3_4	6 ') = 0.78593
f('TAC3_c_3e4p_c_1_2_3_4	7 ') = 0.70704
f('TAC3_c_3e4p_c_1_2_3_4	8 ') = 0.05924
f('TAC3_c_3e4p_c_1_2_3_4	9 ') = 0.85775
f('TAC3_c_3e4p_c_1_2_3_4	10 ') = 0.32196
f('TAC3_c_3e4p_c_1_2_3_4	11 ') = 0.81480
f('TAC3_c_3e4p_c_1_2_3_4	12 ') = 0.69734
f('TAC3_c_3g3p_c_1_2_3	0 ') = 0.51701
f('TAC3_c_3g3p_c_1_2_3	1 ') = 0.24851
f('TAC3_c_3g3p_c_1_2_3	2 ') = 0.05458
f('TAC3_c_3g3p_c_1_2_3	3 ') = 0.14374
f('TAC3_c_3g3p_c_1_2_3	4 ') = 0.03616
f('TAC3_c_3g3p_c_1_2_3	5 ') = 0.07199
f('TAC3_c_3g3p_c_1_2_3	6 ') = 0.37676
f('TAC3_c_3g3p_c_1_2_3	7 ') = 0.18240
f('TAC3_c_3g3p_c_1_2_3	8 ') = 0.23592
f('TAC3_c_3g3p_c_1_2_3	9 ') = 0.75952
f('TAC3_c_3g3p_c_1_2_3	10 ') = 0.80477
f('TAC3_c_3g3p_c_1_2_3	11 ') = 0.56147
f('TAC3_c_3g3p_c_1_2_3	12 ') = 0.63803
f('TKC2_c_1	0 ') = 0.61241
f('TKC2_c_1	1 ') = 0.38759
f('TKC2_c_1	2 ') = 0.49439
f('TKC2_c_1	3 ') = 0.57065
f('TKC2_c_1	4 ') = 0.49324
f('TKC2_c_1	5 ') = 0.13096
f('TKC2_c_1	6 ') = 0.49305
f('TKC2_c_1	7 ') = 0.20780
f('TKC2_c_1	8 ') = 0.15288
f('TKC2_c_1	9 ') = 0.40622
f('TKC2_c_1	10 ') = 0.65289
f('TKC2_c_1	11 ') = 0.03370
f('TKC2_c_1	12 ') = 0.37669
f('TKC2_c_1_2	0 ') = 0.58974
f('TKC2_c_1_2	1 ') = 0.23073
f('TKC2_c_1_2	2 ') = 0.17952
f('TKC2_c_1_2	3 ') = 0.67536
f('TKC2_c_1_2	4 ') = 0.01691
f('TKC2_c_1_2	5 ') = 0.02042
f('TKC2_c_1_2	6 ') = 0.00301
f('TKC2_c_1_2	7 ') = 0.87815
f('TKC2_c_1_2	8 ') = 0.24983
f('TKC2_c_1_2	9 ') = 0.67847
f('TKC2_c_1_2	10 ') = 0.08880
f('TKC2_c_1_2	11 ') = 0.72620
f('TKC2_c_1_2	12 ') = 0.46114
f('TKC2_c_1_2e4p_c_1	0 ') = 0.46845
f('TKC2_c_1_2e4p_c_1	1 ') = 0.30457
f('TKC2_c_1_2e4p_c_1	2 ') = 0.19006
f('TKC2_c_1_2e4p_c_1	3 ') = 0.03692
f('TKC2_c_1_2e4p_c_1	4 ') = 0.35340
f('TKC2_c_1_2e4p_c_1	5 ') = 0.39159
f('TKC2_c_1_2e4p_c_1	6 ') = 0.41118
f('TKC2_c_1_2e4p_c_1	7 ') = 0.51090
f('TKC2_c_1_2e4p_c_1	8 ') = 0.34757
f('TKC2_c_1_2e4p_c_1	9 ') = 0.45727
f('TKC2_c_1_2e4p_c_1	10 ') = 0.38467
f('TKC2_c_1_2e4p_c_1	11 ') = 0.21279
f('TKC2_c_1_2e4p_c_1	12 ') = 0.25836
f('TKC2_c_1_2e4p_c_1_2_3_4	0 ') = 0.35264
f('TKC2_c_1_2e4p_c_1_2_3_4	1 ') = 0.24262
f('TKC2_c_1_2e4p_c_1_2_3_4	2 ') = 0.17128
f('TKC2_c_1_2e4p_c_1_2_3_4	3 ') = 0.10151
f('TKC2_c_1_2e4p_c_1_2_3_4	4 ') = 0.07953
f('TKC2_c_1_2e4p_c_1_2_3_4	5 ') = 0.03756
f('TKC2_c_1_2e4p_c_1_2_3_4	6 ') = 0.01486
f('TKC2_c_1_2e4p_c_1_2_3_4	7 ') = 0.29350
f('TKC2_c_1_2e4p_c_1_2_3_4	8 ') = 0.49895
f('TKC2_c_1_2e4p_c_1_2_3_4	9 ') = 0.66297
f('TKC2_c_1_2e4p_c_1_2_3_4	10 ') = 0.57872
f('TKC2_c_1_2e4p_c_1_2_3_4	11 ') = 0.74461
f('TKC2_c_1_2e4p_c_1_2_3_4	12 ') = 0.76414
f('TKC2_c_1_2g3p_c_1_2_3	0 ') = 0.38528
f('TKC2_c_1_2g3p_c_1_2_3	1 ') = 0.23437
f('TKC2_c_1_2g3p_c_1_2_3	2 ') = 0.16863
f('TKC2_c_1_2g3p_c_1_2_3	3 ') = 0.13495
f('TKC2_c_1_2g3p_c_1_2_3	4 ') = 0.04566
f('TKC2_c_1_2g3p_c_1_2_3	5 ') = 0.03111
f('TKC2_c_1_2g3p_c_1_2_3	6 ') = 0.27437
f('TKC2_c_1_2g3p_c_1_2_3	7 ') = 0.16787
f('TKC2_c_1_2g3p_c_1_2_3	8 ') = 0.85058
f('TKC2_c_1_2g3p_c_1_2_3	9 ') = 0.10114
f('TKC2_c_1_2g3p_c_1_2_3	10 ') = 0.21194
f('TKC2_c_1_2g3p_c_1_2_3	11 ') = 0.40362
f('TKC2_c_1_2g3p_c_1_2_3	12 ') = 0.71226
f('TKC2_c_1_2r5p_c_1	0 ') = 0.41365
f('TKC2_c_1_2r5p_c_1	1 ') = 0.33793
f('TKC2_c_1_2r5p_c_1	2 ') = 0.19482
f('TKC2_c_1_2r5p_c_1	3 ') = 0.05361
f('TKC2_c_1_2r5p_c_1	4 ') = 0.18152
f('TKC2_c_1_2r5p_c_1	5 ') = 0.08769
f('TKC2_c_1_2r5p_c_1	6 ') = 0.18390
f('TKC2_c_1_2r5p_c_1	7 ') = 0.97292
f('TKC2_c_1_2r5p_c_1	8 ') = 0.47085
f('TKC2_c_1_2r5p_c_1	9 ') = 0.89139
f('TKC2_c_1_2r5p_c_1	10 ') = 0.37797
f('TKC2_c_1_2r5p_c_1	11 ') = 0.68686
f('TKC2_c_1_2r5p_c_1	12 ') = 0.07768
f('TKC2_c_1_2r5p_c_1_2_3_4_5	0 ') = 0.27855
f('TKC2_c_1_2r5p_c_1_2_3_4_5	1 ') = 0.22172
f('TKC2_c_1_2r5p_c_1_2_3_4_5	2 ') = 0.20570
f('TKC2_c_1_2r5p_c_1_2_3_4_5	3 ') = 0.13448
f('TKC2_c_1_2r5p_c_1_2_3_4_5	4 ') = 0.07238
f('TKC2_c_1_2r5p_c_1_2_3_4_5	5 ') = 0.05975
f('TKC2_c_1_2r5p_c_1_2_3_4_5	6 ') = 0.01829
f('TKC2_c_1_2r5p_c_1_2_3_4_5	7 ') = 0.00912
f('TKC2_c_1_2r5p_c_1_2_3_4_5	8 ') = 0.99585
f('TKC2_c_1_2r5p_c_1_2_3_4_5	9 ') = 0.74926
f('TKC2_c_1_2r5p_c_1_2_3_4_5	10 ') = 0.69396
f('TKC2_c_1_2r5p_c_1_2_3_4_5	11 ') = 0.77692
f('TKC2_c_1_2r5p_c_1_2_3_4_5	12 ') = 0.96403
f('TKC2_c_1e4p_c_1	0 ') = 0.48646
f('TKC2_c_1e4p_c_1	1 ') = 0.43383
f('TKC2_c_1e4p_c_1	2 ') = 0.07972
f('TKC2_c_1e4p_c_1	3 ') = 0.60502
f('TKC2_c_1e4p_c_1	4 ') = 0.49146
f('TKC2_c_1e4p_c_1	5 ') = 0.04400
f('TKC2_c_1e4p_c_1	6 ') = 0.54957
f('TKC2_c_1e4p_c_1	7 ') = 0.11162
f('TKC2_c_1e4p_c_1	8 ') = 0.50018
f('TKC2_c_1e4p_c_1	9 ') = 0.56296
f('TKC2_c_1e4p_c_1	10 ') = 0.60079
f('TKC2_c_1e4p_c_1	11 ') = 0.82359
f('TKC2_c_1e4p_c_1	12 ') = 0.64606
f('TKC2_c_1r5p_c_1	0 ') = 0.42955
f('TKC2_c_1r5p_c_1	1 ') = 0.45472
f('TKC2_c_1r5p_c_1	2 ') = 0.11573
f('TKC2_c_1r5p_c_1	3 ') = 0.51006
f('TKC2_c_1r5p_c_1	4 ') = 0.91103
f('TKC2_c_1r5p_c_1	5 ') = 0.96149
f('TKC2_c_1r5p_c_1	6 ') = 0.39574
f('TKC2_c_1r5p_c_1	7 ') = 0.66192
f('TKC2_c_1r5p_c_1	8 ') = 0.81694
f('TKC2_c_1r5p_c_1	9 ') = 0.48610
f('TKC2_c_1r5p_c_1	10 ') = 0.66570
f('TKC2_c_1r5p_c_1	11 ') = 0.40356
f('TKC2_c_1r5p_c_1	12 ') = 0.40552
f('TKC2_c_2	0 ') = 0.79781
f('TKC2_c_2	1 ') = 0.20219
f('TKC2_c_2	2 ') = 0.11040
f('TKC2_c_2	3 ') = 0.37342
f('TKC2_c_2	4 ') = 0.27350
f('TKC2_c_2	5 ') = 0.71983
f('TKC2_c_2	6 ') = 0.27871
f('TKC2_c_2	7 ') = 0.34290
f('TKC2_c_2	8 ') = 0.88628
f('TKC2_c_2	9 ') = 0.40469
f('TKC2_c_2	10 ') = 0.80489
f('TKC2_c_2	11 ') = 0.99094
f('TKC2_c_2	12 ') = 0.90273
f('TKC2_c_2e4p_c_1	0 ') = 0.63372
f('TKC2_c_2e4p_c_1	1 ') = 0.32469
f('TKC2_c_2e4p_c_1	2 ') = 0.04159
f('TKC2_c_2e4p_c_1	3 ') = 0.62552
f('TKC2_c_2e4p_c_1	4 ') = 0.40700
f('TKC2_c_2e4p_c_1	5 ') = 0.81539
f('TKC2_c_2e4p_c_1	6 ') = 0.87462
f('TKC2_c_2e4p_c_1	7 ') = 0.78827
f('TKC2_c_2e4p_c_1	8 ') = 0.50217
f('TKC2_c_2e4p_c_1	9 ') = 0.44703
f('TKC2_c_2e4p_c_1	10 ') = 0.69562
f('TKC2_c_2e4p_c_1	11 ') = 0.68026
f('TKC2_c_2e4p_c_1	12 ') = 0.99019
f('TKC2_c_2e4p_c_1_2_3_4	0 ') = 0.47706
f('TKC2_c_2e4p_c_1_2_3_4	1 ') = 0.26248
f('TKC2_c_2e4p_c_1_2_3_4	2 ') = 0.06697
f('TKC2_c_2e4p_c_1_2_3_4	3 ') = 0.08994
f('TKC2_c_2e4p_c_1_2_3_4	4 ') = 0.08682
f('TKC2_c_2e4p_c_1_2_3_4	5 ') = 0.01673
f('TKC2_c_2e4p_c_1_2_3_4	6 ') = 0.20141
f('TKC2_c_2e4p_c_1_2_3_4	7 ') = 0.77921
f('TKC2_c_2e4p_c_1_2_3_4	8 ') = 0.16803
f('TKC2_c_2e4p_c_1_2_3_4	9 ') = 0.47991
f('TKC2_c_2e4p_c_1_2_3_4	10 ') = 0.98866
f('TKC2_c_2e4p_c_1_2_3_4	11 ') = 0.60288
f('TKC2_c_2e4p_c_1_2_3_4	12 ') = 0.38144
f('TKC2_c_2g3p_c_1_2_3	0 ') = 0.52121
f('TKC2_c_2g3p_c_1_2_3	1 ') = 0.24522
f('TKC2_c_2g3p_c_1_2_3	2 ') = 0.05387
f('TKC2_c_2g3p_c_1_2_3	3 ') = 0.14465
f('TKC2_c_2g3p_c_1_2_3	4 ') = 0.03504
f('TKC2_c_2g3p_c_1_2_3	5 ') = 0.50801
f('TKC2_c_2g3p_c_1_2_3	6 ') = 0.82319
f('TKC2_c_2g3p_c_1_2_3	7 ') = 0.83335
f('TKC2_c_2g3p_c_1_2_3	8 ') = 0.69628
f('TKC2_c_2g3p_c_1_2_3	9 ') = 0.31560
f('TKC2_c_2g3p_c_1_2_3	10 ') = 0.75908
f('TKC2_c_2g3p_c_1_2_3	11 ') = 0.09211
f('TKC2_c_2g3p_c_1_2_3	12 ') = 0.43075
f('TKC2_c_2r5p_c_1	0 ') = 0.55958
f('TKC2_c_2r5p_c_1	1 ') = 0.38004
f('TKC2_c_2r5p_c_1	2 ') = 0.06037
f('TKC2_c_2r5p_c_1	3 ') = 0.76003
f('TKC2_c_2r5p_c_1	4 ') = 0.36693
f('TKC2_c_2r5p_c_1	5 ') = 0.72604
f('TKC2_c_2r5p_c_1	6 ') = 0.35697
f('TKC2_c_2r5p_c_1	7 ') = 0.14304
f('TKC2_c_2r5p_c_1	8 ') = 0.72025
f('TKC2_c_2r5p_c_1	9 ') = 0.06563
f('TKC2_c_2r5p_c_1	10 ') = 0.03596
f('TKC2_c_2r5p_c_1	11 ') = 0.09830
f('TKC2_c_2r5p_c_1	12 ') = 0.73588
f('acald_c_1	0 ') = 0.69587
f('acald_c_1	1 ') = 0.30413
f('acald_c_1	2 ') = 0.63391
f('acald_c_1	3 ') = 0.45093
f('acald_c_1	4 ') = 0.26688
f('acald_c_1	5 ') = 0.93776
f('acald_c_1	6 ') = 0.39052
f('acald_c_1	7 ') = 0.53875
f('acald_c_1	8 ') = 0.71889
f('acald_c_1	9 ') = 0.92714
f('acald_c_1	10 ') = 0.05535
f('acald_c_1	11 ') = 0.98440
f('acald_c_1	12 ') = 0.17826
f('acald_c_1_2	0 ') = 0.55690
f('acald_c_1_2	1 ') = 0.34849
f('acald_c_1_2	2 ') = 0.09461
f('acald_c_1_2	3 ') = 0.38437
f('acald_c_1_2	4 ') = 0.01645
f('acald_c_1_2	5 ') = 0.13047
f('acald_c_1_2	6 ') = 0.99958
f('acald_c_1_2	7 ') = 0.21308
f('acald_c_1_2	8 ') = 0.30694
f('acald_c_1_2	9 ') = 0.78798
f('acald_c_1_2	10 ') = 0.66881
f('acald_c_1_2	11 ') = 0.79461
f('acald_c_1_2	12 ') = 0.20640
f('acald_c_2	0 ') = 0.76641
f('acald_c_2	1 ') = 0.23359
f('acald_c_2	2 ') = 0.03854
f('acald_c_2	3 ') = 0.62682
f('acald_c_2	4 ') = 0.23500
f('acald_c_2	5 ') = 0.86825
f('acald_c_2	6 ') = 0.09650
f('acald_c_2	7 ') = 0.94748
f('acald_c_2	8 ') = 0.73292
f('acald_c_2	9 ') = 0.51777
f('acald_c_2	10 ') = 0.26877
f('acald_c_2	11 ') = 0.07076
f('acald_c_2	12 ') = 0.90859
f('accoa_c_1	0 ') = 0.79047
f('accoa_c_1	1 ') = 0.20953
f('accoa_c_1	2 ') = 0.65739
f('accoa_c_1	3 ') = 0.94778
f('accoa_c_1	4 ') = 0.37805
f('accoa_c_1	5 ') = 0.83604
f('accoa_c_1	6 ') = 0.35821
f('accoa_c_1	7 ') = 0.54522
f('accoa_c_1	8 ') = 0.63201
f('accoa_c_1	9 ') = 0.77128
f('accoa_c_1	10 ') = 0.69387
[truncated: 8,881 more rows]
