# Supplementary material for: A Method to Constrain Genome-Scale Models with 13C Labeling Data
Source: PLoS Comput Biol. 2015 Sep 17;11(9):e1004363. doi: 10.1371/journal.pcbi.1004363 (PMC4574858; doi:10.1371/journal.pcbi.1004363)
Supplement: S1 Code — GAMS files, input files and expected outputs for the nine strains considered (wild type at 5, 6 and 7 hrs, pyk KO at 5, 6 and 7 hrs and pgi KO at 16, 21 and 23 hrs) for the data fits. (GZ) [file pcbi.1004363.s004.gz › GAMSfiles/pyk7h/Sbig.txt]

Sbig('10fthf_c'	'AICART')=-1.0;
Sbig('10fthf_c'	'FTHFD')=-1.0;
Sbig('10fthf_c'	'GARFT')=-1.0;
Sbig('10fthf_c'	'MTHFC')=1.0;
Sbig('12dgr_EC_c'	'DAGK_EC')=-0.02;
Sbig('12dgr_EC_c'	'PAPA_EC')=0.02;
Sbig('12dgr_EC_c'	'PEPT_EC')=0.02;
Sbig('12ppd_S_c'	'12PPDt')=1.0;
Sbig('12ppd_S_c'	'LCARS')=1.0;
Sbig('12ppd_S_e'	'12PPDt')=-1.0;
Sbig('12ppd_S_e'	'EX_12ppd_S_e_')=-1.0;
Sbig('13dpg_c'	'GAPD')=1.0;
Sbig('13dpg_c'	'PGK')=1.0;
Sbig('15dap_c'	'CADVt')=-1.0;
Sbig('15dap_c'	'LYSDC')=1.0;
Sbig('15dap_e'	'CADVt')=1.0;
Sbig('15dap_e'	'EX_15dap_e_')=-1.0;
Sbig('1pyr5c_c'	'G5SADs')=1.0;
Sbig('1pyr5c_c'	'P5CD')=-1.0;
Sbig('1pyr5c_c'	'P5CR')=-1.0;
Sbig('1pyr5c_c'	'PROD2')=1.0;
Sbig('23ddhb_c'	'DHBD')=-1.0;
Sbig('23ddhb_c'	'ICHORT')=1.0;
Sbig('23dhb_c'	'DHBD')=1.0;
Sbig('23dhb_c'	'DHBSr')=-1.0;
Sbig('23dhba_c'	'DHBSr')=1.0;
Sbig('23dhba_c'	'ENTCS')=-3.0;
Sbig('23dhdp_c'	'DHDPRy')=-1.0;
Sbig('23dhdp_c'	'DHDPS')=1.0;
Sbig('23dhmb_c'	'DHAD1')=-1.0;
Sbig('23dhmb_c'	'KARA1i')=1.0;
Sbig('23dhmp_c'	'DHAD2')=-1.0;
Sbig('23dhmp_c'	'KARA2i')=1.0;
Sbig('23doguln_c'	'DOGULNR')=-1.0;
Sbig('25aics_c'	'ADSL2r')=-1.0;
Sbig('25aics_c'	'PRASCS')=1.0;
Sbig('25dkglcn_c'	'DKGLCNR1')=-1.0;
Sbig('25dkglcn_c'	'DKGLCNR2x')=-1.0;
Sbig('25dkglcn_c'	'DKGLCNR2y')=-1.0;
Sbig('25drapp_c'	'DHPPDA2')=-1.0;
Sbig('25drapp_c'	'GTPCII2')=1.0;
Sbig('26dap_LL_c'	'DAPE')=-1.0;
Sbig('26dap_LL_c'	'SDPDS')=1.0;
Sbig('26dap_M_c'	'DAPDC')=-1.0;
Sbig('26dap_M_c'	'DAPE')=1.0;
Sbig('26dap_M_c'	'DAPabc')=1.0;
Sbig('26dap_M_c'	'UAAGDS')=-1.0;
Sbig('26dap_M_e'	'DAPabc')=-1.0;
Sbig('26dap_M_e'	'EX_26dap_M_e_')=-1.0;
Sbig('2ahbut_c'	'ACHBS')=1.0;
Sbig('2ahbut_c'	'KARA2i')=-1.0;
Sbig('2aobut_c'	'GLYATi')=-1.0;
Sbig('2aobut_c'	'THRD')=1.0;
Sbig('2cpr5p_c'	'IGPS')=-1.0;
Sbig('2cpr5p_c'	'PRAIi')=1.0;
Sbig('2dda7p_c'	'DDPA')=1.0;
Sbig('2dda7p_c'	'DHQS')=-1.0;
Sbig('2ddg6p_c'	'DDGLK')=1.0;
Sbig('2ddg6p_c'	'EDA')=-1.0;
Sbig('2ddg6p_c'	'EDD')=1.0;
Sbig('2ddglcn_c'	'ALTRH')=1.0;
Sbig('2ddglcn_c'	'DDGLCNt2r')=1.0;
Sbig('2ddglcn_c'	'DDGLK')=-1.0;
Sbig('2ddglcn_c'	'MNNH')=1.0;
Sbig('2ddglcn_e'	'DDGLCNt2r')=-1.0;
Sbig('2ddglcn_e'	'EX_2ddglcn_e_')=-1.0;
Sbig('2dh3dgal6p_c'	'DDGALK')=1.0;
Sbig('2dh3dgal6p_c'	'DDPGALA')=-1.0;
Sbig('2dh3dgal_c'	'DDGALK')=-1.0;
Sbig('2dh3dgal_c'	'GALCTND')=1.0;
Sbig('2dhglcn_c'	'2DGLCNRx')=-1.0;
Sbig('2dhglcn_c'	'2DGLCNRy')=-1.0;
Sbig('2dhguln_c'	'2DGULRx')=-1.0;
Sbig('2dhguln_c'	'2DGULRy')=-1.0;
Sbig('2dhguln_c'	'DKGLCNR1')=1.0;
Sbig('2dhp_c'	'DPR')=-1.0;
Sbig('2dhp_c'	'MOHMT')=1.0;
Sbig('2dmmq8_c'	'AMMQT8_2')=-1.0;
Sbig('2dmmq8_c'	'DHNAOT')=1.0;
Sbig('2dmmq8_c'	'DMSOR2')=1.0;
Sbig('2dmmq8_c'	'DMSOR2e')=1.0;
Sbig('2dmmq8_c'	'FRD3')=1.0;
Sbig('2dmmq8_c'	'G3PD7')=-1.0;
Sbig('2dmmq8_c'	'GLYCTO4')=-1.0;
Sbig('2dmmq8_c'	'HYD3')=-1.0;
Sbig('2dmmq8_c'	'NADH8')=-1.0;
Sbig('2dmmq8_c'	'NADH9')=-1.0;
Sbig('2dmmq8_c'	'TMAOR2')=1.0;
Sbig('2dmmq8_c'	'TMAOR2e')=1.0;
Sbig('2dmmql8_c'	'DMSOR2')=-1.0;
Sbig('2dmmql8_c'	'DMSOR2e')=-1.0;
Sbig('2dmmql8_c'	'FRD3')=-1.0;
Sbig('2dmmql8_c'	'G3PD7')=1.0;
Sbig('2dmmql8_c'	'GLYCTO4')=1.0;
Sbig('2dmmql8_c'	'HYD3')=1.0;
Sbig('2dmmql8_c'	'NADH8')=1.0;
Sbig('2dmmql8_c'	'NADH9')=1.0;
Sbig('2dmmql8_c'	'TMAOR2')=-1.0;
Sbig('2dmmql8_c'	'TMAOR2e')=-1.0;
Sbig('2dr1p_c'	'DURIPP')=1.0;
Sbig('2dr1p_c'	'PPM2')=-1.0;
Sbig('2dr1p_c'	'PUNP2')=1.0;
Sbig('2dr1p_c'	'PUNP4')=1.0;
Sbig('2dr1p_c'	'PUNP6')=1.0;
Sbig('2dr1p_c'	'TMDPP')=1.0;
Sbig('2dr5p_c'	'DRPA')=-1.0;
Sbig('2dr5p_c'	'PPM2')=1.0;
Sbig('2h3oppan_c'	'GLCRAL')=1.0;
Sbig('2h3oppan_c'	'GLXCL')=1.0;
Sbig('2h3oppan_c'	'HPYRI')=1.0;
Sbig('2h3oppan_c'	'TRSAR')=-1.0;
Sbig('2ippm_c'	'IPPMIa')=1.0;
Sbig('2ippm_c'	'IPPMIb')=-1.0;
Sbig('2kmb_c'	'DKMPPD')=1.0;
Sbig('2kmb_c'	'DKMPPD2')=1.0;
Sbig('2kmb_c'	'UNK3')=-1.0;
Sbig('2mahmp_c'	'PMPK')=1.0;
Sbig('2mahmp_c'	'TMPPP')=-1.0;
Sbig('2mcacn_c'	'MCITD')=1.0;
Sbig('2mcacn_c'	'MICITD')=-1.0;
Sbig('2mcit_c'	'MCITD')=-1.0;
Sbig('2mcit_c'	'MCITS')=1.0;
Sbig('2me4p_c'	'DXPRIi')=1.0;
Sbig('2me4p_c'	'MEPCT')=-1.0;
Sbig('2mecdp_c'	'MECDPDH')=-1.0;
Sbig('2mecdp_c'	'MECDPS')=1.0;
Sbig('2obut_c'	'ACHBS')=-1.0;
Sbig('2obut_c'	'OBTFL')=-1.0;
Sbig('2obut_c'	'THRD_L')=1.0;
Sbig('2ohph_c'	'OHPHM')=-1.0;
Sbig('2ohph_c'	'OPHHX')=1.0;
Sbig('2ombzl_c'	'OMBZLM')=-1.0;
Sbig('2ombzl_c'	'OMPHHX')=1.0;
Sbig('2omhmbl_c'	'DMQMT')=-1.0;
Sbig('2omhmbl_c'	'OMMBLHX')=1.0;
Sbig('2ommbl_c'	'OMBZLM')=1.0;
Sbig('2ommbl_c'	'OMMBLHX')=-1.0;
Sbig('2omph_c'	'OHPHM')=1.0;
Sbig('2omph_c'	'OMPHHX')=-1.0;
Sbig('2oph_c'	'OPHBDC')=1.0;
Sbig('2oph_c'	'OPHHX')=-1.0;
Sbig('2p4c2me_c'	'CDPMEK')=1.0;
Sbig('2p4c2me_c'	'MECDPS')=-1.0;
Sbig('2pg_c'	'ENO')=-1.0;
Sbig('2pg_c'	'PGM')=-1.0;
Sbig('2pglyc_c'	'PGLYCP')=-1.0;
Sbig('2shchc_c'	'SHCHCS2')=1.0;
Sbig('2shchc_c'	'SUCBZS')=-1.0;
Sbig('34hpp_c'	'PPND')=1.0;
Sbig('34hpp_c'	'TYRTA')=1.0;
Sbig('3c2hmp_c'	'IPMD')=-1.0;
Sbig('3c2hmp_c'	'IPPMIa')=-1.0;
Sbig('3c3hmp_c'	'IPPMIb')=1.0;
Sbig('3c3hmp_c'	'IPPS')=1.0;
Sbig('3c4mop_c'	'IPMD')=1.0;
Sbig('3c4mop_c'	'OMCDC')=-1.0;
Sbig('3dhguln_c'	'DOGULNR')=1.0;
Sbig('3dhgulnp_c'	'KG6PDC')=-1.0;
Sbig('3dhq_c'	'DHQD')=-1.0;
Sbig('3dhq_c'	'DHQS')=1.0;
Sbig('3dhsk_c'	'DHQD')=1.0;
Sbig('3dhsk_c'	'SHK3Dr')=-1.0;
Sbig('3hcinnm_c'	'3HCINNMH')=-1.0;
Sbig('3hcinnm_c'	'HCINNMt2r')=1.0;
Sbig('3hcinnm_e'	'EX_3hcinnm_e_')=-1.0;
Sbig('3hcinnm_e'	'HCINNMt2r')=-1.0;
Sbig('3hmrsACP_c'	'KAS16')=1.0;
Sbig('3hmrsACP_c'	'U23GAAT')=-1.0;
Sbig('3hmrsACP_c'	'UAGAAT')=-1.0;
Sbig('3hpppn_c'	'3HPPPNH')=-1.0;
Sbig('3hpppn_c'	'HPPPNt2r')=1.0;
Sbig('3hpppn_e'	'EX_3hpppn_e_')=-1.0;
Sbig('3hpppn_e'	'HPPPNt2r')=-1.0;
Sbig('3ig3p_c'	'IGPS')=1.0;
Sbig('3ig3p_c'	'TRPS1')=-1.0;
Sbig('3ig3p_c'	'TRPS3')=-1.0;
Sbig('3mob_c'	'DHAD1')=1.0;
Sbig('3mob_c'	'IPPS')=-1.0;
Sbig('3mob_c'	'MOHMT')=-1.0;
Sbig('3mob_c'	'VALTA')=1.0;
Sbig('3mob_c'	'VPAMT')=-1.0;
Sbig('3mop_c'	'DHAD2')=1.0;
Sbig('3mop_c'	'ILETA')=1.0;
Sbig('3ophb_c'	'HBZOPT')=1.0;
Sbig('3ophb_c'	'OPHBDC')=-1.0;
Sbig('3pg_c'	'GLYCK')=1.0;
Sbig('3pg_c'	'PGCD')=-1.0;
Sbig('3pg_c'	'PGK')=-1.0;
Sbig('3pg_c'	'PGM')=1.0;
Sbig('3php_c'	'PGCD')=1.0;
Sbig('3php_c'	'PSERT')=-1.0;
Sbig('3psme_c'	'CHORS')=-1.0;
Sbig('3psme_c'	'PSCVT')=1.0;
Sbig('4abut_c'	'ABTA')=-1.0;
Sbig('4abut_c'	'ABUTD')=1.0;
Sbig('4abut_c'	'ABUTt2')=1.0;
Sbig('4abut_c'	'GLUABUTt7')=-1.0;
Sbig('4abut_c'	'GLUDC')=1.0;
Sbig('4abut_e'	'ABUTt2')=-1.0;
Sbig('4abut_e'	'EX_4abut_e_')=-1.0;
Sbig('4abut_e'	'GLUABUTt7')=1.0;
Sbig('4abutn_c'	'ABUTD')=-1.0;
Sbig('4abutn_c'	'PTRCTA')=1.0;
Sbig('4abz_c'	'ADCL')=1.0;
Sbig('4abz_c'	'DHPS2')=-1.0;
Sbig('4adcho_c'	'ADCL')=-1.0;
Sbig('4adcho_c'	'ADCS')=1.0;
Sbig('4ahmmp_c'	'HMPK1')=-1.0;
Sbig('4ampm_c'	'AMPMS')=1.0;
Sbig('4ampm_c'	'HMPK1')=1.0;
Sbig('4ampm_c'	'PMPK')=-1.0;
Sbig('4c2me_c'	'CDPMEK')=-1.0;
Sbig('4c2me_c'	'MEPCT')=1.0;
Sbig('4h2opntn_c'	'HOPNTAL')=-1.0;
Sbig('4h2opntn_c'	'OP4ENH')=1.0;
Sbig('4hba_c'	'THZPSN')=1.0;
Sbig('4hbz_c'	'CHRPL')=1.0;
Sbig('4hbz_c'	'HBZOPT')=-1.0;
Sbig('4hthr_c'	'4HTHRS')=1.0;
Sbig('4mhetz_c'	'HETZK')=-1.0;
Sbig('4mop_c'	'LEUTAi')=-1.0;
Sbig('4mop_c'	'OMCDC')=1.0;
Sbig('4mpetz_c'	'HETZK')=1.0;
Sbig('4mpetz_c'	'THZPSN')=1.0;
Sbig('4mpetz_c'	'TMPPP')=-1.0;
Sbig('4pasp_c'	'ASAD')=1.0;
Sbig('4pasp_c'	'ASPK')=1.0;
Sbig('4per_c'	'E4PD')=1.0;
Sbig('4per_c'	'PERD')=-1.0;
Sbig('4ppan_c'	'PNTK')=1.0;
Sbig('4ppan_c'	'PPNCL2')=-1.0;
Sbig('4ppcys_c'	'PPCDC')=-1.0;
Sbig('4ppcys_c'	'PPNCL2')=1.0;
Sbig('4r5au_c'	'PMDPHT')=1.0;
Sbig('4r5au_c'	'RBFSa')=-1.0;
Sbig('4r5au_c'	'RBFSb')=1.0;
Sbig('5aizc_c'	'AIRC3')=-1.0;
Sbig('5aizc_c'	'PRASCS')=-1.0;
Sbig('5aop_c'	'G1SATi')=1.0;
Sbig('5aop_c'	'PPBNGS')=-2.0;
Sbig('5aprbu_c'	'APRAUR')=1.0;
Sbig('5aprbu_c'	'PMDPHT')=-1.0;
Sbig('5apru_c'	'APRAUR')=-1.0;
Sbig('5apru_c'	'DHPPDA2')=1.0;
Sbig('5caiz_c'	'AIRC2')=1.0;
Sbig('5caiz_c'	'AIRC3')=1.0;
Sbig('5dglcn_c'	'5DGLCNR')=-1.0;
Sbig('5dglcn_c'	'DKGLCNR2x')=1.0;
Sbig('5dglcn_c'	'DKGLCNR2y')=1.0;
Sbig('5dglcn_c'	'IDOND')=-1.0;
Sbig('5dglcn_c'	'IDOND2')=-1.0;
Sbig('5dh4dglc_c'	'GALCTD')=1.0;
Sbig('5dh4dglc_c'	'GLCRAL')=-1.0;
Sbig('5dh4dglc_c'	'GLCRD')=1.0;
Sbig('5mdr1p_c'	'MTRI')=-1.0;
Sbig('5mdr1p_c'	'MTRK')=1.0;
Sbig('5mdru1p_c'	'MDRPD')=-1.0;
Sbig('5mdru1p_c'	'MTRI')=1.0;
Sbig('5mta_c'	'MTAN')=-1.0;
Sbig('5mta_c'	'SPMS')=1.0;
Sbig('5mthf_c'	'BiomassEcoli')=-0.05;
Sbig('5mthf_c'	'METS')=-1.0;
Sbig('5mthf_c'	'MTHFR2')=1.0;
Sbig('5mtr_c'	'MTAN')=1.0;
Sbig('5mtr_c'	'MTRK')=-1.0;
Sbig('5prdmbz_c'	'NNDMBRT')=1.0;
Sbig('5prdmbz_c'	'RZ5PP')=-1.0;
Sbig('6hmhpt_c'	'DHNPA2')=1.0;
Sbig('6hmhpt_c'	'HPPK2')=-1.0;
Sbig('6hmhptpp_c'	'DHPS2')=-1.0;
Sbig('6hmhptpp_c'	'HPPK2')=1.0;
Sbig('6pgc_c'	'EDD')=-1.0;
Sbig('6pgc_c'	'GND')=-1.0;
Sbig('6pgc_c'	'GNK')=1.0;
Sbig('6pgc_c'	'PGL')=1.0;
Sbig('6pgl_c'	'G6PDH2r')=1.0;
Sbig('6pgl_c'	'PGL')=-1.0;
Sbig('8aonn_c'	'AMAOTr')=-1.0;
Sbig('8aonn_c'	'AOXSr')=1.0;
Sbig('ACP_c'	'AACPS1')=-1.0;
Sbig('ACP_c'	'AACPS2')=-1.0;
Sbig('ACP_c'	'AACPS3')=-1.0;
Sbig('ACP_c'	'AACPS4')=-1.0;
Sbig('ACP_c'	'AACPS5')=-1.0;
Sbig('ACP_c'	'ACOATA')=-1.0;
Sbig('ACP_c'	'ACPS1')=1.0;
Sbig('ACP_c'	'C120SN')=4.0;
Sbig('ACP_c'	'C140SN')=5.0;
Sbig('ACP_c'	'C141SN')=5.0;
Sbig('ACP_c'	'C160SN')=6.0;
Sbig('ACP_c'	'C161SN')=6.0;
Sbig('ACP_c'	'C181SN')=7.0;
Sbig('ACP_c'	'EDTXS1')=1.0;
Sbig('ACP_c'	'EDTXS2')=1.0;
Sbig('ACP_c'	'EDTXS3')=1.0;
Sbig('ACP_c'	'EDTXS4')=1.0;
Sbig('ACP_c'	'KAS14')=1.0;
Sbig('ACP_c'	'KAS16')=1.0;
Sbig('ACP_c'	'MCOATA')=-1.0;
Sbig('ACP_c'	'PASYN_EC')=2.0;
Sbig('ACP_c'	'U23GAAT')=1.0;
Sbig('ACP_c'	'UAGAAT')=1.0;
Sbig('N1aspmd_c'	'SPMDAT1')=1.0;
Sbig('TAC3_c'	'TA1')=1.0;
Sbig('TAC3_c'	'TA2')=1.0;
Sbig('TKC2_c'	'TK1')=1.0;
Sbig('TKC2_c'	'TK2')=1.0;
Sbig('TKC2_c'	'TK3')=1.0;
Sbig('aacald_c'	'TAUDO')=1.0;
Sbig('aacoa_c'	'ACACCT')=1.0;
Sbig('aacoa_c'	'ACACT1r')=1.0;
Sbig('aacoa_c'	'FAO4')=1.0;
Sbig('acACP_c'	'ACOATA')=1.0;
Sbig('acACP_c'	'KAS14')=-1.0;
Sbig('acACP_c'	'MACPD')=1.0;
Sbig('ac_c'	'ACACCT')=1.0;
Sbig('ac_c'	'ACKr')=-1.0;
Sbig('ac_c'	'ACODA')=1.0;
Sbig('ac_c'	'ACS')=-1.0;
Sbig('ac_c'	'ACt2r')=1.0;
Sbig('ac_c'	'AGDC')=1.0;
Sbig('ac_c'	'ALDD2x')=1.0;
Sbig('ac_c'	'BUTCT')=1.0;
Sbig('ac_c'	'CITL')=1.0;
Sbig('ac_c'	'CYSS')=1.0;
Sbig('ac_c'	'NACODA')=1.0;
Sbig('ac_c'	'POX')=1.0;
Sbig('ac_c'	'UHGADA')=1.0;
Sbig('ac_e'	'ACt2r')=-1.0;
Sbig('ac_e'	'EX_ac_e_')=-1.0;
Sbig('acac_c'	'ACACCT')=-1.0;
Sbig('acac_c'	'ACACt2')=1.0;
Sbig('acac_e'	'ACACt2')=-1.0;
Sbig('acac_e'	'EX_acac_e_')=-1.0;
Sbig('acald_c'	'ACALDi')=-1.0;
Sbig('acald_c'	'ACALDt')=1.0;
Sbig('acald_c'	'ALDD2x')=-1.0;
Sbig('acald_c'	'DRPA')=1.0;
Sbig('acald_c'	'ETHAAL')=1.0;
Sbig('acald_c'	'HOPNTAL')=1.0;
Sbig('acald_c'	'THRAr')=1.0;
Sbig('acald_e'	'ACALDt')=-1.0;
Sbig('acald_e'	'EX_acald_e_')=-1.0;
Sbig('accoa_c'	'ACACCT')=-1.0;
Sbig('accoa_c'	'ACACT1r')=-2.0;
Sbig('accoa_c'	'ACALDi')=1.0;
Sbig('accoa_c'	'ACCOACr')=-1.0;
Sbig('accoa_c'	'ACGS')=-1.0;
Sbig('accoa_c'	'ACOATA')=-1.0;
Sbig('accoa_c'	'ACS')=1.0;
Sbig('accoa_c'	'ADHEr')=-1.0;
Sbig('accoa_c'	'BUTCT')=-1.0;
Sbig('accoa_c'	'BiomassEcoli')=-5e-05;
Sbig('accoa_c'	'CS')=-1.0;
Sbig('accoa_c'	'FAO1')=7.0;
Sbig('accoa_c'	'FAO2')=8.0;
Sbig('accoa_c'	'FAO3')=9.0;
Sbig('accoa_c'	'G1PACT')=-1.0;
Sbig('accoa_c'	'GLYATi')=1.0;
Sbig('accoa_c'	'IPPS')=-1.0;
Sbig('accoa_c'	'KAS15')=-1.0;
Sbig('accoa_c'	'MALS')=-1.0;
Sbig('accoa_c'	'PDH')=1.0;
Sbig('accoa_c'	'PFL')=1.0;
Sbig('accoa_c'	'PTAr')=-1.0;
Sbig('accoa_c'	'SERAT')=-1.0;
Sbig('accoa_c'	'SPMDAT1')=-1.0;
Sbig('accoa_c'	'SPMDAT2')=-1.0;
Sbig('accoa_c'	'TDPADGAT')=-1.0;
Sbig('acg5p_c'	'ACGK')=1.0;
Sbig('acg5p_c'	'AGPR')=1.0;
Sbig('acg5sa_c'	'ACOTA')=1.0;
Sbig('acg5sa_c'	'AGPR')=-1.0;
Sbig('acg5sa_c'	'NACODA')=-1.0;
Sbig('acgam1p_c'	'G1PACT')=1.0;
Sbig('acgam1p_c'	'UAGDP')=-1.0;
Sbig('acgam6p_c'	'ACGApts')=1.0;
Sbig('acgam6p_c'	'AGDC')=-1.0;
Sbig('acgam6p_c'	'AMANAPE')=1.0;
Sbig('acgam_e'	'ACGApts')=-1.0;
Sbig('acgam_e'	'EX_acgam_e_')=-1.0;
Sbig('acglu_c'	'ACGK')=-1.0;
Sbig('acglu_c'	'ACGS')=1.0;
Sbig('acmana_c'	'ACNML')=1.0;
Sbig('acmana_c'	'AMANK')=-1.0;
Sbig('acmana_e'	'ACMANApts')=-1.0;
Sbig('acmana_e'	'EX_acmana_e_')=-1.0;
Sbig('acmanap_c'	'ACMANApts')=1.0;
Sbig('acmanap_c'	'AMANAPE')=-1.0;
Sbig('acmanap_c'	'AMANK')=1.0;
Sbig('acnam_c'	'ACNAMt2')=1.0;
Sbig('acnam_c'	'ACNML')=-1.0;
Sbig('acnam_e'	'ACNAMt2')=-1.0;
Sbig('acnam_e'	'EX_acnam_e_')=-1.0;
Sbig('acon_T_c'	'ACONMT')=-1.0;
Sbig('aconm_c'	'ACONMT')=1.0;
Sbig('acorn_c'	'ACODA')=-1.0;
Sbig('acorn_c'	'ACOTA')=-1.0;
Sbig('acser_c'	'CYSS')=-1.0;
Sbig('acser_c'	'SERAT')=1.0;
Sbig('actACP_c'	'C120SN')=-1.0;
Sbig('actACP_c'	'C140SN')=-1.0;
Sbig('actACP_c'	'C141SN')=-1.0;
Sbig('actACP_c'	'C160SN')=-1.0;
Sbig('actACP_c'	'C161SN')=-1.0;
Sbig('actACP_c'	'C181SN')=-1.0;
Sbig('actACP_c'	'KAS14')=1.0;
Sbig('actACP_c'	'KAS15')=1.0;
Sbig('actp_c'	'ACKr')=1.0;
Sbig('actp_c'	'PTAr')=1.0;
Sbig('ade_c'	'ADD')=-1.0;
Sbig('ade_c'	'ADEt2r')=1.0;
Sbig('ade_c'	'ADPT')=-1.0;
Sbig('ade_c'	'AHCYSNS')=1.0;
Sbig('ade_c'	'AMPN')=1.0;
Sbig('ade_c'	'MTAN')=1.0;
Sbig('ade_c'	'PUNP1')=1.0;
Sbig('ade_c'	'PUNP2')=1.0;
Sbig('ade_e'	'ADEt2r')=-1.0;
Sbig('ade_e'	'EX_ade_e_')=-1.0;
Sbig('adn_c'	'ADA')=-1.0;
Sbig('adn_c'	'ADNK1')=-1.0;
Sbig('adn_c'	'ADNt2')=1.0;
Sbig('adn_c'	'ADNt2r')=1.0;
Sbig('adn_c'	'AHC')=1.0;
Sbig('adn_c'	'NTD7')=1.0;
Sbig('adn_c'	'PUNP1')=-1.0;
Sbig('adn_e'	'ADNt2')=-1.0;
Sbig('adn_e'	'ADNt2r')=-1.0;
Sbig('adn_e'	'EX_adn_e_')=-1.0;
Sbig('adocbi_c'	'ADOCBIK')=-1.0;
Sbig('adocbi_c'	'CBIAT_DELETE')=1.0;
Sbig('adocbip_c'	'ACBIPGT')=-1.0;
Sbig('adocbip_c'	'ADOCBIK')=1.0;
Sbig('adocbl_c'	'ADOCBLS')=1.0;
Sbig('adocbl_c'	'CBLAT_DELETE')=1.0;
Sbig('adp_c'	'ACCOACr')=1.0;
Sbig('adp_c'	'ACCOAL')=1.0;
Sbig('adp_c'	'ACGK')=1.0;
Sbig('adp_c'	'ACKr')=1.0;
Sbig('adp_c'	'ADK1')=2.0;
Sbig('adp_c'	'ADK3')=1.0;
Sbig('adp_c'	'ADK4')=1.0;
Sbig('adp_c'	'ADNK1')=1.0;
Sbig('adp_c'	'ADOCBIK')=1.0;
Sbig('adp_c'	'ADSK')=1.0;
Sbig('adp_c'	'AIRC2')=1.0;
Sbig('adp_c'	'ALAALAr')=1.0;
Sbig('adp_c'	'ALAabc')=1.0;
Sbig('adp_c'	'AMANK')=1.0;
Sbig('adp_c'	'AP4AH')=2.0;
Sbig('adp_c'	'AP5AH')=1.0;
Sbig('adp_c'	'ARBabc')=1.0;
Sbig('adp_c'	'ARGabc')=1.0;
Sbig('adp_c'	'ASNabc')=1.0;
Sbig('adp_c'	'ASPK')=1.0;
Sbig('adp_c'	'ASPabc')=1.0;
Sbig('adp_c'	'ATPM')=1.0;
Sbig('adp_c'	'ATPS4r')=-1.0;
Sbig('adp_c'	'BiomassEcoli')=45.5608;
Sbig('adp_c'	'CBL1abc')=1.0;
Sbig('adp_c'	'CBMK')=1.0;
Sbig('adp_c'	'CBPS')=2.0;
Sbig('adp_c'	'CDPMEK')=1.0;
Sbig('adp_c'	'CHLabc')=1.0;
Sbig('adp_c'	'CTPS2')=1.0;
Sbig('adp_c'	'CYSabc')=1.0;
Sbig('adp_c'	'CYTK1')=1.0;
Sbig('adp_c'	'CYTK2')=1.0;
Sbig('adp_c'	'DADK')=1.0;
Sbig('adp_c'	'DAGK_EC')=1.0;
Sbig('adp_c'	'DAPabc')=1.0;
Sbig('adp_c'	'DBTSr')=1.0;
Sbig('adp_c'	'DDGALK')=1.0;
Sbig('adp_c'	'DDGLK')=1.0;
Sbig('adp_c'	'DGK1')=1.0;
Sbig('adp_c'	'DHFS')=1.0;
Sbig('adp_c'	'DPCOAK')=1.0;
Sbig('adp_c'	'DTMPK')=1.0;
Sbig('adp_c'	'DURIK1')=1.0;
Sbig('adp_c'	'DXYLK')=1.0;
Sbig('adp_c'	'FCLK')=1.0;
Sbig('adp_c'	'FE2abc')=1.0;
Sbig('adp_c'	'FRUK')=1.0;
Sbig('adp_c'	'GALKr')=1.0;
Sbig('adp_c'	'GALabc')=1.0;
Sbig('adp_c'	'GART')=1.0;
Sbig('adp_c'	'GK1')=1.0;
Sbig('adp_c'	'GLCS1')=1.0;
Sbig('adp_c'	'GLNS')=1.0;
Sbig('adp_c'	'GLNabc')=1.0;
Sbig('adp_c'	'GLU5K')=1.0;
Sbig('adp_c'	'GLUCYS')=1.0;
Sbig('adp_c'	'GLUabc')=1.0;
Sbig('adp_c'	'GLYBabc')=1.0;
Sbig('adp_c'	'GLYC3Pabc')=1.0;
Sbig('adp_c'	'GLYCK')=1.0;
Sbig('adp_c'	'GLYK')=1.0;
Sbig('adp_c'	'GMHEPK')=1.0;
Sbig('adp_c'	'GNK')=1.0;
Sbig('adp_c'	'GSNK')=1.0;
Sbig('adp_c'	'GSPMDS')=1.0;
Sbig('adp_c'	'GTHS')=1.0;
Sbig('adp_c'	'HETZK')=1.0;
Sbig('adp_c'	'HEX1')=1.0;
Sbig('adp_c'	'HISabc')=1.0;
Sbig('adp_c'	'HMPK1')=1.0;
Sbig('adp_c'	'HSK')=1.0;
Sbig('adp_c'	'ILEabc')=1.0;
Sbig('adp_c'	'INSK')=1.0;
Sbig('adp_c'	'Kabc')=1.0;
Sbig('adp_c'	'LEUabc')=1.0;
Sbig('adp_c'	'LPSSYN_EC')=3.0;
Sbig('adp_c'	'LYSabc')=1.0;
Sbig('adp_c'	'MALTHXabc')=1.0;
Sbig('adp_c'	'MALTPTabc')=1.0;
Sbig('adp_c'	'MALTTRabc')=1.0;
Sbig('adp_c'	'MALTTTRabc')=1.0;
Sbig('adp_c'	'MALTabc')=1.0;
Sbig('adp_c'	'METDabc')=1.0;
Sbig('adp_c'	'METabc')=1.0;
Sbig('adp_c'	'MTRK')=1.0;
Sbig('adp_c'	'NADK')=1.0;
Sbig('adp_c'	'NAMNPP')=1.0;
Sbig('adp_c'	'NDPK1')=1.0;
Sbig('adp_c'	'NDPK2')=1.0;
Sbig('adp_c'	'NDPK3')=1.0;
Sbig('adp_c'	'NDPK4')=1.0;
Sbig('adp_c'	'NDPK5')=1.0;
Sbig('adp_c'	'NDPK6')=1.0;
Sbig('adp_c'	'NDPK7')=1.0;
Sbig('adp_c'	'NDPK8')=1.0;
Sbig('adp_c'	'ORNabc')=1.0;
Sbig('adp_c'	'PFK')=1.0;
Sbig('adp_c'	'PFK_2')=1.0;
Sbig('adp_c'	'PGK')=1.0;
Sbig('adp_c'	'PIabc')=1.0;
Sbig('adp_c'	'PMPK')=1.0;
Sbig('adp_c'	'PNTK')=1.0;
Sbig('adp_c'	'PPAKr')=-1.0;
Sbig('adp_c'	'PPCK')=1.0;
Sbig('adp_c'	'PRAGSr')=1.0;
Sbig('adp_c'	'PRAIS')=1.0;
Sbig('adp_c'	'PRASCS')=1.0;
Sbig('adp_c'	'PRFGS')=1.0;
Sbig('adp_c'	'PROabc')=1.0;
Sbig('adp_c'	'PTRCabc')=1.0;
Sbig('adp_c'	'PYDAMK')=1.0;
Sbig('adp_c'	'PYDXK')=1.0;
Sbig('adp_c'	'PYDXNK')=1.0;
Sbig('adp_c'	'PYK')=-1.0;
Sbig('adp_c'	'RBFK')=1.0;
Sbig('adp_c'	'RBK')=1.0;
Sbig('adp_c'	'RBK_L1')=1.0;
Sbig('adp_c'	'RIBabc')=1.0;
Sbig('adp_c'	'RMK')=1.0;
Sbig('adp_c'	'RNDR1')=-1.0;
Sbig('adp_c'	'SHKK')=1.0;
Sbig('adp_c'	'SPMDabc')=1.0;
Sbig('adp_c'	'SUCCabc')=1.0;
Sbig('adp_c'	'SUCOAS')=1.0;
Sbig('adp_c'	'SULabc')=1.0;
Sbig('adp_c'	'TAURabc')=1.0;
Sbig('adp_c'	'TDSK')=1.0;
Sbig('adp_c'	'THMabc')=1.0;
Sbig('adp_c'	'THRabc')=1.0;
Sbig('adp_c'	'TMDK1')=1.0;
Sbig('adp_c'	'TMKr')=1.0;
Sbig('adp_c'	'TMPKr')=1.0;
Sbig('adp_c'	'TSULabc')=1.0;
Sbig('adp_c'	'UAAGDS')=1.0;
Sbig('adp_c'	'UAMAGS')=1.0;
Sbig('adp_c'	'UAMAS')=1.0;
Sbig('adp_c'	'UGMDDS')=1.0;
Sbig('adp_c'	'UMPK')=1.0;
Sbig('adp_c'	'URIDK2r')=1.0;
Sbig('adp_c'	'VALabc')=1.0;
Sbig('adp_c'	'XYLK')=1.0;
Sbig('adp_c'	'XYLabc')=1.0;
Sbig('adpglc_c'	'GLCS1')=-1.0;
Sbig('adpglc_c'	'GLGC')=1.0;
Sbig('adphep_DD_c'	'AGMHE')=-1.0;
Sbig('adphep_DD_c'	'GMHEPAT')=1.0;
Sbig('adphep_LD_c'	'AGMHE')=1.0;
Sbig('adphep_LD_c'	'LPSSYN_EC')=-3.0;
Sbig('agdpcbi_c'	'ACBIPGT')=1.0;
Sbig('agdpcbi_c'	'ADOCBLS')=-1.0;
Sbig('agm_c'	'AGMT')=-1.0;
Sbig('agm_c'	'ARGDC')=1.0;
Sbig('agpc_EC_c'	'LPLIPA3')=-0.02;
Sbig('agpc_EC_c'	'LPLIPA5')=-0.02;
Sbig('agpc_EC_c'	'PLIPA3')=0.02;
Sbig('agpe_EC_c'	'LPLIPA2')=-0.02;
Sbig('agpe_EC_c'	'LPLIPA4')=-0.02;
Sbig('agpe_EC_c'	'PLIPA2')=0.02;
Sbig('agpg_EC_c'	'LPLIPA1')=-0.02;
Sbig('agpg_EC_c'	'LPLIPA6')=-0.02;
Sbig('agpg_EC_c'	'PLIPA1')=0.02;
Sbig('ahcys_c'	'ACONMT')=1.0;
Sbig('ahcys_c'	'AHC')=-1.0;
Sbig('ahcys_c'	'AHCYSNS')=-1.0;
Sbig('ahcys_c'	'AMMQT8_2')=1.0;
Sbig('ahcys_c'	'DMQMT')=1.0;
Sbig('ahcys_c'	'OHPHM')=1.0;
Sbig('ahcys_c'	'OMBZLM')=1.0;
Sbig('ahcys_c'	'UPP3MT')=2.0;
Sbig('ahdt_c'	'DNTPPA')=-1.0;
Sbig('ahdt_c'	'GTPCI')=1.0;
Sbig('aicar_c'	'ADSL2r')=1.0;
Sbig('aicar_c'	'AICART')=-1.0;
Sbig('aicar_c'	'IG3PS')=1.0;
Sbig('air_c'	'AIRC2')=-1.0;
Sbig('air_c'	'AMPMS')=-1.0;
Sbig('air_c'	'PRAIS')=1.0;
Sbig('akg_c'	'ABTA')=-1.0;
Sbig('akg_c'	'ACOTA')=-1.0;
Sbig('akg_c'	'AKGDH')=-1.0;
Sbig('akg_c'	'AKGt2r')=1.0;
Sbig('akg_c'	'ALATA_L')=-1.0;
Sbig('akg_c'	'ASPTA')=-1.0;
Sbig('akg_c'	'GLUDy')=1.0;
Sbig('akg_c'	'GLUSy')=-1.0;
Sbig('akg_c'	'HSTPT')=1.0;
Sbig('akg_c'	'ICDHyr')=1.0;
Sbig('akg_c'	'ILETA')=-1.0;
Sbig('akg_c'	'LEUTAi')=1.0;
Sbig('akg_c'	'OHPBAT')=1.0;
Sbig('akg_c'	'ORNTA')=-1.0;
Sbig('akg_c'	'OXGDC2')=-1.0;
Sbig('akg_c'	'PHETA1')=-1.0;
Sbig('akg_c'	'PSERT')=1.0;
Sbig('akg_c'	'PTRCTA')=-1.0;
Sbig('akg_c'	'SDPTA')=-1.0;
Sbig('akg_c'	'SOTA')=-1.0;
Sbig('akg_c'	'TAUDO')=-1.0;
Sbig('akg_c'	'TDPAGTA')=1.0;
Sbig('akg_c'	'TYRTA')=-1.0;
Sbig('akg_c'	'UNK3')=1.0;
Sbig('akg_c'	'VALTA')=-1.0;
Sbig('akg_e'	'AKGt2r')=-1.0;
Sbig('akg_e'	'EX_akg_e_')=-1.0;
Sbig('ala_B_c'	'ASP1DC')=1.0;
Sbig('ala_B_c'	'PANTS')=-1.0;
Sbig('ala_D_c'	'ALAALAr')=-2.0;
Sbig('ala_D_c'	'ALAR')=1.0;
Sbig('ala_D_c'	'ALARi')=1.0;
Sbig('ala_D_c'	'ALATA_D2')=-1.0;
Sbig('ala_D_c'	'DAAD')=-1.0;
Sbig('ala_D_c'	'DALAt2r')=1.0;
Sbig('ala_D_e'	'DALAt2r')=-1.0;
Sbig('ala_D_e'	'EX_ala_D_e_')=-1.0;
Sbig('ala_L_c'	'ALAR')=-1.0;
Sbig('ala_L_c'	'ALARi')=-1.0;
Sbig('ala_L_c'	'ALATA_L')=-1.0;
Sbig('ala_L_c'	'ALATA_L2')=-1.0;
Sbig('ala_L_c'	'ALAabc')=1.0;
Sbig('ala_L_c'	'ALAt2r')=1.0;
Sbig('ala_L_c'	'AOXSr')=-1.0;
Sbig('ala_L_c'	'BTS2')=1.0;
Sbig('ala_L_c'	'BiomassEcoli')=-0.488;
Sbig('ala_L_c'	'THZPSN')=1.0;
Sbig('ala_L_c'	'UAMAS')=-1.0;
Sbig('ala_L_c'	'VPAMT')=-1.0;
Sbig('ala_L_e'	'ALAabc')=-1.0;
Sbig('ala_L_e'	'ALAt2r')=-1.0;
Sbig('ala_L_e'	'EX_ala_L_e_')=-1.0;
Sbig('alaala_c'	'ALAALAr')=1.0;
Sbig('alaala_c'	'UGMDDS')=-1.0;
Sbig('alac_S_c'	'ACLS')=1.0;
Sbig('alac_S_c'	'KARA1i')=-1.0;
Sbig('alltn_c'	'ALLTN')=-1.0;
Sbig('alltn_c'	'ALLTNt2r')=1.0;
Sbig('alltn_e'	'ALLTNt2r')=-1.0;
Sbig('alltn_e'	'EX_alltn_e_')=-1.0;
Sbig('alltt_c'	'ALLTAH')=-1.0;
Sbig('alltt_c'	'ALLTN')=1.0;
Sbig('altrn_c'	'ALTRH')=-1.0;
Sbig('altrn_c'	'TAGURr')=-1.0;
Sbig('amet_c'	'ACONMT')=-1.0;
Sbig('amet_c'	'ADMDCr')=-1.0;
Sbig('amet_c'	'AMAOTr')=-1.0;
Sbig('amet_c'	'AMMQT8_2')=-1.0;
Sbig('amet_c'	'DMQMT')=-1.0;
Sbig('amet_c'	'METAT')=1.0;
Sbig('amet_c'	'OHPHM')=-1.0;
Sbig('amet_c'	'OMBZLM')=-1.0;
Sbig('amet_c'	'UPP3MT')=-2.0;
Sbig('ametam_c'	'ADMDCr')=1.0;
Sbig('ametam_c'	'SPMS')=-1.0;
Sbig('amob_c'	'AMAOTr')=1.0;
Sbig('amp_c'	'AACPS1')=1.0;
Sbig('amp_c'	'AACPS2')=1.0;
Sbig('amp_c'	'AACPS3')=1.0;
Sbig('amp_c'	'AACPS4')=1.0;
Sbig('amp_c'	'AACPS5')=1.0;
Sbig('amp_c'	'ACS')=1.0;
Sbig('amp_c'	'ADK1')=-1.0;
Sbig('amp_c'	'ADK3')=-1.0;
Sbig('amp_c'	'ADK4')=-1.0;
Sbig('amp_c'	'ADNK1')=1.0;
Sbig('amp_c'	'ADPT')=1.0;
Sbig('amp_c'	'ADSL1r')=1.0;
Sbig('amp_c'	'AMPN')=-1.0;
Sbig('amp_c'	'ARGSS')=1.0;
Sbig('amp_c'	'ASNS1')=1.0;
Sbig('amp_c'	'ASNS2')=1.0;
Sbig('amp_c'	'BPNT')=1.0;
Sbig('amp_c'	'BiomassEcoli')=-0.001;
Sbig('amp_c'	'ENTCS')=6.0;
Sbig('amp_c'	'FAO1')=1.0;
Sbig('amp_c'	'FAO2')=1.0;
Sbig('amp_c'	'FAO3')=1.0;
Sbig('amp_c'	'GLUTRS')=1.0;
Sbig('amp_c'	'GMPS2')=1.0;
Sbig('amp_c'	'HPPK2')=1.0;
Sbig('amp_c'	'NADDP')=1.0;
Sbig('amp_c'	'NADS1')=1.0;
Sbig('amp_c'	'NTD7')=-1.0;
Sbig('amp_c'	'NTPP6')=1.0;
Sbig('amp_c'	'PACCOAL')=1.0;
Sbig('amp_c'	'PANTS')=1.0;
Sbig('amp_c'	'PPS')=1.0;
Sbig('amp_c'	'PRPPS')=1.0;
Sbig('amp_c'	'SELNPS')=1.0;
Sbig('amp_c'	'SUCBZL')=1.0;
Sbig('amp_c'	'THZPSN')=1.0;
Sbig('amp_e'	'EX_amp_e_')=-1.0;
Sbig('amp_e'	'NADDPe')=1.0;
Sbig('anth_c'	'ANPRT')=-1.0;
Sbig('anth_c'	'ANS')=1.0;
Sbig('ap4a_c'	'AP4AH')=-1.0;
Sbig('ap5a_c'	'AP5AH')=-1.0;
Sbig('apg_EC_c'	'LPLIPA4')=0.02;
Sbig('apg_EC_c'	'LPLIPA5')=0.02;
Sbig('apg_EC_c'	'LPLIPA6')=0.02;
Sbig('apoACP_c'	'ACPS1')=-1.0;
Sbig('aps_c'	'ADSK')=-1.0;
Sbig('aps_c'	'SADT2')=1.0;
Sbig('ara5p_c'	'A5PISO')=1.0;
Sbig('ara5p_c'	'KDOPS')=-1.0;
Sbig('arab_L_c'	'ARAI')=-1.0;
Sbig('arab_L_c'	'ARBabc')=1.0;
Sbig('arab_L_c'	'ARBt2r')=1.0;
Sbig('arab_L_e'	'ARBabc')=-1.0;
Sbig('arab_L_e'	'ARBt2r')=-1.0;
Sbig('arab_L_e'	'EX_arab_L_e_')=-1.0;
Sbig('arbt6p_c'	'AB6PGH')=-1.0;
Sbig('arg_L_c'	'ARGDC')=-1.0;
Sbig('arg_L_c'	'ARGORNt7')=1.0;
Sbig('arg_L_c'	'ARGSL')=1.0;
Sbig('arg_L_c'	'ARGabc')=1.0;
Sbig('arg_L_c'	'AST')=-1.0;
Sbig('arg_L_c'	'BiomassEcoli')=-0.281;
Sbig('arg_L_e'	'ARGORNt7')=-1.0;
Sbig('arg_L_e'	'ARGabc')=-1.0;
Sbig('arg_L_e'	'EX_arg_L_e_')=-1.0;
Sbig('argsuc_c'	'ARGSL')=-1.0;
Sbig('argsuc_c'	'ARGSS')=1.0;
Sbig('asn_L_c'	'ASNN')=-1.0;
Sbig('asn_L_c'	'ASNS1')=1.0;
Sbig('asn_L_c'	'ASNS2')=1.0;
Sbig('asn_L_c'	'ASNabc')=1.0;
Sbig('asn_L_c'	'ASNt2r')=1.0;
Sbig('asn_L_c'	'BiomassEcoli')=-0.229;
Sbig('asn_L_e'	'ASNabc')=-1.0;
Sbig('asn_L_e'	'ASNt2r')=-1.0;
Sbig('asn_L_e'	'EX_asn_L_e_')=-1.0;
Sbig('asp_L_c'	'ADSS')=-1.0;
Sbig('asp_L_c'	'ARGSS')=-1.0;
Sbig('asp_L_c'	'ASNN')=1.0;
Sbig('asp_L_c'	'ASNS1')=-1.0;
Sbig('asp_L_c'	'ASNS2')=-1.0;
Sbig('asp_L_c'	'ASP1DC')=-1.0;
Sbig('asp_L_c'	'ASPCT')=-1.0;
Sbig('asp_L_c'	'ASPK')=-1.0;
Sbig('asp_L_c'	'ASPO3')=-1.0;
Sbig('asp_L_c'	'ASPO4')=-1.0;
Sbig('asp_L_c'	'ASPO5')=-1.0;
Sbig('asp_L_c'	'ASPO6')=-1.0;
Sbig('asp_L_c'	'ASPT')=-1.0;
Sbig('asp_L_c'	'ASPTA')=-1.0;
Sbig('asp_L_c'	'ASPabc')=1.0;
Sbig('asp_L_c'	'ASPt2')=1.0;
Sbig('asp_L_c'	'ASPt2_2')=1.0;
Sbig('asp_L_c'	'ASPt2_3')=1.0;
Sbig('asp_L_c'	'BiomassEcoli')=-0.229;
Sbig('asp_L_c'	'PRASCS')=-1.0;
Sbig('asp_L_e'	'ASPabc')=-1.0;
Sbig('asp_L_e'	'ASPt2')=-1.0;
Sbig('asp_L_e'	'ASPt2_2')=-1.0;
Sbig('asp_L_e'	'ASPt2_3')=-1.0;
Sbig('asp_L_e'	'EX_asp_L_e_')=-1.0;
Sbig('aspsa_c'	'ASAD')=-1.0;
Sbig('aspsa_c'	'DHDPS')=-1.0;
Sbig('aspsa_c'	'HSDy')=1.0;
Sbig('atp_c'	'AACPS1')=-1.0;
Sbig('atp_c'	'AACPS2')=-1.0;
Sbig('atp_c'	'AACPS3')=-1.0;
Sbig('atp_c'	'AACPS4')=-1.0;
Sbig('atp_c'	'AACPS5')=-1.0;
Sbig('atp_c'	'ACCOACr')=-1.0;
Sbig('atp_c'	'ACCOAL')=-1.0;
Sbig('atp_c'	'ACGK')=-1.0;
Sbig('atp_c'	'ACKr')=-1.0;
Sbig('atp_c'	'ACS')=-1.0;
Sbig('atp_c'	'ADK1')=-1.0;
Sbig('atp_c'	'ADNCYC')=-1.0;
Sbig('atp_c'	'ADNK1')=-1.0;
Sbig('atp_c'	'ADOCBIK')=-1.0;
Sbig('atp_c'	'ADSK')=-1.0;
Sbig('atp_c'	'AIRC2')=-1.0;
Sbig('atp_c'	'ALAALAr')=-1.0;
Sbig('atp_c'	'ALAabc')=-1.0;
Sbig('atp_c'	'AMANK')=-1.0;
Sbig('atp_c'	'AP5AH')=1.0;
Sbig('atp_c'	'ARBabc')=-1.0;
Sbig('atp_c'	'ARGSS')=-1.0;
Sbig('atp_c'	'ARGabc')=-1.0;
Sbig('atp_c'	'ASNS1')=-1.0;
Sbig('atp_c'	'ASNS2')=-1.0;
Sbig('atp_c'	'ASNabc')=-1.0;
Sbig('atp_c'	'ASPK')=-1.0;
Sbig('atp_c'	'ASPabc')=-1.0;
Sbig('atp_c'	'ATPM')=-1.0;
Sbig('atp_c'	'ATPPRT')=-1.0;
Sbig('atp_c'	'ATPS4r')=1.0;
Sbig('atp_c'	'BiomassEcoli')=-45.7318;
Sbig('atp_c'	'CBIAT_DELETE')=-1.0;
Sbig('atp_c'	'CBL1abc')=-1.0;
Sbig('atp_c'	'CBLAT_DELETE')=-1.0;
Sbig('atp_c'	'CBMK')=-1.0;
Sbig('atp_c'	'CBPS')=-2.0;
Sbig('atp_c'	'CDPMEK')=-1.0;
Sbig('atp_c'	'CHLabc')=-1.0;
Sbig('atp_c'	'CTPS2')=-1.0;
Sbig('atp_c'	'CYSabc')=-1.0;
Sbig('atp_c'	'CYTK1')=-1.0;
Sbig('atp_c'	'CYTK2')=-1.0;
Sbig('atp_c'	'DADK')=-1.0;
Sbig('atp_c'	'DAGK_EC')=-1.0;
Sbig('atp_c'	'DAPabc')=-1.0;
Sbig('atp_c'	'DBTSr')=-1.0;
Sbig('atp_c'	'DDGALK')=-1.0;
Sbig('atp_c'	'DDGLK')=-1.0;
Sbig('atp_c'	'DGK1')=-1.0;
Sbig('atp_c'	'DHBSr')=-1.0;
Sbig('atp_c'	'DHFS')=-1.0;
Sbig('atp_c'	'DPCOAK')=-1.0;
Sbig('atp_c'	'DTMPK')=-1.0;
Sbig('atp_c'	'DURIK1')=-1.0;
Sbig('atp_c'	'DXYLK')=-1.0;
Sbig('atp_c'	'FAO1')=-1.0;
Sbig('atp_c'	'FAO2')=-1.0;
Sbig('atp_c'	'FAO3')=-1.0;
Sbig('atp_c'	'FCLK')=-1.0;
Sbig('atp_c'	'FE2abc')=-1.0;
Sbig('atp_c'	'FMNAT')=-1.0;
Sbig('atp_c'	'FRUK')=-1.0;
Sbig('atp_c'	'GALKr')=-1.0;
Sbig('atp_c'	'GALabc')=-1.0;
Sbig('atp_c'	'GART')=-1.0;
Sbig('atp_c'	'GK1')=-1.0;
Sbig('atp_c'	'GLGC')=-1.0;
Sbig('atp_c'	'GLNS')=-1.0;
Sbig('atp_c'	'GLNabc')=-1.0;
Sbig('atp_c'	'GLU5K')=-1.0;
Sbig('atp_c'	'GLUCYS')=-1.0;
Sbig('atp_c'	'GLUTRS')=-1.0;
Sbig('atp_c'	'GLUabc')=-1.0;
Sbig('atp_c'	'GLYBabc')=-1.0;
Sbig('atp_c'	'GLYC3Pabc')=-1.0;
Sbig('atp_c'	'GLYCK')=-1.0;
Sbig('atp_c'	'GLYK')=-1.0;
Sbig('atp_c'	'GMHEPAT')=-1.0;
Sbig('atp_c'	'GMHEPK')=-1.0;
Sbig('atp_c'	'GMPS2')=-1.0;
Sbig('atp_c'	'GNK')=-1.0;
Sbig('atp_c'	'GSNK')=-1.0;
Sbig('atp_c'	'GSPMDS')=-1.0;
Sbig('atp_c'	'GTHS')=-1.0;
Sbig('atp_c'	'HETZK')=-1.0;
Sbig('atp_c'	'HEX1')=-1.0;
Sbig('atp_c'	'HISabc')=-1.0;
Sbig('atp_c'	'HMPK1')=-1.0;
Sbig('atp_c'	'HPPK2')=-1.0;
Sbig('atp_c'	'HSK')=-1.0;
Sbig('atp_c'	'ILEabc')=-1.0;
Sbig('atp_c'	'INSK')=-1.0;
Sbig('atp_c'	'Kabc')=-1.0;
Sbig('atp_c'	'LEUabc')=-1.0;
Sbig('atp_c'	'LYSabc')=-1.0;
Sbig('atp_c'	'MALTHXabc')=-1.0;
Sbig('atp_c'	'MALTPTabc')=-1.0;
Sbig('atp_c'	'MALTTRabc')=-1.0;
Sbig('atp_c'	'MALTTTRabc')=-1.0;
Sbig('atp_c'	'MALTabc')=-1.0;
Sbig('atp_c'	'METAT')=-1.0;
Sbig('atp_c'	'METDabc')=-1.0;
Sbig('atp_c'	'METabc')=-1.0;
Sbig('atp_c'	'MTRK')=-1.0;
Sbig('atp_c'	'NADK')=-1.0;
Sbig('atp_c'	'NADS1')=-1.0;
Sbig('atp_c'	'NAMNPP')=-1.0;
Sbig('atp_c'	'NDPK1')=-1.0;
Sbig('atp_c'	'NDPK2')=-1.0;
Sbig('atp_c'	'NDPK3')=-1.0;
Sbig('atp_c'	'NDPK4')=-1.0;
Sbig('atp_c'	'NDPK5')=-1.0;
Sbig('atp_c'	'NDPK6')=-1.0;
Sbig('atp_c'	'NDPK7')=-1.0;
Sbig('atp_c'	'NDPK8')=-1.0;
Sbig('atp_c'	'NMNAT')=-1.0;
Sbig('atp_c'	'NNAT')=-1.0;
Sbig('atp_c'	'NTPP6')=-1.0;
Sbig('atp_c'	'ORNabc')=-1.0;
Sbig('atp_c'	'PACCOAL')=-1.0;
Sbig('atp_c'	'PANTS')=-1.0;
Sbig('atp_c'	'PFK')=-1.0;
Sbig('atp_c'	'PFK_2')=-1.0;
Sbig('atp_c'	'PGK')=-1.0;
Sbig('atp_c'	'PIabc')=-1.0;
Sbig('atp_c'	'PMPK')=-1.0;
Sbig('atp_c'	'PNTK')=-1.0;
Sbig('atp_c'	'PPAKr')=1.0;
Sbig('atp_c'	'PPCK')=-1.0;
Sbig('atp_c'	'PPS')=-1.0;
Sbig('atp_c'	'PRAGSr')=-1.0;
Sbig('atp_c'	'PRAIS')=-1.0;
Sbig('atp_c'	'PRASCS')=-1.0;
Sbig('atp_c'	'PRFGS')=-1.0;
Sbig('atp_c'	'PROabc')=-1.0;
Sbig('atp_c'	'PRPPS')=-1.0;
Sbig('atp_c'	'PTPATi')=-1.0;
Sbig('atp_c'	'PTRCabc')=-1.0;
Sbig('atp_c'	'PYDAMK')=-1.0;
Sbig('atp_c'	'PYDXK')=-1.0;
Sbig('atp_c'	'PYDXNK')=-1.0;
Sbig('atp_c'	'PYK')=1.0;
Sbig('atp_c'	'RBFK')=-1.0;
Sbig('atp_c'	'RBK')=-1.0;
Sbig('atp_c'	'RBK_L1')=-1.0;
Sbig('atp_c'	'RIBabc')=-1.0;
Sbig('atp_c'	'RMK')=-1.0;
Sbig('atp_c'	'RNTR1')=-1.0;
Sbig('atp_c'	'SADT2')=-1.0;
Sbig('atp_c'	'SELNPS')=-1.0;
Sbig('atp_c'	'SERASr')=-1.0;
Sbig('atp_c'	'SHKK')=-1.0;
Sbig('atp_c'	'SPMDabc')=-1.0;
Sbig('atp_c'	'SUCBZL')=-1.0;
Sbig('atp_c'	'SUCCabc')=-1.0;
Sbig('atp_c'	'SUCOAS')=-1.0;
Sbig('atp_c'	'SULabc')=-1.0;
Sbig('atp_c'	'TAURabc')=-1.0;
Sbig('atp_c'	'TDSK')=-1.0;
Sbig('atp_c'	'THMabc')=-1.0;
Sbig('atp_c'	'THRabc')=-1.0;
Sbig('atp_c'	'THZPSN')=-1.0;
Sbig('atp_c'	'TMDK1')=-1.0;
Sbig('atp_c'	'TMKr')=-1.0;
Sbig('atp_c'	'TMPKr')=-1.0;
Sbig('atp_c'	'TSULabc')=-1.0;
Sbig('atp_c'	'UAAGDS')=-1.0;
Sbig('atp_c'	'UAMAGS')=-1.0;
Sbig('atp_c'	'UAMAS')=-1.0;
Sbig('atp_c'	'UGMDDS')=-1.0;
Sbig('atp_c'	'UMPK')=-1.0;
Sbig('atp_c'	'URIDK2r')=-1.0;
Sbig('atp_c'	'VALabc')=-1.0;
Sbig('atp_c'	'XYLK')=-1.0;
Sbig('atp_c'	'XYLabc')=-1.0;
Sbig('bbtcoa_c'	'CRNBTCT')=-1.0;
Sbig('betald_c'	'BETALDHx')=-1.0;
Sbig('betald_c'	'BETALDHy')=-1.0;
Sbig('btcoa_c'	'BUTCT')=1.0;
Sbig('btcoa_c'	'FAO4')=-1.0;
Sbig('btn_c'	'BSORx')=1.0;
Sbig('btn_c'	'BSORy')=1.0;
Sbig('btn_c'	'BTS2')=1.0;
Sbig('btnso_c'	'BSORx')=-1.0;
Sbig('btnso_c'	'BSORy')=-1.0;
Sbig('but_c'	'BUTCT')=-1.0;
Sbig('but_c'	'BUTt2r')=1.0;
Sbig('but_e'	'BUTt2r')=-1.0;
Sbig('but_e'	'EX_but_e_')=-1.0;
Sbig('camp_c'	'ADNCYC')=1.0;
Sbig('cbasp_c'	'ASPCT')=1.0;
Sbig('cbasp_c'	'DHORTS')=1.0;
Sbig('cbi_c'	'CBIAT_DELETE')=-1.0;
Sbig('cbl1_c'	'CBL1abc')=1.0;
Sbig('cbl1_c'	'CBLAT_DELETE')=-1.0;
Sbig('cbl1_e'	'CBL1abc')=-1.0;
Sbig('cbl1_e'	'EX_cbl1_e_')=-1.0;
Sbig('cbp_c'	'ASPCT')=-1.0;
Sbig('cbp_c'	'CBMK')=1.0;
Sbig('cbp_c'	'CBPS')=1.0;
Sbig('cbp_c'	'OCBT')=-1.0;
Sbig('cdp_c'	'CYTK1')=1.0;
Sbig('cdp_c'	'LPSSYN_EC')=2.0;
Sbig('cdp_c'	'NDPK3')=-1.0;
Sbig('cdp_c'	'RNDR3')=-1.0;
Sbig('cdpdag_EC_c'	'CDAPPA_EC')=-0.02;
Sbig('cdpdag_EC_c'	'DASYN_EC')=0.02;
Sbig('cdpdag_EC_c'	'PGSA_EC')=-0.02;
Sbig('cdpdag_EC_c'	'PSSA_EC')=-0.02;
Sbig('cdpea_c'	'LPSSYN_EC')=-2.0;
Sbig('cdpea_c'	'PEPT_EC')=1.0;
Sbig('cechddd_c'	'DHPPD')=-1.0;
Sbig('cechddd_c'	'PPPNDO')=1.0;
Sbig('cenchddd_c'	'CINNDO')=1.0;
Sbig('cenchddd_c'	'DHCIND')=-1.0;
Sbig('chol_c'	'CHLabc')=1.0;
Sbig('chol_c'	'CHLt2r')=1.0;
Sbig('chol_c'	'GPDDA1')=1.0;
Sbig('chol_e'	'CHLabc')=-1.0;
Sbig('chol_e'	'CHLt2r')=-1.0;
Sbig('chol_e'	'EX_chol_e_')=-1.0;
Sbig('chor_c'	'ADCS')=-1.0;
Sbig('chor_c'	'ANS')=-1.0;
Sbig('chor_c'	'CHORM')=-1.0;
Sbig('chor_c'	'CHORS')=1.0;
Sbig('chor_c'	'CHRPL')=-1.0;
Sbig('chor_c'	'ICHORSi')=-1.0;
Sbig('cinnm_c'	'CINNDO')=-1.0;
Sbig('cit_c'	'ACONT')=-1.0;
Sbig('cit_c'	'CITL')=-1.0;
Sbig('cit_c'	'CITt7')=1.0;
Sbig('cit_c'	'CS')=1.0;
Sbig('cit_e'	'CITt7')=-1.0;
Sbig('cit_e'	'EX_cit_e_')=-1.0;
Sbig('citr_L_c'	'ARGSS')=-1.0;
Sbig('citr_L_c'	'OCBT')=1.0;
Sbig('ckdo_c'	'KDOCT2')=1.0;
Sbig('ckdo_c'	'LPSSYN_EC')=-3.0;
Sbig('ckdo_c'	'MOAT')=-1.0;
Sbig('ckdo_c'	'MOAT2')=-1.0;
Sbig('clpn_EC_c'	'BiomassEcoli')=-0.000129;
Sbig('clpn_EC_c'	'CLPNS_EC')=0.02;
Sbig('cmp_c'	'CDAPPA_EC')=1.0;
Sbig('cmp_c'	'CMPN')=-1.0;
Sbig('cmp_c'	'CYTDK2')=1.0;
Sbig('cmp_c'	'CYTK1')=-1.0;
Sbig('cmp_c'	'LPSSYN_EC')=3.0;
Sbig('cmp_c'	'MECDPS')=1.0;
Sbig('cmp_c'	'MOAT')=1.0;
Sbig('cmp_c'	'MOAT2')=1.0;
Sbig('cmp_c'	'NTD4')=-1.0;
Sbig('cmp_c'	'NTPP4')=1.0;
Sbig('cmp_c'	'PEPT_EC')=-1.0;
Sbig('cmp_c'	'PGSA_EC')=1.0;
Sbig('cmp_c'	'PPNCL2')=1.0;
Sbig('cmp_c'	'PSSA_EC')=1.0;
Sbig('co2_c'	'ACHBS')=1.0;
Sbig('co2_c'	'ACLS')=1.0;
Sbig('co2_c'	'ADMDCr')=1.0;
Sbig('co2_c'	'AKGDH')=1.0;
Sbig('co2_c'	'AOXSr')=1.0;
Sbig('co2_c'	'ARGDC')=1.0;
Sbig('co2_c'	'ASP1DC')=1.0;
Sbig('co2_c'	'C120SN')=4.0;
Sbig('co2_c'	'C140SN')=5.0;
Sbig('co2_c'	'C141SN')=5.0;
Sbig('co2_c'	'C160SN')=6.0;
Sbig('co2_c'	'C161SN')=6.0;
Sbig('co2_c'	'C181SN')=7.0;
Sbig('co2_c'	'CBMK')=-1.0;
Sbig('co2_c'	'CO2t')=1.0;
Sbig('co2_c'	'CPPPGO')=2.0;
Sbig('co2_c'	'CYNTAH')=2.0;
Sbig('co2_c'	'DAPDC')=1.0;
Sbig('co2_c'	'DBTSr')=-1.0;
Sbig('co2_c'	'DHNAOT')=1.0;
Sbig('co2_c'	'DXPS')=1.0;
Sbig('co2_c'	'FDH2')=1.0;
Sbig('co2_c'	'FDH3')=1.0;
Sbig('co2_c'	'FHL')=1.0;
Sbig('co2_c'	'GLUDC')=1.0;
Sbig('co2_c'	'GLXCL')=1.0;
Sbig('co2_c'	'GLYCL')=1.0;
Sbig('co2_c'	'GND')=1.0;
Sbig('co2_c'	'HCO3E')=-1.0;
Sbig('co2_c'	'ICDHyr')=1.0;
Sbig('co2_c'	'IGPS')=1.0;
Sbig('co2_c'	'KAS14')=1.0;
Sbig('co2_c'	'KAS15')=1.0;
Sbig('co2_c'	'KAS16')=1.0;
Sbig('co2_c'	'KG6PDC')=1.0;
Sbig('co2_c'	'LYSDC')=1.0;
Sbig('co2_c'	'MACPD')=1.0;
Sbig('co2_c'	'ME1')=1.0;
Sbig('co2_c'	'ME2')=1.0;
Sbig('co2_c'	'MMCD')=1.0;
Sbig('co2_c'	'NNDPR')=1.0;
Sbig('co2_c'	'OMCDC')=1.0;
Sbig('co2_c'	'OMPDC')=1.0;
Sbig('co2_c'	'OPHBDC')=1.0;
Sbig('co2_c'	'ORNDC')=1.0;
Sbig('co2_c'	'OXGDC2')=1.0;
Sbig('co2_c'	'PDH')=1.0;
Sbig('co2_c'	'PDX5PS')=1.0;
Sbig('co2_c'	'POX')=1.0;
Sbig('co2_c'	'PPC')=-1.0;
Sbig('co2_c'	'PPCDC')=1.0;
Sbig('co2_c'	'PPCK')=1.0;
Sbig('co2_c'	'PPND')=1.0;
Sbig('co2_c'	'PPNDH')=1.0;
Sbig('co2_c'	'PSD_EC')=1.0;
Sbig('co2_c'	'SADH')=1.0;
Sbig('co2_c'	'TAUDO')=1.0;
Sbig('co2_c'	'THZPSN')=1.0;
Sbig('co2_c'	'UGLYCH')=1.0;
Sbig('co2_c'	'UPPDC1')=4.0;
Sbig('co2_e'	'CO2t')=-1.0;
Sbig('co2_e'	'EX_co2_e_')=-1.0;
Sbig('coa_c'	'ACACT1r')=1.0;
Sbig('coa_c'	'ACALDi')=-1.0;
Sbig('coa_c'	'ACCOAL')=-1.0;
Sbig('coa_c'	'ACGS')=1.0;
Sbig('coa_c'	'ACOATA')=1.0;
Sbig('coa_c'	'ACPS1')=-1.0;
Sbig('coa_c'	'ACS')=-1.0;
Sbig('coa_c'	'ADHEr')=1.0;
Sbig('coa_c'	'AKGDH')=-1.0;
Sbig('coa_c'	'AOXSr')=1.0;
Sbig('coa_c'	'AST')=1.0;
Sbig('coa_c'	'BiomassEcoli')=-6e-06;
Sbig('coa_c'	'CS')=1.0;
Sbig('coa_c'	'DPCOAK')=1.0;
Sbig('coa_c'	'FAO1')=-7.0;
Sbig('coa_c'	'FAO2')=-8.0;
Sbig('coa_c'	'FAO3')=-9.0;
Sbig('coa_c'	'G1PACT')=1.0;
Sbig('coa_c'	'GLYATi')=-1.0;
Sbig('coa_c'	'HSST')=1.0;
Sbig('coa_c'	'IPPS')=1.0;
Sbig('coa_c'	'KAS15')=1.0;
Sbig('coa_c'	'MALS')=1.0;
Sbig('coa_c'	'MCITS')=1.0;
Sbig('coa_c'	'MCOATA')=1.0;
Sbig('coa_c'	'NPHS')=1.0;
Sbig('coa_c'	'OBTFL')=-1.0;
Sbig('coa_c'	'PACCOAL')=-1.0;
Sbig('coa_c'	'PDH')=-1.0;
Sbig('coa_c'	'PFL')=-1.0;
Sbig('coa_c'	'PTA2')=1.0;
Sbig('coa_c'	'PTAr')=1.0;
Sbig('coa_c'	'SERAT')=1.0;
Sbig('coa_c'	'SPMDAT1')=1.0;
Sbig('coa_c'	'SPMDAT2')=1.0;
Sbig('coa_c'	'SUCBZL')=-1.0;
Sbig('coa_c'	'SUCOAS')=-1.0;
Sbig('coa_c'	'TDPADGAT')=1.0;
Sbig('coa_c'	'THDPS')=1.0;
Sbig('cpppg3_c'	'CPPPGO')=-1.0;
Sbig('cpppg3_c'	'UPPDC1')=1.0;
Sbig('crn_c'	'CRNBTCT')=-1.0;
Sbig('crn_c'	'CRNCBCT')=-1.0;
Sbig('crn_c'	'CRNt7')=1.0;
Sbig('crn_e'	'CRNt7')=-1.0;
Sbig('crn_e'	'EX_crn_e_')=-1.0;
Sbig('crncoa_c'	'CRNBTCT')=1.0;
Sbig('crncoa_c'	'CRNCBCT')=1.0;
Sbig('crncoa_c'	'CRNCDH')=-1.0;
Sbig('csn_c'	'CMPN')=1.0;
Sbig('csn_c'	'CSND')=-1.0;
Sbig('csn_c'	'CSNt2')=1.0;
Sbig('csn_e'	'CSNt2')=-1.0;
Sbig('csn_e'	'EX_csn_e_')=-1.0;
Sbig('ctbt_c'	'CRNCBCT')=1.0;
Sbig('ctbtcoa_c'	'CRNCBCT')=-1.0;
Sbig('ctbtcoa_c'	'CRNCDH')=1.0;
Sbig('ctp_c'	'BiomassEcoli')=-0.126;
Sbig('ctp_c'	'CTPS2')=1.0;
Sbig('ctp_c'	'DASYN_EC')=-1.0;
Sbig('ctp_c'	'KDOCT2')=-1.0;
Sbig('ctp_c'	'MEPCT')=-1.0;
Sbig('ctp_c'	'NDPK3')=1.0;
Sbig('ctp_c'	'NTPP4')=-1.0;
Sbig('ctp_c'	'PPNCL2')=-1.0;
Sbig('ctp_c'	'RNTR3')=-1.0;
Sbig('cyan_c'	'CYANST')=-1.0;
Sbig('cynt_c'	'CYNTAH')=-1.0;
Sbig('cynt_c'	'CYNTt2')=1.0;
Sbig('cynt_e'	'CYNTt2')=-1.0;
Sbig('cynt_e'	'EX_cynt_e_')=-1.0;
Sbig('cys_L_c'	'BTS2')=-1.0;
Sbig('cys_L_c'	'BiomassEcoli')=-0.087;
Sbig('cys_L_c'	'CYSDS')=-1.0;
Sbig('cys_L_c'	'CYSS')=1.0;
Sbig('cys_L_c'	'CYSabc')=1.0;
Sbig('cys_L_c'	'GLUCYS')=-1.0;
Sbig('cys_L_c'	'PPNCL2')=-1.0;
Sbig('cys_L_c'	'SHSL1')=-1.0;
Sbig('cys_L_c'	'THZPSN')=-1.0;
Sbig('cys_L_e'	'CYSabc')=-1.0;
Sbig('cys_L_e'	'EX_cys_L_e_')=-1.0;
Sbig('cyst_L_c'	'CYSTL')=-1.0;
Sbig('cyst_L_c'	'SHSL1')=1.0;
Sbig('cytd_c'	'CYTD')=-1.0;
Sbig('cytd_c'	'CYTDK2')=-1.0;
Sbig('cytd_c'	'CYTDt2')=1.0;
Sbig('cytd_c'	'CYTDt2r')=1.0;
Sbig('cytd_c'	'NTD4')=1.0;
Sbig('cytd_e'	'CYTDt2')=-1.0;
Sbig('cytd_e'	'CYTDt2r')=-1.0;
Sbig('cytd_e'	'EX_cytd_e_')=-1.0;
Sbig('dad_2_c'	'DADA')=-1.0;
Sbig('dad_2_c'	'DADNt2')=1.0;
Sbig('dad_2_c'	'NTD6')=1.0;
Sbig('dad_2_c'	'PUNP2')=-1.0;
Sbig('dad_2_e'	'DADNt2')=-1.0;
Sbig('dad_2_e'	'EX_dad_2_e_')=-1.0;
Sbig('dadp_c'	'DADK')=1.0;
Sbig('dadp_c'	'NDPK8')=-1.0;
Sbig('dadp_c'	'RNDR1')=1.0;
Sbig('damp_c'	'DADK')=-1.0;
Sbig('damp_c'	'NTD6')=-1.0;
Sbig('damp_c'	'NTPP5')=1.0;
Sbig('dann_c'	'AMAOTr')=1.0;
Sbig('dann_c'	'DBTSr')=-1.0;
Sbig('datp_c'	'BiomassEcoli')=-0.0247;
Sbig('datp_c'	'NDPK8')=1.0;
Sbig('datp_c'	'NTPP5')=-1.0;
Sbig('datp_c'	'RNTR1')=1.0;
Sbig('db4p_c'	'DB4PS')=1.0;
Sbig('db4p_c'	'RBFSa')=-1.0;
Sbig('dcamp_c'	'ADSL1r')=-1.0;
Sbig('dcamp_c'	'ADSS')=1.0;
Sbig('dcdp_c'	'CYTK2')=1.0;
Sbig('dcdp_c'	'NDPK7')=-1.0;
Sbig('dcdp_c'	'RNDR3')=1.0;
Sbig('dcmp_c'	'CYTK2')=-1.0;
Sbig('dcmp_c'	'NTD3')=-1.0;
Sbig('dcmp_c'	'NTPP3')=1.0;
Sbig('dctp_c'	'BiomassEcoli')=-0.0254;
Sbig('dctp_c'	'DCTPD')=-1.0;
Sbig('dctp_c'	'NDPK7')=1.0;
Sbig('dctp_c'	'NTPP3')=-1.0;
Sbig('dctp_c'	'RNTR3')=1.0;
Sbig('dcyt_c'	'DCYTD')=-1.0;
Sbig('dcyt_c'	'DCYTt2')=1.0;
Sbig('dcyt_c'	'NTD3')=1.0;
Sbig('dcyt_e'	'DCYTt2')=-1.0;
Sbig('dcyt_e'	'EX_dcyt_e_')=-1.0;
Sbig('ddcaACP_c'	'C120SN')=1.0;
Sbig('ddcaACP_c'	'EDTXS1')=-1.0;
Sbig('ddcaACP_c'	'KAS16')=-1.0;
Sbig('dgdp_c'	'DGK1')=1.0;
Sbig('dgdp_c'	'NDPK5')=-1.0;
Sbig('dgdp_c'	'RNDR2')=1.0;
Sbig('dgmp_c'	'DGK1')=-1.0;
Sbig('dgmp_c'	'NTD8')=-1.0;
Sbig('dgmp_c'	'NTPP1')=1.0;
Sbig('dgsn_c'	'DGSNt2')=1.0;
Sbig('dgsn_c'	'NTD8')=1.0;
Sbig('dgsn_c'	'NTPTP1')=1.0;
Sbig('dgsn_c'	'PUNP4')=-1.0;
Sbig('dgsn_e'	'DGSNt2')=-1.0;
Sbig('dgsn_e'	'EX_dgsn_e_')=-1.0;
Sbig('dgtp_c'	'BiomassEcoli')=-0.0254;
Sbig('dgtp_c'	'NDPK5')=1.0;
Sbig('dgtp_c'	'NTPP1')=-1.0;
Sbig('dgtp_c'	'NTPTP1')=-1.0;
Sbig('dgtp_c'	'RNTR2')=1.0;
Sbig('dha_c'	'DHAPT')=-1.0;
Sbig('dha_c'	'DHAt')=1.0;
Sbig('dha_c'	'F6PA')=1.0;
Sbig('dha_c'	'GLYCDx')=1.0;
Sbig('dha_e'	'DHAt')=-1.0;
Sbig('dha_e'	'EX_dha_e_')=-1.0;
Sbig('dhap_c'	'DHAPT')=1.0;
Sbig('dhap_c'	'FBA')=1.0;
Sbig('dhap_c'	'FCLPA')=1.0;
Sbig('dhap_c'	'G3PD2')=1.0;
Sbig('dhap_c'	'G3PD5')=1.0;
Sbig('dhap_c'	'G3PD6')=1.0;
Sbig('dhap_c'	'G3PD7')=1.0;
Sbig('dhap_c'	'MGSA')=-1.0;
Sbig('dhap_c'	'QULNS')=-1.0;
Sbig('dhap_c'	'RMPA')=1.0;
Sbig('dhap_c'	'TGBPA')=1.0;
Sbig('dhap_c'	'TPI')=-1.0;
Sbig('dhcinnm_c'	'3HCINNMH')=1.0;
Sbig('dhcinnm_c'	'DHCIND')=1.0;
Sbig('dhcinnm_c'	'DHCINDO')=-1.0;
Sbig('dhf_c'	'DHFR')=-1.0;
Sbig('dhf_c'	'DHFS')=1.0;
Sbig('dhf_c'	'TMDS')=1.0;
Sbig('dhna_c'	'DHNAOT')=-1.0;
Sbig('dhna_c'	'NPHS')=1.0;
Sbig('dhnpt_c'	'DHNPA2')=-1.0;
Sbig('dhnpt_c'	'DNMPPA')=1.0;
Sbig('dhor_S_c'	'DHORD2')=-1.0;
Sbig('dhor_S_c'	'DHORD5')=-1.0;
Sbig('dhor_S_c'	'DHORTS')=-1.0;
Sbig('dhpmp_c'	'DNMPPA')=-1.0;
Sbig('dhpmp_c'	'DNTPPA')=1.0;
Sbig('dhpppn_c'	'3HPPPNH')=1.0;
Sbig('dhpppn_c'	'DHPPD')=1.0;
Sbig('dhpppn_c'	'HPPPNDO')=-1.0;
Sbig('dhpt_c'	'DHFS')=-1.0;
Sbig('dhpt_c'	'DHPS2')=1.0;
Sbig('dhptd_c'	'DHPTDCs')=-1.0;
Sbig('dhptd_c'	'RHCCE')=1.0;
Sbig('din_c'	'DADA')=1.0;
Sbig('din_c'	'DINSt2')=1.0;
Sbig('din_c'	'PUNP6')=-1.0;
Sbig('din_e'	'DINSt2')=-1.0;
Sbig('din_e'	'EX_din_e_')=-1.0;
Sbig('dkmpp_c'	'DKMPPD')=-1.0;
Sbig('dkmpp_c'	'DKMPPD2')=-1.0;
Sbig('dkmpp_c'	'MDRPD')=1.0;
Sbig('dmbzid_c'	'NNDMBRT')=-1.0;
Sbig('dmlz_c'	'RBFSa')=1.0;
Sbig('dmlz_c'	'RBFSb')=-2.0;
Sbig('dmpp_c'	'DMATT')=-1.0;
Sbig('dmpp_c'	'DMPPS')=1.0;
Sbig('dmpp_c'	'IPDDIi')=1.0;
Sbig('dms_c'	'DMSOR1')=1.0;
Sbig('dms_c'	'DMSOR2')=1.0;
Sbig('dms_e'	'DMSOR1e')=1.0;
Sbig('dms_e'	'DMSOR2e')=1.0;
Sbig('dms_e'	'EX_dms_e_')=-1.0;
Sbig('dmso_c'	'DMSOR1')=-1.0;
Sbig('dmso_c'	'DMSOR2')=-1.0;
Sbig('dmso_e'	'DMSOR1e')=-1.0;
Sbig('dmso_e'	'DMSOR2e')=-1.0;
Sbig('dmso_e'	'EX_dmso_e_')=-1.0;
Sbig('dnad_c'	'NADS1')=-1.0;
Sbig('dnad_c'	'NNAT')=1.0;
Sbig('dpcoa_c'	'DPCOAK')=-1.0;
Sbig('dpcoa_c'	'PTPATi')=1.0;
Sbig('dscl_c'	'SHCHD2')=-1.0;
Sbig('dscl_c'	'UPP3MT')=1.0;
Sbig('dtbt_c'	'BTS2')=-1.0;
Sbig('dtbt_c'	'DBTSr')=1.0;
Sbig('dtdp4aaddg_c'	'AADDGT')=-1.0;
Sbig('dtdp4aaddg_c'	'TDPADGAT')=1.0;
Sbig('dtdp4addg_c'	'TDPADGAT')=-1.0;
Sbig('dtdp4addg_c'	'TDPAGTA')=1.0;
Sbig('dtdp4d6dg_c'	'TDPAGTA')=-1.0;
Sbig('dtdp4d6dg_c'	'TDPDRE')=-1.0;
Sbig('dtdp4d6dg_c'	'TDPGDH')=1.0;
Sbig('dtdp4d6dm_c'	'TDPDRE')=1.0;
Sbig('dtdp4d6dm_c'	'TDPDRR')=-1.0;
Sbig('dtdp_c'	'AADDGT')=1.0;
Sbig('dtdp_c'	'DTMPK')=1.0;
Sbig('dtdp_c'	'NDPK4')=-1.0;
Sbig('dtdpglu_c'	'G1PTT')=1.0;
Sbig('dtdpglu_c'	'TDPGDH')=-1.0;
Sbig('dtdprmn_c'	'TDPDRR')=1.0;
Sbig('dtmp_c'	'DTMPK')=-1.0;
Sbig('dtmp_c'	'NTD5')=-1.0;
Sbig('dtmp_c'	'NTPP7')=1.0;
Sbig('dtmp_c'	'TMDK1')=1.0;
Sbig('dtmp_c'	'TMDS')=1.0;
Sbig('dttp_c'	'BiomassEcoli')=-0.0247;
Sbig('dttp_c'	'G1PTT')=-1.0;
Sbig('dttp_c'	'NDPK4')=1.0;
Sbig('dttp_c'	'NTPP7')=-1.0;
Sbig('dudp_c'	'NDPK6')=-1.0;
Sbig('dudp_c'	'RNDR4')=1.0;
Sbig('dudp_c'	'URIDK2r')=1.0;
Sbig('dump_c'	'DURIK1')=1.0;
Sbig('dump_c'	'DUTPDP')=1.0;
Sbig('dump_c'	'NTD1')=-1.0;
Sbig('dump_c'	'TMDS')=-1.0;
Sbig('dump_c'	'URIDK2r')=-1.0;
Sbig('duri_c'	'DCYTD')=1.0;
Sbig('duri_c'	'DURIK1')=-1.0;
Sbig('duri_c'	'DURIPP')=-1.0;
Sbig('duri_c'	'DURIt2')=1.0;
Sbig('duri_c'	'NTD1')=1.0;
Sbig('duri_e'	'DURIt2')=-1.0;
Sbig('duri_e'	'EX_duri_e_')=-1.0;
Sbig('dutp_c'	'DCTPD')=1.0;
Sbig('dutp_c'	'DUTPDP')=-1.0;
Sbig('dutp_c'	'NDPK6')=1.0;
Sbig('dutp_c'	'RNTR4')=1.0;
Sbig('dxyl5p_c'	'DXPRIi')=-1.0;
Sbig('dxyl5p_c'	'DXPS')=1.0;
Sbig('dxyl5p_c'	'DXYLK')=1.0;
Sbig('dxyl5p_c'	'PDX5PS')=-1.0;
Sbig('dxyl5p_c'	'THZPSN')=-1.0;
Sbig('dxyl_c'	'DXYLK')=-1.0;
Sbig('e4p_c'	'DDPA')=-1.0;
Sbig('e4p_c'	'E4PD')=-1.0;
Sbig('e4p_c'	'TA2')=1.0;
Sbig('e4p_c'	'TK2')=1.0;
Sbig('eca_EC_c'	'ECAP_EC')=1.0;
Sbig('eig3p_c'	'IG3PS')=1.0;
Sbig('eig3p_c'	'IGPDH')=-1.0;
Sbig('enter_c'	'ENTCS')=1.0;
Sbig('etha_c'	'ETHAAL')=-1.0;
Sbig('etha_c'	'GPDDA2')=1.0;
Sbig('etoh_c'	'ADHEr')=1.0;
Sbig('etoh_c'	'ETOHt2r')=1.0;
Sbig('etoh_e'	'ETOHt2r')=-1.0;
Sbig('etoh_e'	'EX_etoh_e_')=-1.0;
Sbig('f1p_c'	'FRUK')=-1.0;
Sbig('f1p_c'	'FRUpts')=1.0;
Sbig('f6p_c'	'F6PA')=-1.0;
Sbig('f6p_c'	'FBP')=1.0;
Sbig('f6p_c'	'FRUpts2')=1.0;
Sbig('f6p_c'	'G6PDA')=1.0;
Sbig('f6p_c'	'GF6PTA')=-1.0;
Sbig('f6p_c'	'M1PD')=1.0;
Sbig('f6p_c'	'MAN6PI')=1.0;
Sbig('f6p_c'	'PFK')=-1.0;
Sbig('f6p_c'	'PGI')=1.0;
Sbig('f6p_c'	'SBTPD')=1.0;
Sbig('f6p_c'	'TA1')=-1.0;
Sbig('f6p_c'	'TK2')=-1.0;
Sbig('fad_c'	'BiomassEcoli')=-1e-05;
Sbig('fad_c'	'DAAD')=-1.0;
Sbig('fad_c'	'FAO1')=-6.0;
Sbig('fad_c'	'FAO2')=-7.0;
Sbig('fad_c'	'FAO3')=-8.0;
Sbig('fad_c'	'FAO4')=-1.0;
Sbig('fad_c'	'FMNAT')=1.0;
Sbig('fad_c'	'PROD2')=-1.0;
Sbig('fad_c'	'SUCD1i')=-1.0;
Sbig('fad_c'	'SUCD4')=1.0;
Sbig('fadh2_c'	'DAAD')=1.0;
Sbig('fadh2_c'	'FAO1')=6.0;
Sbig('fadh2_c'	'FAO2')=7.0;
Sbig('fadh2_c'	'FAO3')=8.0;
Sbig('fadh2_c'	'FAO4')=1.0;
Sbig('fadh2_c'	'PROD2')=1.0;
Sbig('fadh2_c'	'SUCD1i')=1.0;
Sbig('fadh2_c'	'SUCD4')=-1.0;
Sbig('fc1p_c'	'FCLK')=1.0;
Sbig('fc1p_c'	'FCLPA')=-1.0;
Sbig('fcl_L_c'	'FCI')=1.0;
Sbig('fcl_L_c'	'FCLK')=-1.0;
Sbig('fdp_c'	'FBA')=-1.0;
Sbig('fdp_c'	'FBP')=-1.0;
Sbig('fdp_c'	'FRUK')=1.0;
Sbig('fdp_c'	'PFK')=1.0;
Sbig('fe2_c'	'FCLT')=-1.0;
Sbig('fe2_c'	'FE2abc')=1.0;
Sbig('fe2_c'	'SHCHF')=-1.0;
Sbig('fe2_e'	'EX_fe2_e_')=-1.0;
Sbig('fe2_e'	'FE2abc')=-1.0;
Sbig('fgam_c'	'GARFT')=1.0;
Sbig('fgam_c'	'GART')=1.0;
Sbig('fgam_c'	'PRFGS')=-1.0;
Sbig('fmn_c'	'FMNAT')=-1.0;
Sbig('fmn_c'	'RBFK')=1.0;
Sbig('for_c'	'AMPMS')=2.0;
Sbig('for_c'	'DB4PS')=1.0;
Sbig('for_c'	'DKMPPD')=1.0;
Sbig('for_c'	'DKMPPD2')=1.0;
Sbig('for_c'	'FDH2')=-1.0;
Sbig('for_c'	'FDH3')=-1.0;
Sbig('for_c'	'FHL')=-1.0;
Sbig('for_c'	'FORt')=1.0;
Sbig('for_c'	'FTHFD')=1.0;
Sbig('for_c'	'GART')=-1.0;
Sbig('for_c'	'GTPCI')=1.0;
Sbig('for_c'	'GTPCII2')=1.0;
Sbig('for_c'	'OBTFL')=1.0;
Sbig('for_c'	'PFL')=1.0;
Sbig('for_e'	'EX_for_e_')=-1.0;
Sbig('for_e'	'FORt')=-1.0;
Sbig('fpram_c'	'PRAIS')=-1.0;
Sbig('fpram_c'	'PRFGS')=1.0;
Sbig('fprica_c'	'AICART')=1.0;
Sbig('fprica_c'	'IMPC')=1.0;
Sbig('frdp_c'	'GRTT')=1.0;
Sbig('frdp_c'	'HEMEOS')=-1.0;
Sbig('frdp_c'	'OCTDPS')=-1.0;
Sbig('frdp_c'	'UDCPDPS')=-1.0;
Sbig('fru_c'	'FFSD')=1.0;
Sbig('fru_c'	'XYLI2i')=-1.0;
Sbig('fru_e'	'EX_fru_e_')=-1.0;
Sbig('fru_e'	'FRUpts')=-1.0;
Sbig('fru_e'	'FRUpts2')=-1.0;
Sbig('fruur_c'	'GUI1')=1.0;
Sbig('fruur_c'	'MANAO')=1.0;
Sbig('fuc1p_L_c'	'FUCPt6_2')=1.0;
Sbig('fuc1p_L_e'	'EX_fuc1p_L_e_')=-1.0;
Sbig('fuc1p_L_e'	'FUCPt6_2')=-1.0;
Sbig('fuc_L_c'	'FCI')=-1.0;
Sbig('fuc_L_c'	'FUCt')=1.0;
Sbig('fuc_L_e'	'EX_fuc_L_e_')=-1.0;
Sbig('fuc_L_e'	'FUCt')=-1.0;
Sbig('fum_c'	'ADSL1r')=1.0;
Sbig('fum_c'	'ADSL2r')=1.0;
Sbig('fum_c'	'ARGSL')=1.0;
Sbig('fum_c'	'ASPO5')=-1.0;
Sbig('fum_c'	'ASPT')=1.0;
Sbig('fum_c'	'FRD2')=-1.0;
Sbig('fum_c'	'FRD3')=-1.0;
Sbig('fum_c'	'FUM')=-1.0;
Sbig('fum_c'	'FUMt2_2')=1.0;
Sbig('fum_c'	'FUMt2_3')=1.0;
Sbig('fum_c'	'HKNTDH')=1.0;
Sbig('fum_c'	'SUCD1i')=1.0;
Sbig('fum_c'	'SUCFUMt')=1.0;
Sbig('fum_e'	'EX_fum_e_')=-1.0;
Sbig('fum_e'	'FUMt2_2')=-1.0;
Sbig('fum_e'	'FUMt2_3')=-1.0;
Sbig('fum_e'	'SUCFUMt')=-1.0;
Sbig('g1p_c'	'G1PP')=-1.0;
Sbig('g1p_c'	'G1PTT')=-1.0;
Sbig('g1p_c'	'GALU')=-1.0;
Sbig('g1p_c'	'GALUi')=-1.0;
Sbig('g1p_c'	'GLCP')=1.0;
Sbig('g1p_c'	'GLGC')=-1.0;
Sbig('g1p_c'	'MLTP1')=1.0;
Sbig('g1p_c'	'MLTP2')=1.0;
Sbig('g1p_c'	'MLTP3')=1.0;
Sbig('g1p_c'	'PGMT')=-1.0;
Sbig('g1p_c'	'UGLT')=1.0;
Sbig('g3p_c'	'DDPGALA')=1.0;
Sbig('g3p_c'	'DRPA')=1.0;
Sbig('g3p_c'	'DXPS')=-1.0;
Sbig('g3p_c'	'EDA')=1.0;
Sbig('g3p_c'	'F6PA')=1.0;
Sbig('g3p_c'	'FBA')=1.0;
Sbig('g3p_c'	'GAPD')=-1.0;
Sbig('g3p_c'	'TA1')=1.0;
Sbig('g3p_c'	'TGBPA')=1.0;
Sbig('g3p_c'	'TK1')=1.0;
Sbig('g3p_c'	'TPI')=1.0;
Sbig('g3p_c'	'TRPS1')=1.0;
Sbig('g3p_c'	'TRPS3')=1.0;
Sbig('g3pc_c'	'GPDDA1')=-1.0;
Sbig('g3pc_c'	'LPLIPA3')=1.0;
Sbig('g3pc_c'	'LPLIPA5')=1.0;
Sbig('g3pe_c'	'GPDDA2')=-1.0;
Sbig('g3pe_c'	'LPLIPA2')=1.0;
Sbig('g3pe_c'	'LPLIPA4')=1.0;
Sbig('g3pg_c'	'GPDDA4')=-1.0;
Sbig('g3pg_c'	'LPLIPA1')=1.0;
Sbig('g3pg_c'	'LPLIPA6')=1.0;
Sbig('g3pi_c'	'GPDDA5')=-1.0;
Sbig('g3ps_c'	'GPDDA3')=-1.0;
Sbig('g6p_c'	'AB6PGH')=1.0;
Sbig('g6p_c'	'FFSD')=1.0;
Sbig('g6p_c'	'G6PDH2r')=-1.0;
Sbig('g6p_c'	'G6Pt6_2')=1.0;
Sbig('g6p_c'	'GLCpts')=1.0;
Sbig('g6p_c'	'HEX1')=1.0;
Sbig('g6p_c'	'PGI')=-1.0;
Sbig('g6p_c'	'PGMT')=1.0;
Sbig('g6p_c'	'TRE6PH')=1.0;
Sbig('g6p_c'	'TRE6PS')=-1.0;
Sbig('g6p_e'	'EX_g6p_e_')=-1.0;
Sbig('g6p_e'	'G6Pt6_2')=-1.0;
Sbig('gal1p_c'	'GALKr')=1.0;
Sbig('gal1p_c'	'UGLT')=-1.0;
Sbig('gal_c'	'GALKr')=-1.0;
Sbig('gal_c'	'GALS3')=1.0;
Sbig('gal_c'	'GALabc')=1.0;
Sbig('gal_c'	'GALt2')=1.0;
Sbig('gal_c'	'LACZ')=1.0;
Sbig('gal_e'	'EX_gal_e_')=-1.0;
Sbig('gal_e'	'GALabc')=-1.0;
Sbig('gal_e'	'GALt2')=-1.0;
Sbig('galct_D_c'	'GALCTD')=-1.0;
Sbig('galct_D_c'	'GALCTt2r')=1.0;
Sbig('galct_D_e'	'EX_galct_D_e_')=-1.0;
Sbig('galct_D_e'	'GALCTt2r')=-1.0;
Sbig('galctn_D_c'	'GALCTND')=-1.0;
Sbig('galctn_D_c'	'GALCTNt2r')=1.0;
Sbig('galctn_D_e'	'EX_galctn_D_e_')=-1.0;
Sbig('galctn_D_e'	'GALCTNt2r')=-1.0;
Sbig('galt1p_c'	'GALTpts')=1.0;
Sbig('galt1p_c'	'GLTPD')=-1.0;
Sbig('galt_e'	'EX_galt_e_')=-1.0;
Sbig('galt_e'	'GALTpts')=-1.0;
Sbig('galur_c'	'GALURt2r')=1.0;
Sbig('galur_c'	'GUI2')=-1.0;
Sbig('galur_e'	'EX_galur_e_')=-1.0;
Sbig('galur_e'	'GALURt2r')=-1.0;
Sbig('gam1p_c'	'G1PACT')=-1.0;
Sbig('gam1p_c'	'PGAMT')=-1.0;
Sbig('gam6p_c'	'AGDC')=1.0;
Sbig('gam6p_c'	'G6PDA')=-1.0;
Sbig('gam6p_c'	'GAMpts')=1.0;
Sbig('gam6p_c'	'GF6PTA')=1.0;
Sbig('gam6p_c'	'PGAMT')=1.0;
Sbig('gam_e'	'EX_gam_e_')=-1.0;
Sbig('gam_e'	'GAMpts')=-1.0;
Sbig('gar_c'	'GARFT')=-1.0;
Sbig('gar_c'	'GART')=-1.0;
Sbig('gar_c'	'PRAGSr')=1.0;
Sbig('gbbtn_c'	'CRNBTCT')=1.0;
Sbig('gbbtn_c'	'CRNt7')=-1.0;
Sbig('gbbtn_e'	'CRNt7')=1.0;
Sbig('gbbtn_e'	'EX_gbbtn_e_')=-1.0;
Sbig('gcald_c'	'DHNPA2')=1.0;
Sbig('gcald_c'	'GCALDD')=-1.0;
Sbig('gdp_c'	'ADK3')=1.0;
Sbig('gdp_c'	'ADSS')=1.0;
Sbig('gdp_c'	'CYTDK2')=1.0;
Sbig('gdp_c'	'GK1')=1.0;
Sbig('gdp_c'	'GP4GH')=2.0;
Sbig('gdp_c'	'MAN1PT2')=-1.0;
Sbig('gdp_c'	'NDPK1')=-1.0;
Sbig('gdp_c'	'RNDR2')=-1.0;
Sbig('gdp_c'	'SADT2')=1.0;
Sbig('gdp_c'	'URIK2')=1.0;
Sbig('gdpddman_c'	'GDMANE')=-1.0;
Sbig('gdpddman_c'	'GMAND')=1.0;
Sbig('gdpfuc_c'	'GOFUCR')=1.0;
Sbig('gdpmann_c'	'GMAND')=-1.0;
Sbig('gdpmann_c'	'MAN1PT2')=1.0;
Sbig('gdpofuc_c'	'GDMANE')=1.0;
Sbig('gdpofuc_c'	'GOFUCR')=-1.0;
Sbig('glc_D_c'	'AMALT1')=1.0;
Sbig('glc_D_c'	'AMALT2')=1.0;
Sbig('glc_D_c'	'AMALT3')=1.0;
Sbig('glc_D_c'	'AMALT4')=1.0;
Sbig('glc_D_c'	'G1PP')=1.0;
Sbig('glc_D_c'	'GALS3')=1.0;
Sbig('glc_D_c'	'GLCt2')=1.0;
Sbig('glc_D_c'	'HEX1')=-1.0;
Sbig('glc_D_c'	'LACZ')=1.0;
Sbig('glc_D_c'	'MLTG1')=1.0;
Sbig('glc_D_c'	'MLTG2')=1.0;
Sbig('glc_D_c'	'MLTG3')=1.0;
Sbig('glc_D_c'	'MLTG4')=1.0;
Sbig('glc_D_c'	'MLTG5')=1.0;
Sbig('glc_D_c'	'TRE6PH')=1.0;
Sbig('glc_D_c'	'TREH')=2.0;
Sbig('glc_D_c'	'XYLI2i')=1.0;
Sbig('glc_D_e'	'EX_glc_e_')=-1.0;
Sbig('glc_D_e'	'GLCDe')=-1.0;
Sbig('glc_D_e'	'GLCpts')=-1.0;
Sbig('glc_D_e'	'GLCt2')=-1.0;
Sbig('glc_D_e'	'TREHe')=2.0;
Sbig('glcn_c'	'2DGLCNRx')=1.0;
Sbig('glcn_c'	'2DGLCNRy')=1.0;
Sbig('glcn_c'	'5DGLCNR')=1.0;
Sbig('glcn_c'	'GLCNt2r')=1.0;
Sbig('glcn_c'	'GNK')=-1.0;
Sbig('glcn_e'	'EX_glcn_e_')=-1.0;
Sbig('glcn_e'	'GLCDe')=1.0;
Sbig('glcn_e'	'GLCNt2r')=-1.0;
Sbig('glcr_c'	'GLCRD')=-1.0;
Sbig('glcr_c'	'GLCRt2r')=1.0;
Sbig('glcr_e'	'EX_glcr_e_')=-1.0;
Sbig('glcr_e'	'GLCRt2r')=-1.0;
Sbig('glcur_c'	'GLCURt2r')=1.0;
Sbig('glcur_c'	'GUI1')=-1.0;
Sbig('glcur_e'	'EX_glcur_e_')=-1.0;
Sbig('glcur_e'	'GLCURt2r')=-1.0;
Sbig('gln_L_c'	'ADCS')=-1.0;
Sbig('gln_L_c'	'ANS')=-1.0;
Sbig('gln_L_c'	'ASNS1')=-1.0;
Sbig('gln_L_c'	'BiomassEcoli')=-0.25;
Sbig('gln_L_c'	'CBPS')=-1.0;
Sbig('gln_L_c'	'CTPS2')=-1.0;
Sbig('gln_L_c'	'GF6PTA')=-1.0;
Sbig('gln_L_c'	'GLNS')=1.0;
Sbig('gln_L_c'	'GLNabc')=1.0;
Sbig('gln_L_c'	'GLUN')=-1.0;
Sbig('gln_L_c'	'GLUPRT')=-1.0;
Sbig('gln_L_c'	'GLUSy')=-1.0;
Sbig('gln_L_c'	'GMPS2')=-1.0;
Sbig('gln_L_c'	'IG3PS')=-1.0;
Sbig('gln_L_c'	'PRFGS')=-1.0;
Sbig('gln_L_e'	'EX_gln_L_e_')=-1.0;
Sbig('gln_L_e'	'GLNabc')=-1.0;
Sbig('glu1sa_c'	'G1SATi')=-1.0;
Sbig('glu1sa_c'	'GLUTRR')=1.0;
Sbig('glu5p_c'	'G5SD')=-1.0;
Sbig('glu5p_c'	'GLU5K')=1.0;
Sbig('glu5sa_c'	'G5SADs')=-1.0;
Sbig('glu5sa_c'	'G5SD')=1.0;
Sbig('glu5sa_c'	'NACODA')=1.0;
Sbig('glu5sa_c'	'ORNTA')=1.0;
Sbig('glu_D_c'	'GLUR')=-1.0;
Sbig('glu_D_c'	'UAMAGS')=-1.0;
Sbig('glu_L_c'	'ABTA')=1.0;
Sbig('glu_L_c'	'ACGS')=-1.0;
Sbig('glu_L_c'	'ACOTA')=1.0;
Sbig('glu_L_c'	'ADCS')=1.0;
Sbig('glu_L_c'	'ALATA_L')=1.0;
Sbig('glu_L_c'	'ANS')=1.0;
Sbig('glu_L_c'	'ASNS1')=1.0;
Sbig('glu_L_c'	'ASPTA')=1.0;
Sbig('glu_L_c'	'BiomassEcoli')=-0.25;
Sbig('glu_L_c'	'CBPS')=1.0;
Sbig('glu_L_c'	'CTPS2')=1.0;
Sbig('glu_L_c'	'DHFS')=-1.0;
Sbig('glu_L_c'	'GF6PTA')=1.0;
Sbig('glu_L_c'	'GLNS')=-1.0;
Sbig('glu_L_c'	'GLU5K')=-1.0;
Sbig('glu_L_c'	'GLUABUTt7')=1.0;
Sbig('glu_L_c'	'GLUCYS')=-1.0;
Sbig('glu_L_c'	'GLUDC')=-1.0;
Sbig('glu_L_c'	'GLUDy')=-1.0;
Sbig('glu_L_c'	'GLUN')=1.0;
Sbig('glu_L_c'	'GLUPRT')=1.0;
Sbig('glu_L_c'	'GLUR')=1.0;
Sbig('glu_L_c'	'GLUSy')=2.0;
Sbig('glu_L_c'	'GLUTRS')=-1.0;
Sbig('glu_L_c'	'GLUabc')=1.0;
Sbig('glu_L_c'	'GLUt2r')=1.0;
Sbig('glu_L_c'	'GLUt4')=1.0;
Sbig('glu_L_c'	'GMPS2')=1.0;
Sbig('glu_L_c'	'HSTPT')=-1.0;
Sbig('glu_L_c'	'IG3PS')=1.0;
Sbig('glu_L_c'	'ILETA')=1.0;
Sbig('glu_L_c'	'LEUTAi')=-1.0;
Sbig('glu_L_c'	'OHPBAT')=-1.0;
Sbig('glu_L_c'	'ORNTA')=1.0;
Sbig('glu_L_c'	'P5CD')=1.0;
Sbig('glu_L_c'	'PHETA1')=1.0;
Sbig('glu_L_c'	'PRFGS')=1.0;
Sbig('glu_L_c'	'PSERT')=-1.0;
Sbig('glu_L_c'	'PTRCTA')=1.0;
Sbig('glu_L_c'	'SDPTA')=1.0;
Sbig('glu_L_c'	'SGDS')=1.0;
Sbig('glu_L_c'	'SOTA')=1.0;
Sbig('glu_L_c'	'TDPAGTA')=-1.0;
Sbig('glu_L_c'	'TYRTA')=1.0;
Sbig('glu_L_c'	'UNK3')=-1.0;
Sbig('glu_L_c'	'VALTA')=1.0;
Sbig('glu_L_e'	'EX_glu_L_e_')=-1.0;
Sbig('glu_L_e'	'GLUABUTt7')=-1.0;
Sbig('glu_L_e'	'GLUabc')=-1.0;
Sbig('glu_L_e'	'GLUt2r')=-1.0;
Sbig('glu_L_e'	'GLUt4')=-1.0;
Sbig('glucys_c'	'GLUCYS')=1.0;
Sbig('glucys_c'	'GTHS')=-1.0;
Sbig('glutrna_c'	'GLUTRR')=-1.0;
Sbig('glutrna_c'	'GLUTRS')=1.0;
Sbig('glx_c'	'GLXCL')=-2.0;
Sbig('glx_c'	'GLYCLTDx')=-1.0;
Sbig('glx_c'	'GLYCLTDy')=-1.0;
Sbig('glx_c'	'GLYCTO2')=1.0;
Sbig('glx_c'	'GLYCTO3')=1.0;
Sbig('glx_c'	'GLYCTO4')=1.0;
Sbig('glx_c'	'ICL')=1.0;
Sbig('glx_c'	'MALS')=-1.0;
Sbig('glx_c'	'UGLYCH')=1.0;
Sbig('gly_c'	'BiomassEcoli')=-0.582;
Sbig('gly_c'	'GHMT2')=1.0;
Sbig('gly_c'	'GLYATi')=1.0;
Sbig('gly_c'	'GLYCL')=-1.0;
Sbig('gly_c'	'GLYt2r')=1.0;
Sbig('gly_c'	'GTHS')=-1.0;
Sbig('gly_c'	'PRAGSr')=-1.0;
Sbig('gly_c'	'THRAr')=1.0;
Sbig('gly_e'	'EX_gly_e_')=-1.0;
Sbig('gly_e'	'GLYt2r')=-1.0;
Sbig('glyald_c'	'ALCD19')=-1.0;
Sbig('glyald_c'	'GLYALDt')=1.0;
Sbig('glyald_e'	'EX_glyald_e_')=-1.0;
Sbig('glyald_e'	'GLYALDt')=-1.0;
Sbig('glyb_c'	'BETALDHx')=1.0;
Sbig('glyb_c'	'BETALDHy')=1.0;
Sbig('glyb_c'	'GLYBabc')=1.0;
Sbig('glyb_c'	'GLYBt2r')=1.0;
Sbig('glyb_e'	'EX_glyb_e_')=-1.0;
Sbig('glyb_e'	'GLYBabc')=-1.0;
Sbig('glyb_e'	'GLYBt2r')=-1.0;
Sbig('glyc3p_c'	'G3PD2')=-1.0;
Sbig('glyc3p_c'	'G3PD5')=-1.0;
Sbig('glyc3p_c'	'G3PD6')=-1.0;
Sbig('glyc3p_c'	'G3PD7')=-1.0;
Sbig('glyc3p_c'	'GLYC3Pabc')=1.0;
Sbig('glyc3p_c'	'GLYC3Pt6')=1.0;
Sbig('glyc3p_c'	'GLYK')=1.0;
Sbig('glyc3p_c'	'GPDDA1')=1.0;
Sbig('glyc3p_c'	'GPDDA2')=1.0;
Sbig('glyc3p_c'	'GPDDA3')=1.0;
Sbig('glyc3p_c'	'GPDDA4')=1.0;
Sbig('glyc3p_c'	'GPDDA5')=1.0;
Sbig('glyc3p_c'	'PASYN_EC')=-1.0;
Sbig('glyc3p_c'	'PGSA_EC')=-1.0;
Sbig('glyc3p_e'	'EX_glyc3p_e_')=-1.0;
Sbig('glyc3p_e'	'GLYC3Pabc')=-1.0;
Sbig('glyc3p_e'	'GLYC3Pt6')=-1.0;
Sbig('glyc_R_c'	'GLYCK')=-1.0;
Sbig('glyc_R_c'	'HPYRRx')=1.0;
Sbig('glyc_R_c'	'HPYRRy')=1.0;
Sbig('glyc_R_c'	'TRSAR')=1.0;
Sbig('glyc_c'	'ALCD19')=1.0;
Sbig('glyc_c'	'CLPNS_EC')=1.0;
Sbig('glyc_c'	'GLYCDx')=-1.0;
Sbig('glyc_c'	'GLYCt')=-1.0;
Sbig('glyc_c'	'GLYK')=-1.0;
Sbig('glyc_c'	'GPDDA4')=1.0;
Sbig('glyc_e'	'EX_glyc_e_')=-1.0;
Sbig('glyc_e'	'GLYCt')=1.0;
Sbig('glyclt_c'	'GCALDD')=1.0;
Sbig('glyclt_c'	'GLYCLTDx')=1.0;
Sbig('glyclt_c'	'GLYCLTDy')=1.0;
Sbig('glyclt_c'	'GLYCLTt2r')=1.0;
Sbig('glyclt_c'	'GLYCTO2')=-1.0;
Sbig('glyclt_c'	'GLYCTO3')=-1.0;
Sbig('glyclt_c'	'GLYCTO4')=-1.0;
Sbig('glyclt_c'	'PGLYCP')=1.0;
Sbig('glyclt_e'	'EX_glyclt_e_')=-1.0;
Sbig('glyclt_e'	'GLYCLTt2r')=-1.0;
Sbig('glycogen_c'	'BiomassEcoli')=-0.154;
Sbig('glycogen_c'	'GLCP')=-1.0;
Sbig('glycogen_c'	'GLCS1')=1.0;
Sbig('gmhep17bp_c'	'GMHEPK')=1.0;
Sbig('gmhep17bp_c'	'GMHEPPA')=-1.0;
Sbig('gmhep1p_c'	'GMHEPAT')=-1.0;
Sbig('gmhep1p_c'	'GMHEPPA')=1.0;
Sbig('gmhep7p_c'	'GMHEPK')=-1.0;
Sbig('gmhep7p_c'	'S7PI')=1.0;
Sbig('gmp_c'	'ADOCBLS')=1.0;
Sbig('gmp_c'	'GK1')=-1.0;
Sbig('gmp_c'	'GMPR')=-1.0;
Sbig('gmp_c'	'GMPS2')=1.0;
Sbig('gmp_c'	'GSNK')=1.0;
Sbig('gmp_c'	'GUAPRT')=1.0;
Sbig('gmp_c'	'NTD9')=-1.0;
Sbig('gmp_c'	'NTPP2')=1.0;
Sbig('gp4g_c'	'GP4GH')=-1.0;
Sbig('grdp_c'	'DMATT')=1.0;
Sbig('grdp_c'	'GRTT')=-1.0;
Sbig('gsn_c'	'GSNK')=-1.0;
Sbig('gsn_c'	'GSNt2')=1.0;
Sbig('gsn_c'	'NTD9')=1.0;
Sbig('gsn_c'	'NTPTP2')=1.0;
Sbig('gsn_c'	'PUNP3')=-1.0;
Sbig('gsn_e'	'EX_gsn_e_')=-1.0;
Sbig('gsn_e'	'GSNt2')=-1.0;
Sbig('gthox_c'	'GTHOr')=-1.0;
Sbig('gthrd_c'	'GLYOX')=1.0;
Sbig('gthrd_c'	'GSPMDA')=1.0;
Sbig('gthrd_c'	'GSPMDS')=-1.0;
Sbig('gthrd_c'	'GTHOr')=2.0;
Sbig('gthrd_c'	'GTHS')=1.0;
Sbig('gthrd_c'	'LGTHL')=-1.0;
Sbig('gtp_c'	'ACBIPGT')=-1.0;
Sbig('gtp_c'	'ADK3')=-1.0;
Sbig('gtp_c'	'ADSS')=-1.0;
Sbig('gtp_c'	'BiomassEcoli')=-0.203;
Sbig('gtp_c'	'CYTDK2')=-1.0;
Sbig('gtp_c'	'GTPCI')=-1.0;
Sbig('gtp_c'	'GTPCII2')=-1.0;
Sbig('gtp_c'	'NDPK1')=1.0;
Sbig('gtp_c'	'NTPP2')=-1.0;
Sbig('gtp_c'	'NTPTP2')=-1.0;
Sbig('gtp_c'	'RNTR2')=-1.0;
Sbig('gtp_c'	'SADT2')=-1.0;
Sbig('gtp_c'	'URIK2')=-1.0;
Sbig('gtspmd_c'	'GSPMDA')=-1.0;
Sbig('gtspmd_c'	'GSPMDS')=1.0;
Sbig('gua_c'	'GUAD')=-1.0;
Sbig('gua_c'	'GUAPRT')=-1.0;
Sbig('gua_c'	'GUAt')=1.0;
Sbig('gua_c'	'GUAt2')=1.0;
Sbig('gua_c'	'PUNP3')=1.0;
Sbig('gua_c'	'PUNP4')=1.0;
Sbig('gua_e'	'EX_gua_e_')=-1.0;
Sbig('gua_e'	'GUAt')=-1.0;
Sbig('gua_e'	'GUAt2')=-1.0;
Sbig('h2_c'	'FHL')=1.0;
Sbig('h2_c'	'HYD1')=-1.0;
Sbig('h2_c'	'HYD2')=-1.0;
Sbig('h2_c'	'HYD3')=-1.0;
Sbig('h2mb4p_c'	'DMPPS')=-1.0;
Sbig('h2mb4p_c'	'IPDPS')=-1.0;
Sbig('h2mb4p_c'	'MECDPDH')=1.0;
Sbig('h2o2_c'	'ASPO6')=1.0;
Sbig('h2o2_c'	'CAT')=-2.0;
Sbig('h2o2_c'	'PDX5PO')=1.0;
Sbig('h2o2_c'	'PEAMNO')=1.0;
Sbig('h2o2_c'	'PYAM5PO')=1.0;
Sbig('h2o2_c'	'SPODM')=1.0;
Sbig('h2o_c'	'3HCINNMH')=1.0;
Sbig('h2o_c'	'3HPPPNH')=1.0;
Sbig('h2o_c'	'4HTHRS')=-1.0;
Sbig('h2o_c'	'AB6PGH')=-1.0;
Sbig('h2o_c'	'ABUTD')=-1.0;
Sbig('h2o_c'	'ACODA')=-1.0;
Sbig('h2o_c'	'ADA')=-1.0;
Sbig('h2o_c'	'ADD')=-1.0;
Sbig('h2o_c'	'AGDC')=-1.0;
Sbig('h2o_c'	'AGMT')=-1.0;
Sbig('h2o_c'	'AHC')=-1.0;
Sbig('h2o_c'	'AHCYSNS')=-1.0;
Sbig('h2o_c'	'ALAabc')=-1.0;
Sbig('h2o_c'	'ALDD19x')=-1.0;
Sbig('h2o_c'	'ALDD2x')=-1.0;
Sbig('h2o_c'	'ALLTAH')=-1.0;
Sbig('h2o_c'	'ALLTN')=-1.0;
Sbig('h2o_c'	'ALTRH')=1.0;
Sbig('h2o_c'	'AMPMS')=-1.0;
Sbig('h2o_c'	'AMPN')=-1.0;
Sbig('h2o_c'	'AP4AH')=-1.0;
Sbig('h2o_c'	'AP5AH')=-1.0;
Sbig('h2o_c'	'ARBabc')=-1.0;
Sbig('h2o_c'	'ARGabc')=-1.0;
Sbig('h2o_c'	'ASNN')=-1.0;
Sbig('h2o_c'	'ASNS1')=-1.0;
Sbig('h2o_c'	'ASNabc')=-1.0;
Sbig('h2o_c'	'ASPabc')=-1.0;
Sbig('h2o_c'	'ATPM')=-1.0;
Sbig('h2o_c'	'ATPS4r')=1.0;
Sbig('h2o_c'	'BETALDHx')=-1.0;
Sbig('h2o_c'	'BETALDHy')=-1.0;
Sbig('h2o_c'	'BPNT')=-1.0;
Sbig('h2o_c'	'BSORx')=1.0;
Sbig('h2o_c'	'BSORy')=1.0;
Sbig('h2o_c'	'BiomassEcoli')=-45.5608;
Sbig('h2o_c'	'C120SN')=5.0;
Sbig('h2o_c'	'C140SN')=6.0;
Sbig('h2o_c'	'C141SN')=6.0;
Sbig('h2o_c'	'C160SN')=7.0;
Sbig('h2o_c'	'C161SN')=7.0;
Sbig('h2o_c'	'C181SN')=8.0;
Sbig('h2o_c'	'CAT')=2.0;
Sbig('h2o_c'	'CBIAT_DELETE')=-1.0;
Sbig('h2o_c'	'CBL1abc')=-1.0;
Sbig('h2o_c'	'CBLAT_DELETE')=-1.0;
Sbig('h2o_c'	'CBPS')=-1.0;
Sbig('h2o_c'	'CDAPPA_EC')=-1.0;
Sbig('h2o_c'	'CHLabc')=-1.0;
Sbig('h2o_c'	'CMPN')=-1.0;
Sbig('h2o_c'	'CPPPGO')=2.0;
Sbig('h2o_c'	'CRNCDH')=1.0;
Sbig('h2o_c'	'CS')=-1.0;
Sbig('h2o_c'	'CSND')=-1.0;
Sbig('h2o_c'	'CTPS2')=-1.0;
Sbig('h2o_c'	'CYSDS')=-1.0;
Sbig('h2o_c'	'CYSTL')=-1.0;
Sbig('h2o_c'	'CYSabc')=-1.0;
Sbig('h2o_c'	'CYTBD')=1.0;
Sbig('h2o_c'	'CYTBO3')=1.0;
Sbig('h2o_c'	'CYTD')=-1.0;
Sbig('h2o_c'	'DAAD')=-1.0;
Sbig('h2o_c'	'DADA')=-1.0;
Sbig('h2o_c'	'DAPabc')=-1.0;
Sbig('h2o_c'	'DCTPD')=-1.0;
Sbig('h2o_c'	'DCYTD')=-1.0;
Sbig('h2o_c'	'DDPA')=-1.0;
Sbig('h2o_c'	'DHAD1')=1.0;
Sbig('h2o_c'	'DHAD2')=1.0;
Sbig('h2o_c'	'DHDPS')=2.0;
Sbig('h2o_c'	'DHORTS')=-1.0;
Sbig('h2o_c'	'DHPPDA2')=-1.0;
Sbig('h2o_c'	'DHPTDCs')=1.0;
Sbig('h2o_c'	'DHQD')=1.0;
Sbig('h2o_c'	'DKMPPD')=-1.0;
Sbig('h2o_c'	'DKMPPD2')=-3.0;
Sbig('h2o_c'	'DMPPS')=1.0;
Sbig('h2o_c'	'DMSOR1')=1.0;
Sbig('h2o_c'	'DMSOR2')=1.0;
Sbig('h2o_c'	'DNMPPA')=-1.0;
Sbig('h2o_c'	'DNTPPA')=-1.0;
Sbig('h2o_c'	'DUTPDP')=-1.0;
Sbig('h2o_c'	'E4PD')=-1.0;
Sbig('h2o_c'	'EDD')=1.0;
Sbig('h2o_c'	'ENO')=1.0;
Sbig('h2o_c'	'FAO1')=-6.0;
Sbig('h2o_c'	'FAO2')=-7.0;
Sbig('h2o_c'	'FAO3')=-8.0;
Sbig('h2o_c'	'FAO4')=-1.0;
Sbig('h2o_c'	'FBP')=-1.0;
Sbig('h2o_c'	'FE2abc')=-1.0;
Sbig('h2o_c'	'FFSD')=-1.0;
Sbig('h2o_c'	'FTHFD')=-1.0;
Sbig('h2o_c'	'FUM')=-1.0;
Sbig('h2o_c'	'G1PP')=-1.0;
Sbig('h2o_c'	'G5SADs')=1.0;
Sbig('h2o_c'	'G6PDA')=-1.0;
Sbig('h2o_c'	'GALCTD')=1.0;
Sbig('h2o_c'	'GALCTND')=1.0;
Sbig('h2o_c'	'GALS3')=-1.0;
Sbig('h2o_c'	'GALabc')=-1.0;
Sbig('h2o_c'	'GCALDD')=-1.0;
Sbig('h2o_c'	'GHMT2')=1.0;
Sbig('h2o_c'	'GLCRD')=1.0;
Sbig('h2o_c'	'GLNabc')=-1.0;
Sbig('h2o_c'	'GLUDy')=-1.0;
Sbig('h2o_c'	'GLUN')=-1.0;
Sbig('h2o_c'	'GLUPRT')=-1.0;
Sbig('h2o_c'	'GLUabc')=-1.0;
Sbig('h2o_c'	'GLYBabc')=-1.0;
Sbig('h2o_c'	'GLYC3Pabc')=-1.0;
Sbig('h2o_c'	'GLYOX')=-1.0;
Sbig('h2o_c'	'GMAND')=1.0;
Sbig('h2o_c'	'GMHEPPA')=-1.0;
Sbig('h2o_c'	'GMPS2')=-1.0;
Sbig('h2o_c'	'GP4GH')=-1.0;
Sbig('h2o_c'	'GPDDA1')=-1.0;
Sbig('h2o_c'	'GPDDA2')=-1.0;
Sbig('h2o_c'	'GPDDA3')=-1.0;
Sbig('h2o_c'	'GPDDA4')=-1.0;
Sbig('h2o_c'	'GPDDA5')=-1.0;
Sbig('h2o_c'	'GSPMDA')=-1.0;
Sbig('h2o_c'	'GTPCI')=-1.0;
Sbig('h2o_c'	'GTPCII2')=-3.0;
Sbig('h2o_c'	'GUAD')=-1.0;
Sbig('h2o_c'	'H2Ot')=1.0;
Sbig('h2o_c'	'HCO3E')=-1.0;
Sbig('h2o_c'	'HEMEOS')=-1.0;
[truncated: 2,506 more rows]
