# Supplementary material for: A Method to Constrain Genome-Scale Models with 13C Labeling Data
Source: PLoS Comput Biol. 2015 Sep 17;11(9):e1004363. doi: 10.1371/journal.pcbi.1004363 (PMC4574858; doi:10.1371/journal.pcbi.1004363)
Supplement: S1 Code — GAMS files, input files and expected outputs for the nine strains considered (wild type at 5, 6 and 7 hrs, pyk KO at 5, 6 and 7 hrs and pgi KO at 16, 21 and 23 hrs) for the data fits. (GZ) [file pcbi.1004363.s004.gz › GAMSfiles/pyk7h/dummy_emus.txt]

/ 
'TAC3_c_1_2_3e4p_c_1_2_3_4'
'TAC3_c_1_2_3g3p_c_1_2_3'
'TAC3_c_2_3g3p_c_1_2_3'
'TAC3_c_3e4p_c_1'
'TAC3_c_3e4p_c_1_2_3_4'
'TAC3_c_3g3p_c_1_2_3'
'TKC2_c_1_2e4p_c_1'
'TKC2_c_1_2e4p_c_1_2_3_4'
'TKC2_c_1_2g3p_c_1_2_3'
'TKC2_c_1_2r5p_c_1'
'TKC2_c_1_2r5p_c_1_2_3_4_5'
'TKC2_c_1e4p_c_1'
'TKC2_c_1r5p_c_1'
'TKC2_c_2e4p_c_1'
'TKC2_c_2e4p_c_1_2_3_4'
'TKC2_c_2g3p_c_1_2_3'
'TKC2_c_2r5p_c_1'
'accoa_c_1_2glx_c_1'
'accoa_c_1_2glx_c_1_2'
'accoa_c_1_2glx_c_2'
'accoa_c_1_2oaa_c_1'
'accoa_c_1_2oaa_c_1_2'
'accoa_c_1_2oaa_c_2'
'accoa_c_1_2oaa_c_2_3'
'accoa_c_1_2oaa_c_3'
'accoa_c_1glx_c_1'
'accoa_c_1glx_c_1_2'
'accoa_c_1glx_c_2'
'accoa_c_1oaa_c_1'
'accoa_c_1oaa_c_1_2'
'accoa_c_1oaa_c_2'
'accoa_c_1oaa_c_2_3'
'accoa_c_1oaa_c_3'
'accoa_c_2glx_c_1'
'accoa_c_2glx_c_1_2'
'accoa_c_2glx_c_2'
'accoa_c_2oaa_c_1'
'accoa_c_2oaa_c_1_2'
'accoa_c_2oaa_c_2'
'accoa_c_2oaa_c_2_3'
'accoa_c_2oaa_c_3'
'co2_c_1pep_c_1'
'co2_c_1pep_c_1_2'
'co2_c_1pep_c_1_2_3'
'co2_c_1pep_c_1_3'
'co2_c_1pep_c_2'
'co2_c_1pep_c_2_3'
'co2_c_1pep_c_3'
'dhap_c_1_2_3g3p_c_1_2_3'
/ 
