# Supplementary material for: A Method to Constrain Genome-Scale Models with 13C Labeling Data
Source: PLoS Comput Biol. 2015 Sep 17;11(9):e1004363. doi: 10.1371/journal.pcbi.1004363 (PMC4574858; doi:10.1371/journal.pcbi.1004363)
Supplement: S1 Code — GAMS files, input files and expected outputs for the nine strains considered (wild type at 5, 6 and 7 hrs, pyk KO at 5, 6 and 7 hrs and pgi KO at 16, 21 and 23 hrs) for the data fits. (GZ) [file pcbi.1004363.s004.gz › GAMSfiles/pyk7h/bvec.txt]

bvec('10fthf_c')=0
bvec('12dgr_EC_c')=0
bvec('12ppd_S_c')=0
bvec('12ppd_S_e')=0
bvec('13dpg_c')=0
bvec('15dap_c')=0
bvec('15dap_e')=0
bvec('1pyr5c_c')=0
bvec('23ddhb_c')=0
bvec('23dhb_c')=0
bvec('23dhba_c')=0
bvec('23dhdp_c')=0
bvec('23dhmb_c')=0
bvec('23dhmp_c')=0
bvec('23doguln_c')=0
bvec('25aics_c')=0
bvec('25dkglcn_c')=0
bvec('25drapp_c')=0
bvec('26dap_LL_c')=0
bvec('26dap_M_c')=0
bvec('26dap_M_e')=0
bvec('2ahbut_c')=0
bvec('2aobut_c')=0
bvec('2cpr5p_c')=0
bvec('2dda7p_c')=0
bvec('2ddg6p_c')=0
bvec('2ddglcn_c')=0
bvec('2ddglcn_e')=0
bvec('2dh3dgal6p_c')=0
bvec('2dh3dgal_c')=0
bvec('2dhglcn_c')=0
bvec('2dhguln_c')=0
bvec('2dhp_c')=0
bvec('2dmmq8_c')=0
bvec('2dmmql8_c')=0
bvec('2dr1p_c')=0
bvec('2dr5p_c')=0
bvec('2h3oppan_c')=0
bvec('2ippm_c')=0
bvec('2kmb_c')=0
bvec('2mahmp_c')=0
bvec('2mcacn_c')=0
bvec('2mcit_c')=0
bvec('2me4p_c')=0
bvec('2mecdp_c')=0
bvec('2obut_c')=0
bvec('2ohph_c')=0
bvec('2ombzl_c')=0
bvec('2omhmbl_c')=0
bvec('2ommbl_c')=0
bvec('2omph_c')=0
bvec('2oph_c')=0
bvec('2p4c2me_c')=0
bvec('2pg_c')=0
bvec('2pglyc_c')=0
bvec('2shchc_c')=0
bvec('34hpp_c')=0
bvec('3c2hmp_c')=0
bvec('3c3hmp_c')=0
bvec('3c4mop_c')=0
bvec('3dhguln_c')=0
bvec('3dhgulnp_c')=0
bvec('3dhq_c')=0
bvec('3dhsk_c')=0
bvec('3hcinnm_c')=0
bvec('3hcinnm_e')=0
bvec('3hmrsACP_c')=0
bvec('3hpppn_c')=0
bvec('3hpppn_e')=0
bvec('3ig3p_c')=0
bvec('3mob_c')=0
bvec('3mop_c')=0
bvec('3ophb_c')=0
bvec('3pg_c')=0
bvec('3php_c')=0
bvec('3psme_c')=0
bvec('4abut_c')=0
bvec('4abut_e')=0
bvec('4abutn_c')=0
bvec('4abz_c')=0
bvec('4adcho_c')=0
bvec('4ahmmp_c')=0
bvec('4ampm_c')=0
bvec('4c2me_c')=0
bvec('4h2opntn_c')=0
bvec('4hba_c')=0
bvec('4hbz_c')=0
bvec('4hthr_c')=0
bvec('4mhetz_c')=0
bvec('4mop_c')=0
bvec('4mpetz_c')=0
bvec('4pasp_c')=0
bvec('4per_c')=0
bvec('4ppan_c')=0
bvec('4ppcys_c')=0
bvec('4r5au_c')=0
bvec('5aizc_c')=0
bvec('5aop_c')=0
bvec('5aprbu_c')=0
bvec('5apru_c')=0
bvec('5caiz_c')=0
bvec('5dglcn_c')=0
bvec('5dh4dglc_c')=0
bvec('5mdr1p_c')=0
bvec('5mdru1p_c')=0
bvec('5mta_c')=0
bvec('5mthf_c')=0
bvec('5mtr_c')=0
bvec('5prdmbz_c')=0
bvec('6hmhpt_c')=0
bvec('6hmhptpp_c')=0
bvec('6pgc_c')=0
bvec('6pgl_c')=0
bvec('8aonn_c')=0
bvec('ACP_c')=0
bvec('N1aspmd_c')=0
bvec('TAC3_c')=0
bvec('TKC2_c')=0
bvec('aacald_c')=0
bvec('aacoa_c')=0
bvec('acACP_c')=0
bvec('ac_c')=0
bvec('ac_e')=0
bvec('acac_c')=0
bvec('acac_e')=0
bvec('acald_c')=0
bvec('acald_e')=0
bvec('accoa_c')=0
bvec('acg5p_c')=0
bvec('acg5sa_c')=0
bvec('acgam1p_c')=0
bvec('acgam6p_c')=0
bvec('acgam_e')=0
bvec('acglu_c')=0
bvec('acmana_c')=0
bvec('acmana_e')=0
bvec('acmanap_c')=0
bvec('acnam_c')=0
bvec('acnam_e')=0
bvec('acon_T_c')=0
bvec('aconm_c')=0
bvec('acorn_c')=0
bvec('acser_c')=0
bvec('actACP_c')=0
bvec('actp_c')=0
bvec('ade_c')=0
bvec('ade_e')=0
bvec('adn_c')=0
bvec('adn_e')=0
bvec('adocbi_c')=0
bvec('adocbip_c')=0
bvec('adocbl_c')=0
bvec('adp_c')=0
bvec('adpglc_c')=0
bvec('adphep_DD_c')=0
bvec('adphep_LD_c')=0
bvec('agdpcbi_c')=0
bvec('agm_c')=0
bvec('agpc_EC_c')=0
bvec('agpe_EC_c')=0
bvec('agpg_EC_c')=0
bvec('ahcys_c')=0
bvec('ahdt_c')=0
bvec('aicar_c')=0
bvec('air_c')=0
bvec('akg_c')=0
bvec('akg_e')=0
bvec('ala_B_c')=0
bvec('ala_D_c')=0
bvec('ala_D_e')=0
bvec('ala_L_c')=0
bvec('ala_L_e')=0
bvec('alaala_c')=0
bvec('alac_S_c')=0
bvec('alltn_c')=0
bvec('alltn_e')=0
bvec('alltt_c')=0
bvec('altrn_c')=0
bvec('amet_c')=0
bvec('ametam_c')=0
bvec('amob_c')=0
bvec('amp_c')=0
bvec('amp_e')=0
bvec('anth_c')=0
bvec('ap4a_c')=0
bvec('ap5a_c')=0
bvec('apg_EC_c')=0
bvec('apoACP_c')=0
bvec('aps_c')=0
bvec('ara5p_c')=0
bvec('arab_L_c')=0
bvec('arab_L_e')=0
bvec('arbt6p_c')=0
bvec('arg_L_c')=0
bvec('arg_L_e')=0
bvec('argsuc_c')=0
bvec('asn_L_c')=0
bvec('asn_L_e')=0
bvec('asp_L_c')=0
bvec('asp_L_e')=0
bvec('aspsa_c')=0
bvec('atp_c')=0
bvec('bbtcoa_c')=0
bvec('betald_c')=0
bvec('btcoa_c')=0
bvec('btn_c')=0
bvec('btnso_c')=0
bvec('but_c')=0
bvec('but_e')=0
bvec('camp_c')=0
bvec('cbasp_c')=0
bvec('cbi_c')=0
bvec('cbl1_c')=0
bvec('cbl1_e')=0
bvec('cbp_c')=0
bvec('cdp_c')=0
bvec('cdpdag_EC_c')=0
bvec('cdpea_c')=0
bvec('cechddd_c')=0
bvec('cenchddd_c')=0
bvec('chol_c')=0
bvec('chol_e')=0
bvec('chor_c')=0
bvec('cinnm_c')=0
bvec('cit_c')=0
bvec('cit_e')=0
bvec('citr_L_c')=0
bvec('ckdo_c')=0
bvec('clpn_EC_c')=0
bvec('cmp_c')=0
bvec('co2_c')=0
bvec('co2_e')=0
bvec('coa_c')=0
bvec('cpppg3_c')=0
bvec('crn_c')=0
bvec('crn_e')=0
bvec('crncoa_c')=0
bvec('csn_c')=0
bvec('csn_e')=0
bvec('ctbt_c')=0
bvec('ctbtcoa_c')=0
bvec('ctp_c')=0
bvec('cyan_c')=0
bvec('cynt_c')=0
bvec('cynt_e')=0
bvec('cys_L_c')=0
bvec('cys_L_e')=0
bvec('cyst_L_c')=0
bvec('cytd_c')=0
bvec('cytd_e')=0
bvec('dad_2_c')=0
bvec('dad_2_e')=0
bvec('dadp_c')=0
bvec('damp_c')=0
bvec('dann_c')=0
bvec('datp_c')=0
bvec('db4p_c')=0
bvec('dcamp_c')=0
bvec('dcdp_c')=0
bvec('dcmp_c')=0
bvec('dctp_c')=0
bvec('dcyt_c')=0
bvec('dcyt_e')=0
bvec('ddcaACP_c')=0
bvec('dgdp_c')=0
bvec('dgmp_c')=0
bvec('dgsn_c')=0
bvec('dgsn_e')=0
bvec('dgtp_c')=0
bvec('dha_c')=0
bvec('dha_e')=0
bvec('dhap_c')=0
bvec('dhcinnm_c')=0
bvec('dhf_c')=0
bvec('dhna_c')=0
bvec('dhnpt_c')=0
bvec('dhor_S_c')=0
bvec('dhpmp_c')=0
bvec('dhpppn_c')=0
bvec('dhpt_c')=0
bvec('dhptd_c')=0
bvec('din_c')=0
bvec('din_e')=0
bvec('dkmpp_c')=0
bvec('dmbzid_c')=0
bvec('dmlz_c')=0
bvec('dmpp_c')=0
bvec('dms_c')=0
bvec('dms_e')=0
bvec('dmso_c')=0
bvec('dmso_e')=0
bvec('dnad_c')=0
bvec('dpcoa_c')=0
bvec('dscl_c')=0
bvec('dtbt_c')=0
bvec('dtdp4aaddg_c')=0
bvec('dtdp4addg_c')=0
bvec('dtdp4d6dg_c')=0
bvec('dtdp4d6dm_c')=0
bvec('dtdp_c')=0
bvec('dtdpglu_c')=0
bvec('dtdprmn_c')=0
bvec('dtmp_c')=0
bvec('dttp_c')=0
bvec('dudp_c')=0
bvec('dump_c')=0
bvec('duri_c')=0
bvec('duri_e')=0
bvec('dutp_c')=0
bvec('dxyl5p_c')=0
bvec('dxyl_c')=0
bvec('e4p_c')=0
bvec('eca_EC_c')=0
bvec('eig3p_c')=0
bvec('enter_c')=0
bvec('etha_c')=0
bvec('etoh_c')=0
bvec('etoh_e')=0
bvec('f1p_c')=0
bvec('f6p_c')=0
bvec('fad_c')=0
bvec('fadh2_c')=0
bvec('fc1p_c')=0
bvec('fcl_L_c')=0
bvec('fdp_c')=0
bvec('fe2_c')=0
bvec('fe2_e')=0
bvec('fgam_c')=0
bvec('fmn_c')=0
bvec('for_c')=0
bvec('for_e')=0
bvec('fpram_c')=0
bvec('fprica_c')=0
bvec('frdp_c')=0
bvec('fru_c')=0
bvec('fru_e')=0
bvec('fruur_c')=0
bvec('fuc1p_L_c')=0
bvec('fuc1p_L_e')=0
bvec('fuc_L_c')=0
bvec('fuc_L_e')=0
bvec('fum_c')=0
bvec('fum_e')=0
bvec('g1p_c')=0
bvec('g3p_c')=0
bvec('g3pc_c')=0
bvec('g3pe_c')=0
bvec('g3pg_c')=0
bvec('g3pi_c')=0
bvec('g3ps_c')=0
bvec('g6p_c')=0
bvec('g6p_e')=0
bvec('gal1p_c')=0
bvec('gal_c')=0
bvec('gal_e')=0
bvec('galct_D_c')=0
bvec('galct_D_e')=0
bvec('galctn_D_c')=0
bvec('galctn_D_e')=0
bvec('galt1p_c')=0
bvec('galt_e')=0
bvec('galur_c')=0
bvec('galur_e')=0
bvec('gam1p_c')=0
bvec('gam6p_c')=0
bvec('gam_e')=0
bvec('gar_c')=0
bvec('gbbtn_c')=0
bvec('gbbtn_e')=0
bvec('gcald_c')=0
bvec('gdp_c')=0
bvec('gdpddman_c')=0
bvec('gdpfuc_c')=0
bvec('gdpmann_c')=0
bvec('gdpofuc_c')=0
bvec('glc_D_c')=0
bvec('glc_D_e')=0
bvec('glcn_c')=0
bvec('glcn_e')=0
bvec('glcr_c')=0
bvec('glcr_e')=0
bvec('glcur_c')=0
bvec('glcur_e')=0
bvec('gln_L_c')=0
bvec('gln_L_e')=0
bvec('glu1sa_c')=0
bvec('glu5p_c')=0
bvec('glu5sa_c')=0
bvec('glu_D_c')=0
bvec('glu_L_c')=0
bvec('glu_L_e')=0
bvec('glucys_c')=0
bvec('glutrna_c')=0
bvec('glx_c')=0
bvec('gly_c')=0
bvec('gly_e')=0
bvec('glyald_c')=0
bvec('glyald_e')=0
bvec('glyb_c')=0
bvec('glyb_e')=0
bvec('glyc3p_c')=0
bvec('glyc3p_e')=0
bvec('glyc_R_c')=0
bvec('glyc_c')=0
bvec('glyc_e')=0
bvec('glyclt_c')=0
bvec('glyclt_e')=0
bvec('glycogen_c')=0
bvec('gmhep17bp_c')=0
bvec('gmhep1p_c')=0
bvec('gmhep7p_c')=0
bvec('gmp_c')=0
bvec('gp4g_c')=0
bvec('grdp_c')=0
bvec('gsn_c')=0
bvec('gsn_e')=0
bvec('gthox_c')=0
bvec('gthrd_c')=0
bvec('gtp_c')=0
bvec('gtspmd_c')=0
bvec('gua_c')=0
bvec('gua_e')=0
bvec('h2_c')=0
bvec('h2mb4p_c')=0
bvec('h2o2_c')=0
bvec('h2o_c')=0
bvec('h2o_e')=0
bvec('h2s_c')=0
bvec('h_c')=0
bvec('h_e')=0
bvec('hco3_c')=0
bvec('hcys_L_c')=0
bvec('hdca_c')=0
bvec('hdca_e')=0
bvec('hdcea_c')=0
bvec('hdeACP_c')=0
bvec('hemeO_c')=0
bvec('his_L_c')=0
bvec('his_L_e')=0
bvec('hisp_c')=0
bvec('histd_c')=0
bvec('hkndd_c')=0
bvec('hkntd_c')=0
bvec('hmbil_c')=0
bvec('hmfurn_c')=0
bvec('hom_L_c')=0
bvec('hpyr_c')=0
bvec('hqn_c')=0
bvec('hxan_c')=0
bvec('hxan_e')=0
bvec('iasp_c')=0
bvec('ichor_c')=0
bvec('icit_c')=0
bvec('idon_L_c')=0
bvec('idon_L_e')=0
bvec('idp_c')=0
bvec('ile_L_c')=0
bvec('ile_L_e')=0
bvec('imacp_c')=0
bvec('imp_c')=0
bvec('indole_c')=0
bvec('indole_e')=0
bvec('inost_c')=0
bvec('ins_c')=0
bvec('ins_e')=0
bvec('ipdp_c')=0
bvec('itp_c')=0
bvec('k_c')=0
bvec('k_e')=0
bvec('kdo2lipid4L_c')=0
bvec('kdo2lipid4_c')=0
bvec('kdo2lipid4p_c')=0
bvec('kdo8p_c')=0
bvec('kdo_c')=0
bvec('kdolipid4_c')=0
bvec('lac_D_c')=0
bvec('lac_D_e')=0
bvec('lac_L_c')=0
bvec('lac_L_e')=0
bvec('lald_L_c')=0
bvec('lcts_c')=0
bvec('lcts_e')=0
bvec('leu_L_c')=0
bvec('leu_L_e')=0
bvec('lgt_S_c')=0
bvec('lipa_c')=0
bvec('lipa_cold_c')=0
bvec('lipidA_c')=0
bvec('lipidAds_c')=0
bvec('lipidX_c')=0
bvec('lps_EC_c')=0
bvec('lys_L_c')=0
bvec('lys_L_e')=0
bvec('malACP_c')=0
bvec('mal_L_c')=0
bvec('mal_L_e')=0
bvec('malcoa_c')=0
bvec('malt6p_c')=0
bvec('malt_c')=0
bvec('malt_e')=0
bvec('malthp_c')=0
bvec('malthx_c')=0
bvec('malthx_e')=0
bvec('maltpt_c')=0
bvec('maltpt_e')=0
bvec('malttr_c')=0
bvec('malttr_e')=0
bvec('maltttr_c')=0
bvec('maltttr_e')=0
bvec('man1p_c')=0
bvec('man6p_c')=0
bvec('man6p_e')=0
bvec('man_e')=0
bvec('mana_c')=0
bvec('melib_c')=0
bvec('melib_e')=0
bvec('met_D_c')=0
bvec('met_D_e')=0
bvec('met_L_c')=0
bvec('met_L_e')=0
bvec('methf_c')=0
bvec('mi1p_D_c')=0
bvec('micit_c')=0
bvec('mlthf_c')=0
bvec('mmcoa_R_c')=0
bvec('mmcoa_S_c')=0
bvec('mnl1p_c')=0
bvec('mnl_e')=0
bvec('mql8_c')=0
bvec('mqn8_c')=0
bvec('mthgxl_c')=0
bvec('myrsACP_c')=0
bvec('n8aspmd_c')=0
bvec('na1_c')=0
bvec('na1_e')=0
bvec('nac_c')=0
bvec('nac_e')=0
bvec('nad_c')=0
bvec('nad_e')=0
bvec('nadh_c')=0
bvec('nadp_c')=0
bvec('nadph_c')=0
bvec('ncam_c')=0
bvec('nh4_c')=0
bvec('nh4_e')=0
bvec('nicrnt_c')=0
bvec('nmn_c')=0
bvec('nmn_e')=0
bvec('no2_c')=0
bvec('no2_e')=0
bvec('no3_c')=0
bvec('no3_e')=0
bvec('o2_c')=0
bvec('o2_e')=0
bvec('o2s_c')=0
bvec('oaa_c')=0
bvec('ocdca_c')=0
bvec('ocdca_e')=0
bvec('ocdcea_c')=0
bvec('octdp_c')=0
bvec('octeACP_c')=0
bvec('ohpb_c')=0
bvec('op4en_c')=0
bvec('orn_c')=0
bvec('orn_e')=0
bvec('orot5p_c')=0
bvec('orot_c')=0
bvec('pa_EC_c')=0
bvec('pac_c')=0
bvec('pacald_c')=0
bvec('palmACP_c')=0
bvec('pan4p_c')=0
bvec('pant_R_c')=0
bvec('pap_c')=0
bvec('paps_c')=0
bvec('pc_EC_c')=0
bvec('pdx5p_c')=0
bvec('pe_EC_c')=0
bvec('peamn_c')=0
bvec('pep_c')=0
bvec('peptido_EC_c')=0
bvec('pg_EC_c')=0
bvec('pgp_EC_c')=0
bvec('phaccoa_c')=0
bvec('phe_L_c')=0
bvec('phe_L_e')=0
bvec('pheme_c')=0
bvec('phom_c')=0
bvec('phpyr_c')=0
bvec('phthr_c')=0
bvec('pi_c')=0
bvec('pi_e')=0
bvec('pmcoa_c')=0
bvec('pnto_R_c')=0
bvec('pnto_R_e')=0
bvec('ppa_c')=0
bvec('ppap_c')=0
bvec('ppbng_c')=0
bvec('ppcoa_c')=0
bvec('pphn_c')=0
bvec('ppi_c')=0
bvec('ppp9_c')=0
bvec('pppg9_c')=0
bvec('pppi_c')=0
bvec('pppn_c')=0
bvec('pppn_e')=0
bvec('pram_c')=0
bvec('pran_c')=0
bvec('prbamp_c')=0
bvec('prbatp_c')=0
bvec('prfp_c')=0
bvec('prlp_c')=0
bvec('pro_L_c')=0
bvec('pro_L_e')=0
bvec('prpp_c')=0
bvec('ps_EC_c')=0
bvec('pser_L_c')=0
bvec('ptrc_c')=0
bvec('ptrc_e')=0
bvec('pyam5p_c')=0
bvec('pydam_c')=0
bvec('pydx5p_c')=0
bvec('pydx_c')=0
bvec('pydxn_c')=0
bvec('pyr_c')=0
bvec('pyr_e')=0
bvec('q8_c')=0
bvec('q8h2_c')=0
bvec('quln_c')=0
bvec('r1p_c')=0
bvec('r5p_c')=0
bvec('rbl_L_c')=0
bvec('rdmbzi_c')=0
bvec('rhcys_c')=0
bvec('rib_D_c')=0
bvec('rib_D_e')=0
bvec('ribflv_c')=0
bvec('rml1p_c')=0
bvec('rml_c')=0
bvec('rmn_c')=0
bvec('rmn_e')=0
bvec('ru5p_D_c')=0
bvec('ru5p_L_c')=0
bvec('s7p_c')=0
bvec('sbt6p_c')=0
bvec('sbt_D_e')=0
bvec('sbzcoa_c')=0
bvec('scl_c')=0
bvec('seln_c')=0
bvec('selnp_c')=0
bvec('ser_D_c')=0
bvec('ser_D_e')=0
bvec('ser_L_c')=0
bvec('ser_L_e')=0
bvec('seramp_c')=0
bvec('sheme_c')=0
bvec('skm5p_c')=0
bvec('skm_c')=0
bvec('sl26da_c')=0
bvec('sl2a6o_c')=0
bvec('so3_c')=0
bvec('so4_c')=0
bvec('so4_e')=0
bvec('spmd_c')=0
bvec('spmd_e')=0
bvec('ssaltpp_c')=0
bvec('suc6p_c')=0
bvec('sucarg_c')=0
bvec('sucbz_c')=0
bvec('succ_c')=0
bvec('succ_e')=0
bvec('succoa_c')=0
bvec('sucglu_c')=0
bvec('sucgsa_c')=0
bvec('suchms_c')=0
bvec('sucorn_c')=0
bvec('sucr_e')=0
bvec('sucsal_c')=0
bvec('tag6p_D_c')=0
bvec('tagdp_D_c')=0
bvec('tagur_c')=0
bvec('tartr_L_c')=0
bvec('tartr_L_e')=0
bvec('taur_c')=0
bvec('taur_e')=0
bvec('tcynt_c')=0
bvec('tdeACP_c')=0
bvec('thdp_c')=0
bvec('thf_c')=0
bvec('thm_c')=0
bvec('thm_e')=0
bvec('thmmp_c')=0
bvec('thmpp_c')=0
bvec('thr_L_c')=0
bvec('thr_L_e')=0
bvec('thym_c')=0
bvec('thymd_c')=0
bvec('thymd_e')=0
bvec('tma_c')=0
bvec('tma_e')=0
bvec('tmao_c')=0
bvec('tmao_e')=0
bvec('trdox_c')=0
bvec('trdrd_c')=0
bvec('tre6p_c')=0
bvec('tre_c')=0
bvec('tre_e')=0
bvec('trnaglu_c')=0
bvec('trp_L_c')=0
bvec('trp_L_e')=0
bvec('tsul_c')=0
bvec('tsul_e')=0
bvec('ttdca_c')=0
bvec('ttdca_e')=0
bvec('ttdcea_c')=0
bvec('tyr_L_c')=0
bvec('tyr_L_e')=0
bvec('u23ga_c')=0
bvec('u3aga_c')=0
bvec('u3hga_c')=0
bvec('uaagmda_c')=0
bvec('uaccg_c')=0
bvec('uacgam_c')=0
bvec('uacmam_c')=0
bvec('uacmamu_c')=0
bvec('uagmda_c')=0
bvec('uama_c')=0
bvec('uamag_c')=0
bvec('uamr_c')=0
bvec('udcpdp_c')=0
bvec('udcpp_c')=0
bvec('udp_c')=0
bvec('udpg_c')=0
bvec('udpgal_c')=0
bvec('udpgalfur_c')=0
bvec('udpglcur_c')=0
bvec('ugmd_c')=0
bvec('ugmda_c')=0
bvec('ump_c')=0
bvec('unaga_c')=0
bvec('unagamu_c')=0
bvec('unagamuf_c')=0
bvec('uppg3_c')=0
bvec('ura_c')=0
bvec('ura_e')=0
bvec('urdglyc_c')=0
bvec('urea_c')=0
bvec('urea_e')=0
bvec('uri_c')=0
bvec('uri_e')=0
bvec('utp_c')=0
bvec('val_L_c')=0
bvec('val_L_e')=0
bvec('xan_c')=0
bvec('xan_e')=0
bvec('xmp_c')=0
bvec('xtsn_c')=0
bvec('xtsn_e')=0
bvec('xu5p_D_c')=0
bvec('xu5p_L_c')=0
bvec('xyl_D_c')=0
bvec('xyl_D_e')=0
bvec('xylu_D_c')=0
