# Supplementary material for: A Method to Constrain Genome-Scale Models with 13C Labeling Data
Source: PLoS Comput Biol. 2015 Sep 17;11(9):e1004363. doi: 10.1371/journal.pcbi.1004363 (PMC4574858; doi:10.1371/journal.pcbi.1004363)
Supplement: S1 Code — GAMS files, input files and expected outputs for the nine strains considered (wild type at 5, 6 and 7 hrs, pyk KO at 5, 6 and 7 hrs and pgi KO at 16, 21 and 23 hrs) for the data fits. (GZ) [file pcbi.1004363.s004.gz › GAMSfiles/pyk7h/equivalent_emus.txt]

eqemu('TAC3_c_1_2_3e4p_c_1_2_3_4'	's7p_c_1_2_3_4_5_6_7')=1;
eqemu('TAC3_c_1_2_3g3p_c_1_2_3'	'f6p_c_1_2_3_4_5_6')=1;
eqemu('TAC3_c_2_3g3p_c_1_2_3'	'f6p_c_2_3_4_5_6')=1;
eqemu('TAC3_c_3e4p_c_1'	's7p_c_3_4')=1;
eqemu('TAC3_c_3e4p_c_1_2_3_4'	's7p_c_3_4_5_6_7')=1;
eqemu('TAC3_c_3g3p_c_1_2_3'	'f6p_c_3_4_5_6')=1;
eqemu('TKC2_c_1_2e4p_c_1'	'f6p_c_1_2_3')=1;
eqemu('TKC2_c_1_2e4p_c_1_2_3_4'	'f6p_c_1_2_3_4_5_6')=1;
eqemu('TKC2_c_1_2g3p_c_1_2_3'	'xu5p_D_c_1_2_3_4_5')=1;
eqemu('TKC2_c_1_2r5p_c_1'	's7p_c_1_2_3')=1;
eqemu('TKC2_c_1_2r5p_c_1_2_3_4_5'	's7p_c_1_2_3_4_5_6_7')=1;
eqemu('TKC2_c_1e4p_c_1'	'f6p_c_1_3')=1;
eqemu('TKC2_c_1r5p_c_1'	's7p_c_1_3')=1;
eqemu('TKC2_c_2e4p_c_1'	'f6p_c_2_3')=1;
eqemu('TKC2_c_2e4p_c_1_2_3_4'	'f6p_c_2_3_4_5_6')=1;
eqemu('TKC2_c_2g3p_c_1_2_3'	'xu5p_D_c_2_3_4_5')=1;
eqemu('TKC2_c_2r5p_c_1'	's7p_c_2_3')=1;
eqemu('accoa_c_1_2glx_c_1'	'mal_L_c_1_3_4')=1;
eqemu('accoa_c_1_2glx_c_1_2'	'mal_L_c_1_2_3_4')=1;
eqemu('accoa_c_1_2glx_c_2'	'mal_L_c_2_3_4')=1;
eqemu('accoa_c_1_2oaa_c_1'	'cit_c_4_5_6')=1;
eqemu('accoa_c_1_2oaa_c_1_2'	'cit_c_3_4_5_6')=1;
eqemu('accoa_c_1_2oaa_c_2'	'cit_c_3_4_5')=1;
eqemu('accoa_c_1_2oaa_c_2_3'	'cit_c_2_3_4_5')=1;
eqemu('accoa_c_1_2oaa_c_3'	'cit_c_2_4_5')=1;
eqemu('accoa_c_1glx_c_1'	'mal_L_c_1_3')=1;
eqemu('accoa_c_1glx_c_1_2'	'mal_L_c_1_2_3')=1;
eqemu('accoa_c_1glx_c_2'	'mal_L_c_2_3')=1;
eqemu('accoa_c_1oaa_c_1'	'cit_c_5_6')=1;
eqemu('accoa_c_1oaa_c_1_2'	'cit_c_3_5_6')=1;
eqemu('accoa_c_1oaa_c_2'	'cit_c_3_5')=1;
eqemu('accoa_c_1oaa_c_2_3'	'cit_c_2_3_5')=1;
eqemu('accoa_c_1oaa_c_3'	'cit_c_2_5')=1;
eqemu('accoa_c_2glx_c_1'	'mal_L_c_1_4')=1;
eqemu('accoa_c_2glx_c_1_2'	'mal_L_c_1_2_4')=1;
eqemu('accoa_c_2glx_c_2'	'mal_L_c_2_4')=1;
eqemu('accoa_c_2oaa_c_1'	'cit_c_4_6')=1;
eqemu('accoa_c_2oaa_c_1_2'	'cit_c_3_4_6')=1;
eqemu('accoa_c_2oaa_c_2'	'cit_c_3_4')=1;
eqemu('accoa_c_2oaa_c_2_3'	'cit_c_2_3_4')=1;
eqemu('accoa_c_2oaa_c_3'	'cit_c_2_4')=1;
eqemu('co2_c_1pep_c_1'	'oaa_c_1_4')=1;
eqemu('co2_c_1pep_c_1_2'	'oaa_c_1_2_4')=1;
eqemu('co2_c_1pep_c_1_2_3'	'oaa_c_1_2_3_4')=1;
eqemu('co2_c_1pep_c_1_3'	'oaa_c_1_3_4')=1;
eqemu('co2_c_1pep_c_2'	'oaa_c_2_4')=1;
eqemu('co2_c_1pep_c_2_3'	'oaa_c_2_3_4')=1;
eqemu('co2_c_1pep_c_3'	'oaa_c_3_4')=1;
eqemu('dhap_c_1_2_3g3p_c_1_2_3'	'fdp_c_1_2_3_4_5_6')=1;
