# Supplementary material for: A Method to Constrain Genome-Scale Models with 13C Labeling Data
Source: PLoS Comput Biol. 2015 Sep 17;11(9):e1004363. doi: 10.1371/journal.pcbi.1004363 (PMC4574858; doi:10.1371/journal.pcbi.1004363)
Supplement: S1 Code — GAMS files, input files and expected outputs for the nine strains considered (wild type at 5, 6 and 7 hrs, pyk KO at 5, 6 and 7 hrs and pgi KO at 16, 21 and 23 hrs) for the data fits. (GZ) [file pcbi.1004363.s004.gz › GAMSfiles/pyk7h/reacmap.txt]

reacmap('ABTA'	'ABTA')=1;
reacmap('ABUTD'	'ABUTD')=1;
reacmap('ACACCT'	'ACACCT')=1;
reacmap('ACALDi'	'ACALDi')=1;
reacmap('ACGK'	'ACGK')=1;
reacmap('ACGS'	'ACGS')=1;
reacmap('ACHBS'	'ACHBS')=1;
reacmap('ACKr'	'ACKr_b')=-1;
reacmap('ACKr'	'ACKr_f')=1;
reacmap('ACLS'	'ACLS')=1;
reacmap('ACODA'	'ACODA')=1;
reacmap('ACONT'	'ACONT')=1;
reacmap('ACOTA'	'ACOTA_b')=-1;
reacmap('ACOTA'	'ACOTA_f')=1;
reacmap('ADHEr'	'ADHEr')=1;
reacmap('ADSL1r'	'ADSL1r')=1;
reacmap('ADSL2r'	'ADSL2r')=1;
reacmap('ADSS'	'ADSS')=1;
reacmap('AGMT'	'AGMT')=1;
reacmap('AGPR'	'AGPR_b')=-1;
reacmap('AGPR'	'AGPR_f')=1;
reacmap('AIRC2'	'AIRC2')=1;
reacmap('AIRC3'	'AIRC3_b')=-1;
reacmap('AIRC3'	'AIRC3_f')=1;
reacmap('AKGDH'	'AKGDH')=1;
reacmap('ALATA_L'	'ALATA_L_b')=-1;
reacmap('ALATA_L'	'ALATA_L_f')=1;
reacmap('ARGDC'	'ARGDC')=1;
reacmap('ARGSL'	'ARGSL_b')=-1;
reacmap('ARGSL'	'ARGSL_f')=1;
reacmap('ARGSS'	'ARGSS')=1;
reacmap('ASAD'	'ASAD_b')=-1;
reacmap('ASAD'	'ASAD_f')=1;
reacmap('ASPK'	'ASPK_b')=-1;
reacmap('ASPK'	'ASPK_f')=1;
reacmap('ASPTA'	'ASPTA_b')=-1;
reacmap('ASPTA'	'ASPTA_f')=1;
reacmap('CBMK'	'CBMK')=1;
reacmap('CBPS'	'CBPS')=1;
reacmap('CHORM'	'CHORM')=1;
reacmap('CHORS'	'CHORS')=1;
reacmap('CS'	'CS')=1;
reacmap('DDPA'	'DDPA')=1;
reacmap('DHAD1'	'DHAD1')=1;
reacmap('DHAD2'	'DHAD2')=1;
reacmap('DHAPT'	'DHAPT')=1;
reacmap('DHQD'	'DHQD_b')=-1;
reacmap('DHQD'	'DHQD_f')=1;
reacmap('DHQS'	'DHQS')=1;
reacmap('EDA'	'EDA')=1;
reacmap('EDD'	'EDD')=1;
reacmap('ENO'	'ENO_b')=-1;
reacmap('ENO'	'ENO_f')=1;
reacmap('ETOHt2r'	'ETOHt2r_b')=-1;
reacmap('ETOHt2r'	'ETOHt2r_f')=1;
reacmap('EX_etoh_e_'	'EX_etoh_e_')=1;
reacmap('EX_glc_e_'	'EX_glc_e_')=1;
reacmap('EX_lac_L_e_'	'EX_lac_L_e_')=1;
reacmap('F6PA'	'F6PA')=1;
reacmap('FBA'	'FBA_b')=-1;
reacmap('FBA'	'FBA_f')=1;
reacmap('FUM'	'FUM')=1;
reacmap('G5SADs'	'G5SADs')=1;
reacmap('G5SD'	'G5SD')=1;
reacmap('G6PDH2r'	'G6PDH2r')=1;
reacmap('GAPD'	'GAPD')=1;
reacmap('GART'	'GART')=1;
reacmap('GHMT2'	'GHMT2')=1;
reacmap('GLCpts'	'GLCpts')=1;
reacmap('GLCt2'	'GLCt2')=1;
reacmap('GLNS'	'GLNS')=1;
reacmap('GLU5K'	'GLU5K')=1;
reacmap('GLUDy'	'GLUDy_b')=-1;
reacmap('GLUDy'	'GLUDy_f')=1;
reacmap('GLUPRT'	'GLUPRT')=1;
reacmap('GLYCL'	'GLYCL_b')=-1;
reacmap('GLYCL'	'GLYCL_f')=1;
reacmap('GMPS2'	'GMPS2')=1;
reacmap('GND'	'GND')=1;
reacmap('HCO3E'	'HCO3E_b')=-1;
reacmap('HCO3E'	'HCO3E_f')=1;
reacmap('HEX1'	'HEX1')=1;
reacmap('HSDy'	'HSDy_b')=-1;
reacmap('HSDy'	'HSDy_f')=1;
reacmap('HSK'	'HSK')=1;
reacmap('ICDHyr'	'ICDHyr')=1;
reacmap('ICL'	'ICL')=1;
reacmap('ILETA'	'ILETA_b')=-1;
reacmap('ILETA'	'ILETA_f')=1;
reacmap('KARA1i'	'KARA1i')=1;
reacmap('KARA2i'	'KARA2i')=1;
reacmap('LEUTAi'	'LEUTAi')=1;
reacmap('L_LACD2'	'L_LACD2_b')=-1;
reacmap('L_LACD2'	'L_LACD2_f')=1;
reacmap('L_LACD3'	'L_LACD3_b')=-1;
reacmap('L_LACD3'	'L_LACD3_f')=1;
reacmap('L_LACt2r'	'L_LACt2r_b')=-1;
reacmap('L_LACt2r'	'L_LACt2r_f')=1;
reacmap('MALS'	'MALS')=1;
reacmap('MDH'	'MDH_b')=-1;
reacmap('MDH'	'MDH_f')=1;
reacmap('ME1'	'ME1')=1;
reacmap('ME2'	'ME2')=1;
reacmap('OCBT'	'OCBT_b')=-1;
reacmap('OCBT'	'OCBT_f')=1;
reacmap('P5CR'	'P5CR')=1;
reacmap('PDH'	'PDH')=1;
reacmap('PFK'	'PFK')=1;
reacmap('PGCD'	'PGCD')=1;
reacmap('PGI'	'PGI_b')=-1;
reacmap('PGI'	'PGI_f')=1;
reacmap('PGK'	'PGK_b')=-1;
reacmap('PGK'	'PGK_f')=1;
reacmap('PGL'	'PGL')=1;
reacmap('PGM'	'PGM_b')=-1;
reacmap('PGM'	'PGM_f')=1;
reacmap('PHETA1'	'PHETA1_b')=-1;
reacmap('PHETA1'	'PHETA1_f')=1;
reacmap('POX'	'POX')=1;
reacmap('PPC'	'PPC')=1;
reacmap('PPCK'	'PPCK')=1;
reacmap('PPND'	'PPND')=1;
reacmap('PPNDH'	'PPNDH')=1;
reacmap('PRAGSr'	'PRAGSr_b')=-1;
reacmap('PRAGSr'	'PRAGSr_f')=1;
reacmap('PRAIS'	'PRAIS')=1;
reacmap('PRASCS'	'PRASCS_b')=-1;
reacmap('PRASCS'	'PRASCS_f')=1;
reacmap('PRFGS'	'PRFGS')=1;
reacmap('PRPPS'	'PRPPS_b')=-1;
reacmap('PRPPS'	'PRPPS_f')=1;
reacmap('PSCVT'	'PSCVT')=1;
reacmap('PSERT'	'PSERT')=1;
reacmap('PSP_L'	'PSP_L')=1;
reacmap('PTAr'	'PTAr')=1;
reacmap('PTRCTA'	'PTRCTA')=1;
reacmap('PYK'	'PYK')=1;
reacmap('RPE'	'RPE_b')=-1;
reacmap('RPE'	'RPE_f')=1;
reacmap('RPI'	'RPI_b')=-1;
reacmap('RPI'	'RPI_f')=1;
reacmap('SDPTA'	'SDPTA_b')=-1;
reacmap('SDPTA'	'SDPTA_f')=1;
reacmap('SHK3Dr'	'SHK3Dr_b')=-1;
reacmap('SHK3Dr'	'SHK3Dr_f')=1;
reacmap('SHKK'	'SHKK')=1;
reacmap('SSALx'	'SSALx')=1;
reacmap('SSALy'	'SSALy')=1;
reacmap('SUCD1i'	'SUCD1i')=1;
reacmap('SUCOAS'	'SUCOAS_b')=-1;
reacmap('SUCOAS'	'SUCOAS_f')=1;
reacmap('TA1'	'TA1_b')=-1;
reacmap('TA1'	'TA1_f')=1;
reacmap('TA2'	'TA2_b')=-1;
reacmap('TA2'	'TA2_f')=1;
reacmap('THRAr'	'THRAr_b')=-1;
reacmap('THRAr'	'THRAr_f')=1;
reacmap('THRD_L'	'THRD_L')=1;
reacmap('THRS'	'THRS')=1;
reacmap('TK1'	'TK1_b')=-1;
reacmap('TK1'	'TK1_f')=1;
reacmap('TK2'	'TK2_b')=-1;
reacmap('TK2'	'TK2_f')=1;
reacmap('TK3'	'TK3_b')=-1;
reacmap('TK3'	'TK3_f')=1;
reacmap('TPI'	'TPI_b')=-1;
reacmap('TPI'	'TPI_f')=1;
reacmap('TYRTA'	'TYRTA_b')=-1;
reacmap('TYRTA'	'TYRTA_f')=1;
reacmap('VALTA'	'VALTA_b')=-1;
reacmap('VALTA'	'VALTA_f')=1;
