# Supplementary material for: A Method to Constrain Genome-Scale Models with 13C Labeling Data
Source: PLoS Comput Biol. 2015 Sep 17;11(9):e1004363. doi: 10.1371/journal.pcbi.1004363 (PMC4574858; doi:10.1371/journal.pcbi.1004363)
Supplement: S1 Code — GAMS files, input files and expected outputs for the nine strains considered (wild type at 5, 6 and 7 hrs, pyk KO at 5, 6 and 7 hrs and pgi KO at 16, 21 and 23 hrs) for the data fits. (GZ) [file pcbi.1004363.s004.gz › GAMSfiles/pyk7h/hybridreacs.txt]

/ 
'12PPDt'
'2DGLCNRx'
'2DGLCNRy'
'2DGULRx'
'2DGULRy'
'3HCINNMH'
'3HPPPNH'
'4HTHRS'
'5DGLCNR'
'A5PISO'
'AACPS1'
'AACPS2'
'AACPS3'
'AACPS4'
'AACPS5'
'AADDGT'
'AB6PGH'
'ABTA'
'ABUTD'
'ABUTt2'
'ACACCT'
'ACACT1r'
'ACACt2'
'ACALDi'
'ACALDt'
'ACBIPGT'
'ACCOACr'
'ACCOAL'
'ACGAMT'
'ACGApts'
'ACGK'
'ACGS'
'ACHBS'
'ACKr'
'ACLS'
'ACMAMUT'
'ACMANApts'
'ACNAMt2'
'ACNML'
'ACOATA'
'ACODA'
'ACONMT'
'ACONT'
'ACOTA'
'ACPS1'
'ACS'
'ACt2r'
'ADA'
'ADCL'
'ADCS'
'ADD'
'ADEt2r'
'ADHEr'
'ADK1'
'ADK3'
'ADK4'
'ADMDCr'
'ADNCYC'
'ADNK1'
'ADNt2'
'ADNt2r'
'ADOCBIK'
'ADOCBLS'
'ADPT'
'ADSK'
'ADSL1r'
'ADSL2r'
'ADSS'
'AGDC'
'AGMHE'
'AGMT'
'AGPR'
'AHC'
'AHCYSNS'
'AICART'
'AIRC2'
'AIRC3'
'AKGDH'
'AKGt2r'
'ALAALAr'
'ALAR'
'ALARi'
'ALATA_D2'
'ALATA_L'
'ALATA_L2'
'ALAabc'
'ALAt2r'
'ALCD19'
'ALDD19x'
'ALDD2x'
'ALLTAH'
'ALLTN'
'ALLTNt2r'
'ALTRH'
'AMALT1'
'AMALT2'
'AMALT3'
'AMALT4'
'AMANAPE'
'AMANK'
'AMAOTr'
'AMMQT8_2'
'AMPMS'
'AMPN'
'ANPRT'
'ANS'
'AOXSr'
'AP4AH'
'AP5AH'
'APRAUR'
'ARAI'
'ARBabc'
'ARBt2r'
'ARGDC'
'ARGORNt7'
'ARGSL'
'ARGSS'
'ARGabc'
'ASAD'
'ASNN'
'ASNS1'
'ASNS2'
'ASNabc'
'ASNt2r'
'ASP1DC'
'ASPCT'
'ASPK'
'ASPO3'
'ASPO4'
'ASPO5'
'ASPO6'
'ASPT'
'ASPTA'
'ASPabc'
'ASPt2'
'ASPt2_2'
'ASPt2_3'
'AST'
'ATPM'
'ATPPRT'
'ATPS4r'
'BETALDHx'
'BETALDHy'
'BPNT'
'BSORx'
'BSORy'
'BTS2'
'BUTCT'
'BUTt2r'
'BiomassEcoli'
'C120SN'
'C140SN'
'C141SN'
'C160SN'
'C161SN'
'C181SN'
'CADVt'
'CAT'
'CBIAT_DELETE'
'CBL1abc'
'CBLAT_DELETE'
'CBMK'
'CBPS'
'CDAPPA_EC'
'CDPMEK'
'CHLabc'
'CHLt2r'
'CHORM'
'CHORS'
'CHRPL'
'CINNDO'
'CITL'
'CITt7'
'CLPNS_EC'
'CMPN'
'CO2t'
'CPPPGO'
'CRNBTCT'
'CRNCBCT'
'CRNCDH'
'CRNt7'
'CS'
'CSND'
'CSNt2'
'CTPS2'
'CYANST'
'CYNTAH'
'CYNTt2'
'CYSDS'
'CYSS'
'CYSTL'
'CYSabc'
'CYTBD'
'CYTBO3'
'CYTD'
'CYTDK2'
'CYTDt2'
'CYTDt2r'
'CYTK1'
'CYTK2'
'DAAD'
'DADA'
'DADK'
'DADNt2'
'DAGK_EC'
'DALAt2r'
'DAPDC'
'DAPE'
'DAPabc'
'DASYN_EC'
'DB4PS'
'DBTSr'
'DCTPD'
'DCYTD'
'DCYTt2'
'DDGALK'
'DDGLCNt2r'
'DDGLK'
'DDPA'
'DDPGALA'
'DGK1'
'DGSNt2'
'DHAD1'
'DHAD2'
'DHAPT'
'DHAt'
'DHBD'
'DHBSr'
'DHCIND'
'DHCINDO'
'DHDPRy'
'DHDPS'
'DHFR'
'DHFS'
'DHNAOT'
'DHNPA2'
'DHORD2'
'DHORD5'
'DHORTS'
'DHPPD'
'DHPPDA2'
'DHPS2'
'DHPTDCs'
'DHQD'
'DHQS'
'DINSt2'
'DKGLCNR1'
'DKGLCNR2x'
'DKGLCNR2y'
'DKMPPD'
'DKMPPD2'
'DMATT'
'DMPPS'
'DMQMT'
'DMSOR1'
'DMSOR1e'
'DMSOR2'
'DMSOR2e'
'DNMPPA'
'DNTPPA'
'DOGULNR'
'DPCOAK'
'DPR'
'DRPA'
'DSERt2r'
'DTMPK'
'DURIK1'
'DURIPP'
'DURIt2'
'DUTPDP'
'DXPRIi'
'DXPS'
'DXYLK'
'D_LACt2'
'E4PD'
'ECAP_EC'
'EDA'
'EDD'
'EDTXS1'
'EDTXS2'
'EDTXS3'
'EDTXS4'
'ENO'
'ENTCS'
'ETHAAL'
'ETOHt2r'
'EX_12ppd_S_e_'
'EX_15dap_e_'
'EX_26dap_M_e_'
'EX_2ddglcn_e_'
'EX_3hcinnm_e_'
'EX_3hpppn_e_'
'EX_4abut_e_'
'EX_ac_e_'
'EX_acac_e_'
'EX_acald_e_'
'EX_acgam_e_'
'EX_acmana_e_'
'EX_acnam_e_'
'EX_ade_e_'
'EX_adn_e_'
'EX_akg_e_'
'EX_ala_D_e_'
'EX_ala_L_e_'
'EX_alltn_e_'
'EX_amp_e_'
'EX_arab_L_e_'
'EX_arg_L_e_'
'EX_asn_L_e_'
'EX_asp_L_e_'
'EX_but_e_'
'EX_cbl1_e_'
'EX_chol_e_'
'EX_cit_e_'
'EX_co2_e_'
'EX_crn_e_'
'EX_csn_e_'
'EX_cynt_e_'
'EX_cys_L_e_'
'EX_cytd_e_'
'EX_dad_2_e_'
'EX_dcyt_e_'
'EX_dgsn_e_'
'EX_dha_e_'
'EX_din_e_'
'EX_dms_e_'
'EX_dmso_e_'
'EX_duri_e_'
'EX_etoh_e_'
'EX_fe2_e_'
'EX_for_e_'
'EX_fru_e_'
'EX_fuc1p_L_e_'
'EX_fuc_L_e_'
'EX_fum_e_'
'EX_g6p_e_'
'EX_gal_e_'
'EX_galct_D_e_'
'EX_galctn_D_e_'
'EX_galt_e_'
'EX_galur_e_'
'EX_gam_e_'
'EX_gbbtn_e_'
'EX_glc_e_'
'EX_glcn_e_'
'EX_glcr_e_'
'EX_glcur_e_'
'EX_gln_L_e_'
'EX_glu_L_e_'
'EX_gly_e_'
'EX_glyald_e_'
'EX_glyb_e_'
'EX_glyc3p_e_'
'EX_glyc_e_'
'EX_glyclt_e_'
'EX_gsn_e_'
'EX_gua_e_'
'EX_h2o_e_'
'EX_h_e_'
'EX_hdca_e_'
'EX_his_L_e_'
'EX_hxan_e_'
'EX_idon_L_e_'
'EX_ile_L_e_'
'EX_indole_e_'
'EX_ins_e_'
'EX_k_e_'
'EX_lac_D_e_'
'EX_lac_L_e_'
'EX_lcts_e_'
'EX_leu_L_e_'
'EX_lys_L_e_'
'EX_mal_L_e_'
'EX_malt_e_'
'EX_malthx_e_'
'EX_maltpt_e_'
'EX_malttr_e_'
'EX_maltttr_e_'
'EX_man6p_e_'
'EX_man_e_'
'EX_melib_e_'
'EX_met_D_e_'
'EX_met_L_e_'
'EX_mnl_e_'
'EX_na1_e_'
'EX_nac_e_'
'EX_nad_e_'
'EX_nh4_e_'
'EX_nmn_e_'
'EX_no2_e_'
'EX_no3_e_'
'EX_o2_e_'
'EX_ocdca_e_'
'EX_orn_e_'
'EX_phe_L_e_'
'EX_pi_e_'
'EX_pnto_R_e_'
'EX_pppn_e_'
'EX_pro_L_e_'
'EX_ptrc_e_'
'EX_pyr_e_'
'EX_rib_D_e_'
'EX_rmn_e_'
'EX_sbt_D_e_'
'EX_ser_D_e_'
'EX_ser_L_e_'
'EX_so4_e_'
'EX_spmd_e_'
'EX_succ_e_'
'EX_sucr_e_'
'EX_tartr_L_e_'
'EX_taur_e_'
'EX_thm_e_'
'EX_thr_L_e_'
'EX_thymd_e_'
'EX_tma_e_'
'EX_tmao_e_'
'EX_tre_e_'
'EX_trp_L_e_'
'EX_tsul_e_'
'EX_ttdca_e_'
'EX_tyr_L_e_'
'EX_ura_e_'
'EX_urea_e_'
'EX_uri_e_'
'EX_val_L_e_'
'EX_xan_e_'
'EX_xtsn_e_'
'EX_xyl_D_e_'
'F6PA'
'FAO1'
'FAO2'
'FAO3'
'FAO4'
'FBA'
'FBP'
'FCI'
'FCLK'
'FCLPA'
'FCLT'
'FDH2'
'FDH3'
'FE2abc'
'FFSD'
'FHL'
'FMNAT'
'FORt'
'FRD2'
'FRD3'
'FRUK'
'FRUpts'
'FRUpts2'
'FTHFD'
'FUCPt6_2'
'FUCt'
'FUM'
'FUMt2_2'
'FUMt2_3'
'G1PACT'
'G1PP'
'G1PTT'
'G1SATi'
'G3PD2'
'G3PD5'
'G3PD6'
'G3PD7'
'G5SADs'
'G5SD'
'G6PDA'
'G6PDH2r'
'G6Pt6_2'
'GALCTD'
'GALCTND'
'GALCTNt2r'
'GALCTt2r'
'GALKr'
'GALS3'
'GALTpts'
'GALU'
'GALURt2r'
'GALUi'
'GALabc'
'GALt2'
'GAMpts'
'GAPD'
'GARFT'
'GART'
'GCALDD'
'GDMANE'
'GF6PTA'
'GHMT2'
'GK1'
'GLCDe'
'GLCNt2r'
'GLCP'
'GLCRAL'
'GLCRD'
'GLCRt2r'
'GLCS1'
'GLCURt2r'
'GLCpts'
'GLCt2'
'GLGC'
'GLNS'
'GLNabc'
'GLTPD'
'GLU5K'
'GLUABUTt7'
'GLUCYS'
'GLUDC'
'GLUDy'
'GLUN'
'GLUPRT'
'GLUR'
'GLUSy'
'GLUTRR'
'GLUTRS'
'GLUabc'
'GLUt2r'
'GLUt4'
'GLXCL'
'GLYALDt'
'GLYATi'
'GLYBabc'
'GLYBt2r'
'GLYC3Pabc'
'GLYC3Pt6'
'GLYCDx'
'GLYCK'
'GLYCL'
'GLYCLTDx'
'GLYCLTDy'
'GLYCLTt2r'
'GLYCTO2'
'GLYCTO3'
'GLYCTO4'
'GLYCt'
'GLYK'
'GLYOX'
'GLYt2r'
'GMAND'
'GMHEPAT'
'GMHEPK'
'GMHEPPA'
'GMPR'
'GMPS2'
'GND'
'GNK'
'GOFUCR'
'GP4GH'
'GPDDA1'
'GPDDA2'
'GPDDA3'
'GPDDA4'
'GPDDA5'
'GRTT'
'GSNK'
'GSNt2'
'GSPMDA'
'GSPMDS'
'GTHOr'
'GTHS'
'GTPCI'
'GTPCII2'
'GUAD'
'GUAPRT'
'GUAt'
'GUAt2'
'GUI1'
'GUI2'
'H2Ot'
'HBZOPT'
'HCINNMt2r'
'HCO3E'
'HDCAt2'
'HEMEOS'
'HETZK'
'HEX1'
'HISTD'
'HISTP'
'HISabc'
'HISt2r'
'HKNDDH'
'HKNTDH'
'HMBS'
'HMPK1'
'HOPNTAL'
'HPPK2'
'HPPPNDO'
'HPPPNt2r'
'HPYRI'
'HPYRRx'
'HPYRRy'
'HSDy'
'HSK'
'HSST'
'HSTPT'
'HXPRT'
'HYD1'
'HYD2'
'HYD3'
'HYPOE'
'HYXNt'
'ICDHyr'
'ICHORSi'
'ICHORT'
'ICL'
'IDOND'
'IDOND2'
'IDONt2r'
'IG3PS'
'IGPDH'
'IGPS'
'ILETA'
'ILEabc'
'ILEt2r'
'IMPC'
'IMPD'
'INDOLEt2r'
'INSK'
'INSt2'
'INSt2r'
'IPDDIi'
'IPDPS'
'IPMD'
'IPPMIa'
'IPPMIb'
'IPPS'
'KARA1i'
'KARA2i'
'KAS14'
'KAS15'
'KAS16'
'KDOCT2'
'KDOPP'
'KDOPS'
'KG6PDC'
'Kabc'
'Kt2r'
'LACZ'
'LCAD'
'LCADi'
'LCARS'
'LCTSt'
'LDH_D'
'LDH_D2'
'LEUTAi'
'LEUabc'
'LEUt2r'
'LGTHL'
'LPADSS'
'LPLIPA1'
'LPLIPA2'
'LPLIPA3'
'LPLIPA4'
'LPLIPA5'
'LPLIPA6'
'LPSSYN_EC'
'LYSDC'
'LYSabc'
'LYSt2r'
'L_LACD2'
'L_LACD3'
'L_LACt2r'
'M1PD'
'MACPD'
'MALS'
'MALTHXabc'
'MALTPTabc'
'MALTTRabc'
'MALTTTRabc'
'MALTabc'
'MALTpts'
'MALt2_2'
'MALt2_3'
'MAN1PT2'
'MAN6PI'
'MAN6Pt6_2'
'MANAO'
'MANpts'
'MCITD'
'MCITL2'
'MCITS'
'MCOATA'
'MDH'
'MDH2'
'MDH3'
'MDRPD'
'ME1'
'ME2'
'MECDPDH'
'MECDPS'
'MELIBt2'
'MEPCT'
'METAT'
'METDabc'
'METS'
'METabc'
'MGSA'
'MI1PP'
'MICITD'
'MLTG1'
'MLTG2'
'MLTG3'
'MLTG4'
'MLTG5'
'MLTP1'
'MLTP2'
'MLTP3'
'MMCD'
'MME'
'MMM2'
'MNLpts'
'MNNH'
'MOAT'
'MOAT2'
'MOHMT'
'MTAN'
'MTHFC'
'MTHFD'
'MTHFR2'
'MTRI'
'MTRK'
'NACODA'
'NACUP'
'NADDP'
'NADDPe'
'NADH10'
'NADH5'
'NADH6'
'NADH7'
'NADH8'
'NADH9'
'NADK'
'NADPPPS'
'NADS1'
'NADTRHD'
'NAMNPP'
'NAt3_1'
'NAt3_15'
'NAt3_2'
'NDPK1'
'NDPK2'
'NDPK3'
'NDPK4'
'NDPK5'
'NDPK6'
'NDPK7'
'NDPK8'
'NH4t'
'NMNAT'
'NMNDA'
'NMNN'
'NMNP'
'NMNt7'
'NNAM'
'NNAT'
'NNDMBRT'
'NNDPR'
'NO2t2r'
'NO3R1'
'NO3R2'
'NO3t7'
'NPHS'
'NTD1'
'NTD10'
'NTD11'
'NTD2'
'NTD3'
'NTD4'
'NTD5'
'NTD6'
'NTD7'
'NTD8'
'NTD9'
'NTPP1'
'NTPP2'
'NTPP3'
'NTPP4'
'NTPP5'
'NTPP6'
'NTPP7'
'NTPP8'
'NTPTP1'
'NTPTP2'
'NTRIR2x'
'O2t'
'OBTFL'
'OCBT'
'OCDCAt2'
'OCTDPS'
'OHPBAT'
'OHPHM'
'OMBZLM'
'OMCDC'
'OMMBLHX'
'OMPDC'
'OMPHHX'
'OP4ENH'
'OPHBDC'
'OPHHX'
'ORNDC'
'ORNTA'
'ORNabc'
'ORPT'
'OXGDC2'
'P5CD'
'P5CR'
'PACCOAL'
'PANTS'
'PAPA_EC'
'PAPPT3'
'PAPSR'
'PASYN_EC'
'PDH'
'PDX5PO'
'PDX5PS'
'PDXPP'
'PEAMNO'
'PEPT_EC'
'PERD'
'PFK'
'PFK_2'
'PFL'
'PGAMT'
'PGCD'
'PGI'
'PGK'
'PGL'
'PGLYCP'
'PGM'
'PGMT'
'PGPP_EC'
'PGSA_EC'
'PHETA1'
'PHEt2r'
'PIabc'
'PIt2r'
'PLIPA1'
'PLIPA2'
'PLIPA3'
'PMANM'
'PMDPHT'
'PMPK'
'PNTK'
'PNTOt4'
'POX'
'PPA'
'PPAKr'
'PPBNGS'
'PPC'
'PPCDC'
'PPCK'
'PPCSCT'
'PPM'
'PPM2'
'PPNCL2'
'PPND'
'PPNDH'
'PPPGO'
'PPPNDO'
'PPPNt2r'
'PPS'
'PPTGS'
'PRAGSr'
'PRAIS'
'PRAIi'
'PRAMPC'
'PRASCS'
'PRATPP'
'PRFGS'
'PRMICIi'
'PROD2'
'PROabc'
'PROt2r'
'PROt4'
'PRPPS'
'PSCVT'
'PSD_EC'
'PSERT'
'PSP_L'
'PSSA_EC'
'PTA2'
'PTAr'
'PTPATi'
'PTRCORNt7'
'PTRCTA'
'PTRCabc'
'PTRCt2r'
'PUNP1'
'PUNP2'
'PUNP3'
'PUNP4'
'PUNP5'
'PUNP6'
'PUNP7'
'PYAM5PO'
'PYDAMK'
'PYDXK'
'PYDXNK'
'PYDXPP'
'PYK'
'PYNP2r'
'PYRt2r'
'QULNS'
'RBFK'
'RBFSa'
'RBFSb'
'RBK'
'RBK_L1'
'RBP4E'
'RHCCE'
'RIBabc'
'RMI'
'RMK'
'RMNt'
'RMPA'
'RNDR1'
'RNDR2'
'RNDR3'
'RNDR4'
'RNTR1'
'RNTR2'
'RNTR3'
'RNTR4'
'RPE'
'RPI'
'RZ5PP'
'S7PI'
'SADH'
'SADT2'
'SBTPD'
'SBTpts'
'SDPDS'
'SDPTA'
'SELNPS'
'SERASr'
'SERAT'
'SERD_D'
'SERD_L'
'SERt2r'
'SERt4'
'SGDS'
'SGSAD'
'SHCHCS2'
'SHCHD2'
'SHCHF'
'SHK3Dr'
'SHKK'
'SHSL1'
'SOTA'
'SPMDAT1'
'SPMDAT2'
'SPMDabc'
'SPMS'
'SPODM'
'SSALx'
'SSALy'
'SUCBZL'
'SUCBZS'
'SUCCabc'
'SUCCt2_2'
'SUCCt2_3'
'SUCCt2b'
'SUCD1i'
'SUCD4'
'SUCFUMt'
'SUCOAS'
'SUCpts'
'SULR'
'SULabc'
'TA1'
'TA2'
'TAGURr'
'TARTD'
'TARTRt7'
'TAUDO'
'TAURabc'
'TDPADGAT'
'TDPAGTA'
'TDPDRE'
'TDPDRR'
'TDPGDH'
'TDSK'
'TGBPA'
'THD2'
'THDPS'
'THMDt2'
'THMDt2r'
'THMabc'
'THRAr'
'THRD'
'THRD_L'
'THRS'
'THRabc'
'THRt2r'
'THRt4'
'THZPSN'
'TK1'
'TK2'
'TK3'
'TMAOR1'
'TMAOR1e'
'TMAOR2'
'TMAOR2e'
'TMDK1'
'TMDPP'
'TMDS'
'TMKr'
'TMPKr'
'TMPPP'
'TPI'
'TRDR'
'TRE6PH'
'TRE6PP'
'TRE6PS'
'TREH'
'TREHe'
'TREpts'
'TRPAS2'
'TRPS1'
'TRPS2'
'TRPS3'
'TRPt2r'
'TRSAR'
'TSULabc'
'TTDCAt2'
'TYRTA'
'TYRt2r'
'U23GAAT'
'UAAGDS'
'UACMAMO'
'UAG2Ei'
'UAGAAT'
'UAGCVT'
'UAGDP'
'UAGPT3'
'UAMAGS'
'UAMAS'
'UAPGR'
'UDCPDP'
'UDCPDPS'
'UDPG4E'
'UDPGALM'
'UDPGD'
'UGLT'
'UGLYCH'
'UGMDDS'
'UHGADA'
'UMPK'
'UNK3'
'UPP3MT'
'UPP3S'
'UPPDC1'
'UPPRT'
'URAt2'
'URAt2r'
'UREAt'
'URIDK2r'
'URIK2'
'URIt2'
'URIt2r'
'USHD'
'VALTA'
'VALabc'
'VALt2r'
'VPAMT'
'X5PL3E'
'XANt'
'XANt2'
'XPPT'
'XTSNt2r'
'XYLI1'
'XYLI2i'
'XYLK'
'XYLabc'
'XYLt2'
/ 
