# Supplementary material for: A Method to Constrain Genome-Scale Models with 13C Labeling Data
Source: PLoS Comput Biol. 2015 Sep 17;11(9):e1004363. doi: 10.1371/journal.pcbi.1004363 (PMC4574858; doi:10.1371/journal.pcbi.1004363)
Supplement: S1 Code — GAMS files, input files and expected outputs for the nine strains considered (wild type at 5, 6 and 7 hrs, pyk KO at 5, 6 and 7 hrs and pgi KO at 16, 21 and 23 hrs) for the data fits. (GZ) [file pcbi.1004363.s004.gz › GAMSfiles/pyk7h/Vgrowthout.txt]

vgrowth('ABTA                          ') =    0.000000000000000
vgrowth('ABUTD                         ') =    0.000000000000000
vgrowth('ACACCT                        ') =    0.000000000000000
vgrowth('ACALDi                        ') =    0.022507718843203
vgrowth('ACGK                          ') =    0.026802707504966
vgrowth('ACGS                          ') =    0.026802707504966
vgrowth('ACHBS                         ') =    0.022902623131178
vgrowth('ACKr_b                        ') =    0.244130529767016
vgrowth('ACKr_f                        ') =    0.000000000000000
vgrowth('ACLS                          ') =    0.068878726281314
vgrowth('ACODA                         ') =    0.026802707504966
vgrowth('ACONT                         ') =    0.374014351366547
vgrowth('ACOTA_b                       ') =    0.026802707504966
vgrowth('ACOTA_f                       ') =    0.000000000000000
vgrowth('ADHEr                         ') =    0.000000000000000
vgrowth('ADSL1r                        ') =    0.024022777151643
vgrowth('ADSL2r                        ') =    0.039657136659416
vgrowth('ADSS                          ') =    0.024022777151643
vgrowth('AGMT                          ') =    0.003485181780831
vgrowth('AGPR_b                        ') =    0.026802707504966
vgrowth('AGPR_f                        ') =    0.000000000000000
vgrowth('AIRC2                         ') =    0.039657136659416
vgrowth('AIRC3_b                       ') =    0.039657136659416
vgrowth('AIRC3_f                       ') =    0.000000000000000
vgrowth('AKGDH                         ') =    0.281855187419132
vgrowth('ALATA_L_b                     ') =    0.047365280011872
vgrowth('ALATA_L_f                     ') =    0.000000000000000
vgrowth('ARGDC                         ') =    0.003485181780831
vgrowth('ARGSL_b                       ') =    0.000000000000000
vgrowth('ARGSL_f                       ') =    0.026802707504966
vgrowth('ARGSS                         ') =    0.026802707504966
vgrowth('ASAD_b                        ') =    0.106865714043043
vgrowth('ASAD_f                        ') =    0.000000000000000
vgrowth('ASPK_b                        ') =    0.000000000000000
vgrowth('ASPK_f                        ') =    0.106865714043043
vgrowth('ASPTA_b                       ') =    0.261732006948296
vgrowth('ASPTA_f                       ') =    0.000000000000000
vgrowth('CBMK                          ') =    0.052949868913061
vgrowth('CBPS                          ') =    0.000000000000000
vgrowth('CHORM                         ') =    0.025475019207506
vgrowth('CHORS                         ') =    0.034104993140994
vgrowth('CS                            ') =    0.374014351366547
vgrowth('DDPA                          ') =    0.034104993140994
vgrowth('DHAD1                         ') =    0.068878726281314
vgrowth('DHAD2                         ') =    0.022902623131178
vgrowth('DHAPT                         ') =    0.122457742397735
vgrowth('DHQD_b                        ') =    0.000000000000000
vgrowth('DHQD_f                        ') =    0.034104993140994
vgrowth('DHQS                          ') =    0.034104993140994
vgrowth('EDA                           ') =    0.000000000000000
vgrowth('EDD                           ') =    0.000000000000000
vgrowth('ENO_b                         ') =    0.000000000000000
vgrowth('ENO_f                         ') =    1.459849971294914
vgrowth('ETOHt2r_b                     ') =   69.444444444400000
vgrowth('ETOHt2r_f                     ') =   69.444444444400000
vgrowth('EX_etoh_e_                    ') =    0.000000000000000
vgrowth('EX_glc_e_                     ') =   -1.000000000000000
vgrowth('EX_lac_L_e_                   ') =    0.000000000000000
vgrowth('F6PA                          ') =    0.122457742397735
vgrowth('FBA_b                         ') =    0.000001000000000
vgrowth('FBA_f                         ') =    0.596911979453612
vgrowth('FUM                           ') =    0.372338559793600
vgrowth('G5SADs                        ') =    0.017425908904157
vgrowth('G5SD                          ') =    0.017425908904157
vgrowth('G6PDH2r                       ') =    0.574139101458309
vgrowth('GAPD                          ') =    1.571282601159146
vgrowth('GART                          ') =    0.039657136659416
vgrowth('GHMT2                         ') =    0.065444079636307
vgrowth('GLCpts                        ') =    1.000000000000000
vgrowth('GLCt2                         ') =    0.000000000000000
vgrowth('GLNS                          ') =    0.157798077607599
vgrowth('GLU5K                         ') =    0.017425908904157
vgrowth('GLUDy_b                       ') =    0.694133282723388
vgrowth('GLUDy_f                       ') =    0.000000000000000
vgrowth('GLUPRT                        ') =    0.039657136659416
vgrowth('GLYCL_b                       ') =    0.000000000000000
vgrowth('GLYCL_f                       ') =    0.000000000000000
vgrowth('GMPS2                         ') =    0.023102606180983
vgrowth('GND                           ') =    0.574139101458309
vgrowth('HCO3E_b                       ') =    0.000000000000000
vgrowth('HCO3E_f                       ') =    0.231075518198914
vgrowth('HEX1                          ') =    0.000000000000000
vgrowth('HSDy_b                        ') =    0.077523802669185
vgrowth('HSDy_f                        ') =    0.000000000000000
vgrowth('HSK                           ') =    0.065408646954866
vgrowth('ICDHyr                        ') =    0.374013351366547
vgrowth('ICL                           ') =    0.000001000000000
vgrowth('ILETA_b                       ') =    0.022902623131178
vgrowth('ILETA_f                       ') =    0.000000000000000
vgrowth('KARA1i                        ') =    0.068878726281314
vgrowth('KARA2i                        ') =    0.022902623131178
vgrowth('LEUTAi                        ') =    0.035515661957045
vgrowth('L_LACD2_b                     ') =    0.000000000000000
vgrowth('L_LACD2_f                     ') =    0.000000000000000
vgrowth('L_LACD3_b                     ') =    0.000000000000000
vgrowth('L_LACD3_f                     ') =    0.000000000000000
vgrowth('L_LACt2r_b                    ') =    0.000001000000000
vgrowth('L_LACt2r_f                    ') =    0.000001000000000
vgrowth('MALS                          ') =    0.000001000000000
vgrowth('MDH_b                         ') =    0.000001000000000
vgrowth('MDH_f                         ') =    0.372340559793600
vgrowth('ME1                           ') =    0.000000000000000
vgrowth('ME2                           ') =    0.000000000000000
vgrowth('OCBT_b                        ') =    0.000000000000000
vgrowth('OCBT_f                        ') =    0.026802707504966
vgrowth('P5CR                          ') =    0.017425908904157
vgrowth('PDH                           ') =    0.866429899277921
vgrowth('PFK                           ') =    0.596910979453612
vgrowth('PGCD                          ') =    0.111432629864231
vgrowth('PGI_b                         ') =    0.000000000000000
vgrowth('PGI_f                         ') =    0.411438884410534
vgrowth('PGK_b                         ') =    1.571282601159146
vgrowth('PGK_f                         ') =    0.000000000000000
vgrowth('PGL                           ') =    0.574139101458309
vgrowth('PGM_b                         ') =    1.459850971294914
vgrowth('PGM_f                         ') =    0.000001000000000
vgrowth('PHETA1_b                      ') =    0.014604571272056
vgrowth('PHETA1_f                      ') =    0.000000000000000
vgrowth('POX                           ') =    0.000000000000000
vgrowth('PPC                           ') =    0.263407798521242
vgrowth('PPCK                          ') =    0.000001000000000
vgrowth('PPND                          ') =    0.010870447935451
vgrowth('PPNDH                         ') =    0.014604571272056
vgrowth('PRAGSr_b                      ') =    0.000000000000000
vgrowth('PRAGSr_f                      ') =    0.039657136659416
vgrowth('PRAIS                         ') =    0.039657136659416
vgrowth('PRASCS_b                      ') =    0.000000000000000
vgrowth('PRASCS_f                      ') =    0.039657136659416
vgrowth('PRFGS                         ') =    0.039657136659416
vgrowth('PRPPS_b                       ') =    0.000001000000000
vgrowth('PRPPS_f                       ') =    0.077981029560402
vgrowth('PSCVT                         ') =    0.034104993140994
vgrowth('PSERT                         ') =    0.111432629864231
vgrowth('PSP_L                         ') =    0.111432629864231
vgrowth('PTAr                          ') =    0.244130529767016
vgrowth('PTRCTA                        ') =    0.000000000000000
vgrowth('PYK                           ') =    0.000000000000000
vgrowth('RPE_b                         ') =    0.000001000000000
vgrowth('RPE_f                         ') =    0.315996543847879
vgrowth('RPI_b                         ') =    0.254657716219226
vgrowth('RPI_f                         ') =    0.000001000000000
vgrowth('SDPTA_b                       ') =    0.029341911373857
vgrowth('SDPTA_f                       ') =    0.000000000000000
vgrowth('SHK3Dr_b                      ') =    0.000000000000000
vgrowth('SHK3Dr_f                      ') =    0.034104993140994
vgrowth('SHKK                          ') =    0.034104993140994
vgrowth('SSALx                         ') =    0.000000000000000
vgrowth('SSALy                         ') =    0.000000000000000
vgrowth('SUCD1i                        ') =    0.281855938477576
vgrowth('SUCOAS_b                      ') =    0.240397871389400
vgrowth('SUCOAS_f                      ') =    0.000000000000000
vgrowth('TA1_b                         ') =    0.174004713960187
vgrowth('TA1_f                         ') =    0.000000000000000
vgrowth('TA2_b                         ') =    0.000001000000000
vgrowth('TA2_f                         ') =    0.174005713960187
vgrowth('THRAr_b                       ') =    0.000000000000000
vgrowth('THRAr_f                       ') =    0.022507718843203
vgrowth('THRD_L                        ') =    0.022902623131178
vgrowth('THRS                          ') =    0.065408646954866
vgrowth('TK1_b                         ') =    0.000000000000000
vgrowth('TK1_f                         ') =    0.315995543847879
vgrowth('TK2_b                         ') =    0.139899720819193
vgrowth('TK2_f                         ') =    0.000000000000000
vgrowth('TK3_b                         ') =    0.176096823028686
vgrowth('TK3_f                         ') =    0.000001000000000
vgrowth('TPI_b                         ') =    0.000001000000000
vgrowth('TPI_f                         ') =    0.705443101416181
vgrowth('TYRTA_b                       ') =    0.010870447935451
vgrowth('TYRTA_f                       ') =    0.000000000000000
vgrowth('VALTA_b                       ') =    0.033358168473673
vgrowth('VALTA_f                       ') =    0.000000000000000
