# Supplementary material for: A Method to Constrain Genome-Scale Models with 13C Labeling Data
Source: PLoS Comput Biol. 2015 Sep 17;11(9):e1004363. doi: 10.1371/journal.pcbi.1004363 (PMC4574858; doi:10.1371/journal.pcbi.1004363)
Supplement: S1 Code — GAMS files, input files and expected outputs for the nine strains considered (wild type at 5, 6 and 7 hrs, pyk KO at 5, 6 and 7 hrs and pgi KO at 16, 21 and 23 hrs) for the data fits. (GZ) [file pcbi.1004363.s004.gz › GAMSfiles/pyk7h/hybridmets.txt]

/ 
'10fthf_c'
'12dgr_EC_c'
'12ppd_S_c'
'12ppd_S_e'
'13dpg_c'
'15dap_c'
'15dap_e'
'1pyr5c_c'
'23ddhb_c'
'23dhb_c'
'23dhba_c'
'23dhdp_c'
'23dhmb_c'
'23dhmp_c'
'23doguln_c'
'25aics_c'
'25dkglcn_c'
'25drapp_c'
'26dap_LL_c'
'26dap_M_c'
'26dap_M_e'
'2ahbut_c'
'2aobut_c'
'2cpr5p_c'
'2dda7p_c'
'2ddg6p_c'
'2ddglcn_c'
'2ddglcn_e'
'2dh3dgal6p_c'
'2dh3dgal_c'
'2dhglcn_c'
'2dhguln_c'
'2dhp_c'
'2dmmq8_c'
'2dmmql8_c'
'2dr1p_c'
'2dr5p_c'
'2h3oppan_c'
'2ippm_c'
'2kmb_c'
'2mahmp_c'
'2mcacn_c'
'2mcit_c'
'2me4p_c'
'2mecdp_c'
'2obut_c'
'2ohph_c'
'2ombzl_c'
'2omhmbl_c'
'2ommbl_c'
'2omph_c'
'2oph_c'
'2p4c2me_c'
'2pg_c'
'2pglyc_c'
'2shchc_c'
'34hpp_c'
'3c2hmp_c'
'3c3hmp_c'
'3c4mop_c'
'3dhguln_c'
'3dhgulnp_c'
'3dhq_c'
'3dhsk_c'
'3hcinnm_c'
'3hcinnm_e'
'3hmrsACP_c'
'3hpppn_c'
'3hpppn_e'
'3ig3p_c'
'3mob_c'
'3mop_c'
'3ophb_c'
'3pg_c'
'3php_c'
'3psme_c'
'4abut_c'
'4abut_e'
'4abutn_c'
'4abz_c'
'4adcho_c'
'4ahmmp_c'
'4ampm_c'
'4c2me_c'
'4h2opntn_c'
'4hba_c'
'4hbz_c'
'4hthr_c'
'4mhetz_c'
'4mop_c'
'4mpetz_c'
'4pasp_c'
'4per_c'
'4ppan_c'
'4ppcys_c'
'4r5au_c'
'5aizc_c'
'5aop_c'
'5aprbu_c'
'5apru_c'
'5caiz_c'
'5dglcn_c'
'5dh4dglc_c'
'5mdr1p_c'
'5mdru1p_c'
'5mta_c'
'5mthf_c'
'5mtr_c'
'5prdmbz_c'
'6hmhpt_c'
'6hmhptpp_c'
'6pgc_c'
'6pgl_c'
'8aonn_c'
'ACP_c'
'N1aspmd_c'
'TAC3_c'
'TKC2_c'
'aacald_c'
'aacoa_c'
'acACP_c'
'ac_c'
'ac_e'
'acac_c'
'acac_e'
'acald_c'
'acald_e'
'accoa_c'
'acg5p_c'
'acg5sa_c'
'acgam1p_c'
'acgam6p_c'
'acgam_e'
'acglu_c'
'acmana_c'
'acmana_e'
'acmanap_c'
'acnam_c'
'acnam_e'
'acon_T_c'
'aconm_c'
'acorn_c'
'acser_c'
'actACP_c'
'actp_c'
'ade_c'
'ade_e'
'adn_c'
'adn_e'
'adocbi_c'
'adocbip_c'
'adocbl_c'
'adp_c'
'adpglc_c'
'adphep_DD_c'
'adphep_LD_c'
'agdpcbi_c'
'agm_c'
'agpc_EC_c'
'agpe_EC_c'
'agpg_EC_c'
'ahcys_c'
'ahdt_c'
'aicar_c'
'air_c'
'akg_c'
'akg_e'
'ala_B_c'
'ala_D_c'
'ala_D_e'
'ala_L_c'
'ala_L_e'
'alaala_c'
'alac_S_c'
'alltn_c'
'alltn_e'
'alltt_c'
'altrn_c'
'amet_c'
'ametam_c'
'amob_c'
'amp_c'
'amp_e'
'anth_c'
'ap4a_c'
'ap5a_c'
'apg_EC_c'
'apoACP_c'
'aps_c'
'ara5p_c'
'arab_L_c'
'arab_L_e'
'arbt6p_c'
'arg_L_c'
'arg_L_e'
'argsuc_c'
'asn_L_c'
'asn_L_e'
'asp_L_c'
'asp_L_e'
'aspsa_c'
'atp_c'
'bbtcoa_c'
'betald_c'
'btcoa_c'
'btn_c'
'btnso_c'
'but_c'
'but_e'
'camp_c'
'cbasp_c'
'cbi_c'
'cbl1_c'
'cbl1_e'
'cbp_c'
'cdp_c'
'cdpdag_EC_c'
'cdpea_c'
'cechddd_c'
'cenchddd_c'
'chol_c'
'chol_e'
'chor_c'
'cinnm_c'
'cit_c'
'cit_e'
'citr_L_c'
'ckdo_c'
'clpn_EC_c'
'cmp_c'
'co2_c'
'co2_e'
'coa_c'
'cpppg3_c'
'crn_c'
'crn_e'
'crncoa_c'
'csn_c'
'csn_e'
'ctbt_c'
'ctbtcoa_c'
'ctp_c'
'cyan_c'
'cynt_c'
'cynt_e'
'cys_L_c'
'cys_L_e'
'cyst_L_c'
'cytd_c'
'cytd_e'
'dad_2_c'
'dad_2_e'
'dadp_c'
'damp_c'
'dann_c'
'datp_c'
'db4p_c'
'dcamp_c'
'dcdp_c'
'dcmp_c'
'dctp_c'
'dcyt_c'
'dcyt_e'
'ddcaACP_c'
'dgdp_c'
'dgmp_c'
'dgsn_c'
'dgsn_e'
'dgtp_c'
'dha_c'
'dha_e'
'dhap_c'
'dhcinnm_c'
'dhf_c'
'dhna_c'
'dhnpt_c'
'dhor_S_c'
'dhpmp_c'
'dhpppn_c'
'dhpt_c'
'dhptd_c'
'din_c'
'din_e'
'dkmpp_c'
'dmbzid_c'
'dmlz_c'
'dmpp_c'
'dms_c'
'dms_e'
'dmso_c'
'dmso_e'
'dnad_c'
'dpcoa_c'
'dscl_c'
'dtbt_c'
'dtdp4aaddg_c'
'dtdp4addg_c'
'dtdp4d6dg_c'
'dtdp4d6dm_c'
'dtdp_c'
'dtdpglu_c'
'dtdprmn_c'
'dtmp_c'
'dttp_c'
'dudp_c'
'dump_c'
'duri_c'
'duri_e'
'dutp_c'
'dxyl5p_c'
'dxyl_c'
'e4p_c'
'eca_EC_c'
'eig3p_c'
'enter_c'
'etha_c'
'etoh_c'
'etoh_e'
'f1p_c'
'f6p_c'
'fad_c'
'fadh2_c'
'fc1p_c'
'fcl_L_c'
'fdp_c'
'fe2_c'
'fe2_e'
'fgam_c'
'fmn_c'
'for_c'
'for_e'
'fpram_c'
'fprica_c'
'frdp_c'
'fru_c'
'fru_e'
'fruur_c'
'fuc1p_L_c'
'fuc1p_L_e'
'fuc_L_c'
'fuc_L_e'
'fum_c'
'fum_e'
'g1p_c'
'g3p_c'
'g3pc_c'
'g3pe_c'
'g3pg_c'
'g3pi_c'
'g3ps_c'
'g6p_c'
'g6p_e'
'gal1p_c'
'gal_c'
'gal_e'
'galct_D_c'
'galct_D_e'
'galctn_D_c'
'galctn_D_e'
'galt1p_c'
'galt_e'
'galur_c'
'galur_e'
'gam1p_c'
'gam6p_c'
'gam_e'
'gar_c'
'gbbtn_c'
'gbbtn_e'
'gcald_c'
'gdp_c'
'gdpddman_c'
'gdpfuc_c'
'gdpmann_c'
'gdpofuc_c'
'glc_D_c'
'glc_D_e'
'glcn_c'
'glcn_e'
'glcr_c'
'glcr_e'
'glcur_c'
'glcur_e'
'gln_L_c'
'gln_L_e'
'glu1sa_c'
'glu5p_c'
'glu5sa_c'
'glu_D_c'
'glu_L_c'
'glu_L_e'
'glucys_c'
'glutrna_c'
'glx_c'
'gly_c'
'gly_e'
'glyald_c'
'glyald_e'
'glyb_c'
'glyb_e'
'glyc3p_c'
'glyc3p_e'
'glyc_R_c'
'glyc_c'
'glyc_e'
'glyclt_c'
'glyclt_e'
'glycogen_c'
'gmhep17bp_c'
'gmhep1p_c'
'gmhep7p_c'
'gmp_c'
'gp4g_c'
'grdp_c'
'gsn_c'
'gsn_e'
'gthox_c'
'gthrd_c'
'gtp_c'
'gtspmd_c'
'gua_c'
'gua_e'
'h2_c'
'h2mb4p_c'
'h2o2_c'
'h2o_c'
'h2o_e'
'h2s_c'
'h_c'
'h_e'
'hco3_c'
'hcys_L_c'
'hdca_c'
'hdca_e'
'hdcea_c'
'hdeACP_c'
'hemeO_c'
'his_L_c'
'his_L_e'
'hisp_c'
'histd_c'
'hkndd_c'
'hkntd_c'
'hmbil_c'
'hmfurn_c'
'hom_L_c'
'hpyr_c'
'hqn_c'
'hxan_c'
'hxan_e'
'iasp_c'
'ichor_c'
'icit_c'
'idon_L_c'
'idon_L_e'
'idp_c'
'ile_L_c'
'ile_L_e'
'imacp_c'
'imp_c'
'indole_c'
'indole_e'
'inost_c'
'ins_c'
'ins_e'
'ipdp_c'
'itp_c'
'k_c'
'k_e'
'kdo2lipid4L_c'
'kdo2lipid4_c'
'kdo2lipid4p_c'
'kdo8p_c'
'kdo_c'
'kdolipid4_c'
'lac_D_c'
'lac_D_e'
'lac_L_c'
'lac_L_e'
'lald_L_c'
'lcts_c'
'lcts_e'
'leu_L_c'
'leu_L_e'
'lgt_S_c'
'lipa_c'
'lipa_cold_c'
'lipidA_c'
'lipidAds_c'
'lipidX_c'
'lps_EC_c'
'lys_L_c'
'lys_L_e'
'malACP_c'
'mal_L_c'
'mal_L_e'
'malcoa_c'
'malt6p_c'
'malt_c'
'malt_e'
'malthp_c'
'malthx_c'
'malthx_e'
'maltpt_c'
'maltpt_e'
'malttr_c'
'malttr_e'
'maltttr_c'
'maltttr_e'
'man1p_c'
'man6p_c'
'man6p_e'
'man_e'
'mana_c'
'melib_c'
'melib_e'
'met_D_c'
'met_D_e'
'met_L_c'
'met_L_e'
'methf_c'
'mi1p_D_c'
'micit_c'
'mlthf_c'
'mmcoa_R_c'
'mmcoa_S_c'
'mnl1p_c'
'mnl_e'
'mql8_c'
'mqn8_c'
'mthgxl_c'
'myrsACP_c'
'n8aspmd_c'
'na1_c'
'na1_e'
'nac_c'
'nac_e'
'nad_c'
'nad_e'
'nadh_c'
'nadp_c'
'nadph_c'
'ncam_c'
'nh4_c'
'nh4_e'
'nicrnt_c'
'nmn_c'
'nmn_e'
'no2_c'
'no2_e'
'no3_c'
'no3_e'
'o2_c'
'o2_e'
'o2s_c'
'oaa_c'
'ocdca_c'
'ocdca_e'
'ocdcea_c'
'octdp_c'
'octeACP_c'
'ohpb_c'
'op4en_c'
'orn_c'
'orn_e'
'orot5p_c'
'orot_c'
'pa_EC_c'
'pac_c'
'pacald_c'
'palmACP_c'
'pan4p_c'
'pant_R_c'
'pap_c'
'paps_c'
'pc_EC_c'
'pdx5p_c'
'pe_EC_c'
'peamn_c'
'pep_c'
'peptido_EC_c'
'pg_EC_c'
'pgp_EC_c'
'phaccoa_c'
'phe_L_c'
'phe_L_e'
'pheme_c'
'phom_c'
'phpyr_c'
'phthr_c'
'pi_c'
'pi_e'
'pmcoa_c'
'pnto_R_c'
'pnto_R_e'
'ppa_c'
'ppap_c'
'ppbng_c'
'ppcoa_c'
'pphn_c'
'ppi_c'
'ppp9_c'
'pppg9_c'
'pppi_c'
'pppn_c'
'pppn_e'
'pram_c'
'pran_c'
'prbamp_c'
'prbatp_c'
'prfp_c'
'prlp_c'
'pro_L_c'
'pro_L_e'
'prpp_c'
'ps_EC_c'
'pser_L_c'
'ptrc_c'
'ptrc_e'
'pyam5p_c'
'pydam_c'
'pydx5p_c'
'pydx_c'
'pydxn_c'
'pyr_c'
'pyr_e'
'q8_c'
'q8h2_c'
'quln_c'
'r1p_c'
'r5p_c'
'rbl_L_c'
'rdmbzi_c'
'rhcys_c'
'rib_D_c'
'rib_D_e'
'ribflv_c'
'rml1p_c'
'rml_c'
'rmn_c'
'rmn_e'
'ru5p_D_c'
'ru5p_L_c'
's7p_c'
'sbt6p_c'
'sbt_D_e'
'sbzcoa_c'
'scl_c'
'seln_c'
'selnp_c'
'ser_D_c'
'ser_D_e'
'ser_L_c'
'ser_L_e'
'seramp_c'
'sheme_c'
'skm5p_c'
'skm_c'
'sl26da_c'
'sl2a6o_c'
'so3_c'
'so4_c'
'so4_e'
'spmd_c'
'spmd_e'
'ssaltpp_c'
'suc6p_c'
'sucarg_c'
'sucbz_c'
'succ_c'
'succ_e'
'succoa_c'
'sucglu_c'
'sucgsa_c'
'suchms_c'
'sucorn_c'
'sucr_e'
'sucsal_c'
'tag6p_D_c'
'tagdp_D_c'
'tagur_c'
'tartr_L_c'
'tartr_L_e'
'taur_c'
'taur_e'
'tcynt_c'
'tdeACP_c'
'thdp_c'
'thf_c'
'thm_c'
'thm_e'
'thmmp_c'
'thmpp_c'
'thr_L_c'
'thr_L_e'
'thym_c'
'thymd_c'
'thymd_e'
'tma_c'
'tma_e'
'tmao_c'
'tmao_e'
'trdox_c'
'trdrd_c'
'tre6p_c'
'tre_c'
'tre_e'
'trnaglu_c'
'trp_L_c'
'trp_L_e'
'tsul_c'
'tsul_e'
'ttdca_c'
'ttdca_e'
'ttdcea_c'
'tyr_L_c'
'tyr_L_e'
'u23ga_c'
'u3aga_c'
'u3hga_c'
'uaagmda_c'
'uaccg_c'
'uacgam_c'
'uacmam_c'
'uacmamu_c'
'uagmda_c'
'uama_c'
'uamag_c'
'uamr_c'
'udcpdp_c'
'udcpp_c'
'udp_c'
'udpg_c'
'udpgal_c'
'udpgalfur_c'
'udpglcur_c'
'ugmd_c'
'ugmda_c'
'ump_c'
'unaga_c'
'unagamu_c'
'unagamuf_c'
'uppg3_c'
'ura_c'
'ura_e'
'urdglyc_c'
'urea_c'
'urea_e'
'uri_c'
'uri_e'
'utp_c'
'val_L_c'
'val_L_e'
'xan_c'
'xan_e'
'xmp_c'
'xtsn_c'
'xtsn_e'
'xu5p_D_c'
'xu5p_L_c'
'xyl_D_c'
'xyl_D_e'
'xylu_D_c'
/ 
