# Supplementary material for: A Method to Constrain Genome-Scale Models with 13C Labeling Data
Source: PLoS Comput Biol. 2015 Sep 17;11(9):e1004363. doi: 10.1371/journal.pcbi.1004363 (PMC4574858; doi:10.1371/journal.pcbi.1004363)
Supplement: S1 Code — GAMS files, input files and expected outputs for the nine strains considered (wild type at 5, 6 and 7 hrs, pyk KO at 5, 6 and 7 hrs and pgi KO at 16, 21 and 23 hrs) for the data fits. (GZ) [file pcbi.1004363.s004.gz › GAMSfiles/pyk7h/labelcomp.txt]

labelcomp('3pg	0 ') = 0.64388
labelcomp('3pg	1 ') = 0.15136
labelcomp('3pg	2 ') = 0.03958
labelcomp('3pg	3 ') = 0.16518
labelcomp('3pg	4 ') = 0.29647
labelcomp('3pg	5 ') = 0.51663
labelcomp('3pg	6 ') = 0.71822
labelcomp('3pg	7 ') = 0.17616
labelcomp('3pg	8 ') = 0.13299
labelcomp('3pg	9 ') = 0.43674
labelcomp('3pg	10 ') = 0.50994
labelcomp('3pg	11 ') = 0.41152
labelcomp('3pg	12 ') = 0.38426
labelcomp('dhap	0 ') = 0.62505
labelcomp('dhap	1 ') = 0.16912
labelcomp('dhap	2 ') = 0.03767
labelcomp('dhap	3 ') = 0.16817
labelcomp('dhap	4 ') = 0.96401
labelcomp('dhap	5 ') = 0.31573
labelcomp('dhap	6 ') = 0.48203
labelcomp('dhap	7 ') = 0.84745
labelcomp('dhap	8 ') = 0.23208
labelcomp('dhap	9 ') = 0.64042
labelcomp('dhap	10 ') = 0.89767
labelcomp('dhap	11 ') = 0.50495
labelcomp('dhap	12 ') = 0.75356
labelcomp('fdp	0 ') = 0.38668
labelcomp('fdp	1 ') = 0.24117
labelcomp('fdp	2 ') = 0.07806
labelcomp('fdp	3 ') = 0.17299
labelcomp('fdp	4 ') = 0.05494
labelcomp('fdp	5 ') = 0.01362
labelcomp('fdp	6 ') = 0.05254
labelcomp('fdp	7 ') = 0.68964
labelcomp('fdp	8 ') = 0.32087
labelcomp('fdp	9 ') = 0.66049
labelcomp('fdp	10 ') = 0.19477
labelcomp('fdp	11 ') = 0.36787
labelcomp('fdp	12 ') = 0.07772
labelcomp('mal-L	0 ') = 0.48546
labelcomp('mal-L	1 ') = 0.25616
labelcomp('mal-L	2 ') = 0.10424
labelcomp('mal-L	3 ') = 0.11760
labelcomp('mal-L	4 ') = 0.03653
labelcomp('mal-L	5 ') = 0.41327
labelcomp('mal-L	6 ') = 0.40591
labelcomp('mal-L	7 ') = 0.06473
labelcomp('mal-L	8 ') = 0.12049
labelcomp('mal-L	9 ') = 0.55355
labelcomp('mal-L	10 ') = 0.19438
labelcomp('mal-L	11 ') = 0.36339
labelcomp('mal-L	12 ') = 0.99592
labelcomp('pep	0 ') = 0.64011
labelcomp('pep	1 ') = 0.15518
labelcomp('pep	2 ') = 0.04278
labelcomp('pep	3 ') = 0.16194
labelcomp('pep	4 ') = 0.34259
labelcomp('pep	5 ') = 0.55255
labelcomp('pep	6 ') = 0.03610
labelcomp('pep	7 ') = 0.30925
labelcomp('pep	8 ') = 0.58689
labelcomp('pep	9 ') = 0.44291
labelcomp('pep	10 ') = 0.76978
labelcomp('pep	11 ') = 0.28804
labelcomp('pep	12 ') = 0.19455
labelcomp('pyr	0 ') = 0.63455
labelcomp('pyr	1 ') = 0.16081
labelcomp('pyr	2 ') = 0.04749
labelcomp('pyr	3 ') = 0.15715
labelcomp('pyr	4 ') = 0.80436
labelcomp('pyr	5 ') = 0.48354
labelcomp('pyr	6 ') = 0.04039
labelcomp('pyr	7 ') = 0.63563
labelcomp('pyr	8 ') = 0.95769
labelcomp('pyr	9 ') = 0.33897
labelcomp('pyr	10 ') = 0.34272
labelcomp('pyr	11 ') = 0.55280
labelcomp('pyr	12 ') = 0.46235
labelcomp('r5p	0 ') = 0.47233
labelcomp('r5p	1 ') = 0.19116
labelcomp('r5p	2 ') = 0.13022
labelcomp('r5p	3 ') = 0.11889
labelcomp('r5p	4 ') = 0.03658
labelcomp('r5p	5 ') = 0.05082
labelcomp('r5p	6 ') = 0.19605
labelcomp('r5p	7 ') = 0.70377
labelcomp('r5p	8 ') = 0.01422
labelcomp('r5p	9 ') = 0.91334
labelcomp('r5p	10 ') = 0.04902
labelcomp('r5p	11 ') = 0.26105
labelcomp('r5p	12 ') = 0.65183
labelcomp('ru5p-D	0 ') = 0.47233
labelcomp('ru5p-D	1 ') = 0.19116
labelcomp('ru5p-D	2 ') = 0.13022
labelcomp('ru5p-D	3 ') = 0.11889
labelcomp('ru5p-D	4 ') = 0.03658
labelcomp('ru5p-D	5 ') = 0.05082
labelcomp('ru5p-D	6 ') = 0.13497
labelcomp('ru5p-D	7 ') = 0.13264
labelcomp('ru5p-D	8 ') = 0.50473
labelcomp('ru5p-D	9 ') = 0.67928
labelcomp('ru5p-D	10 ') = 0.17808
labelcomp('ru5p-D	11 ') = 0.22459
labelcomp('ru5p-D	12 ') = 0.09334
labelcomp('s7p	0 ') = 0.28337
labelcomp('s7p	1 ') = 0.24170
labelcomp('s7p	2 ') = 0.16652
labelcomp('s7p	3 ') = 0.14479
labelcomp('s7p	4 ') = 0.08395
labelcomp('s7p	5 ') = 0.05029
labelcomp('s7p	6 ') = 0.01918
labelcomp('s7p	7 ') = 0.01020
labelcomp('s7p	8 ') = 0.64063
labelcomp('s7p	9 ') = 0.05981
labelcomp('s7p	10 ') = 0.00867
labelcomp('s7p	11 ') = 0.34421
labelcomp('s7p	12 ') = 0.40221
