# Supplementary material for: A Method to Constrain Genome-Scale Models with 13C Labeling Data
Source: PLoS Comput Biol. 2015 Sep 17;11(9):e1004363. doi: 10.1371/journal.pcbi.1004363 (PMC4574858; doi:10.1371/journal.pcbi.1004363)
Supplement: S1 Code — GAMS files, input files and expected outputs for the nine strains considered (wild type at 5, 6 and 7 hrs, pyk KO at 5, 6 and 7 hrs and pgi KO at 16, 21 and 23 hrs) for the data fits. (GZ) [file pcbi.1004363.s004.gz › GAMSfiles/pyk7h/condensation_rxns_eqns.txt]

eqn_condensation_rxn_1at2..f('accoa_c_1oaa_c_1','2') =e= f('accoa_c_1','1')*f('oaa_c_1','1')
eqn_condensation_rxn_1at1..f('accoa_c_1oaa_c_1','1') =e= f('accoa_c_1','0')*f('oaa_c_1','1')+f('accoa_c_1','1')*f('oaa_c_1','0')
eqn_condensation_rxn_1at0..f('accoa_c_1oaa_c_1','0') =e= f('accoa_c_1','0')*f('oaa_c_1','0')
eqn_condensation_rxn_2at3..f('accoa_c_1oaa_c_1_2','3') =e= f('accoa_c_1','1')*f('oaa_c_1_2','2')
eqn_condensation_rxn_2at2..f('accoa_c_1oaa_c_1_2','2') =e= f('accoa_c_1','0')*f('oaa_c_1_2','2')+f('accoa_c_1','1')*f('oaa_c_1_2','1')
eqn_condensation_rxn_2at1..f('accoa_c_1oaa_c_1_2','1') =e= f('accoa_c_1','0')*f('oaa_c_1_2','1')+f('accoa_c_1','1')*f('oaa_c_1_2','0')
eqn_condensation_rxn_2at0..f('accoa_c_1oaa_c_1_2','0') =e= f('accoa_c_1','0')*f('oaa_c_1_2','0')
eqn_condensation_rxn_3at2..f('accoa_c_1oaa_c_2','2') =e= f('accoa_c_1','1')*f('oaa_c_2','1')
eqn_condensation_rxn_3at0..f('accoa_c_1oaa_c_2','0') =e= f('accoa_c_1','0')*f('oaa_c_2','0')
eqn_condensation_rxn_3at1..f('accoa_c_1oaa_c_2','1') =e= f('accoa_c_1','0')*f('oaa_c_2','1')+f('accoa_c_1','1')*f('oaa_c_2','0')
eqn_condensation_rxn_4at3..f('accoa_c_1oaa_c_2_3','3') =e= f('accoa_c_1','1')*f('oaa_c_2_3','2')
eqn_condensation_rxn_4at2..f('accoa_c_1oaa_c_2_3','2') =e= f('accoa_c_1','0')*f('oaa_c_2_3','2')+f('accoa_c_1','1')*f('oaa_c_2_3','1')
eqn_condensation_rxn_4at1..f('accoa_c_1oaa_c_2_3','1') =e= f('accoa_c_1','0')*f('oaa_c_2_3','1')+f('accoa_c_1','1')*f('oaa_c_2_3','0')
eqn_condensation_rxn_4at0..f('accoa_c_1oaa_c_2_3','0') =e= f('accoa_c_1','0')*f('oaa_c_2_3','0')
eqn_condensation_rxn_5at2..f('accoa_c_1oaa_c_3','2') =e= f('accoa_c_1','1')*f('oaa_c_3','1')
eqn_condensation_rxn_5at1..f('accoa_c_1oaa_c_3','1') =e= f('accoa_c_1','0')*f('oaa_c_3','1')+f('accoa_c_1','1')*f('oaa_c_3','0')
eqn_condensation_rxn_5at0..f('accoa_c_1oaa_c_3','0') =e= f('accoa_c_1','0')*f('oaa_c_3','0')
eqn_condensation_rxn_6at0..f('accoa_c_1_2oaa_c_1','0') =e= f('accoa_c_1_2','0')*f('oaa_c_1','0')
eqn_condensation_rxn_6at1..f('accoa_c_1_2oaa_c_1','1') =e= f('accoa_c_1_2','0')*f('oaa_c_1','1')+f('accoa_c_1_2','1')*f('oaa_c_1','0')
eqn_condensation_rxn_6at2..f('accoa_c_1_2oaa_c_1','2') =e= f('accoa_c_1_2','1')*f('oaa_c_1','1')+f('accoa_c_1_2','2')*f('oaa_c_1','0')
eqn_condensation_rxn_6at3..f('accoa_c_1_2oaa_c_1','3') =e= f('accoa_c_1_2','2')*f('oaa_c_1','1')
eqn_condensation_rxn_7at4..f('accoa_c_1_2oaa_c_1_2','4') =e= f('accoa_c_1_2','2')*f('oaa_c_1_2','2')
eqn_condensation_rxn_7at0..f('accoa_c_1_2oaa_c_1_2','0') =e= f('accoa_c_1_2','0')*f('oaa_c_1_2','0')
eqn_condensation_rxn_7at1..f('accoa_c_1_2oaa_c_1_2','1') =e= f('accoa_c_1_2','0')*f('oaa_c_1_2','1')+f('accoa_c_1_2','1')*f('oaa_c_1_2','0')
eqn_condensation_rxn_7at2..f('accoa_c_1_2oaa_c_1_2','2') =e= f('accoa_c_1_2','0')*f('oaa_c_1_2','2')+f('accoa_c_1_2','1')*f('oaa_c_1_2','1')+f('accoa_c_1_2','2')*f('oaa_c_1_2','0')
eqn_condensation_rxn_7at3..f('accoa_c_1_2oaa_c_1_2','3') =e= f('accoa_c_1_2','1')*f('oaa_c_1_2','2')+f('accoa_c_1_2','2')*f('oaa_c_1_2','1')
eqn_condensation_rxn_8at1..f('accoa_c_1_2oaa_c_2','1') =e= f('accoa_c_1_2','0')*f('oaa_c_2','1')+f('accoa_c_1_2','1')*f('oaa_c_2','0')
eqn_condensation_rxn_8at0..f('accoa_c_1_2oaa_c_2','0') =e= f('accoa_c_1_2','0')*f('oaa_c_2','0')
eqn_condensation_rxn_8at3..f('accoa_c_1_2oaa_c_2','3') =e= f('accoa_c_1_2','2')*f('oaa_c_2','1')
eqn_condensation_rxn_8at2..f('accoa_c_1_2oaa_c_2','2') =e= f('accoa_c_1_2','1')*f('oaa_c_2','1')+f('accoa_c_1_2','2')*f('oaa_c_2','0')
eqn_condensation_rxn_9at0..f('accoa_c_1_2oaa_c_2_3','0') =e= f('accoa_c_1_2','0')*f('oaa_c_2_3','0')
eqn_condensation_rxn_9at1..f('accoa_c_1_2oaa_c_2_3','1') =e= f('accoa_c_1_2','0')*f('oaa_c_2_3','1')+f('accoa_c_1_2','1')*f('oaa_c_2_3','0')
eqn_condensation_rxn_9at2..f('accoa_c_1_2oaa_c_2_3','2') =e= f('accoa_c_1_2','0')*f('oaa_c_2_3','2')+f('accoa_c_1_2','1')*f('oaa_c_2_3','1')+f('accoa_c_1_2','2')*f('oaa_c_2_3','0')
eqn_condensation_rxn_9at3..f('accoa_c_1_2oaa_c_2_3','3') =e= f('accoa_c_1_2','1')*f('oaa_c_2_3','2')+f('accoa_c_1_2','2')*f('oaa_c_2_3','1')
eqn_condensation_rxn_9at4..f('accoa_c_1_2oaa_c_2_3','4') =e= f('accoa_c_1_2','2')*f('oaa_c_2_3','2')
eqn_condensation_rxn_10at0..f('accoa_c_1_2oaa_c_3','0') =e= f('accoa_c_1_2','0')*f('oaa_c_3','0')
eqn_condensation_rxn_10at1..f('accoa_c_1_2oaa_c_3','1') =e= f('accoa_c_1_2','0')*f('oaa_c_3','1')+f('accoa_c_1_2','1')*f('oaa_c_3','0')
eqn_condensation_rxn_10at2..f('accoa_c_1_2oaa_c_3','2') =e= f('accoa_c_1_2','1')*f('oaa_c_3','1')+f('accoa_c_1_2','2')*f('oaa_c_3','0')
eqn_condensation_rxn_10at3..f('accoa_c_1_2oaa_c_3','3') =e= f('accoa_c_1_2','2')*f('oaa_c_3','1')
eqn_condensation_rxn_11at2..f('accoa_c_2oaa_c_1','2') =e= f('accoa_c_2','1')*f('oaa_c_1','1')
eqn_condensation_rxn_11at0..f('accoa_c_2oaa_c_1','0') =e= f('accoa_c_2','0')*f('oaa_c_1','0')
eqn_condensation_rxn_11at1..f('accoa_c_2oaa_c_1','1') =e= f('accoa_c_2','0')*f('oaa_c_1','1')+f('accoa_c_2','1')*f('oaa_c_1','0')
eqn_condensation_rxn_12at2..f('accoa_c_2oaa_c_1_2','2') =e= f('accoa_c_2','0')*f('oaa_c_1_2','2')+f('accoa_c_2','1')*f('oaa_c_1_2','1')
eqn_condensation_rxn_12at3..f('accoa_c_2oaa_c_1_2','3') =e= f('accoa_c_2','1')*f('oaa_c_1_2','2')
eqn_condensation_rxn_12at0..f('accoa_c_2oaa_c_1_2','0') =e= f('accoa_c_2','0')*f('oaa_c_1_2','0')
eqn_condensation_rxn_12at1..f('accoa_c_2oaa_c_1_2','1') =e= f('accoa_c_2','0')*f('oaa_c_1_2','1')+f('accoa_c_2','1')*f('oaa_c_1_2','0')
eqn_condensation_rxn_13at2..f('accoa_c_2oaa_c_2','2') =e= f('accoa_c_2','1')*f('oaa_c_2','1')
eqn_condensation_rxn_13at1..f('accoa_c_2oaa_c_2','1') =e= f('accoa_c_2','0')*f('oaa_c_2','1')+f('accoa_c_2','1')*f('oaa_c_2','0')
eqn_condensation_rxn_13at0..f('accoa_c_2oaa_c_2','0') =e= f('accoa_c_2','0')*f('oaa_c_2','0')
eqn_condensation_rxn_14at2..f('accoa_c_2oaa_c_2_3','2') =e= f('accoa_c_2','0')*f('oaa_c_2_3','2')+f('accoa_c_2','1')*f('oaa_c_2_3','1')
eqn_condensation_rxn_14at3..f('accoa_c_2oaa_c_2_3','3') =e= f('accoa_c_2','1')*f('oaa_c_2_3','2')
eqn_condensation_rxn_14at0..f('accoa_c_2oaa_c_2_3','0') =e= f('accoa_c_2','0')*f('oaa_c_2_3','0')
eqn_condensation_rxn_14at1..f('accoa_c_2oaa_c_2_3','1') =e= f('accoa_c_2','0')*f('oaa_c_2_3','1')+f('accoa_c_2','1')*f('oaa_c_2_3','0')
eqn_condensation_rxn_15at2..f('accoa_c_2oaa_c_3','2') =e= f('accoa_c_2','1')*f('oaa_c_3','1')
eqn_condensation_rxn_15at0..f('accoa_c_2oaa_c_3','0') =e= f('accoa_c_2','0')*f('oaa_c_3','0')
eqn_condensation_rxn_15at1..f('accoa_c_2oaa_c_3','1') =e= f('accoa_c_2','0')*f('oaa_c_3','1')+f('accoa_c_2','1')*f('oaa_c_3','0')
eqn_condensation_rxn_16at5..f('dhap_c_1_2_3g3p_c_1_2_3','5') =e= f('dhap_c_1_2_3','2')*f('g3p_c_1_2_3','3')+f('dhap_c_1_2_3','3')*f('g3p_c_1_2_3','2')
eqn_condensation_rxn_16at4..f('dhap_c_1_2_3g3p_c_1_2_3','4') =e= f('dhap_c_1_2_3','1')*f('g3p_c_1_2_3','3')+f('dhap_c_1_2_3','2')*f('g3p_c_1_2_3','2')+f('dhap_c_1_2_3','3')*f('g3p_c_1_2_3','1')
eqn_condensation_rxn_16at6..f('dhap_c_1_2_3g3p_c_1_2_3','6') =e= f('dhap_c_1_2_3','3')*f('g3p_c_1_2_3','3')
eqn_condensation_rxn_16at1..f('dhap_c_1_2_3g3p_c_1_2_3','1') =e= f('dhap_c_1_2_3','0')*f('g3p_c_1_2_3','1')+f('dhap_c_1_2_3','1')*f('g3p_c_1_2_3','0')
eqn_condensation_rxn_16at0..f('dhap_c_1_2_3g3p_c_1_2_3','0') =e= f('dhap_c_1_2_3','0')*f('g3p_c_1_2_3','0')
eqn_condensation_rxn_16at3..f('dhap_c_1_2_3g3p_c_1_2_3','3') =e= f('dhap_c_1_2_3','0')*f('g3p_c_1_2_3','3')+f('dhap_c_1_2_3','1')*f('g3p_c_1_2_3','2')+f('dhap_c_1_2_3','2')*f('g3p_c_1_2_3','1')+f('dhap_c_1_2_3','3')*f('g3p_c_1_2_3','0')
eqn_condensation_rxn_16at2..f('dhap_c_1_2_3g3p_c_1_2_3','2') =e= f('dhap_c_1_2_3','0')*f('g3p_c_1_2_3','2')+f('dhap_c_1_2_3','1')*f('g3p_c_1_2_3','1')+f('dhap_c_1_2_3','2')*f('g3p_c_1_2_3','0')
eqn_condensation_rxn_17at2..f('accoa_c_1glx_c_1','2') =e= f('accoa_c_1','1')*f('glx_c_1','1')
eqn_condensation_rxn_17at1..f('accoa_c_1glx_c_1','1') =e= f('accoa_c_1','0')*f('glx_c_1','1')+f('accoa_c_1','1')*f('glx_c_1','0')
eqn_condensation_rxn_17at0..f('accoa_c_1glx_c_1','0') =e= f('accoa_c_1','0')*f('glx_c_1','0')
eqn_condensation_rxn_18at2..f('accoa_c_1glx_c_1_2','2') =e= f('accoa_c_1','0')*f('glx_c_1_2','2')+f('accoa_c_1','1')*f('glx_c_1_2','1')
eqn_condensation_rxn_18at3..f('accoa_c_1glx_c_1_2','3') =e= f('accoa_c_1','1')*f('glx_c_1_2','2')
eqn_condensation_rxn_18at0..f('accoa_c_1glx_c_1_2','0') =e= f('accoa_c_1','0')*f('glx_c_1_2','0')
eqn_condensation_rxn_18at1..f('accoa_c_1glx_c_1_2','1') =e= f('accoa_c_1','0')*f('glx_c_1_2','1')+f('accoa_c_1','1')*f('glx_c_1_2','0')
eqn_condensation_rxn_19at0..f('accoa_c_1glx_c_2','0') =e= f('accoa_c_1','0')*f('glx_c_2','0')
eqn_condensation_rxn_19at1..f('accoa_c_1glx_c_2','1') =e= f('accoa_c_1','0')*f('glx_c_2','1')+f('accoa_c_1','1')*f('glx_c_2','0')
eqn_condensation_rxn_19at2..f('accoa_c_1glx_c_2','2') =e= f('accoa_c_1','1')*f('glx_c_2','1')
eqn_condensation_rxn_20at0..f('accoa_c_1_2glx_c_1','0') =e= f('accoa_c_1_2','0')*f('glx_c_1','0')
eqn_condensation_rxn_20at1..f('accoa_c_1_2glx_c_1','1') =e= f('accoa_c_1_2','0')*f('glx_c_1','1')+f('accoa_c_1_2','1')*f('glx_c_1','0')
eqn_condensation_rxn_20at2..f('accoa_c_1_2glx_c_1','2') =e= f('accoa_c_1_2','1')*f('glx_c_1','1')+f('accoa_c_1_2','2')*f('glx_c_1','0')
eqn_condensation_rxn_20at3..f('accoa_c_1_2glx_c_1','3') =e= f('accoa_c_1_2','2')*f('glx_c_1','1')
eqn_condensation_rxn_21at1..f('accoa_c_1_2glx_c_1_2','1') =e= f('accoa_c_1_2','0')*f('glx_c_1_2','1')+f('accoa_c_1_2','1')*f('glx_c_1_2','0')
eqn_condensation_rxn_21at0..f('accoa_c_1_2glx_c_1_2','0') =e= f('accoa_c_1_2','0')*f('glx_c_1_2','0')
eqn_condensation_rxn_21at3..f('accoa_c_1_2glx_c_1_2','3') =e= f('accoa_c_1_2','1')*f('glx_c_1_2','2')+f('accoa_c_1_2','2')*f('glx_c_1_2','1')
eqn_condensation_rxn_21at2..f('accoa_c_1_2glx_c_1_2','2') =e= f('accoa_c_1_2','0')*f('glx_c_1_2','2')+f('accoa_c_1_2','1')*f('glx_c_1_2','1')+f('accoa_c_1_2','2')*f('glx_c_1_2','0')
eqn_condensation_rxn_21at4..f('accoa_c_1_2glx_c_1_2','4') =e= f('accoa_c_1_2','2')*f('glx_c_1_2','2')
eqn_condensation_rxn_22at3..f('accoa_c_1_2glx_c_2','3') =e= f('accoa_c_1_2','2')*f('glx_c_2','1')
eqn_condensation_rxn_22at2..f('accoa_c_1_2glx_c_2','2') =e= f('accoa_c_1_2','1')*f('glx_c_2','1')+f('accoa_c_1_2','2')*f('glx_c_2','0')
eqn_condensation_rxn_22at1..f('accoa_c_1_2glx_c_2','1') =e= f('accoa_c_1_2','0')*f('glx_c_2','1')+f('accoa_c_1_2','1')*f('glx_c_2','0')
eqn_condensation_rxn_22at0..f('accoa_c_1_2glx_c_2','0') =e= f('accoa_c_1_2','0')*f('glx_c_2','0')
eqn_condensation_rxn_23at0..f('accoa_c_2glx_c_1','0') =e= f('accoa_c_2','0')*f('glx_c_1','0')
eqn_condensation_rxn_23at1..f('accoa_c_2glx_c_1','1') =e= f('accoa_c_2','0')*f('glx_c_1','1')+f('accoa_c_2','1')*f('glx_c_1','0')
eqn_condensation_rxn_23at2..f('accoa_c_2glx_c_1','2') =e= f('accoa_c_2','1')*f('glx_c_1','1')
eqn_condensation_rxn_24at1..f('accoa_c_2glx_c_1_2','1') =e= f('accoa_c_2','0')*f('glx_c_1_2','1')+f('accoa_c_2','1')*f('glx_c_1_2','0')
eqn_condensation_rxn_24at0..f('accoa_c_2glx_c_1_2','0') =e= f('accoa_c_2','0')*f('glx_c_1_2','0')
eqn_condensation_rxn_24at3..f('accoa_c_2glx_c_1_2','3') =e= f('accoa_c_2','1')*f('glx_c_1_2','2')
eqn_condensation_rxn_24at2..f('accoa_c_2glx_c_1_2','2') =e= f('accoa_c_2','0')*f('glx_c_1_2','2')+f('accoa_c_2','1')*f('glx_c_1_2','1')
eqn_condensation_rxn_25at2..f('accoa_c_2glx_c_2','2') =e= f('accoa_c_2','1')*f('glx_c_2','1')
eqn_condensation_rxn_25at1..f('accoa_c_2glx_c_2','1') =e= f('accoa_c_2','0')*f('glx_c_2','1')+f('accoa_c_2','1')*f('glx_c_2','0')
eqn_condensation_rxn_25at0..f('accoa_c_2glx_c_2','0') =e= f('accoa_c_2','0')*f('glx_c_2','0')
eqn_condensation_rxn_26at0..f('co2_c_1pep_c_1','0') =e= f('co2_c_1','0')*f('pep_c_1','0')
eqn_condensation_rxn_26at1..f('co2_c_1pep_c_1','1') =e= f('co2_c_1','0')*f('pep_c_1','1')+f('co2_c_1','1')*f('pep_c_1','0')
eqn_condensation_rxn_26at2..f('co2_c_1pep_c_1','2') =e= f('co2_c_1','1')*f('pep_c_1','1')
eqn_condensation_rxn_27at1..f('co2_c_1pep_c_1_2','1') =e= f('co2_c_1','0')*f('pep_c_1_2','1')+f('co2_c_1','1')*f('pep_c_1_2','0')
eqn_condensation_rxn_27at0..f('co2_c_1pep_c_1_2','0') =e= f('co2_c_1','0')*f('pep_c_1_2','0')
eqn_condensation_rxn_27at3..f('co2_c_1pep_c_1_2','3') =e= f('co2_c_1','1')*f('pep_c_1_2','2')
eqn_condensation_rxn_27at2..f('co2_c_1pep_c_1_2','2') =e= f('co2_c_1','0')*f('pep_c_1_2','2')+f('co2_c_1','1')*f('pep_c_1_2','1')
eqn_condensation_rxn_28at1..f('co2_c_1pep_c_1_2_3','1') =e= f('co2_c_1','0')*f('pep_c_1_2_3','1')+f('co2_c_1','1')*f('pep_c_1_2_3','0')
eqn_condensation_rxn_28at0..f('co2_c_1pep_c_1_2_3','0') =e= f('co2_c_1','0')*f('pep_c_1_2_3','0')
eqn_condensation_rxn_28at3..f('co2_c_1pep_c_1_2_3','3') =e= f('co2_c_1','0')*f('pep_c_1_2_3','3')+f('co2_c_1','1')*f('pep_c_1_2_3','2')
eqn_condensation_rxn_28at2..f('co2_c_1pep_c_1_2_3','2') =e= f('co2_c_1','0')*f('pep_c_1_2_3','2')+f('co2_c_1','1')*f('pep_c_1_2_3','1')
eqn_condensation_rxn_28at4..f('co2_c_1pep_c_1_2_3','4') =e= f('co2_c_1','1')*f('pep_c_1_2_3','3')
eqn_condensation_rxn_29at0..f('co2_c_1pep_c_1_3','0') =e= f('co2_c_1','0')*f('pep_c_1_3','0')
eqn_condensation_rxn_29at1..f('co2_c_1pep_c_1_3','1') =e= f('co2_c_1','0')*f('pep_c_1_3','1')+f('co2_c_1','1')*f('pep_c_1_3','0')
eqn_condensation_rxn_29at2..f('co2_c_1pep_c_1_3','2') =e= f('co2_c_1','0')*f('pep_c_1_3','2')+f('co2_c_1','1')*f('pep_c_1_3','1')
eqn_condensation_rxn_29at3..f('co2_c_1pep_c_1_3','3') =e= f('co2_c_1','1')*f('pep_c_1_3','2')
eqn_condensation_rxn_30at2..f('co2_c_1pep_c_2','2') =e= f('co2_c_1','1')*f('pep_c_2','1')
eqn_condensation_rxn_30at1..f('co2_c_1pep_c_2','1') =e= f('co2_c_1','0')*f('pep_c_2','1')+f('co2_c_1','1')*f('pep_c_2','0')
eqn_condensation_rxn_30at0..f('co2_c_1pep_c_2','0') =e= f('co2_c_1','0')*f('pep_c_2','0')
eqn_condensation_rxn_31at3..f('co2_c_1pep_c_2_3','3') =e= f('co2_c_1','1')*f('pep_c_2_3','2')
eqn_condensation_rxn_31at2..f('co2_c_1pep_c_2_3','2') =e= f('co2_c_1','0')*f('pep_c_2_3','2')+f('co2_c_1','1')*f('pep_c_2_3','1')
eqn_condensation_rxn_31at1..f('co2_c_1pep_c_2_3','1') =e= f('co2_c_1','0')*f('pep_c_2_3','1')+f('co2_c_1','1')*f('pep_c_2_3','0')
eqn_condensation_rxn_31at0..f('co2_c_1pep_c_2_3','0') =e= f('co2_c_1','0')*f('pep_c_2_3','0')
eqn_condensation_rxn_32at2..f('co2_c_1pep_c_3','2') =e= f('co2_c_1','1')*f('pep_c_3','1')
eqn_condensation_rxn_32at0..f('co2_c_1pep_c_3','0') =e= f('co2_c_1','0')*f('pep_c_3','0')
eqn_condensation_rxn_32at1..f('co2_c_1pep_c_3','1') =e= f('co2_c_1','0')*f('pep_c_3','1')+f('co2_c_1','1')*f('pep_c_3','0')
eqn_condensation_rxn_33at6..f('TAC3_c_1_2_3g3p_c_1_2_3','6') =e= f('TAC3_c_1_2_3','3')*f('g3p_c_1_2_3','3')
eqn_condensation_rxn_33at5..f('TAC3_c_1_2_3g3p_c_1_2_3','5') =e= f('TAC3_c_1_2_3','2')*f('g3p_c_1_2_3','3')+f('TAC3_c_1_2_3','3')*f('g3p_c_1_2_3','2')
eqn_condensation_rxn_33at4..f('TAC3_c_1_2_3g3p_c_1_2_3','4') =e= f('TAC3_c_1_2_3','1')*f('g3p_c_1_2_3','3')+f('TAC3_c_1_2_3','2')*f('g3p_c_1_2_3','2')+f('TAC3_c_1_2_3','3')*f('g3p_c_1_2_3','1')
eqn_condensation_rxn_33at3..f('TAC3_c_1_2_3g3p_c_1_2_3','3') =e= f('TAC3_c_1_2_3','0')*f('g3p_c_1_2_3','3')+f('TAC3_c_1_2_3','1')*f('g3p_c_1_2_3','2')+f('TAC3_c_1_2_3','2')*f('g3p_c_1_2_3','1')+f('TAC3_c_1_2_3','3')*f('g3p_c_1_2_3','0')
eqn_condensation_rxn_33at2..f('TAC3_c_1_2_3g3p_c_1_2_3','2') =e= f('TAC3_c_1_2_3','0')*f('g3p_c_1_2_3','2')+f('TAC3_c_1_2_3','1')*f('g3p_c_1_2_3','1')+f('TAC3_c_1_2_3','2')*f('g3p_c_1_2_3','0')
eqn_condensation_rxn_33at1..f('TAC3_c_1_2_3g3p_c_1_2_3','1') =e= f('TAC3_c_1_2_3','0')*f('g3p_c_1_2_3','1')+f('TAC3_c_1_2_3','1')*f('g3p_c_1_2_3','0')
eqn_condensation_rxn_33at0..f('TAC3_c_1_2_3g3p_c_1_2_3','0') =e= f('TAC3_c_1_2_3','0')*f('g3p_c_1_2_3','0')
eqn_condensation_rxn_34at1..f('TAC3_c_2_3g3p_c_1_2_3','1') =e= f('TAC3_c_2_3','0')*f('g3p_c_1_2_3','1')+f('TAC3_c_2_3','1')*f('g3p_c_1_2_3','0')
eqn_condensation_rxn_34at0..f('TAC3_c_2_3g3p_c_1_2_3','0') =e= f('TAC3_c_2_3','0')*f('g3p_c_1_2_3','0')
eqn_condensation_rxn_34at3..f('TAC3_c_2_3g3p_c_1_2_3','3') =e= f('TAC3_c_2_3','0')*f('g3p_c_1_2_3','3')+f('TAC3_c_2_3','1')*f('g3p_c_1_2_3','2')+f('TAC3_c_2_3','2')*f('g3p_c_1_2_3','1')
eqn_condensation_rxn_34at2..f('TAC3_c_2_3g3p_c_1_2_3','2') =e= f('TAC3_c_2_3','0')*f('g3p_c_1_2_3','2')+f('TAC3_c_2_3','1')*f('g3p_c_1_2_3','1')+f('TAC3_c_2_3','2')*f('g3p_c_1_2_3','0')
eqn_condensation_rxn_34at5..f('TAC3_c_2_3g3p_c_1_2_3','5') =e= f('TAC3_c_2_3','2')*f('g3p_c_1_2_3','3')
eqn_condensation_rxn_34at4..f('TAC3_c_2_3g3p_c_1_2_3','4') =e= f('TAC3_c_2_3','1')*f('g3p_c_1_2_3','3')+f('TAC3_c_2_3','2')*f('g3p_c_1_2_3','2')
eqn_condensation_rxn_35at4..f('TAC3_c_3g3p_c_1_2_3','4') =e= f('TAC3_c_3','1')*f('g3p_c_1_2_3','3')
eqn_condensation_rxn_35at0..f('TAC3_c_3g3p_c_1_2_3','0') =e= f('TAC3_c_3','0')*f('g3p_c_1_2_3','0')
eqn_condensation_rxn_35at1..f('TAC3_c_3g3p_c_1_2_3','1') =e= f('TAC3_c_3','0')*f('g3p_c_1_2_3','1')+f('TAC3_c_3','1')*f('g3p_c_1_2_3','0')
eqn_condensation_rxn_35at2..f('TAC3_c_3g3p_c_1_2_3','2') =e= f('TAC3_c_3','0')*f('g3p_c_1_2_3','2')+f('TAC3_c_3','1')*f('g3p_c_1_2_3','1')
eqn_condensation_rxn_35at3..f('TAC3_c_3g3p_c_1_2_3','3') =e= f('TAC3_c_3','0')*f('g3p_c_1_2_3','3')+f('TAC3_c_3','1')*f('g3p_c_1_2_3','2')
eqn_condensation_rxn_36at1..f('TAC3_c_1_2_3e4p_c_1_2_3_4','1') =e= f('TAC3_c_1_2_3','0')*f('e4p_c_1_2_3_4','1')+f('TAC3_c_1_2_3','1')*f('e4p_c_1_2_3_4','0')
eqn_condensation_rxn_36at0..f('TAC3_c_1_2_3e4p_c_1_2_3_4','0') =e= f('TAC3_c_1_2_3','0')*f('e4p_c_1_2_3_4','0')
eqn_condensation_rxn_36at3..f('TAC3_c_1_2_3e4p_c_1_2_3_4','3') =e= f('TAC3_c_1_2_3','0')*f('e4p_c_1_2_3_4','3')+f('TAC3_c_1_2_3','1')*f('e4p_c_1_2_3_4','2')+f('TAC3_c_1_2_3','2')*f('e4p_c_1_2_3_4','1')+f('TAC3_c_1_2_3','3')*f('e4p_c_1_2_3_4','0')
eqn_condensation_rxn_36at2..f('TAC3_c_1_2_3e4p_c_1_2_3_4','2') =e= f('TAC3_c_1_2_3','0')*f('e4p_c_1_2_3_4','2')+f('TAC3_c_1_2_3','1')*f('e4p_c_1_2_3_4','1')+f('TAC3_c_1_2_3','2')*f('e4p_c_1_2_3_4','0')
eqn_condensation_rxn_36at5..f('TAC3_c_1_2_3e4p_c_1_2_3_4','5') =e= f('TAC3_c_1_2_3','1')*f('e4p_c_1_2_3_4','4')+f('TAC3_c_1_2_3','2')*f('e4p_c_1_2_3_4','3')+f('TAC3_c_1_2_3','3')*f('e4p_c_1_2_3_4','2')
eqn_condensation_rxn_36at4..f('TAC3_c_1_2_3e4p_c_1_2_3_4','4') =e= f('TAC3_c_1_2_3','0')*f('e4p_c_1_2_3_4','4')+f('TAC3_c_1_2_3','1')*f('e4p_c_1_2_3_4','3')+f('TAC3_c_1_2_3','2')*f('e4p_c_1_2_3_4','2')+f('TAC3_c_1_2_3','3')*f('e4p_c_1_2_3_4','1')
eqn_condensation_rxn_36at7..f('TAC3_c_1_2_3e4p_c_1_2_3_4','7') =e= f('TAC3_c_1_2_3','3')*f('e4p_c_1_2_3_4','4')
eqn_condensation_rxn_36at6..f('TAC3_c_1_2_3e4p_c_1_2_3_4','6') =e= f('TAC3_c_1_2_3','2')*f('e4p_c_1_2_3_4','4')+f('TAC3_c_1_2_3','3')*f('e4p_c_1_2_3_4','3')
eqn_condensation_rxn_37at1..f('TAC3_c_3e4p_c_1','1') =e= f('TAC3_c_3','0')*f('e4p_c_1','1')+f('TAC3_c_3','1')*f('e4p_c_1','0')
eqn_condensation_rxn_37at0..f('TAC3_c_3e4p_c_1','0') =e= f('TAC3_c_3','0')*f('e4p_c_1','0')
eqn_condensation_rxn_37at2..f('TAC3_c_3e4p_c_1','2') =e= f('TAC3_c_3','1')*f('e4p_c_1','1')
eqn_condensation_rxn_38at4..f('TAC3_c_3e4p_c_1_2_3_4','4') =e= f('TAC3_c_3','0')*f('e4p_c_1_2_3_4','4')+f('TAC3_c_3','1')*f('e4p_c_1_2_3_4','3')
eqn_condensation_rxn_38at5..f('TAC3_c_3e4p_c_1_2_3_4','5') =e= f('TAC3_c_3','1')*f('e4p_c_1_2_3_4','4')
eqn_condensation_rxn_38at2..f('TAC3_c_3e4p_c_1_2_3_4','2') =e= f('TAC3_c_3','0')*f('e4p_c_1_2_3_4','2')+f('TAC3_c_3','1')*f('e4p_c_1_2_3_4','1')
eqn_condensation_rxn_38at3..f('TAC3_c_3e4p_c_1_2_3_4','3') =e= f('TAC3_c_3','0')*f('e4p_c_1_2_3_4','3')+f('TAC3_c_3','1')*f('e4p_c_1_2_3_4','2')
eqn_condensation_rxn_38at0..f('TAC3_c_3e4p_c_1_2_3_4','0') =e= f('TAC3_c_3','0')*f('e4p_c_1_2_3_4','0')
eqn_condensation_rxn_38at1..f('TAC3_c_3e4p_c_1_2_3_4','1') =e= f('TAC3_c_3','0')*f('e4p_c_1_2_3_4','1')+f('TAC3_c_3','1')*f('e4p_c_1_2_3_4','0')
eqn_condensation_rxn_39at4..f('TKC2_c_1_2g3p_c_1_2_3','4') =e= f('TKC2_c_1_2','1')*f('g3p_c_1_2_3','3')+f('TKC2_c_1_2','2')*f('g3p_c_1_2_3','2')
eqn_condensation_rxn_39at5..f('TKC2_c_1_2g3p_c_1_2_3','5') =e= f('TKC2_c_1_2','2')*f('g3p_c_1_2_3','3')
eqn_condensation_rxn_39at0..f('TKC2_c_1_2g3p_c_1_2_3','0') =e= f('TKC2_c_1_2','0')*f('g3p_c_1_2_3','0')
eqn_condensation_rxn_39at1..f('TKC2_c_1_2g3p_c_1_2_3','1') =e= f('TKC2_c_1_2','0')*f('g3p_c_1_2_3','1')+f('TKC2_c_1_2','1')*f('g3p_c_1_2_3','0')
eqn_condensation_rxn_39at2..f('TKC2_c_1_2g3p_c_1_2_3','2') =e= f('TKC2_c_1_2','0')*f('g3p_c_1_2_3','2')+f('TKC2_c_1_2','1')*f('g3p_c_1_2_3','1')+f('TKC2_c_1_2','2')*f('g3p_c_1_2_3','0')
eqn_condensation_rxn_39at3..f('TKC2_c_1_2g3p_c_1_2_3','3') =e= f('TKC2_c_1_2','0')*f('g3p_c_1_2_3','3')+f('TKC2_c_1_2','1')*f('g3p_c_1_2_3','2')+f('TKC2_c_1_2','2')*f('g3p_c_1_2_3','1')
eqn_condensation_rxn_40at2..f('TKC2_c_2g3p_c_1_2_3','2') =e= f('TKC2_c_2','0')*f('g3p_c_1_2_3','2')+f('TKC2_c_2','1')*f('g3p_c_1_2_3','1')
eqn_condensation_rxn_40at3..f('TKC2_c_2g3p_c_1_2_3','3') =e= f('TKC2_c_2','0')*f('g3p_c_1_2_3','3')+f('TKC2_c_2','1')*f('g3p_c_1_2_3','2')
eqn_condensation_rxn_40at0..f('TKC2_c_2g3p_c_1_2_3','0') =e= f('TKC2_c_2','0')*f('g3p_c_1_2_3','0')
eqn_condensation_rxn_40at1..f('TKC2_c_2g3p_c_1_2_3','1') =e= f('TKC2_c_2','0')*f('g3p_c_1_2_3','1')+f('TKC2_c_2','1')*f('g3p_c_1_2_3','0')
eqn_condensation_rxn_40at4..f('TKC2_c_2g3p_c_1_2_3','4') =e= f('TKC2_c_2','1')*f('g3p_c_1_2_3','3')
eqn_condensation_rxn_41at2..f('TKC2_c_1e4p_c_1','2') =e= f('TKC2_c_1','1')*f('e4p_c_1','1')
eqn_condensation_rxn_41at0..f('TKC2_c_1e4p_c_1','0') =e= f('TKC2_c_1','0')*f('e4p_c_1','0')
eqn_condensation_rxn_41at1..f('TKC2_c_1e4p_c_1','1') =e= f('TKC2_c_1','0')*f('e4p_c_1','1')+f('TKC2_c_1','1')*f('e4p_c_1','0')
eqn_condensation_rxn_42at3..f('TKC2_c_1_2e4p_c_1','3') =e= f('TKC2_c_1_2','2')*f('e4p_c_1','1')
eqn_condensation_rxn_42at2..f('TKC2_c_1_2e4p_c_1','2') =e= f('TKC2_c_1_2','1')*f('e4p_c_1','1')+f('TKC2_c_1_2','2')*f('e4p_c_1','0')
eqn_condensation_rxn_42at1..f('TKC2_c_1_2e4p_c_1','1') =e= f('TKC2_c_1_2','0')*f('e4p_c_1','1')+f('TKC2_c_1_2','1')*f('e4p_c_1','0')
eqn_condensation_rxn_42at0..f('TKC2_c_1_2e4p_c_1','0') =e= f('TKC2_c_1_2','0')*f('e4p_c_1','0')
eqn_condensation_rxn_43at6..f('TKC2_c_1_2e4p_c_1_2_3_4','6') =e= f('TKC2_c_1_2','2')*f('e4p_c_1_2_3_4','4')
eqn_condensation_rxn_43at5..f('TKC2_c_1_2e4p_c_1_2_3_4','5') =e= f('TKC2_c_1_2','1')*f('e4p_c_1_2_3_4','4')+f('TKC2_c_1_2','2')*f('e4p_c_1_2_3_4','3')
eqn_condensation_rxn_43at4..f('TKC2_c_1_2e4p_c_1_2_3_4','4') =e= f('TKC2_c_1_2','0')*f('e4p_c_1_2_3_4','4')+f('TKC2_c_1_2','1')*f('e4p_c_1_2_3_4','3')+f('TKC2_c_1_2','2')*f('e4p_c_1_2_3_4','2')
eqn_condensation_rxn_43at3..f('TKC2_c_1_2e4p_c_1_2_3_4','3') =e= f('TKC2_c_1_2','0')*f('e4p_c_1_2_3_4','3')+f('TKC2_c_1_2','1')*f('e4p_c_1_2_3_4','2')+f('TKC2_c_1_2','2')*f('e4p_c_1_2_3_4','1')
eqn_condensation_rxn_43at2..f('TKC2_c_1_2e4p_c_1_2_3_4','2') =e= f('TKC2_c_1_2','0')*f('e4p_c_1_2_3_4','2')+f('TKC2_c_1_2','1')*f('e4p_c_1_2_3_4','1')+f('TKC2_c_1_2','2')*f('e4p_c_1_2_3_4','0')
eqn_condensation_rxn_43at1..f('TKC2_c_1_2e4p_c_1_2_3_4','1') =e= f('TKC2_c_1_2','0')*f('e4p_c_1_2_3_4','1')+f('TKC2_c_1_2','1')*f('e4p_c_1_2_3_4','0')
eqn_condensation_rxn_43at0..f('TKC2_c_1_2e4p_c_1_2_3_4','0') =e= f('TKC2_c_1_2','0')*f('e4p_c_1_2_3_4','0')
eqn_condensation_rxn_44at1..f('TKC2_c_2e4p_c_1','1') =e= f('TKC2_c_2','0')*f('e4p_c_1','1')+f('TKC2_c_2','1')*f('e4p_c_1','0')
eqn_condensation_rxn_44at0..f('TKC2_c_2e4p_c_1','0') =e= f('TKC2_c_2','0')*f('e4p_c_1','0')
eqn_condensation_rxn_44at2..f('TKC2_c_2e4p_c_1','2') =e= f('TKC2_c_2','1')*f('e4p_c_1','1')
eqn_condensation_rxn_45at1..f('TKC2_c_2e4p_c_1_2_3_4','1') =e= f('TKC2_c_2','0')*f('e4p_c_1_2_3_4','1')+f('TKC2_c_2','1')*f('e4p_c_1_2_3_4','0')
eqn_condensation_rxn_45at0..f('TKC2_c_2e4p_c_1_2_3_4','0') =e= f('TKC2_c_2','0')*f('e4p_c_1_2_3_4','0')
eqn_condensation_rxn_45at3..f('TKC2_c_2e4p_c_1_2_3_4','3') =e= f('TKC2_c_2','0')*f('e4p_c_1_2_3_4','3')+f('TKC2_c_2','1')*f('e4p_c_1_2_3_4','2')
eqn_condensation_rxn_45at2..f('TKC2_c_2e4p_c_1_2_3_4','2') =e= f('TKC2_c_2','0')*f('e4p_c_1_2_3_4','2')+f('TKC2_c_2','1')*f('e4p_c_1_2_3_4','1')
eqn_condensation_rxn_45at5..f('TKC2_c_2e4p_c_1_2_3_4','5') =e= f('TKC2_c_2','1')*f('e4p_c_1_2_3_4','4')
eqn_condensation_rxn_45at4..f('TKC2_c_2e4p_c_1_2_3_4','4') =e= f('TKC2_c_2','0')*f('e4p_c_1_2_3_4','4')+f('TKC2_c_2','1')*f('e4p_c_1_2_3_4','3')
eqn_condensation_rxn_46at0..f('TKC2_c_1r5p_c_1','0') =e= f('TKC2_c_1','0')*f('r5p_c_1','0')
eqn_condensation_rxn_46at1..f('TKC2_c_1r5p_c_1','1') =e= f('TKC2_c_1','0')*f('r5p_c_1','1')+f('TKC2_c_1','1')*f('r5p_c_1','0')
eqn_condensation_rxn_46at2..f('TKC2_c_1r5p_c_1','2') =e= f('TKC2_c_1','1')*f('r5p_c_1','1')
eqn_condensation_rxn_47at1..f('TKC2_c_1_2r5p_c_1','1') =e= f('TKC2_c_1_2','0')*f('r5p_c_1','1')+f('TKC2_c_1_2','1')*f('r5p_c_1','0')
eqn_condensation_rxn_47at0..f('TKC2_c_1_2r5p_c_1','0') =e= f('TKC2_c_1_2','0')*f('r5p_c_1','0')
eqn_condensation_rxn_47at3..f('TKC2_c_1_2r5p_c_1','3') =e= f('TKC2_c_1_2','2')*f('r5p_c_1','1')
eqn_condensation_rxn_47at2..f('TKC2_c_1_2r5p_c_1','2') =e= f('TKC2_c_1_2','1')*f('r5p_c_1','1')+f('TKC2_c_1_2','2')*f('r5p_c_1','0')
eqn_condensation_rxn_48at1..f('TKC2_c_1_2r5p_c_1_2_3_4_5','1') =e= f('TKC2_c_1_2','0')*f('r5p_c_1_2_3_4_5','1')+f('TKC2_c_1_2','1')*f('r5p_c_1_2_3_4_5','0')
eqn_condensation_rxn_48at0..f('TKC2_c_1_2r5p_c_1_2_3_4_5','0') =e= f('TKC2_c_1_2','0')*f('r5p_c_1_2_3_4_5','0')
eqn_condensation_rxn_48at3..f('TKC2_c_1_2r5p_c_1_2_3_4_5','3') =e= f('TKC2_c_1_2','0')*f('r5p_c_1_2_3_4_5','3')+f('TKC2_c_1_2','1')*f('r5p_c_1_2_3_4_5','2')+f('TKC2_c_1_2','2')*f('r5p_c_1_2_3_4_5','1')
eqn_condensation_rxn_48at2..f('TKC2_c_1_2r5p_c_1_2_3_4_5','2') =e= f('TKC2_c_1_2','0')*f('r5p_c_1_2_3_4_5','2')+f('TKC2_c_1_2','1')*f('r5p_c_1_2_3_4_5','1')+f('TKC2_c_1_2','2')*f('r5p_c_1_2_3_4_5','0')
eqn_condensation_rxn_48at5..f('TKC2_c_1_2r5p_c_1_2_3_4_5','5') =e= f('TKC2_c_1_2','0')*f('r5p_c_1_2_3_4_5','5')+f('TKC2_c_1_2','1')*f('r5p_c_1_2_3_4_5','4')+f('TKC2_c_1_2','2')*f('r5p_c_1_2_3_4_5','3')
eqn_condensation_rxn_48at4..f('TKC2_c_1_2r5p_c_1_2_3_4_5','4') =e= f('TKC2_c_1_2','0')*f('r5p_c_1_2_3_4_5','4')+f('TKC2_c_1_2','1')*f('r5p_c_1_2_3_4_5','3')+f('TKC2_c_1_2','2')*f('r5p_c_1_2_3_4_5','2')
eqn_condensation_rxn_48at7..f('TKC2_c_1_2r5p_c_1_2_3_4_5','7') =e= f('TKC2_c_1_2','2')*f('r5p_c_1_2_3_4_5','5')
eqn_condensation_rxn_48at6..f('TKC2_c_1_2r5p_c_1_2_3_4_5','6') =e= f('TKC2_c_1_2','1')*f('r5p_c_1_2_3_4_5','5')+f('TKC2_c_1_2','2')*f('r5p_c_1_2_3_4_5','4')
eqn_condensation_rxn_49at2..f('TKC2_c_2r5p_c_1','2') =e= f('TKC2_c_2','1')*f('r5p_c_1','1')
eqn_condensation_rxn_49at1..f('TKC2_c_2r5p_c_1','1') =e= f('TKC2_c_2','0')*f('r5p_c_1','1')+f('TKC2_c_2','1')*f('r5p_c_1','0')
eqn_condensation_rxn_49at0..f('TKC2_c_2r5p_c_1','0') =e= f('TKC2_c_2','0')*f('r5p_c_1','0')
