# Supplementary material for: A Method to Constrain Genome-Scale Models with 13C Labeling Data
Source: PLoS Comput Biol. 2015 Sep 17;11(9):e1004363. doi: 10.1371/journal.pcbi.1004363 (PMC4574858; doi:10.1371/journal.pcbi.1004363)
Supplement: S1 Code — GAMS files, input files and expected outputs for the nine strains considered (wild type at 5, 6 and 7 hrs, pyk KO at 5, 6 and 7 hrs and pgi KO at 16, 21 and 23 hrs) for the data fits. (GZ) [file pcbi.1004363.s004.gz › GAMSfiles/pyk7h/condensation_rxns_names.txt]

eqn_condensation_rxn_1at2
eqn_condensation_rxn_1at1
eqn_condensation_rxn_1at0
eqn_condensation_rxn_2at3
eqn_condensation_rxn_2at2
eqn_condensation_rxn_2at1
eqn_condensation_rxn_2at0
eqn_condensation_rxn_3at2
eqn_condensation_rxn_3at0
eqn_condensation_rxn_3at1
eqn_condensation_rxn_4at3
eqn_condensation_rxn_4at2
eqn_condensation_rxn_4at1
eqn_condensation_rxn_4at0
eqn_condensation_rxn_5at2
eqn_condensation_rxn_5at1
eqn_condensation_rxn_5at0
eqn_condensation_rxn_6at0
eqn_condensation_rxn_6at1
eqn_condensation_rxn_6at2
eqn_condensation_rxn_6at3
eqn_condensation_rxn_7at4
eqn_condensation_rxn_7at0
eqn_condensation_rxn_7at1
eqn_condensation_rxn_7at2
eqn_condensation_rxn_7at3
eqn_condensation_rxn_8at1
eqn_condensation_rxn_8at0
eqn_condensation_rxn_8at3
eqn_condensation_rxn_8at2
eqn_condensation_rxn_9at0
eqn_condensation_rxn_9at1
eqn_condensation_rxn_9at2
eqn_condensation_rxn_9at3
eqn_condensation_rxn_9at4
eqn_condensation_rxn_10at0
eqn_condensation_rxn_10at1
eqn_condensation_rxn_10at2
eqn_condensation_rxn_10at3
eqn_condensation_rxn_11at2
eqn_condensation_rxn_11at0
eqn_condensation_rxn_11at1
eqn_condensation_rxn_12at2
eqn_condensation_rxn_12at3
eqn_condensation_rxn_12at0
eqn_condensation_rxn_12at1
eqn_condensation_rxn_13at2
eqn_condensation_rxn_13at1
eqn_condensation_rxn_13at0
eqn_condensation_rxn_14at2
eqn_condensation_rxn_14at3
eqn_condensation_rxn_14at0
eqn_condensation_rxn_14at1
eqn_condensation_rxn_15at2
eqn_condensation_rxn_15at0
eqn_condensation_rxn_15at1
eqn_condensation_rxn_16at5
eqn_condensation_rxn_16at4
eqn_condensation_rxn_16at6
eqn_condensation_rxn_16at1
eqn_condensation_rxn_16at0
eqn_condensation_rxn_16at3
eqn_condensation_rxn_16at2
eqn_condensation_rxn_17at2
eqn_condensation_rxn_17at1
eqn_condensation_rxn_17at0
eqn_condensation_rxn_18at2
eqn_condensation_rxn_18at3
eqn_condensation_rxn_18at0
eqn_condensation_rxn_18at1
eqn_condensation_rxn_19at0
eqn_condensation_rxn_19at1
eqn_condensation_rxn_19at2
eqn_condensation_rxn_20at0
eqn_condensation_rxn_20at1
eqn_condensation_rxn_20at2
eqn_condensation_rxn_20at3
eqn_condensation_rxn_21at1
eqn_condensation_rxn_21at0
eqn_condensation_rxn_21at3
eqn_condensation_rxn_21at2
eqn_condensation_rxn_21at4
eqn_condensation_rxn_22at3
eqn_condensation_rxn_22at2
eqn_condensation_rxn_22at1
eqn_condensation_rxn_22at0
eqn_condensation_rxn_23at0
eqn_condensation_rxn_23at1
eqn_condensation_rxn_23at2
eqn_condensation_rxn_24at1
eqn_condensation_rxn_24at0
eqn_condensation_rxn_24at3
eqn_condensation_rxn_24at2
eqn_condensation_rxn_25at2
eqn_condensation_rxn_25at1
eqn_condensation_rxn_25at0
eqn_condensation_rxn_26at0
eqn_condensation_rxn_26at1
eqn_condensation_rxn_26at2
eqn_condensation_rxn_27at1
eqn_condensation_rxn_27at0
eqn_condensation_rxn_27at3
eqn_condensation_rxn_27at2
eqn_condensation_rxn_28at1
eqn_condensation_rxn_28at0
eqn_condensation_rxn_28at3
eqn_condensation_rxn_28at2
eqn_condensation_rxn_28at4
eqn_condensation_rxn_29at0
eqn_condensation_rxn_29at1
eqn_condensation_rxn_29at2
eqn_condensation_rxn_29at3
eqn_condensation_rxn_30at2
eqn_condensation_rxn_30at1
eqn_condensation_rxn_30at0
eqn_condensation_rxn_31at3
eqn_condensation_rxn_31at2
eqn_condensation_rxn_31at1
eqn_condensation_rxn_31at0
eqn_condensation_rxn_32at2
eqn_condensation_rxn_32at0
eqn_condensation_rxn_32at1
eqn_condensation_rxn_33at6
eqn_condensation_rxn_33at5
eqn_condensation_rxn_33at4
eqn_condensation_rxn_33at3
eqn_condensation_rxn_33at2
eqn_condensation_rxn_33at1
eqn_condensation_rxn_33at0
eqn_condensation_rxn_34at1
eqn_condensation_rxn_34at0
eqn_condensation_rxn_34at3
eqn_condensation_rxn_34at2
eqn_condensation_rxn_34at5
eqn_condensation_rxn_34at4
eqn_condensation_rxn_35at4
eqn_condensation_rxn_35at0
eqn_condensation_rxn_35at1
eqn_condensation_rxn_35at2
eqn_condensation_rxn_35at3
eqn_condensation_rxn_36at1
eqn_condensation_rxn_36at0
eqn_condensation_rxn_36at3
eqn_condensation_rxn_36at2
eqn_condensation_rxn_36at5
eqn_condensation_rxn_36at4
eqn_condensation_rxn_36at7
eqn_condensation_rxn_36at6
eqn_condensation_rxn_37at1
eqn_condensation_rxn_37at0
eqn_condensation_rxn_37at2
eqn_condensation_rxn_38at4
eqn_condensation_rxn_38at5
eqn_condensation_rxn_38at2
eqn_condensation_rxn_38at3
eqn_condensation_rxn_38at0
eqn_condensation_rxn_38at1
eqn_condensation_rxn_39at4
eqn_condensation_rxn_39at5
eqn_condensation_rxn_39at0
eqn_condensation_rxn_39at1
eqn_condensation_rxn_39at2
eqn_condensation_rxn_39at3
eqn_condensation_rxn_40at2
eqn_condensation_rxn_40at3
eqn_condensation_rxn_40at0
eqn_condensation_rxn_40at1
eqn_condensation_rxn_40at4
eqn_condensation_rxn_41at2
eqn_condensation_rxn_41at0
eqn_condensation_rxn_41at1
eqn_condensation_rxn_42at3
eqn_condensation_rxn_42at2
eqn_condensation_rxn_42at1
eqn_condensation_rxn_42at0
eqn_condensation_rxn_43at6
eqn_condensation_rxn_43at5
eqn_condensation_rxn_43at4
eqn_condensation_rxn_43at3
eqn_condensation_rxn_43at2
eqn_condensation_rxn_43at1
eqn_condensation_rxn_43at0
eqn_condensation_rxn_44at1
eqn_condensation_rxn_44at0
eqn_condensation_rxn_44at2
eqn_condensation_rxn_45at1
eqn_condensation_rxn_45at0
eqn_condensation_rxn_45at3
eqn_condensation_rxn_45at2
eqn_condensation_rxn_45at5
eqn_condensation_rxn_45at4
eqn_condensation_rxn_46at0
eqn_condensation_rxn_46at1
eqn_condensation_rxn_46at2
eqn_condensation_rxn_47at1
eqn_condensation_rxn_47at0
eqn_condensation_rxn_47at3
eqn_condensation_rxn_47at2
eqn_condensation_rxn_48at1
eqn_condensation_rxn_48at0
eqn_condensation_rxn_48at3
eqn_condensation_rxn_48at2
eqn_condensation_rxn_48at5
eqn_condensation_rxn_48at4
eqn_condensation_rxn_48at7
eqn_condensation_rxn_48at6
eqn_condensation_rxn_49at2
eqn_condensation_rxn_49at1
eqn_condensation_rxn_49at0
