# Supplementary material for: A Method to Constrain Genome-Scale Models with 13C Labeling Data
Source: PLoS Comput Biol. 2015 Sep 17;11(9):e1004363. doi: 10.1371/journal.pcbi.1004363 (PMC4574858; doi:10.1371/journal.pcbi.1004363)
Supplement: S1 Code — GAMS files, input files and expected outputs for the nine strains considered (wild type at 5, 6 and 7 hrs, pyk KO at 5, 6 and 7 hrs and pgi KO at 16, 21 and 23 hrs) for the data fits. (GZ) [file pcbi.1004363.s004.gz › GAMSfiles/pyk6h/vUPPER.txt]

vUPPER('ABTA')=49.0196078431
vUPPER('ABUTD')=49.0196078431
vUPPER('ACACCT')=49.0196078431
vUPPER('ACALDi')=49.0196078431
vUPPER('ACGK')=49.0196078431
vUPPER('ACGS')=49.0196078431
vUPPER('ACHBS')=49.0196078431
vUPPER('ACKr_b')=49.0196078431
vUPPER('ACKr_f')=49.0196078431
vUPPER('ACLS')=49.0196078431
vUPPER('ACODA')=49.0196078431
vUPPER('ACONT')=49.0196078431
vUPPER('ACOTA_b')=49.0196078431
vUPPER('ACOTA_f')=49.0196078431
vUPPER('ADHEr')=49.0196078431
vUPPER('ADSL1r')=49.0196078431
vUPPER('ADSL2r')=49.0196078431
vUPPER('ADSS')=49.0196078431
vUPPER('AGMT')=49.0196078431
vUPPER('AGPR_b')=49.0196078431
vUPPER('AGPR_f')=49.0196078431
vUPPER('AIRC2')=49.0196078431
vUPPER('AIRC3_b')=49.0196078431
vUPPER('AIRC3_f')=49.0196078431
vUPPER('AKGDH')=49.0196078431
vUPPER('ALATA_L_b')=49.0196078431
vUPPER('ALATA_L_f')=49.0196078431
vUPPER('ARGDC')=49.0196078431
vUPPER('ARGSL_b')=49.0196078431
vUPPER('ARGSL_f')=49.0196078431
vUPPER('ARGSS')=49.0196078431
vUPPER('ASAD_b')=49.0196078431
vUPPER('ASAD_f')=49.0196078431
vUPPER('ASPK_b')=49.0196078431
vUPPER('ASPK_f')=49.0196078431
vUPPER('ASPTA_b')=49.0196078431
vUPPER('ASPTA_f')=49.0196078431
vUPPER('CBMK')=49.0196078431
vUPPER('CBPS')=49.0196078431
vUPPER('CHORM')=49.0196078431
vUPPER('CHORS')=49.0196078431
vUPPER('CS')=49.0196078431
vUPPER('DDPA')=49.0196078431
vUPPER('DHAD1')=49.0196078431
vUPPER('DHAD2')=49.0196078431
vUPPER('DHAPT')=49.0196078431
vUPPER('DHQD_b')=49.0196078431
vUPPER('DHQD_f')=49.0196078431
vUPPER('DHQS')=49.0196078431
vUPPER('EDA')=49.0196078431
vUPPER('EDD')=49.0196078431
vUPPER('ENO_b')=49.0196078431
vUPPER('ENO_f')=49.0196078431
vUPPER('ETOHt2r_b')=49.0196078431
vUPPER('ETOHt2r_f')=49.0196078431
vUPPER('EX_etoh_e_')=49.0196078431
vUPPER('EX_glc_e_')=-1.0
vUPPER('EX_lac_L_e_')=49.0196078431
vUPPER('F6PA')=49.0196078431
vUPPER('FBA_b')=49.0196078431
vUPPER('FBA_f')=49.0196078431
vUPPER('FUM')=49.0196078431
vUPPER('G5SADs')=49.0196078431
vUPPER('G5SD')=49.0196078431
vUPPER('G6PDH2r')=49.0196078431
vUPPER('GAPD')=49.0196078431
vUPPER('GART')=49.0196078431
vUPPER('GHMT2')=49.0196078431
vUPPER('GLCpts')=1.0
vUPPER('GLCt2')=49.0196078431
vUPPER('GLNS')=49.0196078431
vUPPER('GLU5K')=49.0196078431
vUPPER('GLUDy_b')=49.0196078431
vUPPER('GLUDy_f')=49.0196078431
vUPPER('GLUPRT')=49.0196078431
vUPPER('GLYCL_b')=0.0
vUPPER('GLYCL_f')=49.0196078431
vUPPER('GMPS2')=49.0196078431
vUPPER('GND')=49.0196078431
vUPPER('HCO3E_b')=49.0196078431
vUPPER('HCO3E_f')=49.0196078431
vUPPER('HEX1')=49.0196078431
vUPPER('HSDy_b')=49.0196078431
vUPPER('HSDy_f')=49.0196078431
vUPPER('HSK')=49.0196078431
vUPPER('ICDHyr')=49.0196078431
vUPPER('ICL')=49.0196078431
vUPPER('ILETA_b')=49.0196078431
vUPPER('ILETA_f')=49.0196078431
vUPPER('KARA1i')=49.0196078431
vUPPER('KARA2i')=49.0196078431
vUPPER('LEUTAi')=49.0196078431
vUPPER('L_LACD2_b')=0.0
vUPPER('L_LACD2_f')=49.0196078431
vUPPER('L_LACD3_b')=0.0
vUPPER('L_LACD3_f')=49.0196078431
vUPPER('L_LACt2r_b')=49.0196078431
vUPPER('L_LACt2r_f')=49.0196078431
vUPPER('MALS')=49.0196078431
vUPPER('MDH_b')=49.0196078431
vUPPER('MDH_f')=49.0196078431
vUPPER('ME1')=49.0196078431
vUPPER('ME2')=49.0196078431
vUPPER('OCBT_b')=49.0196078431
vUPPER('OCBT_f')=49.0196078431
vUPPER('P5CR')=49.0196078431
vUPPER('PDH')=49.0196078431
vUPPER('PFK')=49.0196078431
vUPPER('PGCD')=49.0196078431
vUPPER('PGI_b')=49.0196078431
vUPPER('PGI_f')=49.0196078431
vUPPER('PGK_b')=49.0196078431
vUPPER('PGK_f')=49.0196078431
vUPPER('PGL')=49.0196078431
vUPPER('PGM_b')=49.0196078431
vUPPER('PGM_f')=49.0196078431
vUPPER('PHETA1_b')=49.0196078431
vUPPER('PHETA1_f')=49.0196078431
vUPPER('POX')=49.0196078431
vUPPER('PPC')=49.0196078431
vUPPER('PPCK')=49.0196078431
vUPPER('PPND')=49.0196078431
vUPPER('PPNDH')=49.0196078431
vUPPER('PRAGSr_b')=49.0196078431
vUPPER('PRAGSr_f')=49.0196078431
vUPPER('PRAIS')=49.0196078431
vUPPER('PRASCS_b')=49.0196078431
vUPPER('PRASCS_f')=49.0196078431
vUPPER('PRFGS')=49.0196078431
vUPPER('PRPPS_b')=49.0196078431
vUPPER('PRPPS_f')=49.0196078431
vUPPER('PSCVT')=49.0196078431
vUPPER('PSERT')=49.0196078431
vUPPER('PSP_L')=49.0196078431
vUPPER('PTAr')=49.0196078431
vUPPER('PTRCTA')=49.0196078431
vUPPER('PYK')=0.0
vUPPER('RPE_b')=49.0196078431
vUPPER('RPE_f')=49.0196078431
vUPPER('RPI_b')=49.0196078431
vUPPER('RPI_f')=49.0196078431
vUPPER('SDPTA_b')=49.0196078431
vUPPER('SDPTA_f')=49.0196078431
vUPPER('SHK3Dr_b')=49.0196078431
vUPPER('SHK3Dr_f')=49.0196078431
vUPPER('SHKK')=49.0196078431
vUPPER('SSALx')=49.0196078431
vUPPER('SSALy')=49.0196078431
vUPPER('SUCD1i')=49.0196078431
vUPPER('SUCOAS_b')=49.0196078431
vUPPER('SUCOAS_f')=49.0196078431
vUPPER('TA1_b')=49.0196078431
vUPPER('TA1_f')=49.0196078431
vUPPER('TA2_b')=49.0196078431
vUPPER('TA2_f')=49.0196078431
vUPPER('THRAr_b')=49.0196078431
vUPPER('THRAr_f')=49.0196078431
vUPPER('THRD_L')=49.0196078431
vUPPER('THRS')=49.0196078431
vUPPER('TK1_b')=49.0196078431
vUPPER('TK1_f')=49.0196078431
vUPPER('TK2_b')=49.0196078431
vUPPER('TK2_f')=49.0196078431
vUPPER('TK3_b')=49.0196078431
vUPPER('TK3_f')=49.0196078431
vUPPER('TPI_b')=49.0196078431
vUPPER('TPI_f')=49.0196078431
vUPPER('TYRTA_b')=49.0196078431
vUPPER('TYRTA_f')=49.0196078431
vUPPER('VALTA_b')=49.0196078431
vUPPER('VALTA_f')=49.0196078431
