# Supplementary material for: A Method to Constrain Genome-Scale Models with 13C Labeling Data
Source: PLoS Comput Biol. 2015 Sep 17;11(9):e1004363. doi: 10.1371/journal.pcbi.1004363 (PMC4574858; doi:10.1371/journal.pcbi.1004363)
Supplement: S1 Code — GAMS files, input files and expected outputs for the nine strains considered (wild type at 5, 6 and 7 hrs, pyk KO at 5, 6 and 7 hrs and pgi KO at 16, 21 and 23 hrs) for the data fits. (GZ) [file pcbi.1004363.s004.gz › GAMSfiles/pyk6h/Vout.txt]

v('ABTA        ') =    0.000000000000000
v('ABUTD       ') =    0.000000000000000
v('ACACCT      ') =    0.000000000000000
v('ACALDi      ') =    0.000000000000000
v('ACGK        ') =    0.019000000000000
v('ACGS        ') =    0.019000000000000
v('ACHBS       ') =    0.016235294117647
v('ACKr_b      ') =    3.523386070196069
v('ACKr_f      ') =    3.253162089803911
v('ACLS        ') =    0.048827000000000
v('ACODA       ') =    0.019000000000000
v('ACONT       ') =    0.449629431329938
v('ACOTA_b     ') =    5.220397354978109
v('ACOTA_f     ') =    5.201397354978109
v('ADHEr       ') =    0.000000000000000
v('ADSL1r      ') =    0.228399029252729
v('ADSL2r      ') =    0.028112294117639
v('ADSS        ') =    0.228399029252729
v('AGMT        ') =    0.002470588235294
v('AGPR_b      ') =    2.815641739998064
v('AGPR_f      ') =    2.796641739998065
v('AIRC2       ') =    0.028112294117639
v('AIRC3_b     ') =    7.730305487058816
v('AIRC3_f     ') =    7.702193192941177
v('AKGDH       ') =    0.384299019565232
v('ALATA_L_b   ') =    4.662678765130638
v('ALATA_L_f   ') =    4.629102294542402
v('ARGDC       ') =    0.002470588235294
v('ARGSL_b     ') =    2.564604516169683
v('ARGSL_f     ') =    2.583604516169683
v('ARGSS       ') =    0.019000000000000
v('ASAD_b      ') =    3.878900008550095
v('ASAD_f      ') =    3.803144655608919
v('ASPK_b      ') =    4.330350839075246
v('ASPK_f      ') =    4.406106192016423
v('ASPTA_b     ') =    3.441636814688256
v('ASPTA_f     ') =    3.044729608964947
v('CBMK        ') =    0.037535294117647
v('CBPS        ') =    0.000000000000000
v('CHORM       ') =    0.018058823529412
v('CHORS       ') =    0.024176470588235
v('CS          ') =    0.449629431329938
v('DDPA        ') =    0.024176470588235
v('DHAD1       ') =    0.048827000000000
v('DHAD2       ') =    0.016235294117647
v('DHAPT       ') =    0.000001000000000
v('DHQD_b      ') =    1.841582159705906
v('DHQD_f      ') =    1.865758630294142
v('DHQS        ') =    0.024176470588235
v('EDA         ') =    0.000000000000000
v('EDD         ') =    0.000000000000000
v('ENO_b       ') =   47.354633439485610
v('ENO_f       ') =   49.019607843100000
v('ETOHt2r_b   ') =    5.816583835151995
v('ETOHt2r_f   ') =    5.816583835151995
v('EX_etoh_e_  ') =    0.000000000000000
v('EX_glc_e_   ') =   -1.000000000000000
v('EX_lac_L_e_ ') =    0.000000000000000
v('F6PA        ') =    0.000001000000000
v('FBA_b       ') =    0.441762772052841
v('FBA_f       ') =    1.290704763902515
v('FUM         ') =    0.327316468690359
v('G5SADs      ') =    0.012352941176471
v('G5SD        ') =    0.012352941176471
v('G6PDH2r     ') =    0.263364083274525
v('GAPD        ') =    1.743967168320269
v('GART        ') =    0.028112294117639
v('GHMT2       ') =    0.046392235294110
v('GLCpts      ') =    1.000000000000000
v('GLCt2       ') =    0.000000000000000
v('GLNS        ') =    0.111860470588218
v('GLU5K       ') =    0.012352941176471
v('GLUDy_b     ') =    3.066972982810975
v('GLUDy_f     ') =    2.363543600617085
v('GLUPRT      ') =    0.028112294117639
v('GLYCL_b     ') =    0.000000000000000
v('GLYCL_f     ') =    0.000000000000000
v('GMPS2       ') =    0.016377058823528
v('GND         ') =    0.263364083274525
v('HCO3E_b     ') =    8.084916546474227
v('HCO3E_f     ') =    8.248722193533044
v('HEX1        ') =    0.000000000000000
v('HSDy_b      ') =    5.425459778716269
v('HSDy_f      ') =    5.370504425775092
v('HSK         ') =    0.046367117647059
v('ICDHyr      ') =    0.449628431329938
v('ICL         ') =    0.000001000000000
v('ILETA_b     ') =    6.083184916806058
v('ILETA_f     ') =    6.066949622688411
v('KARA1i      ') =    0.048827000000000
v('KARA2i      ') =    0.016235294117647
v('LEUTAi      ') =    0.025176470588235
v('L_LACD2_b   ') =    0.000000000000000
v('L_LACD2_f   ') =    0.000000000000000
v('L_LACD3_b   ') =    0.000000000000000
v('L_LACD3_f   ') =    0.000000000000000
v('L_LACt2r_b  ') =    4.231890861134290
v('L_LACt2r_f  ') =    4.231890861134290
v('MALS        ') =    0.000001000000000
v('MDH_b       ') =    0.000001000000000
v('MDH_f       ') =    0.234011292262382
v('ME1         ') =    0.000000000000000
v('ME2         ') =    0.093307176427977
v('OCBT_b      ') =    4.564708319999954
v('OCBT_f      ') =    4.583708319999955
v('P5CR        ') =    0.012352941176471
v('PDH         ') =    0.911814235251515
v('PFK         ') =    0.848941991849673
v('PGCD        ') =    0.078992764705874
v('PGI_b       ') =    0.000000000000000
v('PGI_f       ') =    0.726412387313710
v('PGK_b       ') =    6.470323822822618
v('PGK_f       ') =    4.726356654502349
v('PGL         ') =    0.263364083274525
v('PGM_b       ') =   49.019607843100000
v('PGM_f       ') =   47.354633439485610
v('PHETA1_b    ') =    7.298487355336239
v('PHETA1_f    ') =    7.288134414159769
v('POX         ') =    0.000000000000000
v('PPC         ') =    1.661547175145545
v('PPCK        ') =    1.049020830354679
v('PPND        ') =    0.007705882352941
v('PPNDH       ') =    0.010352941176471
v('PRAGSr_b    ') =    6.207253957941095
v('PRAGSr_f    ') =    6.235366252058732
v('PRAIS       ') =    0.028112294117639
v('PRASCS_b    ') =    4.676866863422272
v('PRASCS_f    ') =    4.704979157539912
v('PRFGS       ') =    0.028112294117639
v('PRPPS_b     ') =    3.426841025574514
v('PRPPS_f     ') =    3.482119790280388
v('PSCVT       ') =    0.024176470588235
v('PSERT       ') =    0.078992764705874
v('PSP_L       ') =    0.078992764705874
v('PTAr        ') =    0.270223980392157
v('PTRCTA      ') =    0.000000000000000
v('PYK         ') =    0.000000000000000
v('RPE_b       ') =    3.715959593806406
v('RPE_f       ') =    3.844207845401193
v('RPI_b       ') =    4.746438136475083
v('RPI_f       ') =    4.613794069501229
v('SDPTA_b     ') =    2.212819299937995
v('SDPTA_f     ') =    2.192019299937995
v('SHK3Dr_b    ') =    1.386064139705853
v('SHK3Dr_f    ') =    1.410240610294088
v('SHKK        ') =    0.024176470588235
v('SSALx       ') =    0.000000000000000
v('SSALy       ') =    0.000000000000000
v('SUCD1i      ') =    0.051805145319990
v('SUCOAS_b    ') =    6.797323758562827
v('SUCOAS_f    ') =    6.442413150762300
v('TA1_b       ') =    0.949167275501168
v('TA1_f       ') =    0.873696090880245
v('TA2_b       ') =    0.111040430184915
v('TA2_f       ') =    0.186511614805838
v('THRAr_b     ') =    6.457696348965376
v('THRAr_f     ') =    6.473651701906552
v('THRD_L      ') =    0.016235294117647
v('THRS        ') =    0.046367117647059
v('TK1_b       ') =    1.814506359098847
v('TK1_f       ') =    1.942754610693634
v('TK2_b       ') =    0.281883860190231
v('TK2_f       ') =    0.230589146157544
v('TK3_b       ') =    0.222623412575813
v('TK3_f       ') =    0.145669875013714
v('TPI_b       ') =    5.325565574683221
v('TPI_f       ') =    6.164636213591716
v('TYRTA_b     ') =    6.592318020923730
v('TYRTA_f     ') =    6.584612138570791
v('VALTA_b     ') =    5.993903104158673
v('VALTA_f     ') =    5.970256045335142
