# Supplementary material for: A Method to Constrain Genome-Scale Models with 13C Labeling Data
Source: PLoS Comput Biol. 2015 Sep 17;11(9):e1004363. doi: 10.1371/journal.pcbi.1004363 (PMC4574858; doi:10.1371/journal.pcbi.1004363)
Supplement: S1 Code — GAMS files, input files and expected outputs for the nine strains considered (wild type at 5, 6 and 7 hrs, pyk KO at 5, 6 and 7 hrs and pgi KO at 16, 21 and 23 hrs) for the data fits. (GZ) [file pcbi.1004363.s004.gz › GAMSfiles/pyk6h/GAMS_EMU_MFA_FLUX_HYB.lst]

GAMS 24.2.3  r46072 Released May 22, 2014 LEX-LEG x86_64/Linux                                                                                                                                                                         05/01/15 10:52:32 Page 1
G e n e r a l   A l g e b r a i c   M o d e l i n g   S y s t e m
C o m p i l a t i o n


   2   
GAMS 24.2.3  r46072 Released May 22, 2014 LEX-LEG x86_64/Linux                                                                                                                                                                         05/01/15 10:52:32 Page 2
G e n e r a l   A l g e b r a i c   M o d e l i n g   S y s t e m
Include File Summary


   SEQ   GLOBAL TYPE      PARENT   LOCAL  FILENAME

     1        1 INPUT          0       0  /scratch0/hgmartin_scratch/tests/TStests/paper/repo2B/GAMSfiles/pyk6h/GAMS_EMU_MFA_FLUX_HYB.gms
     2       34 INCLUDE        1      34  ./scratch0/hgmartin_scratch/tests/TStests/paper/repo2B/GAMSfiles/pyk6h/mets.txt
     3      150 INCLUDE        1      36  ./scratch0/hgmartin_scratch/tests/TStests/paper/repo2B/GAMSfiles/pyk6h/ExchaMets.txt
     4      161 INCLUDE        1      38  ./scratch0/hgmartin_scratch/tests/TStests/paper/repo2B/GAMSfiles/pyk6h/ExcMets.txt
     5      165 INCLUDE        1      40  ./scratch0/hgmartin_scratch/tests/TStests/paper/repo2B/GAMSfiles/pyk6h/SourceMets.txt
     6      170 INCLUDE        1      42  ./scratch0/hgmartin_scratch/tests/TStests/paper/repo2B/GAMSfiles/pyk6h/rxns.txt
     7      345 INCLUDE        1      44  ./scratch0/hgmartin_scratch/tests/TStests/paper/repo2B/GAMSfiles/pyk6h/jmeas.txt
     8      520 INCLUDE        1      46  ./scratch0/hgmartin_scratch/tests/TStests/paper/repo2B/GAMSfiles/pyk6h/jsugg.txt
     9      540 INCLUDE        1      64  ./scratch0/hgmartin_scratch/tests/TStests/paper/repo2B/GAMSfiles/pyk6h/StoichNetwork.txt
    10      984 INCLUDE        1      65  ./scratch0/hgmartin_scratch/tests/TStests/paper/repo2B/GAMSfiles/pyk6h/vUPPER.txt
    11     1156 INCLUDE        1      66  ./scratch0/hgmartin_scratch/tests/TStests/paper/repo2B/GAMSfiles/pyk6h/vLOWER.txt
    12     1328 INCLUDE        1      67  ./scratch0/hgmartin_scratch/tests/TStests/paper/repo2B/GAMSfiles/pyk6h/vSUGG.txt
    13     1334 INCLUDE        1      73  ./scratch0/hgmartin_scratch/tests/TStests/paper/repo2B/GAMSfiles/pyk6h/all_emu.txt
    14     2175 INCLUDE        1      75  ./scratch0/hgmartin_scratch/tests/TStests/paper/repo2B/GAMSfiles/pyk6h/dummy_emus.txt
    15     2228 INCLUDE        1      77  ./scratch0/hgmartin_scratch/tests/TStests/paper/repo2B/GAMSfiles/pyk6h/fragmentsMS.txt
    16     2241 INCLUDE        1      79  ./scratch0/hgmartin_scratch/tests/TStests/paper/repo2B/GAMSfiles/pyk6h/fitFrags.txt
    17     2254 INCLUDE        1      81  ./scratch0/hgmartin_scratch/tests/TStests/paper/repo2B/GAMSfiles/pyk6h/mset.txt
    18     2271 INCLUDE        1      83  ./scratch0/hgmartin_scratch/tests/TStests/paper/repo2B/GAMSfiles/pyk6h/nset.txt
    19     2306 INCLUDE        1     103  ./scratch0/hgmartin_scratch/tests/TStests/paper/repo2B/GAMSfiles/pyk6h/emu_carbon_numbers.txt
    20     3144 INCLUDE        1     104  ./scratch0/hgmartin_scratch/tests/TStests/paper/repo2B/GAMSfiles/pyk6h/frag_carbon_numbers.txt
    21     3154 INCLUDE        1     105  ./scratch0/hgmartin_scratch/tests/TStests/paper/repo2B/GAMSfiles/pyk6h/GCMSout.txt
    22     3167 INCLUDE        1     106  ./scratch0/hgmartin_scratch/tests/TStests/paper/repo2B/GAMSfiles/pyk6h/GCMSerr.txt
    23     3180 INCLUDE        1     107  ./scratch0/hgmartin_scratch/tests/TStests/paper/repo2B/GAMSfiles/pyk6h/GCMSnorm.txt
    24     3193 INCLUDE        1     108  ./scratch0/hgmartin_scratch/tests/TStests/paper/repo2B/GAMSfiles/pyk6h/aacorr.txt
    25     3203 INCLUDE        1     109  ./scratch0/hgmartin_scratch/tests/TStests/paper/repo2B/GAMSfiles/pyk6h/gamma_mat.txt
    26     4725 INCLUDE        1     110  ./scratch0/hgmartin_scratch/tests/TStests/paper/repo2B/GAMSfiles/pyk6h/emm_simplified.txt
    27     8664 INCLUDE        1     111  ./scratch0/hgmartin_scratch/tests/TStests/paper/repo2B/GAMSfiles/pyk6h/met_emu.txt
    28     9459 INCLUDE        1     118  ./scratch0/hgmartin_scratch/tests/TStests/paper/repo2B/GAMSfiles/pyk6h/hybridmets.txt
    29    10226 INCLUDE        1     120  ./scratch0/hgmartin_scratch/tests/TStests/paper/repo2B/GAMSfiles/pyk6h/hybridreacs.txt
    30    11307 INCLUDE        1     122  ./scratch0/hgmartin_scratch/tests/TStests/paper/repo2B/GAMSfiles/pyk6h/linkedreacs.txt
    31    11453 INCLUDE        1     139  ./scratch0/hgmartin_scratch/tests/TStests/paper/repo2B/GAMSfiles/pyk6h/Sbig.txt
    32    15960 INCLUDE        1     140  ./scratch0/hgmartin_scratch/tests/TStests/paper/repo2B/GAMSfiles/pyk6h/bvec.txt
    33    16724 INCLUDE        1     141  ./scratch0/hgmartin_scratch/tests/TStests/paper/repo2B/GAMSfiles/pyk6h/lbvec.txt
    34    17802 INCLUDE        1     142  ./scratch0/hgmartin_scratch/tests/TStests/paper/repo2B/GAMSfiles/pyk6h/ubvec.txt
    35    18880 INCLUDE        1     143  ./scratch0/hgmartin_scratch/tests/TStests/paper/repo2B/GAMSfiles/pyk6h/cvec.txt
    36    19958 INCLUDE        1     144  ./scratch0/hgmartin_scratch/tests/TStests/paper/repo2B/GAMSfiles/pyk6h/reacmap.txt
    37    20132 INCLUDE        1     147  ./scratch0/hgmartin_scratch/tests/TStests/paper/repo2B/GAMSfiles/pyk6h/inFluxRef.txt
    38    20139 INCLUDE        1     153  ./scratch0/hgmartin_scratch/tests/TStests/paper/repo2B/GAMSfiles/pyk6h/randseed.txt
    39    20145 INCLUDE        1     158  ./scratch0/hgmartin_scratch/tests/TStests/paper/repo2B/GAMSfiles/pyk6h/labelCompNormMin.txt
    40    20203 INCLUDE        1     215  ./scratch0/hgmartin_scratch/tests/TStests/paper/repo2B/GAMSfiles/pyk6h/condensation_rxns_names.txt
    41    20421 INCLUDE        1     224  ./scratch0/hgmartin_scratch/tests/TStests/paper/repo2B/GAMSfiles/pyk6h/condensation_rxns_eqns.txt
    42    20691 INCLUDE        1     285  ./scratch0/hgmartin_scratch/tests/TStests/paper/repo2B/GAMSfiles/pyk6h/Source_Labeling.txt
    43    20798 INCLUDE        1     318  ./scratch0/hgmartin_scratch/tests/TStests/paper/repo2B/GAMSfiles/pyk6h/condensation_rxns_names.txt


COMPILATION TIME     =        0.041 SECONDS      5 MB  24.2.3 r46072 LEX-LEG
GAMS 24.2.3  r46072 Released May 22, 2014 LEX-LEG x86_64/Linux                                                                                                                                                                         05/01/15 10:52:32 Page 3
G e n e r a l   A l g e b r a i c   M o d e l i n g   S y s t e m
E x e c u t i o n


----     12 Other                    0.000     0.000 SECS      6 MB 
----    541 Assignment S             0.000     0.000 SECS      6 MB      1
----    542 Assignment S             0.000     0.000 SECS      6 MB      2
----    543 Assignment S             0.000     0.000 SECS      6 MB      3
----    544 Assignment S             0.000     0.000 SECS      6 MB      4
----    545 Assignment S             0.000     0.000 SECS      6 MB      5
----    546 Assignment S             0.000     0.000 SECS      6 MB      6
----    547 Assignment S             0.000     0.000 SECS      6 MB      7
----    548 Assignment S             0.000     0.000 SECS      6 MB      8
----    549 Assignment S             0.000     0.000 SECS      6 MB      9
----    550 Assignment S             0.000     0.000 SECS      6 MB     10
----    551 Assignment S             0.000     0.000 SECS      6 MB     11
----    552 Assignment S             0.000     0.000 SECS      6 MB     12
----    553 Assignment S             0.000     0.000 SECS      6 MB     13
----    554 Assignment S             0.000     0.000 SECS      6 MB     14
----    555 Assignment S             0.000     0.000 SECS      6 MB     15
----    556 Assignment S             0.000     0.000 SECS      6 MB     16
----    557 Assignment S             0.000     0.000 SECS      6 MB     17
----    558 Assignment S             0.000     0.000 SECS      6 MB     18
----    559 Assignment S             0.000     0.000 SECS      6 MB     19
----    560 Assignment S             0.000     0.000 SECS      6 MB     20
----    561 Assignment S             0.000     0.000 SECS      6 MB     21
----    562 Assignment S             0.000     0.000 SECS      6 MB     22
----    563 Assignment S             0.000     0.000 SECS      6 MB     23
----    564 Assignment S             0.000     0.000 SECS      6 MB     24
----    565 Assignment S             0.000     0.000 SECS      6 MB     25
----    566 Assignment S             0.000     0.000 SECS      6 MB     26
----    567 Assignment S             0.000     0.000 SECS      6 MB     27
----    568 Assignment S             0.000     0.000 SECS      6 MB     28
----    569 Assignment S             0.000     0.000 SECS      6 MB     29
----    570 Assignment S             0.000     0.000 SECS      6 MB     30
----    571 Assignment S             0.000     0.000 SECS      6 MB     31
----    572 Assignment S             0.000     0.000 SECS      6 MB     32
----    573 Assignment S             0.000     0.000 SECS      6 MB     33
----    574 Assignment S             0.000     0.000 SECS      6 MB     34
----    575 Assignment S             0.000     0.000 SECS      6 MB     35
----    576 Assignment S             0.000     0.000 SECS      6 MB     36
----    577 Assignment S             0.000     0.000 SECS      6 MB     37
----    578 Assignment S             0.000     0.000 SECS      6 MB     38
----    579 Assignment S             0.000     0.000 SECS      6 MB     39
----    580 Assignment S             0.000     0.000 SECS      6 MB     40
----    581 Assignment S             0.000     0.000 SECS      6 MB     41
----    582 Assignment S             0.000     0.000 SECS      6 MB     42
----    583 Assignment S             0.000     0.000 SECS      6 MB     43
----    584 Assignment S             0.000     0.000 SECS      6 MB     44
----    585 Assignment S             0.000     0.000 SECS      6 MB     45
----    586 Assignment S             0.000     0.000 SECS      6 MB     46
----    587 Assignment S             0.000     0.000 SECS      6 MB     47
----    588 Assignment S             0.000     0.000 SECS      6 MB     48
----    589 Assignment S             0.000     0.000 SECS      6 MB     49
----    590 Assignment S             0.000     0.000 SECS      6 MB     50
----    591 Assignment S             0.000     0.000 SECS      6 MB     51
----    592 Assignment S             0.000     0.000 SECS      6 MB     52
GAMS 24.2.3  r46072 Released May 22, 2014 LEX-LEG x86_64/Linux                                                                                                                                                                         05/01/15 10:52:32 Page 4
G e n e r a l   A l g e b r a i c   M o d e l i n g   S y s t e m
E x e c u t i o n


----    593 Assignment S             0.000     0.000 SECS      6 MB     53
----    594 Assignment S             0.000     0.000 SECS      6 MB     54
----    595 Assignment S             0.000     0.000 SECS      6 MB     55
----    596 Assignment S             0.000     0.000 SECS      6 MB     56
----    597 Assignment S             0.000     0.000 SECS      6 MB     57
----    598 Assignment S             0.000     0.000 SECS      6 MB     58
----    599 Assignment S             0.000     0.000 SECS      6 MB     59
----    600 Assignment S             0.000     0.000 SECS      6 MB     60
----    601 Assignment S             0.000     0.000 SECS      6 MB     61
----    602 Assignment S             0.000     0.000 SECS      6 MB     62
----    603 Assignment S             0.000     0.000 SECS      6 MB     63
----    604 Assignment S             0.000     0.000 SECS      6 MB     64
----    605 Assignment S             0.000     0.000 SECS      6 MB     65
----    606 Assignment S             0.000     0.000 SECS      6 MB     66
----    607 Assignment S             0.000     0.000 SECS      6 MB     67
----    608 Assignment S             0.000     0.000 SECS      6 MB     68
----    609 Assignment S             0.000     0.000 SECS      6 MB     69
----    610 Assignment S             0.000     0.000 SECS      6 MB     70
----    611 Assignment S             0.000     0.000 SECS      6 MB     71
----    612 Assignment S             0.000     0.000 SECS      6 MB     72
----    613 Assignment S             0.000     0.000 SECS      6 MB     73
----    614 Assignment S             0.000     0.000 SECS      6 MB     74
----    615 Assignment S             0.000     0.000 SECS      6 MB     75
----    616 Assignment S             0.000     0.000 SECS      6 MB     76
----    617 Assignment S             0.000     0.000 SECS      6 MB     77
----    618 Assignment S             0.000     0.000 SECS      6 MB     78
----    619 Assignment S             0.001     0.001 SECS      6 MB     79
----    620 Assignment S             0.000     0.001 SECS      6 MB     80
----    621 Assignment S             0.000     0.001 SECS      6 MB     81
----    622 Assignment S             0.000     0.001 SECS      6 MB     82
----    623 Assignment S             0.000     0.001 SECS      6 MB     83
----    624 Assignment S             0.000     0.001 SECS      6 MB     84
----    625 Assignment S             0.000     0.001 SECS      6 MB     85
----    626 Assignment S             0.000     0.001 SECS      6 MB     86
----    627 Assignment S             0.000     0.001 SECS      6 MB     87
----    628 Assignment S             0.000     0.001 SECS      6 MB     88
----    629 Assignment S             0.000     0.001 SECS      6 MB     89
----    630 Assignment S             0.000     0.001 SECS      6 MB     90
----    631 Assignment S             0.000     0.001 SECS      6 MB     91
----    632 Assignment S             0.000     0.001 SECS      6 MB     92
----    633 Assignment S             0.000     0.001 SECS      6 MB     93
----    634 Assignment S             0.000     0.001 SECS      6 MB     94
----    635 Assignment S             0.000     0.001 SECS      6 MB     95
----    636 Assignment S             0.000     0.001 SECS      6 MB     96
----    637 Assignment S             0.000     0.001 SECS      6 MB     97
----    638 Assignment S             0.000     0.001 SECS      6 MB     98
----    639 Assignment S             0.000     0.001 SECS      6 MB     99
----    640 Assignment S             0.000     0.001 SECS      6 MB    100
----    641 Assignment S             0.000     0.001 SECS      6 MB    101
----    642 Assignment S             0.000     0.001 SECS      6 MB    102
----    643 Assignment S             0.000     0.001 SECS      6 MB    103
----    644 Assignment S             0.000     0.001 SECS      6 MB    104
----    645 Assignment S             0.000     0.001 SECS      6 MB    105
GAMS 24.2.3  r46072 Released May 22, 2014 LEX-LEG x86_64/Linux                                                                                                                                                                         05/01/15 10:52:32 Page 5
G e n e r a l   A l g e b r a i c   M o d e l i n g   S y s t e m
E x e c u t i o n


----    646 Assignment S             0.000     0.001 SECS      6 MB    106
----    647 Assignment S             0.000     0.001 SECS      6 MB    107
----    648 Assignment S             0.000     0.001 SECS      6 MB    108
----    649 Assignment S             0.000     0.001 SECS      6 MB    109
----    650 Assignment S             0.000     0.001 SECS      6 MB    110
----    651 Assignment S             0.000     0.001 SECS      6 MB    111
----    652 Assignment S             0.000     0.001 SECS      6 MB    112
----    653 Assignment S             0.000     0.001 SECS      6 MB    113
----    654 Assignment S             0.000     0.001 SECS      6 MB    114
----    655 Assignment S             0.000     0.001 SECS      6 MB    115
----    656 Assignment S             0.000     0.001 SECS      6 MB    116
----    657 Assignment S             0.000     0.001 SECS      6 MB    117
----    658 Assignment S             0.000     0.001 SECS      6 MB    118
----    659 Assignment S             0.000     0.001 SECS      6 MB    119
----    660 Assignment S             0.000     0.001 SECS      6 MB    120
----    661 Assignment S             0.000     0.001 SECS      6 MB    121
----    662 Assignment S             0.000     0.001 SECS      6 MB    122
----    663 Assignment S             0.000     0.001 SECS      6 MB    123
----    664 Assignment S             0.000     0.001 SECS      6 MB    124
----    665 Assignment S             0.000     0.001 SECS      6 MB    125
----    666 Assignment S             0.000     0.001 SECS      6 MB    126
----    667 Assignment S             0.000     0.001 SECS      6 MB    127
----    668 Assignment S             0.000     0.001 SECS      6 MB    128
----    669 Assignment S             0.000     0.001 SECS      6 MB    129
----    670 Assignment S             0.000     0.001 SECS      6 MB    130
----    671 Assignment S             0.000     0.001 SECS      6 MB    131
----    672 Assignment S             0.000     0.001 SECS      6 MB    132
----    673 Assignment S             0.000     0.001 SECS      6 MB    133
----    674 Assignment S             0.000     0.001 SECS      6 MB    134
----    675 Assignment S             0.000     0.001 SECS      6 MB    135
----    676 Assignment S             0.000     0.001 SECS      6 MB    136
----    677 Assignment S             0.000     0.001 SECS      6 MB    137
----    678 Assignment S             0.000     0.001 SECS      6 MB    138
----    679 Assignment S             0.000     0.001 SECS      6 MB    139
----    680 Assignment S             0.000     0.001 SECS      6 MB    140
----    681 Assignment S             0.000     0.001 SECS      6 MB    141
----    682 Assignment S             0.000     0.001 SECS      6 MB    142
----    683 Assignment S             0.000     0.001 SECS      6 MB    143
----    684 Assignment S             0.000     0.001 SECS      6 MB    144
----    685 Assignment S             0.000     0.001 SECS      6 MB    145
----    686 Assignment S             0.000     0.001 SECS      6 MB    146
----    687 Assignment S             0.000     0.001 SECS      6 MB    147
----    688 Assignment S             0.000     0.001 SECS      6 MB    148
----    689 Assignment S             0.000     0.001 SECS      6 MB    149
----    690 Assignment S             0.000     0.001 SECS      6 MB    150
----    691 Assignment S             0.000     0.001 SECS      6 MB    151
----    692 Assignment S             0.000     0.001 SECS      6 MB    152
----    693 Assignment S             0.000     0.001 SECS      6 MB    153
----    694 Assignment S             0.000     0.001 SECS      6 MB    154
----    695 Assignment S             0.000     0.001 SECS      6 MB    155
----    696 Assignment S             0.000     0.001 SECS      6 MB    156
----    697 Assignment S             0.000     0.001 SECS      6 MB    157
----    698 Assignment S             0.000     0.001 SECS      6 MB    158
GAMS 24.2.3  r46072 Released May 22, 2014 LEX-LEG x86_64/Linux                                                                                                                                                                         05/01/15 10:52:32 Page 6
G e n e r a l   A l g e b r a i c   M o d e l i n g   S y s t e m
E x e c u t i o n


----    699 Assignment S             0.000     0.001 SECS      6 MB    159
----    700 Assignment S             0.000     0.001 SECS      6 MB    160
----    701 Assignment S             0.000     0.001 SECS      6 MB    161
----    702 Assignment S             0.000     0.001 SECS      6 MB    162
----    703 Assignment S             0.000     0.001 SECS      6 MB    163
----    704 Assignment S             0.000     0.001 SECS      6 MB    164
----    705 Assignment S             0.000     0.001 SECS      6 MB    165
----    706 Assignment S             0.000     0.001 SECS      6 MB    166
----    707 Assignment S             0.000     0.001 SECS      6 MB    167
----    708 Assignment S             0.000     0.001 SECS      6 MB    168
----    709 Assignment S             0.000     0.001 SECS      6 MB    169
----    710 Assignment S             0.000     0.001 SECS      6 MB    170
----    711 Assignment S             0.000     0.001 SECS      6 MB    171
----    712 Assignment S             0.000     0.001 SECS      6 MB    172
----    713 Assignment S             0.000     0.001 SECS      6 MB    173
----    714 Assignment S             0.000     0.001 SECS      6 MB    174
----    715 Assignment S             0.000     0.001 SECS      6 MB    175
----    716 Assignment S             0.000     0.001 SECS      6 MB    176
----    717 Assignment S             0.000     0.001 SECS      6 MB    177
----    718 Assignment S             0.000     0.001 SECS      6 MB    178
----    719 Assignment S             0.000     0.001 SECS      6 MB    179
----    720 Assignment S             0.000     0.001 SECS      6 MB    180
----    721 Assignment S             0.000     0.001 SECS      6 MB    181
----    722 Assignment S             0.000     0.001 SECS      6 MB    182
----    723 Assignment S             0.000     0.001 SECS      6 MB    183
----    724 Assignment S             0.000     0.001 SECS      6 MB    184
----    725 Assignment S             0.000     0.001 SECS      6 MB    185
----    726 Assignment S             0.000     0.001 SECS      6 MB    186
----    727 Assignment S             0.000     0.001 SECS      6 MB    187
----    728 Assignment S             0.000     0.001 SECS      6 MB    188
----    729 Assignment S             0.000     0.001 SECS      6 MB    189
----    730 Assignment S             0.000     0.001 SECS      6 MB    190
----    731 Assignment S             0.000     0.001 SECS      6 MB    191
----    732 Assignment S             0.000     0.001 SECS      6 MB    192
----    733 Assignment S             0.000     0.001 SECS      6 MB    193
----    734 Assignment S             0.000     0.001 SECS      6 MB    194
----    735 Assignment S             0.000     0.001 SECS      6 MB    195
----    736 Assignment S             0.000     0.001 SECS      6 MB    196
----    737 Assignment S             0.000     0.001 SECS      6 MB    197
----    738 Assignment S             0.000     0.001 SECS      6 MB    198
----    739 Assignment S             0.000     0.001 SECS      6 MB    199
----    740 Assignment S             0.000     0.001 SECS      6 MB    200
----    741 Assignment S             0.000     0.001 SECS      6 MB    201
----    742 Assignment S             0.000     0.001 SECS      6 MB    202
----    743 Assignment S             0.000     0.001 SECS      6 MB    203
----    744 Assignment S             0.000     0.001 SECS      6 MB    204
----    745 Assignment S             0.000     0.001 SECS      6 MB    205
----    746 Assignment S             0.000     0.001 SECS      6 MB    206
----    747 Assignment S             0.000     0.001 SECS      6 MB    207
----    748 Assignment S             0.000     0.001 SECS      6 MB    208
----    749 Assignment S             0.000     0.001 SECS      6 MB    209
----    750 Assignment S             0.000     0.001 SECS      6 MB    210
----    751 Assignment S             0.000     0.001 SECS      6 MB    211
GAMS 24.2.3  r46072 Released May 22, 2014 LEX-LEG x86_64/Linux                                                                                                                                                                         05/01/15 10:52:32 Page 7
G e n e r a l   A l g e b r a i c   M o d e l i n g   S y s t e m
E x e c u t i o n


----    752 Assignment S             0.001     0.002 SECS      6 MB    212
----    753 Assignment S             0.000     0.002 SECS      6 MB    213
----    754 Assignment S             0.000     0.002 SECS      6 MB    214
----    755 Assignment S             0.000     0.002 SECS      6 MB    215
----    756 Assignment S             0.000     0.002 SECS      6 MB    216
----    757 Assignment S             0.000     0.002 SECS      6 MB    217
----    758 Assignment S             0.000     0.002 SECS      6 MB    218
----    759 Assignment S             0.000     0.002 SECS      6 MB    219
----    760 Assignment S             0.000     0.002 SECS      6 MB    220
----    761 Assignment S             0.000     0.002 SECS      6 MB    221
----    762 Assignment S             0.000     0.002 SECS      6 MB    222
----    763 Assignment S             0.000     0.002 SECS      6 MB    223
----    764 Assignment S             0.000     0.002 SECS      6 MB    224
----    765 Assignment S             0.000     0.002 SECS      6 MB    225
----    766 Assignment S             0.000     0.002 SECS      6 MB    226
----    767 Assignment S             0.000     0.002 SECS      6 MB    227
----    768 Assignment S             0.000     0.002 SECS      6 MB    228
----    769 Assignment S             0.000     0.002 SECS      6 MB    229
----    770 Assignment S             0.000     0.002 SECS      6 MB    230
----    771 Assignment S             0.000     0.002 SECS      6 MB    231
----    772 Assignment S             0.000     0.002 SECS      6 MB    232
----    773 Assignment S             0.000     0.002 SECS      6 MB    233
----    774 Assignment S             0.000     0.002 SECS      6 MB    234
----    775 Assignment S             0.000     0.002 SECS      6 MB    235
----    776 Assignment S             0.000     0.002 SECS      6 MB    236
----    777 Assignment S             0.000     0.002 SECS      6 MB    237
----    778 Assignment S             0.000     0.002 SECS      6 MB    238
----    779 Assignment S             0.000     0.002 SECS      6 MB    239
----    780 Assignment S             0.000     0.002 SECS      6 MB    240
----    781 Assignment S             0.000     0.002 SECS      6 MB    241
----    782 Assignment S             0.000     0.002 SECS      6 MB    242
----    783 Assignment S             0.000     0.002 SECS      6 MB    243
----    784 Assignment S             0.000     0.002 SECS      6 MB    244
----    785 Assignment S             0.000     0.002 SECS      6 MB    245
----    786 Assignment S             0.000     0.002 SECS      6 MB    246
----    787 Assignment S             0.000     0.002 SECS      6 MB    247
----    788 Assignment S             0.000     0.002 SECS      6 MB    248
----    789 Assignment S             0.000     0.002 SECS      6 MB    249
----    790 Assignment S             0.000     0.002 SECS      6 MB    250
----    791 Assignment S             0.000     0.002 SECS      6 MB    251
----    792 Assignment S             0.000     0.002 SECS      6 MB    252
----    793 Assignment S             0.000     0.002 SECS      6 MB    253
----    794 Assignment S             0.000     0.002 SECS      6 MB    254
----    795 Assignment S             0.000     0.002 SECS      6 MB    255
----    796 Assignment S             0.000     0.002 SECS      6 MB    256
----    797 Assignment S             0.000     0.002 SECS      6 MB    257
----    798 Assignment S             0.000     0.002 SECS      6 MB    258
----    799 Assignment S             0.000     0.002 SECS      6 MB    259
----    800 Assignment S             0.000     0.002 SECS      6 MB    260
----    801 Assignment S             0.000     0.002 SECS      6 MB    261
----    802 Assignment S             0.000     0.002 SECS      6 MB    262
----    803 Assignment S             0.000     0.002 SECS      6 MB    263
----    804 Assignment S             0.000     0.002 SECS      6 MB    264
GAMS 24.2.3  r46072 Released May 22, 2014 LEX-LEG x86_64/Linux                                                                                                                                                                         05/01/15 10:52:32 Page 8
G e n e r a l   A l g e b r a i c   M o d e l i n g   S y s t e m
E x e c u t i o n


----    805 Assignment S             0.000     0.002 SECS      6 MB    265
----    806 Assignment S             0.000     0.002 SECS      6 MB    266
----    807 Assignment S             0.000     0.002 SECS      6 MB    267
----    808 Assignment S             0.000     0.002 SECS      6 MB    268
----    809 Assignment S             0.000     0.002 SECS      6 MB    269
----    810 Assignment S             0.000     0.002 SECS      6 MB    270
----    811 Assignment S             0.000     0.002 SECS      6 MB    271
----    812 Assignment S             0.000     0.002 SECS      6 MB    272
----    813 Assignment S             0.000     0.002 SECS      6 MB    273
----    814 Assignment S             0.000     0.002 SECS      6 MB    274
----    815 Assignment S             0.000     0.002 SECS      6 MB    275
----    816 Assignment S             0.000     0.002 SECS      6 MB    276
----    817 Assignment S             0.000     0.002 SECS      6 MB    277
----    818 Assignment S             0.000     0.002 SECS      6 MB    278
----    819 Assignment S             0.000     0.002 SECS      6 MB    279
----    820 Assignment S             0.000     0.002 SECS      6 MB    280
----    821 Assignment S             0.000     0.002 SECS      6 MB    281
----    822 Assignment S             0.000     0.002 SECS      6 MB    282
----    823 Assignment S             0.000     0.002 SECS      6 MB    283
----    824 Assignment S             0.000     0.002 SECS      6 MB    284
----    825 Assignment S             0.000     0.002 SECS      6 MB    285
----    826 Assignment S             0.000     0.002 SECS      6 MB    286
----    827 Assignment S             0.000     0.002 SECS      6 MB    287
----    828 Assignment S             0.000     0.002 SECS      6 MB    288
----    829 Assignment S             0.000     0.002 SECS      6 MB    289
----    830 Assignment S             0.000     0.002 SECS      6 MB    290
----    831 Assignment S             0.000     0.002 SECS      6 MB    291
----    832 Assignment S             0.000     0.002 SECS      6 MB    292
----    833 Assignment S             0.000     0.002 SECS      6 MB    293
----    834 Assignment S             0.000     0.002 SECS      6 MB    294
----    835 Assignment S             0.000     0.002 SECS      6 MB    295
----    836 Assignment S             0.000     0.002 SECS      6 MB    296
----    837 Assignment S             0.000     0.002 SECS      6 MB    297
----    838 Assignment S             0.000     0.002 SECS      6 MB    298
----    839 Assignment S             0.000     0.002 SECS      6 MB    299
----    840 Assignment S             0.000     0.002 SECS      6 MB    300
----    841 Assignment S             0.000     0.002 SECS      6 MB    301
----    842 Assignment S             0.000     0.002 SECS      6 MB    302
----    843 Assignment S             0.000     0.002 SECS      6 MB    303
----    844 Assignment S             0.000     0.002 SECS      6 MB    304
----    845 Assignment S             0.000     0.002 SECS      6 MB    305
----    846 Assignment S             0.000     0.002 SECS      6 MB    306
----    847 Assignment S             0.000     0.002 SECS      6 MB    307
----    848 Assignment S             0.000     0.002 SECS      6 MB    308
----    849 Assignment S             0.000     0.002 SECS      6 MB    309
----    850 Assignment S             0.000     0.002 SECS      6 MB    310
----    851 Assignment S             0.000     0.002 SECS      6 MB    311
----    852 Assignment S             0.000     0.002 SECS      6 MB    312
----    853 Assignment S             0.000     0.002 SECS      6 MB    313
----    854 Assignment S             0.000     0.002 SECS      6 MB    314
----    855 Assignment S             0.000     0.002 SECS      6 MB    315
----    856 Assignment S             0.000     0.002 SECS      6 MB    316
----    857 Assignment S             0.000     0.002 SECS      6 MB    317
GAMS 24.2.3  r46072 Released May 22, 2014 LEX-LEG x86_64/Linux                                                                                                                                                                         05/01/15 10:52:32 Page 9
G e n e r a l   A l g e b r a i c   M o d e l i n g   S y s t e m
E x e c u t i o n


----    858 Assignment S             0.000     0.002 SECS      6 MB    318
----    859 Assignment S             0.000     0.002 SECS      6 MB    319
----    860 Assignment S             0.000     0.002 SECS      6 MB    320
----    861 Assignment S             0.000     0.002 SECS      6 MB    321
----    862 Assignment S             0.000     0.002 SECS      6 MB    322
----    863 Assignment S             0.000     0.002 SECS      6 MB    323
----    864 Assignment S             0.000     0.002 SECS      6 MB    324
----    865 Assignment S             0.000     0.002 SECS      6 MB    325
----    866 Assignment S             0.000     0.002 SECS      6 MB    326
----    867 Assignment S             0.000     0.002 SECS      6 MB    327
----    868 Assignment S             0.000     0.002 SECS      6 MB    328
----    869 Assignment S             0.000     0.002 SECS      6 MB    329
----    870 Assignment S             0.000     0.002 SECS      6 MB    330
----    871 Assignment S             0.000     0.002 SECS      6 MB    331
----    872 Assignment S             0.000     0.002 SECS      6 MB    332
----    873 Assignment S             0.000     0.002 SECS      6 MB    333
----    874 Assignment S             0.000     0.002 SECS      6 MB    334
----    875 Assignment S             0.000     0.002 SECS      6 MB    335
----    876 Assignment S             0.000     0.002 SECS      6 MB    336
----    877 Assignment S             0.000     0.002 SECS      6 MB    337
----    878 Assignment S             0.000     0.002 SECS      6 MB    338
----    879 Assignment S             0.000     0.002 SECS      6 MB    339
----    880 Assignment S             0.000     0.002 SECS      6 MB    340
----    881 Assignment S             0.000     0.002 SECS      6 MB    341
----    882 Assignment S             0.000     0.002 SECS      6 MB    342
----    883 Assignment S             0.000     0.002 SECS      6 MB    343
----    884 Assignment S             0.000     0.002 SECS      6 MB    344
----    885 Assignment S             0.000     0.002 SECS      6 MB    345
----    886 Assignment S             0.000     0.002 SECS      6 MB    346
----    887 Assignment S             0.000     0.002 SECS      6 MB    347
----    888 Assignment S             0.000     0.002 SECS      6 MB    348
----    889 Assignment S             0.000     0.002 SECS      6 MB    349
----    890 Assignment S             0.000     0.002 SECS      6 MB    350
----    891 Assignment S             0.000     0.002 SECS      6 MB    351
----    892 Assignment S             0.001     0.003 SECS      6 MB    352
----    893 Assignment S             0.000     0.003 SECS      6 MB    353
----    894 Assignment S             0.000     0.003 SECS      6 MB    354
----    895 Assignment S             0.000     0.003 SECS      6 MB    355
----    896 Assignment S             0.000     0.003 SECS      6 MB    356
----    897 Assignment S             0.000     0.003 SECS      6 MB    357
----    898 Assignment S             0.000     0.003 SECS      6 MB    358
----    899 Assignment S             0.000     0.003 SECS      6 MB    359
----    900 Assignment S             0.000     0.003 SECS      6 MB    360
----    901 Assignment S             0.000     0.003 SECS      6 MB    361
----    902 Assignment S             0.000     0.003 SECS      6 MB    362
----    903 Assignment S             0.000     0.003 SECS      6 MB    363
----    904 Assignment S             0.000     0.003 SECS      6 MB    364
----    905 Assignment S             0.000     0.003 SECS      6 MB    365
----    906 Assignment S             0.000     0.003 SECS      6 MB    366
----    907 Assignment S             0.000     0.003 SECS      6 MB    367
----    908 Assignment S             0.000     0.003 SECS      6 MB    368
----    909 Assignment S             0.000     0.003 SECS      6 MB    369
----    910 Assignment S             0.000     0.003 SECS      6 MB    370
GAMS 24.2.3  r46072 Released May 22, 2014 LEX-LEG x86_64/Linux                                                                                                                                                                        05/01/15 10:52:32 Page 10
G e n e r a l   A l g e b r a i c   M o d e l i n g   S y s t e m
E x e c u t i o n


----    911 Assignment S             0.000     0.003 SECS      6 MB    371
----    912 Assignment S             0.000     0.003 SECS      6 MB    372
----    913 Assignment S             0.000     0.003 SECS      6 MB    373
----    914 Assignment S             0.000     0.003 SECS      6 MB    374
----    915 Assignment S             0.000     0.003 SECS      6 MB    375
----    916 Assignment S             0.000     0.003 SECS      6 MB    376
----    917 Assignment S             0.000     0.003 SECS      6 MB    377
----    918 Assignment S             0.000     0.003 SECS      6 MB    378
----    919 Assignment S             0.000     0.003 SECS      6 MB    379
----    920 Assignment S             0.000     0.003 SECS      6 MB    380
----    921 Assignment S             0.000     0.003 SECS      6 MB    381
----    922 Assignment S             0.000     0.003 SECS      6 MB    382
----    923 Assignment S             0.000     0.003 SECS      6 MB    383
----    924 Assignment S             0.000     0.003 SECS      6 MB    384
----    925 Assignment S             0.000     0.003 SECS      6 MB    385
----    926 Assignment S             0.000     0.003 SECS      6 MB    386
----    927 Assignment S             0.000     0.003 SECS      6 MB    387
----    928 Assignment S             0.000     0.003 SECS      6 MB    388
----    929 Assignment S             0.000     0.003 SECS      6 MB    389
----    930 Assignment S             0.000     0.003 SECS      6 MB    390
----    931 Assignment S             0.000     0.003 SECS      6 MB    391
----    932 Assignment S             0.000     0.003 SECS      6 MB    392
----    933 Assignment S             0.000     0.003 SECS      6 MB    393
----    934 Assignment S             0.000     0.003 SECS      6 MB    394
----    935 Assignment S             0.000     0.003 SECS      6 MB    395
----    936 Assignment S             0.000     0.003 SECS      6 MB    396
----    937 Assignment S             0.000     0.003 SECS      6 MB    397
----    938 Assignment S             0.000     0.003 SECS      6 MB    398
----    939 Assignment S             0.000     0.003 SECS      6 MB    399
----    940 Assignment S             0.000     0.003 SECS      6 MB    400
----    941 Assignment S             0.000     0.003 SECS      6 MB    401
----    942 Assignment S             0.000     0.003 SECS      6 MB    402
----    943 Assignment S             0.000     0.003 SECS      6 MB    403
----    944 Assignment S             0.000     0.003 SECS      6 MB    404
----    945 Assignment S             0.000     0.003 SECS      6 MB    405
----    946 Assignment S             0.000     0.003 SECS      6 MB    406
----    947 Assignment S             0.000     0.003 SECS      6 MB    407
----    948 Assignment S             0.000     0.003 SECS      6 MB    408
----    949 Assignment S             0.000     0.003 SECS      6 MB    409
----    950 Assignment S             0.000     0.003 SECS      6 MB    410
----    951 Assignment S             0.000     0.003 SECS      6 MB    411
----    952 Assignment S             0.000     0.003 SECS      6 MB    412
----    953 Assignment S             0.000     0.003 SECS      6 MB    413
----    954 Assignment S             0.000     0.003 SECS      6 MB    414
----    955 Assignment S             0.000     0.003 SECS      6 MB    415
----    956 Assignment S             0.000     0.003 SECS      6 MB    416
----    957 Assignment S             0.000     0.003 SECS      6 MB    417
----    958 Assignment S             0.000     0.003 SECS      6 MB    418
----    959 Assignment S             0.000     0.003 SECS      6 MB    419
----    960 Assignment S             0.000     0.003 SECS      6 MB    420
----    961 Assignment S             0.000     0.003 SECS      6 MB    421
----    962 Assignment S             0.000     0.003 SECS      6 MB    422
----    963 Assignment S             0.000     0.003 SECS      6 MB    423
GAMS 24.2.3  r46072 Released May 22, 2014 LEX-LEG x86_64/Linux                                                                                                                                                                        05/01/15 10:52:32 Page 11
G e n e r a l   A l g e b r a i c   M o d e l i n g   S y s t e m
E x e c u t i o n


----    964 Assignment S             0.000     0.003 SECS      6 MB    424
----    965 Assignment S             0.000     0.003 SECS      6 MB    425
----    966 Assignment S             0.000     0.003 SECS      6 MB    426
----    967 Assignment S             0.000     0.003 SECS      6 MB    427
----    968 Assignment S             0.000     0.003 SECS      6 MB    428
----    969 Assignment S             0.000     0.003 SECS      6 MB    429
----    970 Assignment S             0.000     0.003 SECS      6 MB    430
----    971 Assignment S             0.000     0.003 SECS      6 MB    431
----    972 Assignment S             0.000     0.003 SECS      6 MB    432
----    973 Assignment S             0.000     0.003 SECS      6 MB    433
----    974 Assignment S             0.000     0.003 SECS      6 MB    434
----    975 Assignment S             0.000     0.003 SECS      6 MB    435
----    976 Assignment S             0.000     0.003 SECS      6 MB    436
----    977 Assignment S             0.000     0.003 SECS      6 MB    437
----    978 Assignment S             0.000     0.003 SECS      6 MB    438
----    979 Assignment S             0.000     0.003 SECS      6 MB    439
----    980 Assignment S             0.000     0.003 SECS      6 MB    440
----    981 Assignment S             0.000     0.003 SECS      6 MB    441
----    982 Assignment S             0.000     0.003 SECS      6 MB    442
----    983 Assignment S             0.000     0.003 SECS      6 MB    443
----    985 Assignment vUPPER        0.000     0.003 SECS      6 MB      1
----    986 Assignment vUPPER        0.000     0.003 SECS      6 MB      2
----    987 Assignment vUPPER        0.000     0.003 SECS      6 MB      3
----    988 Assignment vUPPER        0.000     0.003 SECS      6 MB      4
----    989 Assignment vUPPER        0.000     0.003 SECS      6 MB      5
----    990 Assignment vUPPER        0.000     0.003 SECS      6 MB      6
----    991 Assignment vUPPER        0.000     0.003 SECS      6 MB      7
----    992 Assignment vUPPER        0.000     0.003 SECS      6 MB      8
----    993 Assignment vUPPER        0.000     0.003 SECS      6 MB      9
----    994 Assignment vUPPER        0.000     0.003 SECS      6 MB     10
----    995 Assignment vUPPER        0.000     0.003 SECS      6 MB     11
----    996 Assignment vUPPER        0.000     0.003 SECS      6 MB     12
----    997 Assignment vUPPER        0.000     0.003 SECS      6 MB     13
----    998 Assignment vUPPER        0.000     0.003 SECS      6 MB     14
----    999 Assignment vUPPER        0.000     0.003 SECS      6 MB     15
----   1000 Assignment vUPPER        0.000     0.003 SECS      6 MB     16
----   1001 Assignment vUPPER        0.000     0.003 SECS      6 MB     17
----   1002 Assignment vUPPER        0.000     0.003 SECS      6 MB     18
----   1003 Assignment vUPPER        0.000     0.003 SECS      6 MB     19
----   1004 Assignment vUPPER        0.000     0.003 SECS      6 MB     20
----   1005 Assignment vUPPER        0.000     0.003 SECS      6 MB     21
----   1006 Assignment vUPPER        0.000     0.003 SECS      6 MB     22
----   1007 Assignment vUPPER        0.000     0.003 SECS      6 MB     23
----   1008 Assignment vUPPER        0.000     0.003 SECS      6 MB     24
----   1009 Assignment vUPPER        0.000     0.003 SECS      6 MB     25
----   1010 Assignment vUPPER        0.000     0.003 SECS      6 MB     26
----   1011 Assignment vUPPER        0.000     0.003 SECS      6 MB     27
----   1012 Assignment vUPPER        0.000     0.003 SECS      6 MB     28
----   1013 Assignment vUPPER        0.000     0.003 SECS      6 MB     29
----   1014 Assignment vUPPER        0.000     0.003 SECS      6 MB     30
----   1015 Assignment vUPPER        0.000     0.003 SECS      6 MB     31
----   1016 Assignment vUPPER        0.000     0.003 SECS      6 MB     32
----   1017 Assignment vUPPER        0.000     0.003 SECS      6 MB     33
GAMS 24.2.3  r46072 Released May 22, 2014 LEX-LEG x86_64/Linux                                                                                                                                                                        05/01/15 10:52:32 Page 12
G e n e r a l   A l g e b r a i c   M o d e l i n g   S y s t e m
E x e c u t i o n


----   1018 Assignment vUPPER        0.000     0.003 SECS      6 MB     34
----   1019 Assignment vUPPER        0.000     0.003 SECS      6 MB     35
----   1020 Assignment vUPPER        0.000     0.003 SECS      6 MB     36
----   1021 Assignment vUPPER        0.000     0.003 SECS      6 MB     37
----   1022 Assignment vUPPER        0.000     0.003 SECS      6 MB     38
----   1023 Assignment vUPPER        0.000     0.003 SECS      6 MB     39
----   1024 Assignment vUPPER        0.000     0.003 SECS      6 MB     40
----   1025 Assignment vUPPER        0.000     0.003 SECS      6 MB     41
----   1026 Assignment vUPPER        0.000     0.003 SECS      6 MB     42
----   1027 Assignment vUPPER        0.000     0.003 SECS      6 MB     43
----   1028 Assignment vUPPER        0.000     0.003 SECS      6 MB     44
----   1029 Assignment vUPPER        0.000     0.003 SECS      6 MB     45
----   1030 Assignment vUPPER        0.001     0.004 SECS      6 MB     46
----   1031 Assignment vUPPER        0.000     0.004 SECS      6 MB     47
----   1032 Assignment vUPPER        0.000     0.004 SECS      6 MB     48
----   1033 Assignment vUPPER        0.000     0.004 SECS      6 MB     49
----   1034 Assignment vUPPER        0.000     0.004 SECS      6 MB     50
----   1035 Assignment vUPPER        0.000     0.004 SECS      6 MB     51
----   1036 Assignment vUPPER        0.000     0.004 SECS      6 MB     52
----   1037 Assignment vUPPER        0.000     0.004 SECS      6 MB     53
----   1038 Assignment vUPPER        0.000     0.004 SECS      6 MB     54
----   1039 Assignment vUPPER        0.000     0.004 SECS      6 MB     55
----   1040 Assignment vUPPER        0.000     0.004 SECS      6 MB     56
----   1041 Assignment vUPPER        0.000     0.004 SECS      6 MB     57
----   1042 Assignment vUPPER        0.000     0.004 SECS      6 MB     58
----   1043 Assignment vUPPER        0.000     0.004 SECS      6 MB     59
----   1044 Assignment vUPPER        0.000     0.004 SECS      6 MB     60
----   1045 Assignment vUPPER        0.000     0.004 SECS      6 MB     61
----   1046 Assignment vUPPER        0.000     0.004 SECS      6 MB     62
----   1047 Assignment vUPPER        0.000     0.004 SECS      6 MB     63
----   1048 Assignment vUPPER        0.000     0.004 SECS      6 MB     64
----   1049 Assignment vUPPER        0.000     0.004 SECS      6 MB     65
----   1050 Assignment vUPPER        0.000     0.004 SECS      6 MB     66
----   1051 Assignment vUPPER        0.000     0.004 SECS      6 MB     67
----   1052 Assignment vUPPER        0.000     0.004 SECS      6 MB     68
----   1053 Assignment vUPPER        0.000     0.004 SECS      6 MB     69
----   1054 Assignment vUPPER        0.000     0.004 SECS      6 MB     70
----   1055 Assignment vUPPER        0.000     0.004 SECS      6 MB     71
----   1056 Assignment vUPPER        0.000     0.004 SECS      6 MB     72
----   1057 Assignment vUPPER        0.000     0.004 SECS      6 MB     73
----   1058 Assignment vUPPER        0.000     0.004 SECS      6 MB     74
----   1059 Assignment vUPPER        0.000     0.004 SECS      6 MB     75
----   1060 Assignment vUPPER        0.000     0.004 SECS      6 MB     75
----   1061 Assignment vUPPER        0.000     0.004 SECS      6 MB     76
----   1062 Assignment vUPPER        0.000     0.004 SECS      6 MB     77
----   1063 Assignment vUPPER        0.000     0.004 SECS      6 MB     78
----   1064 Assignment vUPPER        0.000     0.004 SECS      6 MB     79
----   1065 Assignment vUPPER        0.000     0.004 SECS      6 MB     80
----   1066 Assignment vUPPER        0.000     0.004 SECS      6 MB     81
----   1067 Assignment vUPPER        0.000     0.004 SECS      6 MB     82
----   1068 Assignment vUPPER        0.000     0.004 SECS      6 MB     83
----   1069 Assignment vUPPER        0.000     0.004 SECS      6 MB     84
----   1070 Assignment vUPPER        0.000     0.004 SECS      6 MB     85
GAMS 24.2.3  r46072 Released May 22, 2014 LEX-LEG x86_64/Linux                                                                                                                                                                        05/01/15 10:52:32 Page 13
G e n e r a l   A l g e b r a i c   M o d e l i n g   S y s t e m
E x e c u t i o n


----   1071 Assignment vUPPER        0.000     0.004 SECS      6 MB     86
----   1072 Assignment vUPPER        0.000     0.004 SECS      6 MB     87
----   1073 Assignment vUPPER        0.000     0.004 SECS      6 MB     88
----   1074 Assignment vUPPER        0.000     0.004 SECS      6 MB     89
----   1075 Assignment vUPPER        0.000     0.004 SECS      6 MB     90
----   1076 Assignment vUPPER        0.000     0.004 SECS      6 MB     91
----   1077 Assignment vUPPER        0.000     0.004 SECS      6 MB     91
----   1078 Assignment vUPPER        0.000     0.004 SECS      6 MB     92
----   1079 Assignment vUPPER        0.000     0.004 SECS      6 MB     92
----   1080 Assignment vUPPER        0.000     0.004 SECS      6 MB     93
----   1081 Assignment vUPPER        0.000     0.004 SECS      6 MB     94
----   1082 Assignment vUPPER        0.000     0.004 SECS      6 MB     95
----   1083 Assignment vUPPER        0.000     0.004 SECS      6 MB     96
----   1084 Assignment vUPPER        0.000     0.004 SECS      6 MB     97
----   1085 Assignment vUPPER        0.000     0.004 SECS      6 MB     98
----   1086 Assignment vUPPER        0.000     0.004 SECS      6 MB     99
----   1087 Assignment vUPPER        0.000     0.004 SECS      6 MB    100
----   1088 Assignment vUPPER        0.000     0.004 SECS      6 MB    101
----   1089 Assignment vUPPER        0.000     0.004 SECS      6 MB    102
----   1090 Assignment vUPPER        0.000     0.004 SECS      6 MB    103
----   1091 Assignment vUPPER        0.000     0.004 SECS      6 MB    104
----   1092 Assignment vUPPER        0.000     0.004 SECS      6 MB    105
----   1093 Assignment vUPPER        0.000     0.004 SECS      6 MB    106
----   1094 Assignment vUPPER        0.000     0.004 SECS      6 MB    107
----   1095 Assignment vUPPER        0.000     0.004 SECS      6 MB    108
----   1096 Assignment vUPPER        0.000     0.004 SECS      6 MB    109
----   1097 Assignment vUPPER        0.000     0.004 SECS      6 MB    110
----   1098 Assignment vUPPER        0.000     0.004 SECS      6 MB    111
----   1099 Assignment vUPPER        0.000     0.004 SECS      6 MB    112
----   1100 Assignment vUPPER        0.000     0.004 SECS      6 MB    113
----   1101 Assignment vUPPER        0.000     0.004 SECS      6 MB    114
----   1102 Assignment vUPPER        0.000     0.004 SECS      6 MB    115
----   1103 Assignment vUPPER        0.000     0.004 SECS      6 MB    116
----   1104 Assignment vUPPER        0.000     0.004 SECS      6 MB    117
----   1105 Assignment vUPPER        0.000     0.004 SECS      6 MB    118
----   1106 Assignment vUPPER        0.000     0.004 SECS      6 MB    119
----   1107 Assignment vUPPER        0.000     0.004 SECS      6 MB    120
----   1108 Assignment vUPPER        0.000     0.004 SECS      6 MB    121
----   1109 Assignment vUPPER        0.000     0.004 SECS      6 MB    122
----   1110 Assignment vUPPER        0.000     0.004 SECS      6 MB    123
----   1111 Assignment vUPPER        0.000     0.004 SECS      6 MB    124
----   1112 Assignment vUPPER        0.000     0.004 SECS      6 MB    125
----   1113 Assignment vUPPER        0.000     0.004 SECS      6 MB    126
----   1114 Assignment vUPPER        0.000     0.004 SECS      6 MB    127
----   1115 Assignment vUPPER        0.000     0.004 SECS      6 MB    128
----   1116 Assignment vUPPER        0.000     0.004 SECS      6 MB    129
----   1117 Assignment vUPPER        0.000     0.004 SECS      6 MB    130
----   1118 Assignment vUPPER        0.000     0.004 SECS      6 MB    131
----   1119 Assignment vUPPER        0.000     0.004 SECS      6 MB    132
----   1120 Assignment vUPPER        0.000     0.004 SECS      6 MB    133
----   1121 Assignment vUPPER        0.000     0.004 SECS      6 MB    133
----   1122 Assignment vUPPER        0.000     0.004 SECS      6 MB    134
----   1123 Assignment vUPPER        0.000     0.004 SECS      6 MB    135
GAMS 24.2.3  r46072 Released May 22, 2014 LEX-LEG x86_64/Linux                                                                                                                                                                        05/01/15 10:52:32 Page 14
G e n e r a l   A l g e b r a i c   M o d e l i n g   S y s t e m
E x e c u t i o n


----   1124 Assignment vUPPER        0.000     0.004 SECS      6 MB    136
----   1125 Assignment vUPPER        0.000     0.004 SECS      6 MB    137
----   1126 Assignment vUPPER        0.000     0.004 SECS      6 MB    138
----   1127 Assignment vUPPER        0.000     0.004 SECS      6 MB    139
----   1128 Assignment vUPPER        0.000     0.004 SECS      6 MB    140
----   1129 Assignment vUPPER        0.000     0.004 SECS      6 MB    141
----   1130 Assignment vUPPER        0.000     0.004 SECS      6 MB    142
----   1131 Assignment vUPPER        0.000     0.004 SECS      6 MB    143
----   1132 Assignment vUPPER        0.000     0.004 SECS      6 MB    144
----   1133 Assignment vUPPER        0.000     0.004 SECS      6 MB    145
----   1134 Assignment vUPPER        0.000     0.004 SECS      6 MB    146
----   1135 Assignment vUPPER        0.000     0.004 SECS      6 MB    147
----   1136 Assignment vUPPER        0.000     0.004 SECS      6 MB    148
----   1137 Assignment vUPPER        0.000     0.004 SECS      6 MB    149
----   1138 Assignment vUPPER        0.000     0.004 SECS      6 MB    150
----   1139 Assignment vUPPER        0.000     0.004 SECS      6 MB    151
----   1140 Assignment vUPPER        0.000     0.004 SECS      6 MB    152
----   1141 Assignment vUPPER        0.000     0.004 SECS      6 MB    153
----   1142 Assignment vUPPER        0.000     0.004 SECS      6 MB    154
----   1143 Assignment vUPPER        0.000     0.004 SECS      6 MB    155
----   1144 Assignment vUPPER        0.000     0.004 SECS      6 MB    156
----   1145 Assignment vUPPER        0.000     0.004 SECS      6 MB    157
----   1146 Assignment vUPPER        0.000     0.004 SECS      6 MB    158
----   1147 Assignment vUPPER        0.000     0.004 SECS      6 MB    159
----   1148 Assignment vUPPER        0.000     0.004 SECS      6 MB    160
----   1149 Assignment vUPPER        0.000     0.004 SECS      6 MB    161
----   1150 Assignment vUPPER        0.000     0.004 SECS      6 MB    162
----   1151 Assignment vUPPER        0.000     0.004 SECS      6 MB    163
----   1152 Assignment vUPPER        0.000     0.004 SECS      6 MB    164
----   1153 Assignment vUPPER        0.000     0.004 SECS      6 MB    165
----   1154 Assignment vUPPER        0.000     0.004 SECS      6 MB    166
----   1155 Assignment vUPPER        0.000     0.004 SECS      6 MB    167
----   1157 Assignment vLOWER        0.000     0.004 SECS      6 MB      0
----   1158 Assignment vLOWER        0.000     0.004 SECS      6 MB      0
----   1159 Assignment vLOWER        0.000     0.004 SECS      6 MB      0
----   1160 Assignment vLOWER        0.000     0.004 SECS      6 MB      0
----   1161 Assignment vLOWER        0.000     0.004 SECS      6 MB      0
----   1162 Assignment vLOWER        0.000     0.004 SECS      6 MB      0
----   1163 Assignment vLOWER        0.000     0.004 SECS      6 MB      0
----   1164 Assignment vLOWER        0.000     0.004 SECS      6 MB      0
----   1165 Assignment vLOWER        0.000     0.004 SECS      6 MB      0
----   1166 Assignment vLOWER        0.000     0.004 SECS      6 MB      0
----   1167 Assignment vLOWER        0.000     0.004 SECS      6 MB      0
----   1168 Assignment vLOWER        0.000     0.004 SECS      6 MB      0
----   1169 Assignment vLOWER        0.000     0.004 SECS      6 MB      0
----   1170 Assignment vLOWER        0.000     0.004 SECS      6 MB      0
----   1171 Assignment vLOWER        0.000     0.004 SECS      6 MB      0
----   1172 Assignment vLOWER        0.000     0.004 SECS      6 MB      0
----   1173 Assignment vLOWER        0.000     0.004 SECS      6 MB      0
----   1174 Assignment vLOWER        0.000     0.004 SECS      6 MB      0
----   1175 Assignment vLOWER        0.000     0.004 SECS      6 MB      0
----   1176 Assignment vLOWER        0.000     0.004 SECS      6 MB      0
----   1177 Assignment vLOWER        0.000     0.004 SECS      6 MB      0
GAMS 24.2.3  r46072 Released May 22, 2014 LEX-LEG x86_64/Linux                                                                                                                                                                        05/01/15 10:52:32 Page 15
G e n e r a l   A l g e b r a i c   M o d e l i n g   S y s t e m
E x e c u t i o n


----   1178 Assignment vLOWER        0.000     0.004 SECS      6 MB      0
----   1179 Assignment vLOWER        0.001     0.005 SECS      6 MB      0
----   1180 Assignment vLOWER        0.000     0.005 SECS      6 MB      0
----   1181 Assignment vLOWER        0.000     0.005 SECS      6 MB      0
----   1182 Assignment vLOWER        0.000     0.005 SECS      6 MB      0
----   1183 Assignment vLOWER        0.000     0.005 SECS      6 MB      0
----   1184 Assignment vLOWER        0.000     0.005 SECS      6 MB      0
----   1185 Assignment vLOWER        0.000     0.005 SECS      6 MB      0
----   1186 Assignment vLOWER        0.000     0.005 SECS      6 MB      0
----   1187 Assignment vLOWER        0.000     0.005 SECS      6 MB      0
----   1188 Assignment vLOWER        0.000     0.005 SECS      6 MB      0
----   1189 Assignment vLOWER        0.000     0.005 SECS      6 MB      0
----   1190 Assignment vLOWER        0.000     0.005 SECS      6 MB      0
----   1191 Assignment vLOWER        0.000     0.005 SECS      6 MB      0
----   1192 Assignment vLOWER        0.000     0.005 SECS      6 MB      0
----   1193 Assignment vLOWER        0.000     0.005 SECS      6 MB      0
----   1194 Assignment vLOWER        0.000     0.005 SECS      6 MB      0
----   1195 Assignment vLOWER        0.000     0.005 SECS      6 MB      0
----   1196 Assignment vLOWER        0.000     0.005 SECS      6 MB      0
----   1197 Assignment vLOWER        0.000     0.005 SECS      6 MB      0
----   1198 Assignment vLOWER        0.000     0.005 SECS      6 MB      0
----   1199 Assignment vLOWER        0.000     0.005 SECS      6 MB      0
----   1200 Assignment vLOWER        0.000     0.005 SECS      6 MB      0
----   1201 Assignment vLOWER        0.000     0.005 SECS      6 MB      0
----   1202 Assignment vLOWER        0.000     0.005 SECS      6 MB      1
----   1203 Assignment vLOWER        0.000     0.005 SECS      6 MB      1
----   1204 Assignment vLOWER        0.000     0.005 SECS      6 MB      1
----   1205 Assignment vLOWER        0.000     0.005 SECS      6 MB      1
----   1206 Assignment vLOWER        0.000     0.005 SECS      6 MB      1
----   1207 Assignment vLOWER        0.000     0.005 SECS      6 MB      1
----   1208 Assignment vLOWER        0.000     0.005 SECS      6 MB      1
----   1209 Assignment vLOWER        0.000     0.005 SECS      6 MB      2
----   1210 Assignment vLOWER        0.000     0.005 SECS      6 MB      3
----   1211 Assignment vLOWER        0.000     0.005 SECS      6 MB      3
----   1212 Assignment vLOWER        0.000     0.005 SECS      6 MB      3
----   1213 Assignment vLOWER        0.000     0.005 SECS      6 MB      4
----   1214 Assignment vLOWER        0.000     0.005 SECS      6 MB      4
----   1215 Assignment vLOWER        0.000     0.005 SECS      6 MB      4
----   1216 Assignment vLOWER        0.000     0.005 SECS      6 MB      5
----   1217 Assignment vLOWER        0.000     0.005 SECS      6 MB      6
----   1218 Assignment vLOWER        0.000     0.005 SECS      6 MB      7
----   1219 Assignment vLOWER        0.000     0.005 SECS      6 MB      7
----   1220 Assignment vLOWER        0.000     0.005 SECS      6 MB      7
----   1221 Assignment vLOWER        0.000     0.005 SECS      6 MB      7
----   1222 Assignment vLOWER        0.000     0.005 SECS      6 MB      7
----   1223 Assignment vLOWER        0.000     0.005 SECS      6 MB      7
----   1224 Assignment vLOWER        0.000     0.005 SECS      6 MB      7
----   1225 Assignment vLOWER        0.000     0.005 SECS      6 MB      8
----   1226 Assignment vLOWER        0.000     0.005 SECS      6 MB      8
----   1227 Assignment vLOWER        0.000     0.005 SECS      6 MB      8
----   1228 Assignment vLOWER        0.000     0.005 SECS      6 MB      8
----   1229 Assignment vLOWER        0.000     0.005 SECS      6 MB      8
----   1230 Assignment vLOWER        0.000     0.005 SECS      6 MB      8
GAMS 24.2.3  r46072 Released May 22, 2014 LEX-LEG x86_64/Linux                                                                                                                                                                        05/01/15 10:52:32 Page 16
G e n e r a l   A l g e b r a i c   M o d e l i n g   S y s t e m
E x e c u t i o n


----   1231 Assignment vLOWER        0.000     0.005 SECS      6 MB      8
----   1232 Assignment vLOWER        0.000     0.005 SECS      6 MB      8
----   1233 Assignment vLOWER        0.000     0.005 SECS      6 MB      8
----   1234 Assignment vLOWER        0.000     0.005 SECS      6 MB      8
----   1235 Assignment vLOWER        0.000     0.005 SECS      6 MB      9
----   1236 Assignment vLOWER        0.000     0.005 SECS      6 MB      9
----   1237 Assignment vLOWER        0.000     0.005 SECS      6 MB      9
----   1238 Assignment vLOWER        0.000     0.005 SECS      6 MB      9
----   1239 Assignment vLOWER        0.000     0.005 SECS      6 MB      9
----   1240 Assignment vLOWER        0.000     0.005 SECS      6 MB      9
----   1241 Assignment vLOWER        0.000     0.005 SECS      6 MB      9
----   1242 Assignment vLOWER        0.000     0.005 SECS      6 MB      9
----   1243 Assignment vLOWER        0.000     0.005 SECS      6 MB      9
----   1244 Assignment vLOWER        0.000     0.005 SECS      6 MB      9
----   1245 Assignment vLOWER        0.000     0.005 SECS      6 MB      9
----   1246 Assignment vLOWER        0.000     0.005 SECS      6 MB      9
----   1247 Assignment vLOWER        0.000     0.005 SECS      6 MB      9
----   1248 Assignment vLOWER        0.000     0.005 SECS      6 MB      9
----   1249 Assignment vLOWER        0.000     0.005 SECS      6 MB      9
----   1250 Assignment vLOWER        0.000     0.005 SECS      6 MB      9
----   1251 Assignment vLOWER        0.000     0.005 SECS      6 MB      9
----   1252 Assignment vLOWER        0.000     0.005 SECS      6 MB      9
----   1253 Assignment vLOWER        0.000     0.005 SECS      6 MB     10
----   1254 Assignment vLOWER        0.000     0.005 SECS      6 MB     10
----   1255 Assignment vLOWER        0.000     0.005 SECS      6 MB     11
----   1256 Assignment vLOWER        0.000     0.005 SECS      6 MB     12
----   1257 Assignment vLOWER        0.000     0.005 SECS      6 MB     12
----   1258 Assignment vLOWER        0.000     0.005 SECS      6 MB     12
----   1259 Assignment vLOWER        0.000     0.005 SECS      6 MB     12
----   1260 Assignment vLOWER        0.000     0.005 SECS      6 MB     12
----   1261 Assignment vLOWER        0.000     0.005 SECS      6 MB     12
----   1262 Assignment vLOWER        0.000     0.005 SECS      6 MB     12
----   1263 Assignment vLOWER        0.000     0.005 SECS      6 MB     12
----   1264 Assignment vLOWER        0.000     0.005 SECS      6 MB     13
----   1265 Assignment vLOWER        0.000     0.005 SECS      6 MB     13
----   1266 Assignment vLOWER        0.000     0.005 SECS      6 MB     13
----   1267 Assignment vLOWER        0.000     0.005 SECS      6 MB     13
----   1268 Assignment vLOWER        0.000     0.005 SECS      6 MB     14
----   1269 Assignment vLOWER        0.000     0.005 SECS      6 MB     14
----   1270 Assignment vLOWER        0.000     0.005 SECS      6 MB     14
----   1271 Assignment vLOWER        0.000     0.005 SECS      6 MB     14
----   1272 Assignment vLOWER        0.000     0.005 SECS      6 MB     15
----   1273 Assignment vLOWER        0.000     0.005 SECS      6 MB     15
----   1274 Assignment vLOWER        0.000     0.005 SECS      6 MB     15
----   1275 Assignment vLOWER        0.000     0.005 SECS      6 MB     15
----   1276 Assignment vLOWER        0.000     0.005 SECS      6 MB     15
----   1277 Assignment vLOWER        0.000     0.005 SECS      6 MB     16
----   1278 Assignment vLOWER        0.000     0.005 SECS      6 MB     16
----   1279 Assignment vLOWER        0.000     0.005 SECS      6 MB     16
----   1280 Assignment vLOWER        0.000     0.005 SECS      6 MB     16
----   1281 Assignment vLOWER        0.000     0.005 SECS      6 MB     16
----   1282 Assignment vLOWER        0.000     0.005 SECS      6 MB     16
----   1283 Assignment vLOWER        0.000     0.005 SECS      6 MB     16
GAMS 24.2.3  r46072 Released May 22, 2014 LEX-LEG x86_64/Linux                                                                                                                                                                        05/01/15 10:52:32 Page 17
G e n e r a l   A l g e b r a i c   M o d e l i n g   S y s t e m
E x e c u t i o n


----   1284 Assignment vLOWER        0.000     0.005 SECS      6 MB     16
----   1285 Assignment vLOWER        0.000     0.005 SECS      6 MB     16
----   1286 Assignment vLOWER        0.000     0.005 SECS      6 MB     17
----   1287 Assignment vLOWER        0.000     0.005 SECS      6 MB     17
----   1288 Assignment vLOWER        0.000     0.005 SECS      6 MB     17
----   1289 Assignment vLOWER        0.000     0.005 SECS      6 MB     17
----   1290 Assignment vLOWER        0.000     0.005 SECS      6 MB     17
----   1291 Assignment vLOWER        0.000     0.005 SECS      6 MB     17
----   1292 Assignment vLOWER        0.000     0.005 SECS      6 MB     17
----   1293 Assignment vLOWER        0.000     0.005 SECS      6 MB     17
----   1294 Assignment vLOWER        0.000     0.005 SECS      6 MB     18
----   1295 Assignment vLOWER        0.000     0.005 SECS      6 MB     18
----   1296 Assignment vLOWER        0.000     0.005 SECS      6 MB     19
----   1297 Assignment vLOWER        0.000     0.005 SECS      6 MB     20
----   1298 Assignment vLOWER        0.000     0.005 SECS      6 MB     20
----   1299 Assignment vLOWER        0.000     0.005 SECS      6 MB     20
----   1300 Assignment vLOWER        0.000     0.005 SECS      6 MB     20
----   1301 Assignment vLOWER        0.000     0.005 SECS      6 MB     20
----   1302 Assignment vLOWER        0.000     0.005 SECS      6 MB     20
----   1303 Assignment vLOWER        0.000     0.005 SECS      6 MB     20
----   1304 Assignment vLOWER        0.000     0.005 SECS      6 MB     20
----   1305 Assignment vLOWER        0.000     0.005 SECS      6 MB     20
----   1306 Assignment vLOWER        0.000     0.005 SECS      6 MB     20
----   1307 Assignment vLOWER        0.000     0.005 SECS      6 MB     20
----   1308 Assignment vLOWER        0.000     0.005 SECS      6 MB     20
----   1309 Assignment vLOWER        0.000     0.005 SECS      6 MB     20
----   1310 Assignment vLOWER        0.000     0.005 SECS      6 MB     21
----   1311 Assignment vLOWER        0.000     0.005 SECS      6 MB     21
----   1312 Assignment vLOWER        0.000     0.005 SECS      6 MB     21
----   1313 Assignment vLOWER        0.000     0.005 SECS      6 MB     21
----   1314 Assignment vLOWER        0.000     0.005 SECS      6 MB     21
----   1315 Assignment vLOWER        0.000     0.005 SECS      6 MB     21
----   1316 Assignment vLOWER        0.000     0.005 SECS      6 MB     21
----   1317 Assignment vLOWER        0.000     0.005 SECS      6 MB     21
----   1318 Assignment vLOWER        0.000     0.005 SECS      6 MB     21
----   1319 Assignment vLOWER        0.000     0.005 SECS      6 MB     21
----   1320 Assignment vLOWER        0.000     0.005 SECS      6 MB     22
----   1321 Assignment vLOWER        0.000     0.005 SECS      6 MB     23
----   1322 Assignment vLOWER        0.000     0.005 SECS      6 MB     24
----   1323 Assignment vLOWER        0.000     0.005 SECS      6 MB     24
----   1324 Assignment vLOWER        0.000     0.005 SECS      6 MB     24
----   1325 Assignment vLOWER        0.000     0.005 SECS      6 MB     24
----   1326 Assignment vLOWER        0.000     0.005 SECS      6 MB     24
----   1327 Assignment vLOWER        0.000     0.005 SECS      6 MB     24
----   2307 Assignment ncarbons      0.000     0.005 SECS      6 MB      1
----   2308 Assignment ncarbons      0.000     0.005 SECS      6 MB      2
----   2309 Assignment ncarbons      0.000     0.005 SECS      6 MB      3
----   2310 Assignment ncarbons      0.000     0.005 SECS      6 MB      4
----   2311 Assignment ncarbons      0.000     0.005 SECS      6 MB      5
----   2312 Assignment ncarbons      0.000     0.005 SECS      6 MB      6
----   2313 Assignment ncarbons      0.000     0.005 SECS      6 MB      7
----   2314 Assignment ncarbons      0.000     0.005 SECS      6 MB      8
----   2315 Assignment ncarbons      0.000     0.005 SECS      6 MB      9
GAMS 24.2.3  r46072 Released May 22, 2014 LEX-LEG x86_64/Linux                                                                                                                                                                        05/01/15 10:52:32 Page 18
G e n e r a l   A l g e b r a i c   M o d e l i n g   S y s t e m
E x e c u t i o n


----   2316 Assignment ncarbons      0.001     0.006 SECS      6 MB     10
----   2317 Assignment ncarbons      0.000     0.006 SECS      6 MB     11
----   2318 Assignment ncarbons      0.000     0.006 SECS      6 MB     12
----   2319 Assignment ncarbons      0.000     0.006 SECS      6 MB     13
----   2320 Assignment ncarbons      0.000     0.006 SECS      6 MB     14
----   2321 Assignment ncarbons      0.000     0.006 SECS      6 MB     15
----   2322 Assignment ncarbons      0.000     0.006 SECS      6 MB     16
----   2323 Assignment ncarbons      0.000     0.006 SECS      6 MB     17
----   2324 Assignment ncarbons      0.000     0.006 SECS      6 MB     18
----   2325 Assignment ncarbons      0.000     0.006 SECS      6 MB     19
----   2326 Assignment ncarbons      0.000     0.006 SECS      6 MB     20
----   2327 Assignment ncarbons      0.000     0.006 SECS      6 MB     21
----   2328 Assignment ncarbons      0.000     0.006 SECS      6 MB     22
----   2329 Assignment ncarbons      0.000     0.006 SECS      6 MB     23
----   2330 Assignment ncarbons      0.000     0.006 SECS      6 MB     24
----   2331 Assignment ncarbons      0.000     0.006 SECS      6 MB     25
----   2332 Assignment ncarbons      0.000     0.006 SECS      6 MB     26
----   2333 Assignment ncarbons      0.000     0.006 SECS      6 MB     27
----   2334 Assignment ncarbons      0.000     0.006 SECS      6 MB     28
----   2335 Assignment ncarbons      0.000     0.006 SECS      6 MB     29
----   2336 Assignment ncarbons      0.000     0.006 SECS      6 MB     30
----   2337 Assignment ncarbons      0.000     0.006 SECS      6 MB     31
----   2338 Assignment ncarbons      0.000     0.006 SECS      6 MB     32
----   2339 Assignment ncarbons      0.000     0.006 SECS      6 MB     33
----   2340 Assignment ncarbons      0.000     0.006 SECS      6 MB     34
----   2341 Assignment ncarbons      0.000     0.006 SECS      6 MB     35
----   2342 Assignment ncarbons      0.000     0.006 SECS      6 MB     36
----   2343 Assignment ncarbons      0.000     0.006 SECS      6 MB     37
----   2344 Assignment ncarbons      0.000     0.006 SECS      6 MB     38
----   2345 Assignment ncarbons      0.000     0.006 SECS      6 MB     39
----   2346 Assignment ncarbons      0.000     0.006 SECS      6 MB     40
----   2347 Assignment ncarbons      0.000     0.006 SECS      6 MB     41
----   2348 Assignment ncarbons      0.000     0.006 SECS      6 MB     42
----   2349 Assignment ncarbons      0.000     0.006 SECS      6 MB     43
----   2350 Assignment ncarbons      0.000     0.006 SECS      6 MB     44
----   2351 Assignment ncarbons      0.000     0.006 SECS      6 MB     45
----   2352 Assignment ncarbons      0.000     0.006 SECS      6 MB     46
----   2353 Assignment ncarbons      0.000     0.006 SECS      6 MB     47
----   2354 Assignment ncarbons      0.000     0.006 SECS      6 MB     48
----   2355 Assignment ncarbons      0.000     0.006 SECS      6 MB     49
----   2356 Assignment ncarbons      0.000     0.006 SECS      6 MB     50
----   2357 Assignment ncarbons      0.000     0.006 SECS      6 MB     51
----   2358 Assignment ncarbons      0.000     0.006 SECS      6 MB     52
----   2359 Assignment ncarbons      0.000     0.006 SECS      6 MB     53
----   2360 Assignment ncarbons      0.000     0.006 SECS      6 MB     54
----   2361 Assignment ncarbons      0.000     0.006 SECS      6 MB     55
----   2362 Assignment ncarbons      0.000     0.006 SECS      6 MB     56
----   2363 Assignment ncarbons      0.000     0.006 SECS      6 MB     57
----   2364 Assignment ncarbons      0.000     0.006 SECS      6 MB     58
----   2365 Assignment ncarbons      0.000     0.006 SECS      6 MB     59
----   2366 Assignment ncarbons      0.000     0.006 SECS      6 MB     60
----   2367 Assignment ncarbons      0.000     0.006 SECS      6 MB     61
----   2368 Assignment ncarbons      0.000     0.006 SECS      6 MB     62
GAMS 24.2.3  r46072 Released May 22, 2014 LEX-LEG x86_64/Linux                                                                                                                                                                        05/01/15 10:52:32 Page 19
G e n e r a l   A l g e b r a i c   M o d e l i n g   S y s t e m
E x e c u t i o n


----   2369 Assignment ncarbons      0.000     0.006 SECS      6 MB     63
----   2370 Assignment ncarbons      0.000     0.006 SECS      6 MB     64
----   2371 Assignment ncarbons      0.000     0.006 SECS      6 MB     65
----   2372 Assignment ncarbons      0.000     0.006 SECS      6 MB     66
----   2373 Assignment ncarbons      0.000     0.006 SECS      6 MB     67
----   2374 Assignment ncarbons      0.000     0.006 SECS      6 MB     68
----   2375 Assignment ncarbons      0.000     0.006 SECS      6 MB     69
----   2376 Assignment ncarbons      0.000     0.006 SECS      6 MB     70
----   2377 Assignment ncarbons      0.000     0.006 SECS      6 MB     71
----   2378 Assignment ncarbons      0.000     0.006 SECS      6 MB     72
----   2379 Assignment ncarbons      0.000     0.006 SECS      6 MB     73
----   2380 Assignment ncarbons      0.000     0.006 SECS      6 MB     74
----   2381 Assignment ncarbons      0.000     0.006 SECS      6 MB     75
----   2382 Assignment ncarbons      0.000     0.006 SECS      6 MB     76
----   2383 Assignment ncarbons      0.000     0.006 SECS      6 MB     77
----   2384 Assignment ncarbons      0.000     0.006 SECS      6 MB     78
----   2385 Assignment ncarbons      0.000     0.006 SECS      6 MB     79
----   2386 Assignment ncarbons      0.000     0.006 SECS      6 MB     80
----   2387 Assignment ncarbons      0.000     0.006 SECS      6 MB     81
----   2388 Assignment ncarbons      0.000     0.006 SECS      6 MB     82
----   2389 Assignment ncarbons      0.000     0.006 SECS      6 MB     83
----   2390 Assignment ncarbons      0.000     0.006 SECS      6 MB     84
----   2391 Assignment ncarbons      0.000     0.006 SECS      6 MB     85
----   2392 Assignment ncarbons      0.000     0.006 SECS      6 MB     86
----   2393 Assignment ncarbons      0.000     0.006 SECS      6 MB     87
----   2394 Assignment ncarbons      0.000     0.006 SECS      6 MB     88
----   2395 Assignment ncarbons      0.000     0.006 SECS      6 MB     89
----   2396 Assignment ncarbons      0.000     0.006 SECS      6 MB     90
----   2397 Assignment ncarbons      0.000     0.006 SECS      6 MB     91
----   2398 Assignment ncarbons      0.000     0.006 SECS      6 MB     92
----   2399 Assignment ncarbons      0.000     0.006 SECS      6 MB     93
----   2400 Assignment ncarbons      0.000     0.006 SECS      6 MB     94
----   2401 Assignment ncarbons      0.000     0.006 SECS      6 MB     95
----   2402 Assignment ncarbons      0.000     0.006 SECS      6 MB     96
----   2403 Assignment ncarbons      0.000     0.006 SECS      6 MB     97
----   2404 Assignment ncarbons      0.000     0.006 SECS      6 MB     98
----   2405 Assignment ncarbons      0.000     0.006 SECS      6 MB     99
----   2406 Assignment ncarbons      0.000     0.006 SECS      6 MB    100
----   2407 Assignment ncarbons      0.000     0.006 SECS      6 MB    101
----   2408 Assignment ncarbons      0.000     0.006 SECS      6 MB    102
----   2409 Assignment ncarbons      0.000     0.006 SECS      6 MB    103
----   2410 Assignment ncarbons      0.000     0.006 SECS      6 MB    104
----   2411 Assignment ncarbons      0.000     0.006 SECS      6 MB    105
----   2412 Assignment ncarbons      0.000     0.006 SECS      6 MB    106
----   2413 Assignment ncarbons      0.000     0.006 SECS      6 MB    107
----   2414 Assignment ncarbons      0.000     0.006 SECS      6 MB    108
----   2415 Assignment ncarbons      0.000     0.006 SECS      6 MB    109
----   2416 Assignment ncarbons      0.000     0.006 SECS      6 MB    110
----   2417 Assignment ncarbons      0.000     0.006 SECS      6 MB    111
----   2418 Assignment ncarbons      0.000     0.006 SECS      6 MB    112
----   2419 Assignment ncarbons      0.000     0.006 SECS      6 MB    113
----   2420 Assignment ncarbons      0.000     0.006 SECS      6 MB    114
----   2421 Assignment ncarbons      0.000     0.006 SECS      6 MB    115
GAMS 24.2.3  r46072 Released May 22, 2014 LEX-LEG x86_64/Linux                                                                                                                                                                        05/01/15 10:52:32 Page 20
G e n e r a l   A l g e b r a i c   M o d e l i n g   S y s t e m
E x e c u t i o n


----   2422 Assignment ncarbons      0.000     0.006 SECS      6 MB    116
----   2423 Assignment ncarbons      0.000     0.006 SECS      6 MB    117
----   2424 Assignment ncarbons      0.000     0.006 SECS      6 MB    118
----   2425 Assignment ncarbons      0.000     0.006 SECS      6 MB    119
----   2426 Assignment ncarbons      0.000     0.006 SECS      6 MB    120
----   2427 Assignment ncarbons      0.000     0.006 SECS      6 MB    121
----   2428 Assignment ncarbons      0.000     0.006 SECS      6 MB    122
----   2429 Assignment ncarbons      0.000     0.006 SECS      6 MB    123
----   2430 Assignment ncarbons      0.000     0.006 SECS      6 MB    124
----   2431 Assignment ncarbons      0.000     0.006 SECS      6 MB    125
----   2432 Assignment ncarbons      0.000     0.006 SECS      6 MB    126
----   2433 Assignment ncarbons      0.000     0.006 SECS      6 MB    127
----   2434 Assignment ncarbons      0.000     0.006 SECS      6 MB    128
----   2435 Assignment ncarbons      0.000     0.006 SECS      6 MB    129
----   2436 Assignment ncarbons      0.000     0.006 SECS      6 MB    130
----   2437 Assignment ncarbons      0.000     0.006 SECS      6 MB    131
----   2438 Assignment ncarbons      0.000     0.006 SECS      6 MB    132
----   2439 Assignment ncarbons      0.000     0.006 SECS      6 MB    133
----   2440 Assignment ncarbons      0.001     0.007 SECS      6 MB    134
----   2441 Assignment ncarbons      0.000     0.007 SECS      6 MB    135
----   2442 Assignment ncarbons      0.000     0.007 SECS      6 MB    136
----   2443 Assignment ncarbons      0.000     0.007 SECS      6 MB    137
----   2444 Assignment ncarbons      0.000     0.007 SECS      6 MB    138
----   2445 Assignment ncarbons      0.000     0.007 SECS      6 MB    139
----   2446 Assignment ncarbons      0.000     0.007 SECS      6 MB    140
----   2447 Assignment ncarbons      0.000     0.007 SECS      6 MB    141
----   2448 Assignment ncarbons      0.000     0.007 SECS      6 MB    142
----   2449 Assignment ncarbons      0.000     0.007 SECS      6 MB    143
----   2450 Assignment ncarbons      0.000     0.007 SECS      6 MB    144
----   2451 Assignment ncarbons      0.000     0.007 SECS      6 MB    145
----   2452 Assignment ncarbons      0.000     0.007 SECS      6 MB    146
----   2453 Assignment ncarbons      0.000     0.007 SECS      6 MB    147
----   2454 Assignment ncarbons      0.000     0.007 SECS      6 MB    148
----   2455 Assignment ncarbons      0.000     0.007 SECS      6 MB    149
----   2456 Assignment ncarbons      0.000     0.007 SECS      6 MB    150
----   2457 Assignment ncarbons      0.000     0.007 SECS      6 MB    151
----   2458 Assignment ncarbons      0.000     0.007 SECS      6 MB    152
----   2459 Assignment ncarbons      0.000     0.007 SECS      6 MB    153
----   2460 Assignment ncarbons      0.000     0.007 SECS      6 MB    154
----   2461 Assignment ncarbons      0.000     0.007 SECS      6 MB    155
----   2462 Assignment ncarbons      0.000     0.007 SECS      6 MB    156
----   2463 Assignment ncarbons      0.000     0.007 SECS      6 MB    157
----   2464 Assignment ncarbons      0.000     0.007 SECS      6 MB    158
----   2465 Assignment ncarbons      0.000     0.007 SECS      6 MB    159
----   2466 Assignment ncarbons      0.000     0.007 SECS      6 MB    160
----   2467 Assignment ncarbons      0.000     0.007 SECS      6 MB    161
----   2468 Assignment ncarbons      0.000     0.007 SECS      6 MB    162
----   2469 Assignment ncarbons      0.000     0.007 SECS      6 MB    163
----   2470 Assignment ncarbons      0.000     0.007 SECS      6 MB    164
----   2471 Assignment ncarbons      0.000     0.007 SECS      6 MB    165
----   2472 Assignment ncarbons      0.000     0.007 SECS      6 MB    166
----   2473 Assignment ncarbons      0.000     0.007 SECS      6 MB    167
----   2474 Assignment ncarbons      0.000     0.007 SECS      6 MB    168
GAMS 24.2.3  r46072 Released May 22, 2014 LEX-LEG x86_64/Linux                                                                                                                                                                        05/01/15 10:52:32 Page 21
G e n e r a l   A l g e b r a i c   M o d e l i n g   S y s t e m
E x e c u t i o n


----   2475 Assignment ncarbons      0.000     0.007 SECS      6 MB    169
----   2476 Assignment ncarbons      0.000     0.007 SECS      6 MB    170
----   2477 Assignment ncarbons      0.000     0.007 SECS      6 MB    171
----   2478 Assignment ncarbons      0.000     0.007 SECS      6 MB    172
----   2479 Assignment ncarbons      0.000     0.007 SECS      6 MB    173
----   2480 Assignment ncarbons      0.000     0.007 SECS      6 MB    174
----   2481 Assignment ncarbons      0.000     0.007 SECS      6 MB    175
----   2482 Assignment ncarbons      0.000     0.007 SECS      6 MB    176
----   2483 Assignment ncarbons      0.000     0.007 SECS      6 MB    177
----   2484 Assignment ncarbons      0.000     0.007 SECS      6 MB    178
----   2485 Assignment ncarbons      0.000     0.007 SECS      6 MB    179
----   2486 Assignment ncarbons      0.000     0.007 SECS      6 MB    180
----   2487 Assignment ncarbons      0.000     0.007 SECS      6 MB    181
----   2488 Assignment ncarbons      0.000     0.007 SECS      6 MB    182
----   2489 Assignment ncarbons      0.000     0.007 SECS      6 MB    183
----   2490 Assignment ncarbons      0.000     0.007 SECS      6 MB    184
----   2491 Assignment ncarbons      0.000     0.007 SECS      6 MB    185
----   2492 Assignment ncarbons      0.000     0.007 SECS      6 MB    186
----   2493 Assignment ncarbons      0.000     0.007 SECS      6 MB    187
----   2494 Assignment ncarbons      0.000     0.007 SECS      6 MB    188
----   2495 Assignment ncarbons      0.000     0.007 SECS      6 MB    189
----   2496 Assignment ncarbons      0.000     0.007 SECS      6 MB    190
----   2497 Assignment ncarbons      0.000     0.007 SECS      6 MB    191
----   2498 Assignment ncarbons      0.000     0.007 SECS      6 MB    192
----   2499 Assignment ncarbons      0.000     0.007 SECS      6 MB    193
----   2500 Assignment ncarbons      0.000     0.007 SECS      6 MB    194
----   2501 Assignment ncarbons      0.000     0.007 SECS      6 MB    195
----   2502 Assignment ncarbons      0.000     0.007 SECS      6 MB    196
----   2503 Assignment ncarbons      0.000     0.007 SECS      6 MB    197
----   2504 Assignment ncarbons      0.000     0.007 SECS      6 MB    198
----   2505 Assignment ncarbons      0.000     0.007 SECS      6 MB    199
----   2506 Assignment ncarbons      0.000     0.007 SECS      6 MB    200
----   2507 Assignment ncarbons      0.000     0.007 SECS      6 MB    201
----   2508 Assignment ncarbons      0.000     0.007 SECS      6 MB    202
----   2509 Assignment ncarbons      0.000     0.007 SECS      6 MB    203
----   2510 Assignment ncarbons      0.000     0.007 SECS      6 MB    204
----   2511 Assignment ncarbons      0.000     0.007 SECS      6 MB    205
----   2512 Assignment ncarbons      0.000     0.007 SECS      6 MB    206
----   2513 Assignment ncarbons      0.000     0.007 SECS      6 MB    207
----   2514 Assignment ncarbons      0.000     0.007 SECS      6 MB    208
----   2515 Assignment ncarbons      0.000     0.007 SECS      6 MB    209
----   2516 Assignment ncarbons      0.000     0.007 SECS      6 MB    210
----   2517 Assignment ncarbons      0.000     0.007 SECS      6 MB    211
----   2518 Assignment ncarbons      0.000     0.007 SECS      6 MB    212
----   2519 Assignment ncarbons      0.000     0.007 SECS      6 MB    213
----   2520 Assignment ncarbons      0.000     0.007 SECS      6 MB    214
----   2521 Assignment ncarbons      0.000     0.007 SECS      6 MB    215
----   2522 Assignment ncarbons      0.000     0.007 SECS      6 MB    216
----   2523 Assignment ncarbons      0.000     0.007 SECS      6 MB    217
----   2524 Assignment ncarbons      0.000     0.007 SECS      6 MB    218
----   2525 Assignment ncarbons      0.000     0.007 SECS      6 MB    219
----   2526 Assignment ncarbons      0.000     0.007 SECS      6 MB    220
----   2527 Assignment ncarbons      0.000     0.007 SECS      6 MB    221
GAMS 24.2.3  r46072 Released May 22, 2014 LEX-LEG x86_64/Linux                                                                                                                                                                        05/01/15 10:52:32 Page 22
G e n e r a l   A l g e b r a i c   M o d e l i n g   S y s t e m
E x e c u t i o n


----   2528 Assignment ncarbons      0.000     0.007 SECS      6 MB    222
----   2529 Assignment ncarbons      0.000     0.007 SECS      6 MB    223
----   2530 Assignment ncarbons      0.000     0.007 SECS      6 MB    224
----   2531 Assignment ncarbons      0.000     0.007 SECS      6 MB    225
----   2532 Assignment ncarbons      0.000     0.007 SECS      6 MB    226
----   2533 Assignment ncarbons      0.000     0.007 SECS      6 MB    227
----   2534 Assignment ncarbons      0.000     0.007 SECS      6 MB    228
----   2535 Assignment ncarbons      0.000     0.007 SECS      6 MB    229
----   2536 Assignment ncarbons      0.000     0.007 SECS      6 MB    230
----   2537 Assignment ncarbons      0.000     0.007 SECS      6 MB    231
----   2538 Assignment ncarbons      0.000     0.007 SECS      6 MB    232
----   2539 Assignment ncarbons      0.000     0.007 SECS      6 MB    233
----   2540 Assignment ncarbons      0.000     0.007 SECS      6 MB    234
----   2541 Assignment ncarbons      0.000     0.007 SECS      6 MB    235
----   2542 Assignment ncarbons      0.000     0.007 SECS      6 MB    236
----   2543 Assignment ncarbons      0.000     0.007 SECS      6 MB    237
----   2544 Assignment ncarbons      0.000     0.007 SECS      6 MB    238
----   2545 Assignment ncarbons      0.000     0.007 SECS      6 MB    239
----   2546 Assignment ncarbons      0.000     0.007 SECS      6 MB    240
----   2547 Assignment ncarbons      0.000     0.007 SECS      6 MB    241
----   2548 Assignment ncarbons      0.000     0.007 SECS      6 MB    242
----   2549 Assignment ncarbons      0.000     0.007 SECS      6 MB    243
----   2550 Assignment ncarbons      0.000     0.007 SECS      6 MB    244
----   2551 Assignment ncarbons      0.000     0.007 SECS      6 MB    245
----   2552 Assignment ncarbons      0.000     0.007 SECS      6 MB    246
----   2553 Assignment ncarbons      0.000     0.007 SECS      6 MB    247
----   2554 Assignment ncarbons      0.000     0.007 SECS      6 MB    248
----   2555 Assignment ncarbons      0.000     0.007 SECS      6 MB    249
----   2556 Assignment ncarbons      0.000     0.007 SECS      6 MB    250
----   2557 Assignment ncarbons      0.000     0.007 SECS      6 MB    251
----   2558 Assignment ncarbons      0.000     0.007 SECS      6 MB    252
----   2559 Assignment ncarbons      0.000     0.007 SECS      6 MB    253
----   2560 Assignment ncarbons      0.000     0.007 SECS      6 MB    254
----   2561 Assignment ncarbons      0.000     0.007 SECS      6 MB    255
----   2562 Assignment ncarbons      0.001     0.008 SECS      6 MB    256
----   2563 Assignment ncarbons      0.000     0.008 SECS      6 MB    257
----   2564 Assignment ncarbons      0.000     0.008 SECS      6 MB    258
----   2565 Assignment ncarbons      0.000     0.008 SECS      6 MB    259
----   2566 Assignment ncarbons      0.000     0.008 SECS      6 MB    260
----   2567 Assignment ncarbons      0.000     0.008 SECS      6 MB    261
----   2568 Assignment ncarbons      0.000     0.008 SECS      6 MB    262
----   2569 Assignment ncarbons      0.000     0.008 SECS      6 MB    263
----   2570 Assignment ncarbons      0.000     0.008 SECS      6 MB    264
----   2571 Assignment ncarbons      0.000     0.008 SECS      6 MB    265
----   2572 Assignment ncarbons      0.000     0.008 SECS      6 MB    266
----   2573 Assignment ncarbons      0.000     0.008 SECS      6 MB    267
----   2574 Assignment ncarbons      0.000     0.008 SECS      6 MB    268
----   2575 Assignment ncarbons      0.000     0.008 SECS      6 MB    269
----   2576 Assignment ncarbons      0.000     0.008 SECS      6 MB    270
----   2577 Assignment ncarbons      0.000     0.008 SECS      6 MB    271
----   2578 Assignment ncarbons      0.000     0.008 SECS      6 MB    272
----   2579 Assignment ncarbons      0.000     0.008 SECS      6 MB    273
----   2580 Assignment ncarbons      0.000     0.008 SECS      6 MB    274
GAMS 24.2.3  r46072 Released May 22, 2014 LEX-LEG x86_64/Linux                                                                                                                                                                        05/01/15 10:52:32 Page 23
G e n e r a l   A l g e b r a i c   M o d e l i n g   S y s t e m
E x e c u t i o n


----   2581 Assignment ncarbons      0.000     0.008 SECS      6 MB    275
----   2582 Assignment ncarbons      0.000     0.008 SECS      6 MB    276
----   2583 Assignment ncarbons      0.000     0.008 SECS      6 MB    277
----   2584 Assignment ncarbons      0.000     0.008 SECS      6 MB    278
----   2585 Assignment ncarbons      0.000     0.008 SECS      6 MB    279
----   2586 Assignment ncarbons      0.000     0.008 SECS      6 MB    280
----   2587 Assignment ncarbons      0.000     0.008 SECS      6 MB    281
----   2588 Assignment ncarbons      0.000     0.008 SECS      6 MB    282
----   2589 Assignment ncarbons      0.000     0.008 SECS      6 MB    283
----   2590 Assignment ncarbons      0.000     0.008 SECS      6 MB    284
----   2591 Assignment ncarbons      0.000     0.008 SECS      6 MB    285
----   2592 Assignment ncarbons      0.000     0.008 SECS      6 MB    286
----   2593 Assignment ncarbons      0.000     0.008 SECS      6 MB    287
----   2594 Assignment ncarbons      0.000     0.008 SECS      6 MB    288
----   2595 Assignment ncarbons      0.000     0.008 SECS      6 MB    289
----   2596 Assignment ncarbons      0.000     0.008 SECS      6 MB    290
----   2597 Assignment ncarbons      0.000     0.008 SECS      6 MB    291
----   2598 Assignment ncarbons      0.000     0.008 SECS      6 MB    292
----   2599 Assignment ncarbons      0.000     0.008 SECS      6 MB    293
----   2600 Assignment ncarbons      0.000     0.008 SECS      6 MB    294
----   2601 Assignment ncarbons      0.000     0.008 SECS      6 MB    295
----   2602 Assignment ncarbons      0.000     0.008 SECS      6 MB    296
----   2603 Assignment ncarbons      0.000     0.008 SECS      6 MB    297
----   2604 Assignment ncarbons      0.000     0.008 SECS      6 MB    298
----   2605 Assignment ncarbons      0.000     0.008 SECS      6 MB    299
----   2606 Assignment ncarbons      0.000     0.008 SECS      6 MB    300
----   2607 Assignment ncarbons      0.000     0.008 SECS      6 MB    301
----   2608 Assignment ncarbons      0.000     0.008 SECS      6 MB    302
----   2609 Assignment ncarbons      0.000     0.008 SECS      6 MB    303
----   2610 Assignment ncarbons      0.000     0.008 SECS      6 MB    304
----   2611 Assignment ncarbons      0.000     0.008 SECS      6 MB    305
----   2612 Assignment ncarbons      0.000     0.008 SECS      6 MB    306
----   2613 Assignment ncarbons      0.000     0.008 SECS      6 MB    307
----   2614 Assignment ncarbons      0.000     0.008 SECS      6 MB    308
----   2615 Assignment ncarbons      0.000     0.008 SECS      6 MB    309
----   2616 Assignment ncarbons      0.000     0.008 SECS      6 MB    310
----   2617 Assignment ncarbons      0.000     0.008 SECS      6 MB    311
----   2618 Assignment ncarbons      0.000     0.008 SECS      6 MB    312
----   2619 Assignment ncarbons      0.000     0.008 SECS      6 MB    313
----   2620 Assignment ncarbons      0.000     0.008 SECS      6 MB    314
----   2621 Assignment ncarbons      0.000     0.008 SECS      6 MB    315
----   2622 Assignment ncarbons      0.000     0.008 SECS      6 MB    316
----   2623 Assignment ncarbons      0.000     0.008 SECS      6 MB    317
----   2624 Assignment ncarbons      0.000     0.008 SECS      6 MB    318
----   2625 Assignment ncarbons      0.000     0.008 SECS      6 MB    319
----   2626 Assignment ncarbons      0.000     0.008 SECS      6 MB    320
----   2627 Assignment ncarbons      0.000     0.008 SECS      6 MB    321
----   2628 Assignment ncarbons      0.000     0.008 SECS      6 MB    322
----   2629 Assignment ncarbons      0.000     0.008 SECS      6 MB    323
----   2630 Assignment ncarbons      0.000     0.008 SECS      6 MB    324
----   2631 Assignment ncarbons      0.000     0.008 SECS      6 MB    325
----   2632 Assignment ncarbons      0.000     0.008 SECS      6 MB    326
----   2633 Assignment ncarbons      0.000     0.008 SECS      6 MB    327
GAMS 24.2.3  r46072 Released May 22, 2014 LEX-LEG x86_64/Linux                                                                                                                                                                        05/01/15 10:52:32 Page 24
G e n e r a l   A l g e b r a i c   M o d e l i n g   S y s t e m
E x e c u t i o n


----   2634 Assignment ncarbons      0.000     0.008 SECS      6 MB    328
----   2635 Assignment ncarbons      0.000     0.008 SECS      6 MB    329
----   2636 Assignment ncarbons      0.000     0.008 SECS      6 MB    330
----   2637 Assignment ncarbons      0.000     0.008 SECS      6 MB    331
----   2638 Assignment ncarbons      0.000     0.008 SECS      6 MB    332
----   2639 Assignment ncarbons      0.000     0.008 SECS      6 MB    333
----   2640 Assignment ncarbons      0.000     0.008 SECS      6 MB    334
----   2641 Assignment ncarbons      0.000     0.008 SECS      6 MB    335
----   2642 Assignment ncarbons      0.000     0.008 SECS      6 MB    336
----   2643 Assignment ncarbons      0.000     0.008 SECS      6 MB    337
----   2644 Assignment ncarbons      0.000     0.008 SECS      6 MB    338
----   2645 Assignment ncarbons      0.000     0.008 SECS      6 MB    339
----   2646 Assignment ncarbons      0.000     0.008 SECS      6 MB    340
----   2647 Assignment ncarbons      0.000     0.008 SECS      6 MB    341
----   2648 Assignment ncarbons      0.000     0.008 SECS      6 MB    342
----   2649 Assignment ncarbons      0.000     0.008 SECS      6 MB    343
----   2650 Assignment ncarbons      0.000     0.008 SECS      6 MB    344
----   2651 Assignment ncarbons      0.000     0.008 SECS      6 MB    345
----   2652 Assignment ncarbons      0.000     0.008 SECS      6 MB    346
----   2653 Assignment ncarbons      0.000     0.008 SECS      6 MB    347
----   2654 Assignment ncarbons      0.000     0.008 SECS      6 MB    348
----   2655 Assignment ncarbons      0.000     0.008 SECS      6 MB    349
----   2656 Assignment ncarbons      0.000     0.008 SECS      6 MB    350
----   2657 Assignment ncarbons      0.000     0.008 SECS      6 MB    351
----   2658 Assignment ncarbons      0.000     0.008 SECS      6 MB    352
----   2659 Assignment ncarbons      0.000     0.008 SECS      6 MB    353
----   2660 Assignment ncarbons      0.000     0.008 SECS      6 MB    354
----   2661 Assignment ncarbons      0.000     0.008 SECS      6 MB    355
----   2662 Assignment ncarbons      0.000     0.008 SECS      6 MB    356
----   2663 Assignment ncarbons      0.000     0.008 SECS      6 MB    357
----   2664 Assignment ncarbons      0.000     0.008 SECS      6 MB    358
----   2665 Assignment ncarbons      0.000     0.008 SECS      6 MB    359
----   2666 Assignment ncarbons      0.000     0.008 SECS      6 MB    360
----   2667 Assignment ncarbons      0.000     0.008 SECS      6 MB    361
----   2668 Assignment ncarbons      0.000     0.008 SECS      6 MB    362
----   2669 Assignment ncarbons      0.000     0.008 SECS      6 MB    363
----   2670 Assignment ncarbons      0.000     0.008 SECS      6 MB    364
----   2671 Assignment ncarbons      0.000     0.008 SECS      6 MB    365
----   2672 Assignment ncarbons      0.000     0.008 SECS      6 MB    366
----   2673 Assignment ncarbons      0.000     0.008 SECS      6 MB    367
----   2674 Assignment ncarbons      0.000     0.008 SECS      6 MB    368
----   2675 Assignment ncarbons      0.000     0.008 SECS      6 MB    369
----   2676 Assignment ncarbons      0.000     0.008 SECS      6 MB    370
----   2677 Assignment ncarbons      0.000     0.008 SECS      6 MB    371
----   2678 Assignment ncarbons      0.000     0.008 SECS      6 MB    372
----   2679 Assignment ncarbons      0.000     0.008 SECS      6 MB    373
----   2680 Assignment ncarbons      0.000     0.008 SECS      6 MB    374
----   2681 Assignment ncarbons      0.000     0.008 SECS      6 MB    375
----   2682 Assignment ncarbons      0.000     0.008 SECS      6 MB    376
----   2683 Assignment ncarbons      0.000     0.008 SECS      6 MB    377
----   2684 Assignment ncarbons      0.000     0.008 SECS      6 MB    378
----   2685 Assignment ncarbons      0.000     0.008 SECS      6 MB    379
----   2686 Assignment ncarbons      0.000     0.008 SECS      6 MB    380
GAMS 24.2.3  r46072 Released May 22, 2014 LEX-LEG x86_64/Linux                                                                                                                                                                        05/01/15 10:52:32 Page 25
G e n e r a l   A l g e b r a i c   M o d e l i n g   S y s t e m
E x e c u t i o n


----   2687 Assignment ncarbons      0.000     0.008 SECS      6 MB    381
----   2688 Assignment ncarbons      0.000     0.008 SECS      6 MB    382
----   2689 Assignment ncarbons      0.000     0.008 SECS      6 MB    383
----   2690 Assignment ncarbons      0.000     0.008 SECS      6 MB    384
----   2691 Assignment ncarbons      0.000     0.008 SECS      6 MB    385
----   2692 Assignment ncarbons      0.000     0.008 SECS      6 MB    386
----   2693 Assignment ncarbons      0.000     0.008 SECS      6 MB    387
----   2694 Assignment ncarbons      0.000     0.008 SECS      6 MB    388
----   2695 Assignment ncarbons      0.000     0.008 SECS      6 MB    389
----   2696 Assignment ncarbons      0.001     0.009 SECS      6 MB    390
----   2697 Assignment ncarbons      0.000     0.009 SECS      6 MB    391
----   2698 Assignment ncarbons      0.000     0.009 SECS      6 MB    392
----   2699 Assignment ncarbons      0.000     0.009 SECS      6 MB    393
----   2700 Assignment ncarbons      0.000     0.009 SECS      6 MB    394
----   2701 Assignment ncarbons      0.000     0.009 SECS      6 MB    395
----   2702 Assignment ncarbons      0.000     0.009 SECS      6 MB    396
----   2703 Assignment ncarbons      0.000     0.009 SECS      6 MB    397
----   2704 Assignment ncarbons      0.000     0.009 SECS      6 MB    398
----   2705 Assignment ncarbons      0.000     0.009 SECS      6 MB    399
----   2706 Assignment ncarbons      0.000     0.009 SECS      6 MB    400
----   2707 Assignment ncarbons      0.000     0.009 SECS      6 MB    401
----   2708 Assignment ncarbons      0.000     0.009 SECS      6 MB    402
----   2709 Assignment ncarbons      0.000     0.009 SECS      6 MB    403
----   2710 Assignment ncarbons      0.000     0.009 SECS      6 MB    404
----   2711 Assignment ncarbons      0.000     0.009 SECS      6 MB    405
----   2712 Assignment ncarbons      0.000     0.009 SECS      6 MB    406
----   2713 Assignment ncarbons      0.000     0.009 SECS      6 MB    407
----   2714 Assignment ncarbons      0.000     0.009 SECS      6 MB    408
----   2715 Assignment ncarbons      0.000     0.009 SECS      6 MB    409
----   2716 Assignment ncarbons      0.000     0.009 SECS      6 MB    410
----   2717 Assignment ncarbons      0.000     0.009 SECS      6 MB    411
----   2718 Assignment ncarbons      0.000     0.009 SECS      6 MB    412
----   2719 Assignment ncarbons      0.000     0.009 SECS      6 MB    413
----   2720 Assignment ncarbons      0.000     0.009 SECS      6 MB    414
----   2721 Assignment ncarbons      0.000     0.009 SECS      6 MB    415
----   2722 Assignment ncarbons      0.000     0.009 SECS      6 MB    416
----   2723 Assignment ncarbons      0.000     0.009 SECS      6 MB    417
----   2724 Assignment ncarbons      0.000     0.009 SECS      6 MB    418
----   2725 Assignment ncarbons      0.000     0.009 SECS      6 MB    419
----   2726 Assignment ncarbons      0.000     0.009 SECS      6 MB    420
----   2727 Assignment ncarbons      0.000     0.009 SECS      6 MB    421
----   2728 Assignment ncarbons      0.000     0.009 SECS      6 MB    422
----   2729 Assignment ncarbons      0.000     0.009 SECS      6 MB    423
----   2730 Assignment ncarbons      0.000     0.009 SECS      6 MB    424
----   2731 Assignment ncarbons      0.000     0.009 SECS      6 MB    425
----   2732 Assignment ncarbons      0.000     0.009 SECS      6 MB    426
----   2733 Assignment ncarbons      0.000     0.009 SECS      6 MB    427
----   2734 Assignment ncarbons      0.000     0.009 SECS      6 MB    428
----   2735 Assignment ncarbons      0.000     0.009 SECS      6 MB    429
----   2736 Assignment ncarbons      0.000     0.009 SECS      6 MB    430
----   2737 Assignment ncarbons      0.000     0.009 SECS      6 MB    431
----   2738 Assignment ncarbons      0.000     0.009 SECS      6 MB    432
----   2739 Assignment ncarbons      0.000     0.009 SECS      6 MB    433
GAMS 24.2.3  r46072 Released May 22, 2014 LEX-LEG x86_64/Linux                                                                                                                                                                        05/01/15 10:52:32 Page 26
G e n e r a l   A l g e b r a i c   M o d e l i n g   S y s t e m
E x e c u t i o n


----   2740 Assignment ncarbons      0.000     0.009 SECS      6 MB    434
----   2741 Assignment ncarbons      0.000     0.009 SECS      6 MB    435
----   2742 Assignment ncarbons      0.000     0.009 SECS      6 MB    436
----   2743 Assignment ncarbons      0.000     0.009 SECS      6 MB    437
----   2744 Assignment ncarbons      0.000     0.009 SECS      6 MB    438
----   2745 Assignment ncarbons      0.000     0.009 SECS      6 MB    439
----   2746 Assignment ncarbons      0.000     0.009 SECS      6 MB    440
----   2747 Assignment ncarbons      0.000     0.009 SECS      6 MB    441
----   2748 Assignment ncarbons      0.000     0.009 SECS      6 MB    442
----   2749 Assignment ncarbons      0.000     0.009 SECS      6 MB    443
----   2750 Assignment ncarbons      0.000     0.009 SECS      6 MB    444
----   2751 Assignment ncarbons      0.000     0.009 SECS      6 MB    445
----   2752 Assignment ncarbons      0.000     0.009 SECS      6 MB    446
----   2753 Assignment ncarbons      0.000     0.009 SECS      6 MB    447
----   2754 Assignment ncarbons      0.000     0.009 SECS      6 MB    448
----   2755 Assignment ncarbons      0.000     0.009 SECS      6 MB    449
----   2756 Assignment ncarbons      0.000     0.009 SECS      6 MB    450
----   2757 Assignment ncarbons      0.000     0.009 SECS      6 MB    451
----   2758 Assignment ncarbons      0.000     0.009 SECS      6 MB    452
----   2759 Assignment ncarbons      0.000     0.009 SECS      6 MB    453
----   2760 Assignment ncarbons      0.000     0.009 SECS      6 MB    454
----   2761 Assignment ncarbons      0.000     0.009 SECS      6 MB    455
----   2762 Assignment ncarbons      0.000     0.009 SECS      6 MB    456
----   2763 Assignment ncarbons      0.000     0.009 SECS      6 MB    457
----   2764 Assignment ncarbons      0.000     0.009 SECS      6 MB    458
----   2765 Assignment ncarbons      0.000     0.009 SECS      6 MB    459
----   2766 Assignment ncarbons      0.000     0.009 SECS      6 MB    460
----   2767 Assignment ncarbons      0.000     0.009 SECS      6 MB    461
----   2768 Assignment ncarbons      0.000     0.009 SECS      6 MB    462
----   2769 Assignment ncarbons      0.000     0.009 SECS      6 MB    463
----   2770 Assignment ncarbons      0.000     0.009 SECS      6 MB    464
----   2771 Assignment ncarbons      0.000     0.009 SECS      6 MB    465
----   2772 Assignment ncarbons      0.000     0.009 SECS      6 MB    466
----   2773 Assignment ncarbons      0.000     0.009 SECS      6 MB    467
----   2774 Assignment ncarbons      0.000     0.009 SECS      6 MB    468
----   2775 Assignment ncarbons      0.000     0.009 SECS      6 MB    469
----   2776 Assignment ncarbons      0.000     0.009 SECS      6 MB    470
----   2777 Assignment ncarbons      0.000     0.009 SECS      6 MB    471
----   2778 Assignment ncarbons      0.000     0.009 SECS      6 MB    472
----   2779 Assignment ncarbons      0.000     0.009 SECS      6 MB    473
----   2780 Assignment ncarbons      0.000     0.009 SECS      6 MB    474
----   2781 Assignment ncarbons      0.000     0.009 SECS      6 MB    475
----   2782 Assignment ncarbons      0.000     0.009 SECS      6 MB    476
----   2783 Assignment ncarbons      0.000     0.009 SECS      6 MB    477
----   2784 Assignment ncarbons      0.000     0.009 SECS      6 MB    478
----   2785 Assignment ncarbons      0.000     0.009 SECS      6 MB    479
----   2786 Assignment ncarbons      0.000     0.009 SECS      6 MB    480
----   2787 Assignment ncarbons      0.000     0.009 SECS      6 MB    481
----   2788 Assignment ncarbons      0.000     0.009 SECS      6 MB    482
----   2789 Assignment ncarbons      0.000     0.009 SECS      6 MB    483
----   2790 Assignment ncarbons      0.000     0.009 SECS      6 MB    484
----   2791 Assignment ncarbons      0.000     0.009 SECS      6 MB    485
----   2792 Assignment ncarbons      0.000     0.009 SECS      6 MB    486
GAMS 24.2.3  r46072 Released May 22, 2014 LEX-LEG x86_64/Linux                                                                                                                                                                        05/01/15 10:52:32 Page 27
G e n e r a l   A l g e b r a i c   M o d e l i n g   S y s t e m
E x e c u t i o n


----   2793 Assignment ncarbons      0.000     0.009 SECS      6 MB    487
----   2794 Assignment ncarbons      0.000     0.009 SECS      6 MB    488
----   2795 Assignment ncarbons      0.000     0.009 SECS      6 MB    489
----   2796 Assignment ncarbons      0.000     0.009 SECS      6 MB    490
----   2797 Assignment ncarbons      0.000     0.009 SECS      6 MB    491
----   2798 Assignment ncarbons      0.000     0.009 SECS      6 MB    492
----   2799 Assignment ncarbons      0.000     0.009 SECS      6 MB    493
----   2800 Assignment ncarbons      0.000     0.009 SECS      6 MB    494
----   2801 Assignment ncarbons      0.000     0.009 SECS      6 MB    495
----   2802 Assignment ncarbons      0.000     0.009 SECS      6 MB    496
----   2803 Assignment ncarbons      0.000     0.009 SECS      6 MB    497
----   2804 Assignment ncarbons      0.000     0.009 SECS      6 MB    498
----   2805 Assignment ncarbons      0.000     0.009 SECS      6 MB    499
----   2806 Assignment ncarbons      0.000     0.009 SECS      6 MB    500
----   2807 Assignment ncarbons      0.000     0.009 SECS      6 MB    501
----   2808 Assignment ncarbons      0.000     0.009 SECS      6 MB    502
----   2809 Assignment ncarbons      0.000     0.009 SECS      6 MB    503
----   2810 Assignment ncarbons      0.000     0.009 SECS      6 MB    504
----   2811 Assignment ncarbons      0.000     0.009 SECS      6 MB    505
----   2812 Assignment ncarbons      0.000     0.009 SECS      6 MB    506
----   2813 Assignment ncarbons      0.000     0.009 SECS      6 MB    507
----   2814 Assignment ncarbons      0.000     0.009 SECS      6 MB    508
----   2815 Assignment ncarbons      0.000     0.009 SECS      6 MB    509
----   2816 Assignment ncarbons      0.000     0.009 SECS      6 MB    510
----   2817 Assignment ncarbons      0.000     0.009 SECS      6 MB    511
----   2818 Assignment ncarbons      0.000     0.009 SECS      6 MB    512
----   2819 Assignment ncarbons      0.000     0.009 SECS      6 MB    513
----   2820 Assignment ncarbons      0.000     0.009 SECS      6 MB    514
----   2821 Assignment ncarbons      0.000     0.009 SECS      6 MB    515
----   2822 Assignment ncarbons      0.000     0.009 SECS      6 MB    516
----   2823 Assignment ncarbons      0.000     0.009 SECS      6 MB    517
----   2824 Assignment ncarbons      0.001     0.010 SECS      6 MB    518
----   2825 Assignment ncarbons      0.000     0.010 SECS      6 MB    519
----   2826 Assignment ncarbons      0.000     0.010 SECS      6 MB    520
----   2827 Assignment ncarbons      0.000     0.010 SECS      6 MB    521
----   2828 Assignment ncarbons      0.000     0.010 SECS      6 MB    522
----   2829 Assignment ncarbons      0.000     0.010 SECS      6 MB    523
----   2830 Assignment ncarbons      0.000     0.010 SECS      6 MB    524
----   2831 Assignment ncarbons      0.000     0.010 SECS      6 MB    525
----   2832 Assignment ncarbons      0.000     0.010 SECS      6 MB    526
----   2833 Assignment ncarbons      0.000     0.010 SECS      6 MB    527
----   2834 Assignment ncarbons      0.000     0.010 SECS      6 MB    528
----   2835 Assignment ncarbons      0.000     0.010 SECS      6 MB    529
----   2836 Assignment ncarbons      0.000     0.010 SECS      6 MB    530
----   2837 Assignment ncarbons      0.000     0.010 SECS      6 MB    531
----   2838 Assignment ncarbons      0.000     0.010 SECS      6 MB    532
----   2839 Assignment ncarbons      0.000     0.010 SECS      6 MB    533
----   2840 Assignment ncarbons      0.000     0.010 SECS      6 MB    534
----   2841 Assignment ncarbons      0.000     0.010 SECS      6 MB    535
----   2842 Assignment ncarbons      0.000     0.010 SECS      6 MB    536
----   2843 Assignment ncarbons      0.000     0.010 SECS      6 MB    537
----   2844 Assignment ncarbons      0.000     0.010 SECS      6 MB    538
----   2845 Assignment ncarbons      0.000     0.010 SECS      6 MB    539
GAMS 24.2.3  r46072 Released May 22, 2014 LEX-LEG x86_64/Linux                                                                                                                                                                        05/01/15 10:52:32 Page 28
G e n e r a l   A l g e b r a i c   M o d e l i n g   S y s t e m
E x e c u t i o n


----   2846 Assignment ncarbons      0.000     0.010 SECS      6 MB    540
----   2847 Assignment ncarbons      0.000     0.010 SECS      6 MB    541
----   2848 Assignment ncarbons      0.000     0.010 SECS      6 MB    542
----   2849 Assignment ncarbons      0.000     0.010 SECS      6 MB    543
----   2850 Assignment ncarbons      0.000     0.010 SECS      6 MB    544
----   2851 Assignment ncarbons      0.000     0.010 SECS      6 MB    545
----   2852 Assignment ncarbons      0.000     0.010 SECS      6 MB    546
----   2853 Assignment ncarbons      0.000     0.010 SECS      6 MB    547
----   2854 Assignment ncarbons      0.000     0.010 SECS      6 MB    548
----   2855 Assignment ncarbons      0.000     0.010 SECS      6 MB    549
----   2856 Assignment ncarbons      0.000     0.010 SECS      6 MB    550
----   2857 Assignment ncarbons      0.000     0.010 SECS      6 MB    551
----   2858 Assignment ncarbons      0.000     0.010 SECS      6 MB    552
----   2859 Assignment ncarbons      0.000     0.010 SECS      6 MB    553
----   2860 Assignment ncarbons      0.000     0.010 SECS      6 MB    554
----   2861 Assignment ncarbons      0.000     0.010 SECS      6 MB    555
----   2862 Assignment ncarbons      0.000     0.010 SECS      6 MB    556
----   2863 Assignment ncarbons      0.000     0.010 SECS      6 MB    557
----   2864 Assignment ncarbons      0.000     0.010 SECS      6 MB    558
----   2865 Assignment ncarbons      0.000     0.010 SECS      6 MB    559
----   2866 Assignment ncarbons      0.000     0.010 SECS      6 MB    560
----   2867 Assignment ncarbons      0.000     0.010 SECS      6 MB    561
----   2868 Assignment ncarbons      0.000     0.010 SECS      6 MB    562
----   2869 Assignment ncarbons      0.000     0.010 SECS      6 MB    563
----   2870 Assignment ncarbons      0.000     0.010 SECS      6 MB    564
----   2871 Assignment ncarbons      0.000     0.010 SECS      6 MB    565
----   2872 Assignment ncarbons      0.000     0.010 SECS      6 MB    566
----   2873 Assignment ncarbons      0.000     0.010 SECS      6 MB    567
----   2874 Assignment ncarbons      0.000     0.010 SECS      6 MB    568
----   2875 Assignment ncarbons      0.000     0.010 SECS      6 MB    569
----   2876 Assignment ncarbons      0.000     0.010 SECS      6 MB    570
----   2877 Assignment ncarbons      0.000     0.010 SECS      6 MB    571
----   2878 Assignment ncarbons      0.000     0.010 SECS      6 MB    572
----   2879 Assignment ncarbons      0.000     0.010 SECS      6 MB    573
----   2880 Assignment ncarbons      0.000     0.010 SECS      6 MB    574
----   2881 Assignment ncarbons      0.000     0.010 SECS      6 MB    575
----   2882 Assignment ncarbons      0.000     0.010 SECS      6 MB    576
----   2883 Assignment ncarbons      0.000     0.010 SECS      6 MB    577
----   2884 Assignment ncarbons      0.000     0.010 SECS      6 MB    578
----   2885 Assignment ncarbons      0.000     0.010 SECS      6 MB    579
----   2886 Assignment ncarbons      0.000     0.010 SECS      6 MB    580
----   2887 Assignment ncarbons      0.000     0.010 SECS      6 MB    581
----   2888 Assignment ncarbons      0.000     0.010 SECS      6 MB    582
----   2889 Assignment ncarbons      0.000     0.010 SECS      6 MB    583
----   2890 Assignment ncarbons      0.000     0.010 SECS      6 MB    584
----   2891 Assignment ncarbons      0.000     0.010 SECS      6 MB    585
----   2892 Assignment ncarbons      0.000     0.010 SECS      6 MB    586
----   2893 Assignment ncarbons      0.000     0.010 SECS      6 MB    587
----   2894 Assignment ncarbons      0.000     0.010 SECS      6 MB    588
----   2895 Assignment ncarbons      0.000     0.010 SECS      6 MB    589
----   2896 Assignment ncarbons      0.000     0.010 SECS      6 MB    590
----   2897 Assignment ncarbons      0.000     0.010 SECS      6 MB    591
----   2898 Assignment ncarbons      0.000     0.010 SECS      6 MB    592
GAMS 24.2.3  r46072 Released May 22, 2014 LEX-LEG x86_64/Linux                                                                                                                                                                        05/01/15 10:52:32 Page 29
G e n e r a l   A l g e b r a i c   M o d e l i n g   S y s t e m
E x e c u t i o n


----   2899 Assignment ncarbons      0.000     0.010 SECS      6 MB    593
----   2900 Assignment ncarbons      0.000     0.010 SECS      6 MB    594
----   2901 Assignment ncarbons      0.000     0.010 SECS      6 MB    595
----   2902 Assignment ncarbons      0.000     0.010 SECS      6 MB    596
----   2903 Assignment ncarbons      0.000     0.010 SECS      6 MB    597
----   2904 Assignment ncarbons      0.000     0.010 SECS      6 MB    598
----   2905 Assignment ncarbons      0.000     0.010 SECS      6 MB    599
----   2906 Assignment ncarbons      0.000     0.010 SECS      6 MB    600
----   2907 Assignment ncarbons      0.000     0.010 SECS      6 MB    601
----   2908 Assignment ncarbons      0.000     0.010 SECS      6 MB    602
----   2909 Assignment ncarbons      0.000     0.010 SECS      6 MB    603
----   2910 Assignment ncarbons      0.000     0.010 SECS      6 MB    604
----   2911 Assignment ncarbons      0.000     0.010 SECS      6 MB    605
----   2912 Assignment ncarbons      0.000     0.010 SECS      6 MB    606
----   2913 Assignment ncarbons      0.000     0.010 SECS      6 MB    607
----   2914 Assignment ncarbons      0.000     0.010 SECS      6 MB    608
----   2915 Assignment ncarbons      0.000     0.010 SECS      6 MB    609
----   2916 Assignment ncarbons      0.000     0.010 SECS      6 MB    610
----   2917 Assignment ncarbons      0.000     0.010 SECS      6 MB    611
----   2918 Assignment ncarbons      0.000     0.010 SECS      6 MB    612
----   2919 Assignment ncarbons      0.000     0.010 SECS      6 MB    613
----   2920 Assignment ncarbons      0.000     0.010 SECS      6 MB    614
----   2921 Assignment ncarbons      0.000     0.010 SECS      6 MB    615
----   2922 Assignment ncarbons      0.000     0.010 SECS      6 MB    616
----   2923 Assignment ncarbons      0.000     0.010 SECS      6 MB    617
----   2924 Assignment ncarbons      0.000     0.010 SECS      6 MB    618
----   2925 Assignment ncarbons      0.000     0.010 SECS      6 MB    619
----   2926 Assignment ncarbons      0.000     0.010 SECS      6 MB    620
----   2927 Assignment ncarbons      0.000     0.010 SECS      6 MB    621
----   2928 Assignment ncarbons      0.000     0.010 SECS      6 MB    622
----   2929 Assignment ncarbons      0.000     0.010 SECS      6 MB    623
----   2930 Assignment ncarbons      0.000     0.010 SECS      6 MB    624
----   2931 Assignment ncarbons      0.000     0.010 SECS      6 MB    625
----   2932 Assignment ncarbons      0.000     0.010 SECS      6 MB    626
----   2933 Assignment ncarbons      0.000     0.010 SECS      6 MB    627
----   2934 Assignment ncarbons      0.000     0.010 SECS      6 MB    628
----   2935 Assignment ncarbons      0.000     0.010 SECS      6 MB    629
----   2936 Assignment ncarbons      0.000     0.010 SECS      6 MB    630
----   2937 Assignment ncarbons      0.000     0.010 SECS      6 MB    631
----   2938 Assignment ncarbons      0.000     0.010 SECS      6 MB    632
----   2939 Assignment ncarbons      0.000     0.010 SECS      6 MB    633
----   2940 Assignment ncarbons      0.000     0.010 SECS      6 MB    634
----   2941 Assignment ncarbons      0.000     0.010 SECS      6 MB    635
----   2942 Assignment ncarbons      0.000     0.010 SECS      6 MB    636
----   2943 Assignment ncarbons      0.000     0.010 SECS      6 MB    637
----   2944 Assignment ncarbons      0.000     0.010 SECS      6 MB    638
----   2945 Assignment ncarbons      0.000     0.010 SECS      6 MB    639
----   2946 Assignment ncarbons      0.001     0.011 SECS      6 MB    640
----   2947 Assignment ncarbons      0.000     0.011 SECS      6 MB    641
----   2948 Assignment ncarbons      0.000     0.011 SECS      6 MB    642
----   2949 Assignment ncarbons      0.000     0.011 SECS      6 MB    643
----   2950 Assignment ncarbons      0.000     0.011 SECS      6 MB    644
----   2951 Assignment ncarbons      0.000     0.011 SECS      6 MB    645
GAMS 24.2.3  r46072 Released May 22, 2014 LEX-LEG x86_64/Linux                                                                                                                                                                        05/01/15 10:52:32 Page 30
G e n e r a l   A l g e b r a i c   M o d e l i n g   S y s t e m
E x e c u t i o n


----   2952 Assignment ncarbons      0.000     0.011 SECS      6 MB    646
----   2953 Assignment ncarbons      0.000     0.011 SECS      6 MB    647
----   2954 Assignment ncarbons      0.000     0.011 SECS      6 MB    648
----   2955 Assignment ncarbons      0.000     0.011 SECS      6 MB    649
----   2956 Assignment ncarbons      0.000     0.011 SECS      6 MB    650
----   2957 Assignment ncarbons      0.000     0.011 SECS      6 MB    651
----   2958 Assignment ncarbons      0.000     0.011 SECS      6 MB    652
----   2959 Assignment ncarbons      0.000     0.011 SECS      6 MB    653
----   2960 Assignment ncarbons      0.000     0.011 SECS      6 MB    654
----   2961 Assignment ncarbons      0.000     0.011 SECS      6 MB    655
----   2962 Assignment ncarbons      0.000     0.011 SECS      6 MB    656
----   2963 Assignment ncarbons      0.000     0.011 SECS      6 MB    657
----   2964 Assignment ncarbons      0.000     0.011 SECS      6 MB    658
----   2965 Assignment ncarbons      0.000     0.011 SECS      6 MB    659
----   2966 Assignment ncarbons      0.000     0.011 SECS      6 MB    660
----   2967 Assignment ncarbons      0.000     0.011 SECS      6 MB    661
----   2968 Assignment ncarbons      0.000     0.011 SECS      6 MB    662
----   2969 Assignment ncarbons      0.000     0.011 SECS      6 MB    663
----   2970 Assignment ncarbons      0.000     0.011 SECS      6 MB    664
----   2971 Assignment ncarbons      0.000     0.011 SECS      6 MB    665
----   2972 Assignment ncarbons      0.000     0.011 SECS      6 MB    666
----   2973 Assignment ncarbons      0.000     0.011 SECS      6 MB    667
----   2974 Assignment ncarbons      0.000     0.011 SECS      6 MB    668
----   2975 Assignment ncarbons      0.000     0.011 SECS      6 MB    669
----   2976 Assignment ncarbons      0.000     0.011 SECS      6 MB    670
----   2977 Assignment ncarbons      0.000     0.011 SECS      6 MB    671
----   2978 Assignment ncarbons      0.000     0.011 SECS      6 MB    672
----   2979 Assignment ncarbons      0.000     0.011 SECS      6 MB    673
----   2980 Assignment ncarbons      0.000     0.011 SECS      6 MB    674
----   2981 Assignment ncarbons      0.000     0.011 SECS      6 MB    675
----   2982 Assignment ncarbons      0.000     0.011 SECS      6 MB    676
----   2983 Assignment ncarbons      0.000     0.011 SECS      6 MB    677
----   2984 Assignment ncarbons      0.000     0.011 SECS      6 MB    678
----   2985 Assignment ncarbons      0.000     0.011 SECS      6 MB    679
----   2986 Assignment ncarbons      0.000     0.011 SECS      6 MB    680
----   2987 Assignment ncarbons      0.000     0.011 SECS      6 MB    681
----   2988 Assignment ncarbons      0.000     0.011 SECS      6 MB    682
----   2989 Assignment ncarbons      0.000     0.011 SECS      6 MB    683
----   2990 Assignment ncarbons      0.000     0.011 SECS      6 MB    684
----   2991 Assignment ncarbons      0.000     0.011 SECS      6 MB    685
----   2992 Assignment ncarbons      0.000     0.011 SECS      6 MB    686
----   2993 Assignment ncarbons      0.000     0.011 SECS      6 MB    687
----   2994 Assignment ncarbons      0.000     0.011 SECS      6 MB    688
----   2995 Assignment ncarbons      0.000     0.011 SECS      6 MB    689
----   2996 Assignment ncarbons      0.000     0.011 SECS      6 MB    690
----   2997 Assignment ncarbons      0.000     0.011 SECS      6 MB    691
----   2998 Assignment ncarbons      0.000     0.011 SECS      6 MB    692
----   2999 Assignment ncarbons      0.000     0.011 SECS      6 MB    693
----   3000 Assignment ncarbons      0.000     0.011 SECS      6 MB    694
----   3001 Assignment ncarbons      0.000     0.011 SECS      6 MB    695
----   3002 Assignment ncarbons      0.000     0.011 SECS      6 MB    696
----   3003 Assignment ncarbons      0.000     0.011 SECS      6 MB    697
----   3004 Assignment ncarbons      0.000     0.011 SECS      6 MB    698
GAMS 24.2.3  r46072 Released May 22, 2014 LEX-LEG x86_64/Linux                                                                                                                                                                        05/01/15 10:52:32 Page 31
G e n e r a l   A l g e b r a i c   M o d e l i n g   S y s t e m
E x e c u t i o n


----   3005 Assignment ncarbons      0.000     0.011 SECS      6 MB    699
----   3006 Assignment ncarbons      0.000     0.011 SECS      6 MB    700
----   3007 Assignment ncarbons      0.000     0.011 SECS      6 MB    701
----   3008 Assignment ncarbons      0.000     0.011 SECS      6 MB    702
----   3009 Assignment ncarbons      0.000     0.011 SECS      6 MB    703
----   3010 Assignment ncarbons      0.000     0.011 SECS      6 MB    704
----   3011 Assignment ncarbons      0.000     0.011 SECS      6 MB    705
----   3012 Assignment ncarbons      0.000     0.011 SECS      6 MB    706
----   3013 Assignment ncarbons      0.000     0.011 SECS      6 MB    707
----   3014 Assignment ncarbons      0.000     0.011 SECS      6 MB    708
----   3015 Assignment ncarbons      0.000     0.011 SECS      6 MB    709
----   3016 Assignment ncarbons      0.000     0.011 SECS      6 MB    710
----   3017 Assignment ncarbons      0.000     0.011 SECS      6 MB    711
----   3018 Assignment ncarbons      0.000     0.011 SECS      6 MB    712
----   3019 Assignment ncarbons      0.000     0.011 SECS      6 MB    713
----   3020 Assignment ncarbons      0.000     0.011 SECS      6 MB    714
----   3021 Assignment ncarbons      0.000     0.011 SECS      6 MB    715
----   3022 Assignment ncarbons      0.000     0.011 SECS      6 MB    716
----   3023 Assignment ncarbons      0.000     0.011 SECS      6 MB    717
----   3024 Assignment ncarbons      0.000     0.011 SECS      6 MB    718
----   3025 Assignment ncarbons      0.000     0.011 SECS      6 MB    719
----   3026 Assignment ncarbons      0.000     0.011 SECS      6 MB    720
----   3027 Assignment ncarbons      0.000     0.011 SECS      6 MB    721
----   3028 Assignment ncarbons      0.000     0.011 SECS      6 MB    722
----   3029 Assignment ncarbons      0.000     0.011 SECS      6 MB    723
----   3030 Assignment ncarbons      0.000     0.011 SECS      6 MB    724
----   3031 Assignment ncarbons      0.000     0.011 SECS      6 MB    725
----   3032 Assignment ncarbons      0.000     0.011 SECS      6 MB    726
----   3033 Assignment ncarbons      0.000     0.011 SECS      6 MB    727
----   3034 Assignment ncarbons      0.000     0.011 SECS      6 MB    728
----   3035 Assignment ncarbons      0.000     0.011 SECS      6 MB    729
----   3036 Assignment ncarbons      0.000     0.011 SECS      6 MB    730
----   3037 Assignment ncarbons      0.000     0.011 SECS      6 MB    731
----   3038 Assignment ncarbons      0.000     0.011 SECS      6 MB    732
----   3039 Assignment ncarbons      0.000     0.011 SECS      6 MB    733
----   3040 Assignment ncarbons      0.000     0.011 SECS      6 MB    734
----   3041 Assignment ncarbons      0.000     0.011 SECS      6 MB    735
----   3042 Assignment ncarbons      0.000     0.011 SECS      6 MB    736
----   3043 Assignment ncarbons      0.000     0.011 SECS      6 MB    737
----   3044 Assignment ncarbons      0.001     0.012 SECS      6 MB    738
----   3045 Assignment ncarbons      0.000     0.012 SECS      6 MB    739
----   3046 Assignment ncarbons      0.000     0.012 SECS      6 MB    740
----   3047 Assignment ncarbons      0.000     0.012 SECS      6 MB    741
----   3048 Assignment ncarbons      0.000     0.012 SECS      6 MB    742
----   3049 Assignment ncarbons      0.000     0.012 SECS      6 MB    743
----   3050 Assignment ncarbons      0.000     0.012 SECS      6 MB    744
----   3051 Assignment ncarbons      0.000     0.012 SECS      6 MB    745
----   3052 Assignment ncarbons      0.000     0.012 SECS      6 MB    746
----   3053 Assignment ncarbons      0.000     0.012 SECS      6 MB    747
----   3054 Assignment ncarbons      0.000     0.012 SECS      6 MB    748
----   3055 Assignment ncarbons      0.000     0.012 SECS      6 MB    749
----   3056 Assignment ncarbons      0.000     0.012 SECS      6 MB    750
----   3057 Assignment ncarbons      0.000     0.012 SECS      6 MB    751
GAMS 24.2.3  r46072 Released May 22, 2014 LEX-LEG x86_64/Linux                                                                                                                                                                        05/01/15 10:52:32 Page 32
G e n e r a l   A l g e b r a i c   M o d e l i n g   S y s t e m
E x e c u t i o n


----   3058 Assignment ncarbons      0.000     0.012 SECS      6 MB    752
----   3059 Assignment ncarbons      0.000     0.012 SECS      6 MB    753
----   3060 Assignment ncarbons      0.000     0.012 SECS      6 MB    754
----   3061 Assignment ncarbons      0.000     0.012 SECS      6 MB    755
----   3062 Assignment ncarbons      0.000     0.012 SECS      6 MB    756
----   3063 Assignment ncarbons      0.000     0.012 SECS      6 MB    757
----   3064 Assignment ncarbons      0.000     0.012 SECS      6 MB    758
----   3065 Assignment ncarbons      0.000     0.012 SECS      6 MB    759
----   3066 Assignment ncarbons      0.000     0.012 SECS      6 MB    760
----   3067 Assignment ncarbons      0.000     0.012 SECS      6 MB    761
----   3068 Assignment ncarbons      0.000     0.012 SECS      6 MB    762
----   3069 Assignment ncarbons      0.000     0.012 SECS      6 MB    763
----   3070 Assignment ncarbons      0.000     0.012 SECS      6 MB    764
----   3071 Assignment ncarbons      0.000     0.012 SECS      6 MB    765
----   3072 Assignment ncarbons      0.000     0.012 SECS      6 MB    766
----   3073 Assignment ncarbons      0.000     0.012 SECS      6 MB    767
----   3074 Assignment ncarbons      0.000     0.012 SECS      6 MB    768
----   3075 Assignment ncarbons      0.000     0.012 SECS      6 MB    769
----   3076 Assignment ncarbons      0.000     0.012 SECS      6 MB    770
----   3077 Assignment ncarbons      0.000     0.012 SECS      6 MB    771
----   3078 Assignment ncarbons      0.000     0.012 SECS      6 MB    772
----   3079 Assignment ncarbons      0.000     0.012 SECS      6 MB    773
----   3080 Assignment ncarbons      0.000     0.012 SECS      6 MB    774
----   3081 Assignment ncarbons      0.000     0.012 SECS      6 MB    775
----   3082 Assignment ncarbons      0.000     0.012 SECS      6 MB    776
----   3083 Assignment ncarbons      0.000     0.012 SECS      6 MB    777
----   3084 Assignment ncarbons      0.000     0.012 SECS      6 MB    778
----   3085 Assignment ncarbons      0.000     0.012 SECS      6 MB    779
----   3086 Assignment ncarbons      0.000     0.012 SECS      6 MB    780
----   3087 Assignment ncarbons      0.000     0.012 SECS      6 MB    781
----   3088 Assignment ncarbons      0.000     0.012 SECS      6 MB    782
----   3089 Assignment ncarbons      0.000     0.012 SECS      6 MB    783
----   3090 Assignment ncarbons      0.000     0.012 SECS      6 MB    784
----   3091 Assignment ncarbons      0.000     0.012 SECS      6 MB    785
----   3092 Assignment ncarbons      0.000     0.012 SECS      6 MB    786
----   3093 Assignment ncarbons      0.000     0.012 SECS      6 MB    787
----   3094 Assignment ncarbons      0.000     0.012 SECS      6 MB    788
----   3095 Assignment ncarbons      0.000     0.012 SECS      6 MB    789
----   3096 Assignment ncarbons      0.000     0.012 SECS      6 MB    790
----   3097 Assignment ncarbons      0.000     0.012 SECS      6 MB    791
----   3098 Assignment ncarbons      0.000     0.012 SECS      6 MB    792
----   3099 Assignment ncarbons      0.000     0.012 SECS      6 MB    793
----   3100 Assignment ncarbons      0.000     0.012 SECS      6 MB    794
----   3101 Assignment ncarbons      0.000     0.012 SECS      6 MB    795
----   3102 Assignment ncarbons      0.000     0.012 SECS      6 MB    796
----   3103 Assignment ncarbons      0.000     0.012 SECS      6 MB    797
----   3104 Assignment ncarbons      0.000     0.012 SECS      6 MB    798
----   3105 Assignment ncarbons      0.000     0.012 SECS      6 MB    799
----   3106 Assignment ncarbons      0.000     0.012 SECS      6 MB    800
----   3107 Assignment ncarbons      0.000     0.012 SECS      6 MB    801
----   3108 Assignment ncarbons      0.000     0.012 SECS      6 MB    802
----   3109 Assignment ncarbons      0.000     0.012 SECS      6 MB    803
----   3110 Assignment ncarbons      0.000     0.012 SECS      6 MB    804
GAMS 24.2.3  r46072 Released May 22, 2014 LEX-LEG x86_64/Linux                                                                                                                                                                        05/01/15 10:52:32 Page 33
G e n e r a l   A l g e b r a i c   M o d e l i n g   S y s t e m
E x e c u t i o n


----   3111 Assignment ncarbons      0.000     0.012 SECS      6 MB    805
----   3112 Assignment ncarbons      0.000     0.012 SECS      6 MB    806
----   3113 Assignment ncarbons      0.000     0.012 SECS      6 MB    807
----   3114 Assignment ncarbons      0.000     0.012 SECS      6 MB    808
----   3115 Assignment ncarbons      0.000     0.012 SECS      6 MB    809
----   3116 Assignment ncarbons      0.000     0.012 SECS      6 MB    810
----   3117 Assignment ncarbons      0.000     0.012 SECS      6 MB    811
----   3118 Assignment ncarbons      0.000     0.012 SECS      6 MB    812
----   3119 Assignment ncarbons      0.000     0.012 SECS      6 MB    813
----   3120 Assignment ncarbons      0.000     0.012 SECS      6 MB    814
----   3121 Assignment ncarbons      0.000     0.012 SECS      6 MB    815
----   3122 Assignment ncarbons      0.000     0.012 SECS      6 MB    816
----   3123 Assignment ncarbons      0.000     0.012 SECS      6 MB    817
----   3124 Assignment ncarbons      0.000     0.012 SECS      6 MB    818
----   3125 Assignment ncarbons      0.000     0.012 SECS      6 MB    819
----   3126 Assignment ncarbons      0.000     0.012 SECS      6 MB    820
----   3127 Assignment ncarbons      0.000     0.012 SECS      6 MB    821
----   3128 Assignment ncarbons      0.000     0.012 SECS      6 MB    822
----   3129 Assignment ncarbons      0.000     0.012 SECS      6 MB    823
----   3130 Assignment ncarbons      0.000     0.012 SECS      6 MB    824
----   3131 Assignment ncarbons      0.000     0.012 SECS      6 MB    825
----   3132 Assignment ncarbons      0.000     0.012 SECS      6 MB    826
----   3133 Assignment ncarbons      0.000     0.012 SECS      6 MB    827
----   3134 Assignment ncarbons      0.000     0.012 SECS      6 MB    828
----   3135 Assignment ncarbons      0.000     0.012 SECS      6 MB    829
----   3136 Assignment ncarbons      0.000     0.012 SECS      6 MB    830
----   3137 Assignment ncarbons      0.000     0.012 SECS      6 MB    831
----   3138 Assignment ncarbons      0.000     0.012 SECS      6 MB    832
----   3139 Assignment ncarbons      0.000     0.012 SECS      6 MB    833
----   3140 Assignment ncarbons      0.000     0.012 SECS      6 MB    834
----   3141 Assignment ncarbons      0.000     0.012 SECS      6 MB    835
----   3142 Assignment ncarbons      0.001     0.013 SECS      6 MB    836
----   3143 Assignment ncarbons      0.000     0.013 SECS      6 MB    837
----   3145 Assignment ncarbonsf     0.000     0.013 SECS      6 MB      1
----   3146 Assignment ncarbonsf     0.000     0.013 SECS      6 MB      2
----   3147 Assignment ncarbonsf     0.000     0.013 SECS      6 MB      3
----   3148 Assignment ncarbonsf     0.000     0.013 SECS      6 MB      4
----   3149 Assignment ncarbonsf     0.000     0.013 SECS      6 MB      5
----   3150 Assignment ncarbonsf     0.000     0.013 SECS      6 MB      6
----   3151 Assignment ncarbonsf     0.000     0.013 SECS      6 MB      7
----   3152 Assignment ncarbonsf     0.000     0.013 SECS      6 MB      8
----   3153 Assignment ncarbonsf     0.000     0.013 SECS      6 MB      9
----   3194 Assignment aacorr        0.000     0.013 SECS      6 MB      1
----   3195 Assignment aacorr        0.000     0.013 SECS      6 MB      2
----   3196 Assignment aacorr        0.000     0.013 SECS      6 MB      3
----   3197 Assignment aacorr        0.000     0.013 SECS      6 MB      4
----   3198 Assignment aacorr        0.000     0.013 SECS      6 MB      5
----   3199 Assignment aacorr        0.000     0.013 SECS      6 MB      6
----   3200 Assignment aacorr        0.000     0.013 SECS      6 MB      7
----   3201 Assignment aacorr        0.000     0.013 SECS      6 MB      8
----   3202 Assignment aacorr        0.000     0.013 SECS      6 MB      9
----   3204 Assignment gamma         0.000     0.013 SECS      6 MB      1
----   3205 Assignment gamma         0.000     0.013 SECS      6 MB      1
GAMS 24.2.3  r46072 Released May 22, 2014 LEX-LEG x86_64/Linux                                                                                                                                                                        05/01/15 10:52:32 Page 34
G e n e r a l   A l g e b r a i c   M o d e l i n g   S y s t e m
E x e c u t i o n


----   3206 Assignment gamma         0.000     0.013 SECS      6 MB      1
----   3207 Assignment gamma         0.000     0.013 SECS      6 MB      1
----   3208 Assignment gamma         0.000     0.013 SECS      6 MB      1
----   3209 Assignment gamma         0.000     0.013 SECS      6 MB      1
----   3210 Assignment gamma         0.000     0.013 SECS      6 MB      1
----   3211 Assignment gamma         0.000     0.013 SECS      6 MB      1
----   3212 Assignment gamma         0.000     0.013 SECS      6 MB      1
----   3213 Assignment gamma         0.000     0.013 SECS      6 MB      1
----   3214 Assignment gamma         0.000     0.013 SECS      6 MB      1
----   3215 Assignment gamma         0.000     0.013 SECS      6 MB      1
----   3216 Assignment gamma         0.000     0.013 SECS      6 MB      1
----   3217 Assignment gamma         0.000     0.013 SECS      6 MB      1
----   3218 Assignment gamma         0.000     0.013 SECS      6 MB      2
----   3219 Assignment gamma         0.000     0.013 SECS      6 MB      2
----   3220 Assignment gamma         0.000     0.013 SECS      6 MB      2
----   3221 Assignment gamma         0.000     0.013 SECS      6 MB      2
----   3222 Assignment gamma         0.000     0.013 SECS      6 MB      2
----   3223 Assignment gamma         0.000     0.013 SECS      6 MB      2
----   3224 Assignment gamma         0.000     0.013 SECS      6 MB      2
----   3225 Assignment gamma         0.000     0.013 SECS      6 MB      2
----   3226 Assignment gamma         0.000     0.013 SECS      6 MB      2
----   3227 Assignment gamma         0.000     0.013 SECS      6 MB      2
----   3228 Assignment gamma         0.000     0.013 SECS      6 MB      2
----   3229 Assignment gamma         0.000     0.013 SECS      6 MB      2
----   3230 Assignment gamma         0.000     0.013 SECS      6 MB      2
----   3231 Assignment gamma         0.000     0.013 SECS      6 MB      2
----   3232 Assignment gamma         0.000     0.013 SECS      6 MB      3
----   3233 Assignment gamma         0.000     0.013 SECS      6 MB      3
----   3234 Assignment gamma         0.000     0.013 SECS      6 MB      3
----   3235 Assignment gamma         0.000     0.013 SECS      6 MB      3
----   3236 Assignment gamma         0.000     0.013 SECS      6 MB      3
----   3237 Assignment gamma         0.000     0.013 SECS      6 MB      3
----   3238 Assignment gamma         0.000     0.013 SECS      6 MB      3
----   3239 Assignment gamma         0.000     0.013 SECS      6 MB      3
----   3240 Assignment gamma         0.000     0.013 SECS      6 MB      3
----   3241 Assignment gamma         0.000     0.013 SECS      6 MB      3
----   3242 Assignment gamma         0.000     0.013 SECS      6 MB      3
----   3243 Assignment gamma         0.000     0.013 SECS      6 MB      3
----   3244 Assignment gamma         0.000     0.013 SECS      6 MB      3
----   3245 Assignment gamma         0.000     0.013 SECS      6 MB      3
----   3246 Assignment gamma         0.000     0.013 SECS      6 MB      4
----   3247 Assignment gamma         0.000     0.013 SECS      6 MB      4
----   3248 Assignment gamma         0.000     0.013 SECS      6 MB      4
----   3249 Assignment gamma         0.000     0.013 SECS      6 MB      4
----   3250 Assignment gamma         0.000     0.013 SECS      6 MB      4
----   3251 Assignment gamma         0.000     0.013 SECS      6 MB      4
----   3252 Assignment gamma         0.000     0.013 SECS      6 MB      4
----   3253 Assignment gamma         0.000     0.013 SECS      6 MB      4
----   3254 Assignment gamma         0.000     0.013 SECS      6 MB      4
----   3255 Assignment gamma         0.000     0.013 SECS      6 MB      4
----   3256 Assignment gamma         0.000     0.013 SECS      6 MB      4
----   3257 Assignment gamma         0.000     0.013 SECS      6 MB      4
----   3258 Assignment gamma         0.000     0.013 SECS      6 MB      4
GAMS 24.2.3  r46072 Released May 22, 2014 LEX-LEG x86_64/Linux                                                                                                                                                                        05/01/15 10:52:32 Page 35
G e n e r a l   A l g e b r a i c   M o d e l i n g   S y s t e m
E x e c u t i o n


----   3259 Assignment gamma         0.000     0.013 SECS      6 MB      4
----   3260 Assignment gamma         0.000     0.013 SECS      6 MB      5
----   3261 Assignment gamma         0.000     0.013 SECS      6 MB      5
----   3262 Assignment gamma         0.000     0.013 SECS      6 MB      5
----   3263 Assignment gamma         0.000     0.013 SECS      6 MB      5
----   3264 Assignment gamma         0.000     0.013 SECS      6 MB      5
----   3265 Assignment gamma         0.000     0.013 SECS      6 MB      5
----   3266 Assignment gamma         0.000     0.013 SECS      6 MB      5
----   3267 Assignment gamma         0.000     0.013 SECS      6 MB      5
----   3268 Assignment gamma         0.000     0.013 SECS      6 MB      5
----   3269 Assignment gamma         0.000     0.013 SECS      6 MB      5
----   3270 Assignment gamma         0.000     0.013 SECS      6 MB      5
----   3271 Assignment gamma         0.000     0.013 SECS      6 MB      5
----   3272 Assignment gamma         0.000     0.013 SECS      6 MB      5
----   3273 Assignment gamma         0.000     0.013 SECS      6 MB      5
----   3274 Assignment gamma         0.000     0.013 SECS      6 MB      6
----   3275 Assignment gamma         0.000     0.013 SECS      6 MB      6
----   3276 Assignment gamma         0.000     0.013 SECS      6 MB      6
----   3277 Assignment gamma         0.000     0.013 SECS      6 MB      6
----   3278 Assignment gamma         0.000     0.013 SECS      6 MB      6
----   3279 Assignment gamma         0.000     0.013 SECS      6 MB      6
----   3280 Assignment gamma         0.000     0.013 SECS      6 MB      6
----   3281 Assignment gamma         0.000     0.013 SECS      6 MB      6
----   3282 Assignment gamma         0.000     0.013 SECS      6 MB      6
----   3283 Assignment gamma         0.000     0.013 SECS      6 MB      6
----   3284 Assignment gamma         0.000     0.013 SECS      6 MB      6
----   3285 Assignment gamma         0.000     0.013 SECS      6 MB      6
----   3286 Assignment gamma         0.000     0.013 SECS      6 MB      6
----   3287 Assignment gamma         0.000     0.013 SECS      6 MB      6
----   3288 Assignment gamma         0.000     0.013 SECS      6 MB      7
----   3289 Assignment gamma         0.000     0.013 SECS      6 MB      7
----   3290 Assignment gamma         0.000     0.013 SECS      6 MB      7
----   3291 Assignment gamma         0.000     0.013 SECS      6 MB      7
----   3292 Assignment gamma         0.000     0.013 SECS      6 MB      7
----   3293 Assignment gamma         0.000     0.013 SECS      6 MB      7
----   3294 Assignment gamma         0.000     0.013 SECS      6 MB      7
----   3295 Assignment gamma         0.000     0.013 SECS      6 MB      7
----   3296 Assignment gamma         0.000     0.013 SECS      6 MB      7
----   3297 Assignment gamma         0.000     0.013 SECS      6 MB      7
----   3298 Assignment gamma         0.000     0.013 SECS      6 MB      7
----   3299 Assignment gamma         0.000     0.013 SECS      6 MB      7
----   3300 Assignment gamma         0.000     0.013 SECS      6 MB      7
----   3301 Assignment gamma         0.000     0.013 SECS      6 MB      7
----   3302 Assignment gamma         0.000     0.013 SECS      6 MB      8
----   3303 Assignment gamma         0.000     0.013 SECS      6 MB      8
----   3304 Assignment gamma         0.000     0.013 SECS      6 MB      8
----   3305 Assignment gamma         0.000     0.013 SECS      6 MB      8
----   3306 Assignment gamma         0.000     0.013 SECS      6 MB      8
----   3307 Assignment gamma         0.000     0.013 SECS      6 MB      8
----   3308 Assignment gamma         0.000     0.013 SECS      6 MB      8
----   3309 Assignment gamma         0.000     0.013 SECS      6 MB      8
----   3310 Assignment gamma         0.000     0.013 SECS      6 MB      8
----   3311 Assignment gamma         0.000     0.013 SECS      6 MB      8
GAMS 24.2.3  r46072 Released May 22, 2014 LEX-LEG x86_64/Linux                                                                                                                                                                        05/01/15 10:52:32 Page 36
G e n e r a l   A l g e b r a i c   M o d e l i n g   S y s t e m
E x e c u t i o n


----   3312 Assignment gamma         0.000     0.013 SECS      6 MB      8
----   3313 Assignment gamma         0.000     0.013 SECS      6 MB      8
----   3314 Assignment gamma         0.000     0.013 SECS      6 MB      8
----   3315 Assignment gamma         0.000     0.013 SECS      6 MB      8
----   3316 Assignment gamma         0.000     0.013 SECS      6 MB      9
----   3317 Assignment gamma         0.000     0.013 SECS      6 MB      9
----   3318 Assignment gamma         0.000     0.013 SECS      6 MB      9
----   3319 Assignment gamma         0.000     0.013 SECS      6 MB      9
----   3320 Assignment gamma         0.000     0.013 SECS      6 MB      9
----   3321 Assignment gamma         0.000     0.013 SECS      6 MB      9
----   3322 Assignment gamma         0.000     0.013 SECS      6 MB      9
----   3323 Assignment gamma         0.000     0.013 SECS      6 MB      9
----   3324 Assignment gamma         0.000     0.013 SECS      6 MB      9
----   3325 Assignment gamma         0.000     0.013 SECS      6 MB      9
----   3326 Assignment gamma         0.000     0.013 SECS      6 MB      9
----   3327 Assignment gamma         0.000     0.013 SECS      6 MB      9
----   3328 Assignment gamma         0.000     0.013 SECS      6 MB      9
----   3329 Assignment gamma         0.000     0.013 SECS      6 MB      9
----   3330 Assignment gamma         0.000     0.013 SECS      6 MB     10
----   3331 Assignment gamma         0.000     0.013 SECS      6 MB     10
----   3332 Assignment gamma         0.000     0.013 SECS      6 MB     10
----   3333 Assignment gamma         0.000     0.013 SECS      6 MB     10
----   3334 Assignment gamma         0.000     0.013 SECS      6 MB     10
----   3335 Assignment gamma         0.000     0.013 SECS      6 MB     10
----   3336 Assignment gamma         0.000     0.013 SECS      6 MB     10
----   3337 Assignment gamma         0.000     0.013 SECS      6 MB     10
----   3338 Assignment gamma         0.001     0.014 SECS      6 MB     10
----   3339 Assignment gamma         0.000     0.014 SECS      6 MB     10
----   3340 Assignment gamma         0.000     0.014 SECS      6 MB     10
----   3341 Assignment gamma         0.000     0.014 SECS      6 MB     10
----   3342 Assignment gamma         0.000     0.014 SECS      6 MB     10
----   3343 Assignment gamma         0.000     0.014 SECS      6 MB     10
----   3344 Assignment gamma         0.000     0.014 SECS      6 MB     11
----   3345 Assignment gamma         0.000     0.014 SECS      6 MB     11
----   3346 Assignment gamma         0.000     0.014 SECS      6 MB     11
----   3347 Assignment gamma         0.000     0.014 SECS      6 MB     11
----   3348 Assignment gamma         0.000     0.014 SECS      6 MB     11
----   3349 Assignment gamma         0.000     0.014 SECS      6 MB     11
----   3350 Assignment gamma         0.000     0.014 SECS      6 MB     11
----   3351 Assignment gamma         0.000     0.014 SECS      6 MB     11
----   3352 Assignment gamma         0.000     0.014 SECS      6 MB     11
----   3353 Assignment gamma         0.000     0.014 SECS      6 MB     11
----   3354 Assignment gamma         0.000     0.014 SECS      6 MB     11
----   3355 Assignment gamma         0.000     0.014 SECS      6 MB     11
----   3356 Assignment gamma         0.000     0.014 SECS      6 MB     11
----   3357 Assignment gamma         0.000     0.014 SECS      6 MB     11
----   3358 Assignment gamma         0.000     0.014 SECS      6 MB     12
----   3359 Assignment gamma         0.000     0.014 SECS      6 MB     12
----   3360 Assignment gamma         0.000     0.014 SECS      6 MB     12
----   3361 Assignment gamma         0.000     0.014 SECS      6 MB     12
----   3362 Assignment gamma         0.000     0.014 SECS      6 MB     12
----   3363 Assignment gamma         0.000     0.014 SECS      6 MB     12
----   3364 Assignment gamma         0.000     0.014 SECS      6 MB     12
GAMS 24.2.3  r46072 Released May 22, 2014 LEX-LEG x86_64/Linux                                                                                                                                                                        05/01/15 10:52:32 Page 37
G e n e r a l   A l g e b r a i c   M o d e l i n g   S y s t e m
E x e c u t i o n


----   3365 Assignment gamma         0.000     0.014 SECS      6 MB     12
----   3366 Assignment gamma         0.000     0.014 SECS      6 MB     12
----   3367 Assignment gamma         0.000     0.014 SECS      6 MB     12
----   3368 Assignment gamma         0.000     0.014 SECS      6 MB     12
----   3369 Assignment gamma         0.000     0.014 SECS      6 MB     12
----   3370 Assignment gamma         0.000     0.014 SECS      6 MB     12
----   3371 Assignment gamma         0.000     0.014 SECS      6 MB     12
----   3372 Assignment gamma         0.000     0.014 SECS      6 MB     13
----   3373 Assignment gamma         0.000     0.014 SECS      6 MB     14
----   3374 Assignment gamma         0.000     0.014 SECS      6 MB     14
----   3375 Assignment gamma         0.000     0.014 SECS      6 MB     14
----   3376 Assignment gamma         0.000     0.014 SECS      6 MB     14
----   3377 Assignment gamma         0.000     0.014 SECS      6 MB     14
----   3378 Assignment gamma         0.000     0.014 SECS      6 MB     14
----   3379 Assignment gamma         0.000     0.014 SECS      6 MB     14
----   3380 Assignment gamma         0.000     0.014 SECS      6 MB     14
----   3381 Assignment gamma         0.000     0.014 SECS      6 MB     14
----   3382 Assignment gamma         0.000     0.014 SECS      6 MB     14
----   3383 Assignment gamma         0.000     0.014 SECS      6 MB     14
----   3384 Assignment gamma         0.000     0.014 SECS      6 MB     14
----   3385 Assignment gamma         0.000     0.014 SECS      6 MB     14
----   3386 Assignment gamma         0.000     0.014 SECS      6 MB     14
----   3387 Assignment gamma         0.000     0.014 SECS      6 MB     15
----   3388 Assignment gamma         0.000     0.014 SECS      6 MB     15
----   3389 Assignment gamma         0.000     0.014 SECS      6 MB     15
----   3390 Assignment gamma         0.000     0.014 SECS      6 MB     15
----   3391 Assignment gamma         0.000     0.014 SECS      6 MB     15
----   3392 Assignment gamma         0.000     0.014 SECS      6 MB     15
----   3393 Assignment gamma         0.000     0.014 SECS      6 MB     15
----   3394 Assignment gamma         0.000     0.014 SECS      6 MB     15
----   3395 Assignment gamma         0.000     0.014 SECS      6 MB     15
----   3396 Assignment gamma         0.000     0.014 SECS      6 MB     15
----   3397 Assignment gamma         0.000     0.014 SECS      6 MB     15
----   3398 Assignment gamma         0.000     0.014 SECS      6 MB     15
----   3399 Assignment gamma         0.000     0.014 SECS      6 MB     15
----   3400 Assignment gamma         0.000     0.014 SECS      6 MB     15
----   3401 Assignment gamma         0.000     0.014 SECS      6 MB     16
----   3402 Assignment gamma         0.000     0.014 SECS      6 MB     16
----   3403 Assignment gamma         0.000     0.014 SECS      6 MB     16
----   3404 Assignment gamma         0.000     0.014 SECS      6 MB     16
----   3405 Assignment gamma         0.000     0.014 SECS      6 MB     16
----   3406 Assignment gamma         0.000     0.014 SECS      6 MB     16
----   3407 Assignment gamma         0.000     0.014 SECS      6 MB     16
----   3408 Assignment gamma         0.000     0.014 SECS      6 MB     16
----   3409 Assignment gamma         0.000     0.014 SECS      6 MB     16
----   3410 Assignment gamma         0.000     0.014 SECS      6 MB     16
----   3411 Assignment gamma         0.000     0.014 SECS      6 MB     16
----   3412 Assignment gamma         0.000     0.014 SECS      6 MB     16
----   3413 Assignment gamma         0.000     0.014 SECS      6 MB     16
----   3414 Assignment gamma         0.000     0.014 SECS      6 MB     16
----   3415 Assignment gamma         0.000     0.014 SECS      6 MB     17
----   3416 Assignment gamma         0.000     0.014 SECS      6 MB     17
----   3417 Assignment gamma         0.000     0.014 SECS      6 MB     17
GAMS 24.2.3  r46072 Released May 22, 2014 LEX-LEG x86_64/Linux                                                                                                                                                                        05/01/15 10:52:32 Page 38
G e n e r a l   A l g e b r a i c   M o d e l i n g   S y s t e m
E x e c u t i o n


----   3418 Assignment gamma         0.000     0.014 SECS      6 MB     17
----   3419 Assignment gamma         0.000     0.014 SECS      6 MB     17
----   3420 Assignment gamma         0.000     0.014 SECS      6 MB     17
----   3421 Assignment gamma         0.000     0.014 SECS      6 MB     17
----   3422 Assignment gamma         0.000     0.014 SECS      6 MB     17
----   3423 Assignment gamma         0.000     0.014 SECS      6 MB     17
----   3424 Assignment gamma         0.000     0.014 SECS      6 MB     17
----   3425 Assignment gamma         0.000     0.014 SECS      6 MB     17
----   3426 Assignment gamma         0.000     0.014 SECS      6 MB     17
----   3427 Assignment gamma         0.000     0.014 SECS      6 MB     17
----   3428 Assignment gamma         0.000     0.014 SECS      6 MB     17
----   3429 Assignment gamma         0.000     0.014 SECS      6 MB     18
----   3430 Assignment gamma         0.000     0.014 SECS      6 MB     18
----   3431 Assignment gamma         0.000     0.014 SECS      6 MB     18
----   3432 Assignment gamma         0.000     0.014 SECS      6 MB     18
----   3433 Assignment gamma         0.000     0.014 SECS      6 MB     18
----   3434 Assignment gamma         0.000     0.014 SECS      6 MB     18
----   3435 Assignment gamma         0.000     0.014 SECS      6 MB     18
----   3436 Assignment gamma         0.000     0.014 SECS      6 MB     18
----   3437 Assignment gamma         0.000     0.014 SECS      6 MB     18
----   3438 Assignment gamma         0.000     0.014 SECS      6 MB     18
----   3439 Assignment gamma         0.000     0.014 SECS      6 MB     18
----   3440 Assignment gamma         0.000     0.014 SECS      6 MB     18
----   3441 Assignment gamma         0.000     0.014 SECS      6 MB     18
----   3442 Assignment gamma         0.000     0.014 SECS      6 MB     18
----   3443 Assignment gamma         0.000     0.014 SECS      6 MB     19
----   3444 Assignment gamma         0.000     0.014 SECS      6 MB     19
----   3445 Assignment gamma         0.000     0.014 SECS      6 MB     19
----   3446 Assignment gamma         0.000     0.014 SECS      6 MB     19
----   3447 Assignment gamma         0.000     0.014 SECS      6 MB     19
----   3448 Assignment gamma         0.000     0.014 SECS      6 MB     19
----   3449 Assignment gamma         0.000     0.014 SECS      6 MB     19
----   3450 Assignment gamma         0.000     0.014 SECS      6 MB     19
----   3451 Assignment gamma         0.000     0.014 SECS      6 MB     19
----   3452 Assignment gamma         0.000     0.014 SECS      6 MB     19
----   3453 Assignment gamma         0.000     0.014 SECS      6 MB     19
----   3454 Assignment gamma         0.000     0.014 SECS      6 MB     19
----   3455 Assignment gamma         0.000     0.014 SECS      6 MB     19
----   3456 Assignment gamma         0.000     0.014 SECS      6 MB     19
----   3457 Assignment gamma         0.000     0.014 SECS      6 MB     20
----   3458 Assignment gamma         0.000     0.014 SECS      6 MB     20
----   3459 Assignment gamma         0.000     0.014 SECS      6 MB     20
----   3460 Assignment gamma         0.000     0.014 SECS      6 MB     20
----   3461 Assignment gamma         0.000     0.014 SECS      6 MB     20
----   3462 Assignment gamma         0.000     0.014 SECS      6 MB     20
----   3463 Assignment gamma         0.000     0.014 SECS      6 MB     20
----   3464 Assignment gamma         0.000     0.014 SECS      6 MB     20
----   3465 Assignment gamma         0.000     0.014 SECS      6 MB     20
----   3466 Assignment gamma         0.000     0.014 SECS      6 MB     20
----   3467 Assignment gamma         0.000     0.014 SECS      6 MB     20
----   3468 Assignment gamma         0.000     0.014 SECS      6 MB     20
----   3469 Assignment gamma         0.000     0.014 SECS      6 MB     20
----   3470 Assignment gamma         0.000     0.014 SECS      6 MB     20
GAMS 24.2.3  r46072 Released May 22, 2014 LEX-LEG x86_64/Linux                                                                                                                                                                        05/01/15 10:52:32 Page 39
G e n e r a l   A l g e b r a i c   M o d e l i n g   S y s t e m
E x e c u t i o n


----   3471 Assignment gamma         0.000     0.014 SECS      6 MB     21
----   3472 Assignment gamma         0.000     0.014 SECS      6 MB     21
----   3473 Assignment gamma         0.000     0.014 SECS      6 MB     21
----   3474 Assignment gamma         0.000     0.014 SECS      6 MB     21
----   3475 Assignment gamma         0.000     0.014 SECS      6 MB     21
----   3476 Assignment gamma         0.000     0.014 SECS      6 MB     21
----   3477 Assignment gamma         0.000     0.014 SECS      6 MB     21
----   3478 Assignment gamma         0.000     0.014 SECS      6 MB     21
----   3479 Assignment gamma         0.000     0.014 SECS      6 MB     21
----   3480 Assignment gamma         0.000     0.014 SECS      6 MB     21
----   3481 Assignment gamma         0.000     0.014 SECS      6 MB     21
----   3482 Assignment gamma         0.000     0.014 SECS      6 MB     21
----   3483 Assignment gamma         0.000     0.014 SECS      6 MB     21
----   3484 Assignment gamma         0.000     0.014 SECS      6 MB     21
----   3485 Assignment gamma         0.000     0.014 SECS      6 MB     22
----   3486 Assignment gamma         0.000     0.014 SECS      6 MB     22
----   3487 Assignment gamma         0.000     0.014 SECS      6 MB     22
----   3488 Assignment gamma         0.000     0.014 SECS      6 MB     22
----   3489 Assignment gamma         0.000     0.014 SECS      6 MB     22
----   3490 Assignment gamma         0.000     0.014 SECS      6 MB     22
----   3491 Assignment gamma         0.000     0.014 SECS      6 MB     22
----   3492 Assignment gamma         0.000     0.014 SECS      6 MB     22
----   3493 Assignment gamma         0.000     0.014 SECS      6 MB     22
----   3494 Assignment gamma         0.001     0.015 SECS      6 MB     22
----   3495 Assignment gamma         0.000     0.015 SECS      6 MB     22
----   3496 Assignment gamma         0.000     0.015 SECS      6 MB     22
----   3497 Assignment gamma         0.000     0.015 SECS      6 MB     22
----   3498 Assignment gamma         0.000     0.015 SECS      6 MB     22
----   3499 Assignment gamma         0.000     0.015 SECS      6 MB     23
----   3500 Assignment gamma         0.000     0.015 SECS      6 MB     23
----   3501 Assignment gamma         0.000     0.015 SECS      6 MB     23
----   3502 Assignment gamma         0.000     0.015 SECS      6 MB     23
----   3503 Assignment gamma         0.000     0.015 SECS      6 MB     23
----   3504 Assignment gamma         0.000     0.015 SECS      6 MB     23
----   3505 Assignment gamma         0.000     0.015 SECS      6 MB     23
----   3506 Assignment gamma         0.000     0.015 SECS      6 MB     23
----   3507 Assignment gamma         0.000     0.015 SECS      6 MB     23
----   3508 Assignment gamma         0.000     0.015 SECS      6 MB     23
----   3509 Assignment gamma         0.000     0.015 SECS      6 MB     23
----   3510 Assignment gamma         0.000     0.015 SECS      6 MB     23
----   3511 Assignment gamma         0.000     0.015 SECS      6 MB     23
----   3512 Assignment gamma         0.000     0.015 SECS      6 MB     23
----   3513 Assignment gamma         0.000     0.015 SECS      6 MB     24
----   3514 Assignment gamma         0.000     0.015 SECS      6 MB     24
----   3515 Assignment gamma         0.000     0.015 SECS      6 MB     24
----   3516 Assignment gamma         0.000     0.015 SECS      6 MB     24
----   3517 Assignment gamma         0.000     0.015 SECS      6 MB     24
----   3518 Assignment gamma         0.000     0.015 SECS      6 MB     24
----   3519 Assignment gamma         0.000     0.015 SECS      6 MB     24
----   3520 Assignment gamma         0.000     0.015 SECS      6 MB     24
----   3521 Assignment gamma         0.000     0.015 SECS      6 MB     24
----   3522 Assignment gamma         0.000     0.015 SECS      6 MB     24
----   3523 Assignment gamma         0.000     0.015 SECS      6 MB     24
GAMS 24.2.3  r46072 Released May 22, 2014 LEX-LEG x86_64/Linux                                                                                                                                                                        05/01/15 10:52:32 Page 40
G e n e r a l   A l g e b r a i c   M o d e l i n g   S y s t e m
E x e c u t i o n


----   3524 Assignment gamma         0.000     0.015 SECS      6 MB     24
----   3525 Assignment gamma         0.000     0.015 SECS      6 MB     24
----   3526 Assignment gamma         0.000     0.015 SECS      6 MB     24
----   3527 Assignment gamma         0.000     0.015 SECS      6 MB     25
----   3528 Assignment gamma         0.000     0.015 SECS      6 MB     25
----   3529 Assignment gamma         0.000     0.015 SECS      6 MB     25
----   3530 Assignment gamma         0.000     0.015 SECS      6 MB     25
----   3531 Assignment gamma         0.000     0.015 SECS      6 MB     25
----   3532 Assignment gamma         0.000     0.015 SECS      6 MB     25
----   3533 Assignment gamma         0.000     0.015 SECS      6 MB     25
----   3534 Assignment gamma         0.000     0.015 SECS      6 MB     25
----   3535 Assignment gamma         0.000     0.015 SECS      6 MB     25
----   3536 Assignment gamma         0.000     0.015 SECS      6 MB     25
----   3537 Assignment gamma         0.000     0.015 SECS      6 MB     25
----   3538 Assignment gamma         0.000     0.015 SECS      6 MB     25
----   3539 Assignment gamma         0.000     0.015 SECS      6 MB     25
----   3540 Assignment gamma         0.000     0.015 SECS      6 MB     25
----   3541 Assignment gamma         0.000     0.015 SECS      6 MB     26
----   3542 Assignment gamma         0.000     0.015 SECS      6 MB     27
----   3543 Assignment gamma         0.000     0.015 SECS      6 MB     27
----   3544 Assignment gamma         0.000     0.015 SECS      6 MB     27
----   3545 Assignment gamma         0.000     0.015 SECS      6 MB     27
----   3546 Assignment gamma         0.000     0.015 SECS      6 MB     27
----   3547 Assignment gamma         0.000     0.015 SECS      6 MB     27
----   3548 Assignment gamma         0.000     0.015 SECS      6 MB     27
----   3549 Assignment gamma         0.000     0.015 SECS      6 MB     27
----   3550 Assignment gamma         0.000     0.015 SECS      6 MB     27
----   3551 Assignment gamma         0.000     0.015 SECS      6 MB     27
----   3552 Assignment gamma         0.000     0.015 SECS      6 MB     27
----   3553 Assignment gamma         0.000     0.015 SECS      6 MB     27
----   3554 Assignment gamma         0.000     0.015 SECS      6 MB     27
----   3555 Assignment gamma         0.000     0.015 SECS      6 MB     27
----   3556 Assignment gamma         0.000     0.015 SECS      6 MB     28
----   3557 Assignment gamma         0.000     0.015 SECS      6 MB     28
----   3558 Assignment gamma         0.000     0.015 SECS      6 MB     28
----   3559 Assignment gamma         0.000     0.015 SECS      6 MB     28
----   3560 Assignment gamma         0.000     0.015 SECS      6 MB     28
----   3561 Assignment gamma         0.000     0.015 SECS      6 MB     28
----   3562 Assignment gamma         0.000     0.015 SECS      6 MB     28
----   3563 Assignment gamma         0.000     0.015 SECS      6 MB     28
----   3564 Assignment gamma         0.000     0.015 SECS      6 MB     28
----   3565 Assignment gamma         0.000     0.015 SECS      6 MB     28
----   3566 Assignment gamma         0.000     0.015 SECS      6 MB     28
----   3567 Assignment gamma         0.000     0.015 SECS      6 MB     28
----   3568 Assignment gamma         0.000     0.015 SECS      6 MB     28
----   3569 Assignment gamma         0.000     0.015 SECS      6 MB     28
----   3570 Assignment gamma         0.000     0.015 SECS      6 MB     29
----   3571 Assignment gamma         0.000     0.015 SECS      6 MB     29
----   3572 Assignment gamma         0.000     0.015 SECS      6 MB     29
----   3573 Assignment gamma         0.000     0.015 SECS      6 MB     29
----   3574 Assignment gamma         0.000     0.015 SECS      6 MB     29
----   3575 Assignment gamma         0.000     0.015 SECS      6 MB     29
----   3576 Assignment gamma         0.000     0.015 SECS      6 MB     29
GAMS 24.2.3  r46072 Released May 22, 2014 LEX-LEG x86_64/Linux                                                                                                                                                                        05/01/15 10:52:32 Page 41
G e n e r a l   A l g e b r a i c   M o d e l i n g   S y s t e m
E x e c u t i o n


----   3577 Assignment gamma         0.000     0.015 SECS      6 MB     29
----   3578 Assignment gamma         0.000     0.015 SECS      6 MB     29
----   3579 Assignment gamma         0.000     0.015 SECS      6 MB     29
----   3580 Assignment gamma         0.000     0.015 SECS      6 MB     29
----   3581 Assignment gamma         0.000     0.015 SECS      6 MB     29
----   3582 Assignment gamma         0.000     0.015 SECS      6 MB     29
----   3583 Assignment gamma         0.000     0.015 SECS      6 MB     29
----   3584 Assignment gamma         0.000     0.015 SECS      6 MB     30
----   3585 Assignment gamma         0.000     0.015 SECS      6 MB     30
----   3586 Assignment gamma         0.000     0.015 SECS      6 MB     30
----   3587 Assignment gamma         0.000     0.015 SECS      6 MB     30
----   3588 Assignment gamma         0.000     0.015 SECS      6 MB     30
----   3589 Assignment gamma         0.000     0.015 SECS      6 MB     30
----   3590 Assignment gamma         0.000     0.015 SECS      6 MB     30
----   3591 Assignment gamma         0.000     0.015 SECS      6 MB     30
----   3592 Assignment gamma         0.000     0.015 SECS      6 MB     30
----   3593 Assignment gamma         0.000     0.015 SECS      6 MB     30
----   3594 Assignment gamma         0.000     0.015 SECS      6 MB     30
----   3595 Assignment gamma         0.000     0.015 SECS      6 MB     30
----   3596 Assignment gamma         0.000     0.015 SECS      6 MB     30
----   3597 Assignment gamma         0.000     0.015 SECS      6 MB     30
----   3598 Assignment gamma         0.000     0.015 SECS      6 MB     31
----   3599 Assignment gamma         0.000     0.015 SECS      6 MB     31
----   3600 Assignment gamma         0.000     0.015 SECS      6 MB     31
----   3601 Assignment gamma         0.000     0.015 SECS      6 MB     31
----   3602 Assignment gamma         0.000     0.015 SECS      6 MB     31
----   3603 Assignment gamma         0.000     0.015 SECS      6 MB     31
----   3604 Assignment gamma         0.000     0.015 SECS      6 MB     31
----   3605 Assignment gamma         0.000     0.015 SECS      6 MB     31
----   3606 Assignment gamma         0.000     0.015 SECS      6 MB     31
----   3607 Assignment gamma         0.000     0.015 SECS      6 MB     31
----   3608 Assignment gamma         0.000     0.015 SECS      6 MB     31
----   3609 Assignment gamma         0.000     0.015 SECS      6 MB     31
----   3610 Assignment gamma         0.000     0.015 SECS      6 MB     31
----   3611 Assignment gamma         0.000     0.015 SECS      6 MB     31
----   3612 Assignment gamma         0.000     0.015 SECS      6 MB     32
----   3613 Assignment gamma         0.000     0.015 SECS      6 MB     32
----   3614 Assignment gamma         0.000     0.015 SECS      6 MB     32
----   3615 Assignment gamma         0.000     0.015 SECS      6 MB     32
----   3616 Assignment gamma         0.000     0.015 SECS      6 MB     32
----   3617 Assignment gamma         0.000     0.015 SECS      6 MB     32
----   3618 Assignment gamma         0.000     0.015 SECS      6 MB     32
----   3619 Assignment gamma         0.000     0.015 SECS      6 MB     32
----   3620 Assignment gamma         0.000     0.015 SECS      6 MB     32
----   3621 Assignment gamma         0.000     0.015 SECS      6 MB     32
----   3622 Assignment gamma         0.000     0.015 SECS      6 MB     32
----   3623 Assignment gamma         0.000     0.015 SECS      6 MB     32
----   3624 Assignment gamma         0.000     0.015 SECS      6 MB     32
----   3625 Assignment gamma         0.000     0.015 SECS      6 MB     32
----   3626 Assignment gamma         0.000     0.015 SECS      6 MB     33
----   3627 Assignment gamma         0.000     0.015 SECS      6 MB     33
----   3628 Assignment gamma         0.000     0.015 SECS      6 MB     33
----   3629 Assignment gamma         0.000     0.015 SECS      6 MB     33
GAMS 24.2.3  r46072 Released May 22, 2014 LEX-LEG x86_64/Linux                                                                                                                                                                        05/01/15 10:52:32 Page 42
G e n e r a l   A l g e b r a i c   M o d e l i n g   S y s t e m
E x e c u t i o n


----   3630 Assignment gamma         0.000     0.015 SECS      6 MB     33
----   3631 Assignment gamma         0.000     0.015 SECS      6 MB     33
----   3632 Assignment gamma         0.000     0.015 SECS      6 MB     33
----   3633 Assignment gamma         0.000     0.015 SECS      6 MB     33
----   3634 Assignment gamma         0.000     0.015 SECS      6 MB     33
----   3635 Assignment gamma         0.000     0.015 SECS      6 MB     33
----   3636 Assignment gamma         0.000     0.015 SECS      6 MB     33
----   3637 Assignment gamma         0.000     0.015 SECS      6 MB     33
----   3638 Assignment gamma         0.000     0.015 SECS      6 MB     33
----   3639 Assignment gamma         0.000     0.015 SECS      6 MB     33
----   3640 Assignment gamma         0.000     0.015 SECS      6 MB     34
----   3641 Assignment gamma         0.000     0.015 SECS      6 MB     34
----   3642 Assignment gamma         0.000     0.015 SECS      6 MB     34
----   3643 Assignment gamma         0.000     0.015 SECS      6 MB     34
----   3644 Assignment gamma         0.000     0.015 SECS      6 MB     34
----   3645 Assignment gamma         0.001     0.016 SECS      6 MB     34
----   3646 Assignment gamma         0.000     0.016 SECS      6 MB     34
----   3647 Assignment gamma         0.000     0.016 SECS      6 MB     34
----   3648 Assignment gamma         0.000     0.016 SECS      6 MB     34
----   3649 Assignment gamma         0.000     0.016 SECS      6 MB     34
----   3650 Assignment gamma         0.000     0.016 SECS      6 MB     34
----   3651 Assignment gamma         0.000     0.016 SECS      6 MB     34
----   3652 Assignment gamma         0.000     0.016 SECS      6 MB     34
----   3653 Assignment gamma         0.000     0.016 SECS      6 MB     34
----   3654 Assignment gamma         0.000     0.016 SECS      6 MB     35
----   3655 Assignment gamma         0.000     0.016 SECS      6 MB     35
----   3656 Assignment gamma         0.000     0.016 SECS      6 MB     35
----   3657 Assignment gamma         0.000     0.016 SECS      6 MB     35
----   3658 Assignment gamma         0.000     0.016 SECS      6 MB     35
----   3659 Assignment gamma         0.000     0.016 SECS      6 MB     35
----   3660 Assignment gamma         0.000     0.016 SECS      6 MB     35
----   3661 Assignment gamma         0.000     0.016 SECS      6 MB     35
----   3662 Assignment gamma         0.000     0.016 SECS      6 MB     35
----   3663 Assignment gamma         0.000     0.016 SECS      6 MB     35
----   3664 Assignment gamma         0.000     0.016 SECS      6 MB     35
----   3665 Assignment gamma         0.000     0.016 SECS      6 MB     35
----   3666 Assignment gamma         0.000     0.016 SECS      6 MB     35
----   3667 Assignment gamma         0.000     0.016 SECS      6 MB     35
----   3668 Assignment gamma         0.000     0.016 SECS      6 MB     36
----   3669 Assignment gamma         0.000     0.016 SECS      6 MB     36
----   3670 Assignment gamma         0.000     0.016 SECS      6 MB     36
----   3671 Assignment gamma         0.000     0.016 SECS      6 MB     36
----   3672 Assignment gamma         0.000     0.016 SECS      6 MB     36
----   3673 Assignment gamma         0.000     0.016 SECS      6 MB     36
----   3674 Assignment gamma         0.000     0.016 SECS      6 MB     36
----   3675 Assignment gamma         0.000     0.016 SECS      6 MB     36
----   3676 Assignment gamma         0.000     0.016 SECS      6 MB     36
----   3677 Assignment gamma         0.000     0.016 SECS      6 MB     36
----   3678 Assignment gamma         0.000     0.016 SECS      6 MB     36
----   3679 Assignment gamma         0.000     0.016 SECS      6 MB     36
----   3680 Assignment gamma         0.000     0.016 SECS      6 MB     36
----   3681 Assignment gamma         0.000     0.016 SECS      6 MB     36
----   3682 Assignment gamma         0.000     0.016 SECS      6 MB     37
GAMS 24.2.3  r46072 Released May 22, 2014 LEX-LEG x86_64/Linux                                                                                                                                                                        05/01/15 10:52:32 Page 43
G e n e r a l   A l g e b r a i c   M o d e l i n g   S y s t e m
E x e c u t i o n


----   3683 Assignment gamma         0.000     0.016 SECS      6 MB     37
----   3684 Assignment gamma         0.000     0.016 SECS      6 MB     37
----   3685 Assignment gamma         0.000     0.016 SECS      6 MB     37
----   3686 Assignment gamma         0.000     0.016 SECS      6 MB     37
----   3687 Assignment gamma         0.000     0.016 SECS      6 MB     37
----   3688 Assignment gamma         0.000     0.016 SECS      6 MB     37
----   3689 Assignment gamma         0.000     0.016 SECS      6 MB     37
----   3690 Assignment gamma         0.000     0.016 SECS      6 MB     37
----   3691 Assignment gamma         0.000     0.016 SECS      6 MB     37
----   3692 Assignment gamma         0.000     0.016 SECS      6 MB     37
----   3693 Assignment gamma         0.000     0.016 SECS      6 MB     37
----   3694 Assignment gamma         0.000     0.016 SECS      6 MB     37
----   3695 Assignment gamma         0.000     0.016 SECS      6 MB     37
----   3696 Assignment gamma         0.000     0.016 SECS      6 MB     38
----   3697 Assignment gamma         0.000     0.016 SECS      6 MB     38
----   3698 Assignment gamma         0.000     0.016 SECS      6 MB     38
----   3699 Assignment gamma         0.000     0.016 SECS      6 MB     38
----   3700 Assignment gamma         0.000     0.016 SECS      6 MB     38
----   3701 Assignment gamma         0.000     0.016 SECS      6 MB     38
----   3702 Assignment gamma         0.000     0.016 SECS      6 MB     38
----   3703 Assignment gamma         0.000     0.016 SECS      6 MB     38
----   3704 Assignment gamma         0.000     0.016 SECS      6 MB     38
----   3705 Assignment gamma         0.000     0.016 SECS      6 MB     38
----   3706 Assignment gamma         0.000     0.016 SECS      6 MB     38
----   3707 Assignment gamma         0.000     0.016 SECS      6 MB     38
----   3708 Assignment gamma         0.000     0.016 SECS      6 MB     38
----   3709 Assignment gamma         0.000     0.016 SECS      6 MB     38
----   3710 Assignment gamma         0.000     0.016 SECS      6 MB     39
----   3711 Assignment gamma         0.000     0.016 SECS      6 MB     40
----   3712 Assignment gamma         0.000     0.016 SECS      6 MB     40
----   3713 Assignment gamma         0.000     0.016 SECS      6 MB     40
----   3714 Assignment gamma         0.000     0.016 SECS      6 MB     40
----   3715 Assignment gamma         0.000     0.016 SECS      6 MB     40
----   3716 Assignment gamma         0.000     0.016 SECS      6 MB     40
----   3717 Assignment gamma         0.000     0.016 SECS      6 MB     40
----   3718 Assignment gamma         0.000     0.016 SECS      6 MB     40
----   3719 Assignment gamma         0.000     0.016 SECS      6 MB     40
----   3720 Assignment gamma         0.000     0.016 SECS      6 MB     40
----   3721 Assignment gamma         0.000     0.016 SECS      6 MB     40
----   3722 Assignment gamma         0.000     0.016 SECS      6 MB     40
----   3723 Assignment gamma         0.000     0.016 SECS      6 MB     40
----   3724 Assignment gamma         0.000     0.016 SECS      6 MB     40
----   3725 Assignment gamma         0.000     0.016 SECS      6 MB     41
----   3726 Assignment gamma         0.000     0.016 SECS      6 MB     41
----   3727 Assignment gamma         0.000     0.016 SECS      6 MB     41
----   3728 Assignment gamma         0.000     0.016 SECS      6 MB     41
----   3729 Assignment gamma         0.000     0.016 SECS      6 MB     41
----   3730 Assignment gamma         0.000     0.016 SECS      6 MB     41
----   3731 Assignment gamma         0.000     0.016 SECS      6 MB     41
----   3732 Assignment gamma         0.000     0.016 SECS      6 MB     41
----   3733 Assignment gamma         0.000     0.016 SECS      6 MB     41
----   3734 Assignment gamma         0.000     0.016 SECS      6 MB     41
----   3735 Assignment gamma         0.000     0.016 SECS      6 MB     41
GAMS 24.2.3  r46072 Released May 22, 2014 LEX-LEG x86_64/Linux                                                                                                                                                                        05/01/15 10:52:32 Page 44
G e n e r a l   A l g e b r a i c   M o d e l i n g   S y s t e m
E x e c u t i o n


----   3736 Assignment gamma         0.000     0.016 SECS      6 MB     41
----   3737 Assignment gamma         0.000     0.016 SECS      6 MB     41
----   3738 Assignment gamma         0.000     0.016 SECS      6 MB     41
----   3739 Assignment gamma         0.000     0.016 SECS      6 MB     42
----   3740 Assignment gamma         0.000     0.016 SECS      6 MB     42
----   3741 Assignment gamma         0.000     0.016 SECS      6 MB     42
----   3742 Assignment gamma         0.000     0.016 SECS      6 MB     42
----   3743 Assignment gamma         0.000     0.016 SECS      6 MB     42
----   3744 Assignment gamma         0.000     0.016 SECS      6 MB     42
----   3745 Assignment gamma         0.000     0.016 SECS      6 MB     42
----   3746 Assignment gamma         0.000     0.016 SECS      6 MB     42
----   3747 Assignment gamma         0.000     0.016 SECS      6 MB     42
----   3748 Assignment gamma         0.000     0.016 SECS      6 MB     42
----   3749 Assignment gamma         0.000     0.016 SECS      6 MB     42
----   3750 Assignment gamma         0.000     0.016 SECS      6 MB     42
----   3751 Assignment gamma         0.000     0.016 SECS      6 MB     42
----   3752 Assignment gamma         0.000     0.016 SECS      6 MB     42
----   3753 Assignment gamma         0.000     0.016 SECS      6 MB     43
----   3754 Assignment gamma         0.000     0.016 SECS      6 MB     43
----   3755 Assignment gamma         0.000     0.016 SECS      6 MB     43
----   3756 Assignment gamma         0.000     0.016 SECS      6 MB     43
----   3757 Assignment gamma         0.000     0.016 SECS      6 MB     43
----   3758 Assignment gamma         0.000     0.016 SECS      6 MB     43
----   3759 Assignment gamma         0.000     0.016 SECS      6 MB     43
----   3760 Assignment gamma         0.000     0.016 SECS      6 MB     43
----   3761 Assignment gamma         0.000     0.016 SECS      6 MB     43
----   3762 Assignment gamma         0.000     0.016 SECS      6 MB     43
----   3763 Assignment gamma         0.000     0.016 SECS      6 MB     43
----   3764 Assignment gamma         0.000     0.016 SECS      6 MB     43
----   3765 Assignment gamma         0.000     0.016 SECS      6 MB     43
----   3766 Assignment gamma         0.000     0.016 SECS      6 MB     43
----   3767 Assignment gamma         0.000     0.016 SECS      6 MB     44
----   3768 Assignment gamma         0.000     0.016 SECS      6 MB     44
----   3769 Assignment gamma         0.000     0.016 SECS      6 MB     44
----   3770 Assignment gamma         0.000     0.016 SECS      6 MB     44
----   3771 Assignment gamma         0.000     0.016 SECS      6 MB     44
----   3772 Assignment gamma         0.000     0.016 SECS      6 MB     44
----   3773 Assignment gamma         0.000     0.016 SECS      6 MB     44
----   3774 Assignment gamma         0.000     0.016 SECS      6 MB     44
----   3775 Assignment gamma         0.000     0.016 SECS      6 MB     44
----   3776 Assignment gamma         0.000     0.016 SECS      6 MB     44
----   3777 Assignment gamma         0.000     0.016 SECS      6 MB     44
----   3778 Assignment gamma         0.000     0.016 SECS      6 MB     44
----   3779 Assignment gamma         0.000     0.016 SECS      6 MB     44
----   3780 Assignment gamma         0.000     0.016 SECS      6 MB     44
----   3781 Assignment gamma         0.000     0.016 SECS      6 MB     45
----   3782 Assignment gamma         0.000     0.016 SECS      6 MB     45
----   3783 Assignment gamma         0.000     0.016 SECS      6 MB     45
----   3784 Assignment gamma         0.000     0.016 SECS      6 MB     45
----   3785 Assignment gamma         0.000     0.016 SECS      6 MB     45
----   3786 Assignment gamma         0.000     0.016 SECS      6 MB     45
----   3787 Assignment gamma         0.001     0.017 SECS      6 MB     45
----   3788 Assignment gamma         0.000     0.017 SECS      6 MB     45
GAMS 24.2.3  r46072 Released May 22, 2014 LEX-LEG x86_64/Linux                                                                                                                                                                        05/01/15 10:52:32 Page 45
G e n e r a l   A l g e b r a i c   M o d e l i n g   S y s t e m
E x e c u t i o n


----   3789 Assignment gamma         0.000     0.017 SECS      6 MB     45
----   3790 Assignment gamma         0.000     0.017 SECS      6 MB     45
----   3791 Assignment gamma         0.000     0.017 SECS      6 MB     45
----   3792 Assignment gamma         0.000     0.017 SECS      6 MB     45
----   3793 Assignment gamma         0.000     0.017 SECS      6 MB     45
----   3794 Assignment gamma         0.000     0.017 SECS      6 MB     45
----   3795 Assignment gamma         0.000     0.017 SECS      6 MB     46
----   3796 Assignment gamma         0.000     0.017 SECS      6 MB     46
----   3797 Assignment gamma         0.000     0.017 SECS      6 MB     46
----   3798 Assignment gamma         0.000     0.017 SECS      6 MB     46
----   3799 Assignment gamma         0.000     0.017 SECS      6 MB     46
----   3800 Assignment gamma         0.000     0.017 SECS      6 MB     46
----   3801 Assignment gamma         0.000     0.017 SECS      6 MB     46
----   3802 Assignment gamma         0.000     0.017 SECS      6 MB     46
----   3803 Assignment gamma         0.000     0.017 SECS      6 MB     46
----   3804 Assignment gamma         0.000     0.017 SECS      6 MB     46
----   3805 Assignment gamma         0.000     0.017 SECS      6 MB     46
----   3806 Assignment gamma         0.000     0.017 SECS      6 MB     46
----   3807 Assignment gamma         0.000     0.017 SECS      6 MB     46
----   3808 Assignment gamma         0.000     0.017 SECS      6 MB     46
----   3809 Assignment gamma         0.000     0.017 SECS      6 MB     47
----   3810 Assignment gamma         0.000     0.017 SECS      6 MB     47
----   3811 Assignment gamma         0.000     0.017 SECS      6 MB     47
----   3812 Assignment gamma         0.000     0.017 SECS      6 MB     47
----   3813 Assignment gamma         0.000     0.017 SECS      6 MB     47
----   3814 Assignment gamma         0.000     0.017 SECS      6 MB     47
----   3815 Assignment gamma         0.000     0.017 SECS      6 MB     47
----   3816 Assignment gamma         0.000     0.017 SECS      6 MB     47
----   3817 Assignment gamma         0.000     0.017 SECS      6 MB     47
----   3818 Assignment gamma         0.000     0.017 SECS      6 MB     47
----   3819 Assignment gamma         0.000     0.017 SECS      6 MB     47
----   3820 Assignment gamma         0.000     0.017 SECS      6 MB     47
----   3821 Assignment gamma         0.000     0.017 SECS      6 MB     47
----   3822 Assignment gamma         0.000     0.017 SECS      6 MB     47
----   3823 Assignment gamma         0.000     0.017 SECS      6 MB     48
----   3824 Assignment gamma         0.000     0.017 SECS      6 MB     48
----   3825 Assignment gamma         0.000     0.017 SECS      6 MB     48
----   3826 Assignment gamma         0.000     0.017 SECS      6 MB     48
----   3827 Assignment gamma         0.000     0.017 SECS      6 MB     48
----   3828 Assignment gamma         0.000     0.017 SECS      6 MB     48
----   3829 Assignment gamma         0.000     0.017 SECS      6 MB     48
----   3830 Assignment gamma         0.000     0.017 SECS      6 MB     48
----   3831 Assignment gamma         0.000     0.017 SECS      6 MB     48
----   3832 Assignment gamma         0.000     0.017 SECS      6 MB     48
----   3833 Assignment gamma         0.000     0.017 SECS      6 MB     48
----   3834 Assignment gamma         0.000     0.017 SECS      6 MB     48
----   3835 Assignment gamma         0.000     0.017 SECS      6 MB     48
----   3836 Assignment gamma         0.000     0.017 SECS      6 MB     48
----   3837 Assignment gamma         0.000     0.017 SECS      6 MB     49
----   3838 Assignment gamma         0.000     0.017 SECS      6 MB     49
----   3839 Assignment gamma         0.000     0.017 SECS      6 MB     49
----   3840 Assignment gamma         0.000     0.017 SECS      6 MB     49
----   3841 Assignment gamma         0.000     0.017 SECS      6 MB     49
GAMS 24.2.3  r46072 Released May 22, 2014 LEX-LEG x86_64/Linux                                                                                                                                                                        05/01/15 10:52:32 Page 46
G e n e r a l   A l g e b r a i c   M o d e l i n g   S y s t e m
E x e c u t i o n


----   3842 Assignment gamma         0.000     0.017 SECS      6 MB     49
----   3843 Assignment gamma         0.000     0.017 SECS      6 MB     49
----   3844 Assignment gamma         0.000     0.017 SECS      6 MB     49
----   3845 Assignment gamma         0.000     0.017 SECS      6 MB     49
----   3846 Assignment gamma         0.000     0.017 SECS      6 MB     49
----   3847 Assignment gamma         0.000     0.017 SECS      6 MB     49
----   3848 Assignment gamma         0.000     0.017 SECS      6 MB     49
----   3849 Assignment gamma         0.000     0.017 SECS      6 MB     49
----   3850 Assignment gamma         0.000     0.017 SECS      6 MB     49
----   3851 Assignment gamma         0.000     0.017 SECS      6 MB     50
----   3852 Assignment gamma         0.000     0.017 SECS      6 MB     50
----   3853 Assignment gamma         0.000     0.017 SECS      6 MB     50
----   3854 Assignment gamma         0.000     0.017 SECS      6 MB     50
----   3855 Assignment gamma         0.000     0.017 SECS      6 MB     50
----   3856 Assignment gamma         0.000     0.017 SECS      6 MB     50
----   3857 Assignment gamma         0.000     0.017 SECS      6 MB     50
----   3858 Assignment gamma         0.000     0.017 SECS      6 MB     50
----   3859 Assignment gamma         0.000     0.017 SECS      6 MB     50
----   3860 Assignment gamma         0.000     0.017 SECS      6 MB     50
----   3861 Assignment gamma         0.000     0.017 SECS      6 MB     50
----   3862 Assignment gamma         0.000     0.017 SECS      6 MB     50
----   3863 Assignment gamma         0.000     0.017 SECS      6 MB     50
----   3864 Assignment gamma         0.000     0.017 SECS      6 MB     50
----   3865 Assignment gamma         0.000     0.017 SECS      6 MB     51
----   3866 Assignment gamma         0.000     0.017 SECS      6 MB     51
----   3867 Assignment gamma         0.000     0.017 SECS      6 MB     51
----   3868 Assignment gamma         0.000     0.017 SECS      6 MB     51
----   3869 Assignment gamma         0.000     0.017 SECS      6 MB     51
----   3870 Assignment gamma         0.000     0.017 SECS      6 MB     51
----   3871 Assignment gamma         0.000     0.017 SECS      6 MB     51
----   3872 Assignment gamma         0.000     0.017 SECS      6 MB     51
----   3873 Assignment gamma         0.000     0.017 SECS      6 MB     51
----   3874 Assignment gamma         0.000     0.017 SECS      6 MB     51
----   3875 Assignment gamma         0.000     0.017 SECS      6 MB     51
----   3876 Assignment gamma         0.000     0.017 SECS      6 MB     51
----   3877 Assignment gamma         0.000     0.017 SECS      6 MB     51
----   3878 Assignment gamma         0.000     0.017 SECS      6 MB     51
----   3879 Assignment gamma         0.000     0.017 SECS      6 MB     52
----   3880 Assignment gamma         0.000     0.017 SECS      6 MB     53
----   3881 Assignment gamma         0.000     0.017 SECS      6 MB     53
----   3882 Assignment gamma         0.000     0.017 SECS      6 MB     53
----   3883 Assignment gamma         0.000     0.017 SECS      6 MB     53
----   3884 Assignment gamma         0.000     0.017 SECS      6 MB     53
----   3885 Assignment gamma         0.000     0.017 SECS      6 MB     53
----   3886 Assignment gamma         0.000     0.017 SECS      6 MB     53
----   3887 Assignment gamma         0.000     0.017 SECS      6 MB     53
----   3888 Assignment gamma         0.000     0.017 SECS      6 MB     53
----   3889 Assignment gamma         0.000     0.017 SECS      6 MB     53
----   3890 Assignment gamma         0.000     0.017 SECS      6 MB     53
----   3891 Assignment gamma         0.000     0.017 SECS      6 MB     53
----   3892 Assignment gamma         0.000     0.017 SECS      6 MB     53
----   3893 Assignment gamma         0.000     0.017 SECS      6 MB     53
----   3894 Assignment gamma         0.000     0.017 SECS      6 MB     54
GAMS 24.2.3  r46072 Released May 22, 2014 LEX-LEG x86_64/Linux                                                                                                                                                                        05/01/15 10:52:32 Page 47
G e n e r a l   A l g e b r a i c   M o d e l i n g   S y s t e m
E x e c u t i o n


----   3895 Assignment gamma         0.000     0.017 SECS      6 MB     54
----   3896 Assignment gamma         0.000     0.017 SECS      6 MB     54
----   3897 Assignment gamma         0.000     0.017 SECS      6 MB     54
----   3898 Assignment gamma         0.000     0.017 SECS      6 MB     54
----   3899 Assignment gamma         0.000     0.017 SECS      6 MB     54
----   3900 Assignment gamma         0.000     0.017 SECS      6 MB     54
----   3901 Assignment gamma         0.000     0.017 SECS      6 MB     54
----   3902 Assignment gamma         0.000     0.017 SECS      6 MB     54
----   3903 Assignment gamma         0.000     0.017 SECS      6 MB     54
----   3904 Assignment gamma         0.000     0.017 SECS      6 MB     54
----   3905 Assignment gamma         0.000     0.017 SECS      6 MB     54
----   3906 Assignment gamma         0.000     0.017 SECS      6 MB     54
----   3907 Assignment gamma         0.000     0.017 SECS      6 MB     54
----   3908 Assignment gamma         0.000     0.017 SECS      6 MB     55
----   3909 Assignment gamma         0.001     0.018 SECS      6 MB     55
----   3910 Assignment gamma         0.000     0.018 SECS      6 MB     55
----   3911 Assignment gamma         0.000     0.018 SECS      6 MB     55
----   3912 Assignment gamma         0.000     0.018 SECS      6 MB     55
----   3913 Assignment gamma         0.000     0.018 SECS      6 MB     55
----   3914 Assignment gamma         0.000     0.018 SECS      6 MB     55
----   3915 Assignment gamma         0.000     0.018 SECS      6 MB     55
----   3916 Assignment gamma         0.000     0.018 SECS      6 MB     55
----   3917 Assignment gamma         0.000     0.018 SECS      6 MB     55
----   3918 Assignment gamma         0.000     0.018 SECS      6 MB     55
----   3919 Assignment gamma         0.000     0.018 SECS      6 MB     55
----   3920 Assignment gamma         0.000     0.018 SECS      6 MB     55
----   3921 Assignment gamma         0.000     0.018 SECS      6 MB     55
----   3922 Assignment gamma         0.000     0.018 SECS      6 MB     56
----   3923 Assignment gamma         0.000     0.018 SECS      6 MB     56
----   3924 Assignment gamma         0.000     0.018 SECS      6 MB     56
----   3925 Assignment gamma         0.000     0.018 SECS      6 MB     56
----   3926 Assignment gamma         0.000     0.018 SECS      6 MB     56
----   3927 Assignment gamma         0.000     0.018 SECS      6 MB     56
----   3928 Assignment gamma         0.000     0.018 SECS      6 MB     56
----   3929 Assignment gamma         0.000     0.018 SECS      6 MB     56
----   3930 Assignment gamma         0.000     0.018 SECS      6 MB     56
----   3931 Assignment gamma         0.000     0.018 SECS      6 MB     56
----   3932 Assignment gamma         0.000     0.018 SECS      6 MB     56
----   3933 Assignment gamma         0.000     0.018 SECS      6 MB     56
----   3934 Assignment gamma         0.000     0.018 SECS      6 MB     56
----   3935 Assignment gamma         0.000     0.018 SECS      6 MB     56
----   3936 Assignment gamma         0.000     0.018 SECS      6 MB     57
----   3937 Assignment gamma         0.000     0.018 SECS      6 MB     57
----   3938 Assignment gamma         0.000     0.018 SECS      6 MB     57
----   3939 Assignment gamma         0.000     0.018 SECS      6 MB     57
----   3940 Assignment gamma         0.000     0.018 SECS      6 MB     57
----   3941 Assignment gamma         0.000     0.018 SECS      6 MB     57
----   3942 Assignment gamma         0.000     0.018 SECS      6 MB     57
----   3943 Assignment gamma         0.000     0.018 SECS      6 MB     57
----   3944 Assignment gamma         0.000     0.018 SECS      6 MB     57
----   3945 Assignment gamma         0.000     0.018 SECS      6 MB     57
----   3946 Assignment gamma         0.000     0.018 SECS      6 MB     57
----   3947 Assignment gamma         0.000     0.018 SECS      6 MB     57
GAMS 24.2.3  r46072 Released May 22, 2014 LEX-LEG x86_64/Linux                                                                                                                                                                        05/01/15 10:52:32 Page 48
G e n e r a l   A l g e b r a i c   M o d e l i n g   S y s t e m
E x e c u t i o n


----   3948 Assignment gamma         0.000     0.018 SECS      6 MB     57
----   3949 Assignment gamma         0.000     0.018 SECS      6 MB     57
----   3950 Assignment gamma         0.000     0.018 SECS      6 MB     58
----   3951 Assignment gamma         0.000     0.018 SECS      6 MB     58
----   3952 Assignment gamma         0.000     0.018 SECS      6 MB     58
----   3953 Assignment gamma         0.000     0.018 SECS      6 MB     58
----   3954 Assignment gamma         0.000     0.018 SECS      6 MB     58
----   3955 Assignment gamma         0.000     0.018 SECS      6 MB     58
----   3956 Assignment gamma         0.000     0.018 SECS      6 MB     58
----   3957 Assignment gamma         0.000     0.018 SECS      6 MB     58
----   3958 Assignment gamma         0.000     0.018 SECS      6 MB     58
----   3959 Assignment gamma         0.000     0.018 SECS      6 MB     58
----   3960 Assignment gamma         0.000     0.018 SECS      6 MB     58
----   3961 Assignment gamma         0.000     0.018 SECS      6 MB     58
----   3962 Assignment gamma         0.000     0.018 SECS      6 MB     58
----   3963 Assignment gamma         0.000     0.018 SECS      6 MB     58
----   3964 Assignment gamma         0.000     0.018 SECS      6 MB     59
----   3965 Assignment gamma         0.000     0.018 SECS      6 MB     59
----   3966 Assignment gamma         0.000     0.018 SECS      6 MB     59
----   3967 Assignment gamma         0.000     0.018 SECS      6 MB     59
----   3968 Assignment gamma         0.000     0.018 SECS      6 MB     59
----   3969 Assignment gamma         0.000     0.018 SECS      6 MB     59
----   3970 Assignment gamma         0.000     0.018 SECS      6 MB     59
----   3971 Assignment gamma         0.000     0.018 SECS      6 MB     59
----   3972 Assignment gamma         0.000     0.018 SECS      6 MB     59
----   3973 Assignment gamma         0.000     0.018 SECS      6 MB     59
----   3974 Assignment gamma         0.000     0.018 SECS      6 MB     59
----   3975 Assignment gamma         0.000     0.018 SECS      6 MB     59
----   3976 Assignment gamma         0.000     0.018 SECS      6 MB     59
----   3977 Assignment gamma         0.000     0.018 SECS      6 MB     59
----   3978 Assignment gamma         0.000     0.018 SECS      6 MB     60
----   3979 Assignment gamma         0.000     0.018 SECS      6 MB     60
----   3980 Assignment gamma         0.000     0.018 SECS      6 MB     60
----   3981 Assignment gamma         0.000     0.018 SECS      6 MB     60
----   3982 Assignment gamma         0.000     0.018 SECS      6 MB     60
----   3983 Assignment gamma         0.000     0.018 SECS      6 MB     60
----   3984 Assignment gamma         0.000     0.018 SECS      6 MB     60
----   3985 Assignment gamma         0.000     0.018 SECS      6 MB     60
----   3986 Assignment gamma         0.000     0.018 SECS      6 MB     60
----   3987 Assignment gamma         0.000     0.018 SECS      6 MB     60
----   3988 Assignment gamma         0.000     0.018 SECS      6 MB     60
----   3989 Assignment gamma         0.000     0.018 SECS      6 MB     60
----   3990 Assignment gamma         0.000     0.018 SECS      6 MB     60
----   3991 Assignment gamma         0.000     0.018 SECS      6 MB     60
----   3992 Assignment gamma         0.000     0.018 SECS      6 MB     61
----   3993 Assignment gamma         0.000     0.018 SECS      6 MB     61
----   3994 Assignment gamma         0.000     0.018 SECS      6 MB     61
----   3995 Assignment gamma         0.000     0.018 SECS      6 MB     61
----   3996 Assignment gamma         0.000     0.018 SECS      6 MB     61
----   3997 Assignment gamma         0.000     0.018 SECS      6 MB     61
----   3998 Assignment gamma         0.000     0.018 SECS      6 MB     61
----   3999 Assignment gamma         0.000     0.018 SECS      6 MB     61
----   4000 Assignment gamma         0.000     0.018 SECS      6 MB     61
GAMS 24.2.3  r46072 Released May 22, 2014 LEX-LEG x86_64/Linux                                                                                                                                                                        05/01/15 10:52:32 Page 49
G e n e r a l   A l g e b r a i c   M o d e l i n g   S y s t e m
E x e c u t i o n


----   4001 Assignment gamma         0.000     0.018 SECS      6 MB     61
----   4002 Assignment gamma         0.000     0.018 SECS      6 MB     61
----   4003 Assignment gamma         0.000     0.018 SECS      6 MB     61
----   4004 Assignment gamma         0.000     0.018 SECS      6 MB     61
----   4005 Assignment gamma         0.000     0.018 SECS      6 MB     61
----   4006 Assignment gamma         0.000     0.018 SECS      6 MB     62
----   4007 Assignment gamma         0.000     0.018 SECS      6 MB     62
----   4008 Assignment gamma         0.000     0.018 SECS      6 MB     62
----   4009 Assignment gamma         0.000     0.018 SECS      6 MB     62
----   4010 Assignment gamma         0.000     0.018 SECS      6 MB     62
----   4011 Assignment gamma         0.000     0.018 SECS      6 MB     62
----   4012 Assignment gamma         0.000     0.018 SECS      6 MB     62
----   4013 Assignment gamma         0.000     0.018 SECS      6 MB     62
----   4014 Assignment gamma         0.000     0.018 SECS      6 MB     62
----   4015 Assignment gamma         0.000     0.018 SECS      6 MB     62
----   4016 Assignment gamma         0.000     0.018 SECS      6 MB     62
----   4017 Assignment gamma         0.000     0.018 SECS      6 MB     62
----   4018 Assignment gamma         0.000     0.018 SECS      6 MB     62
----   4019 Assignment gamma         0.000     0.018 SECS      6 MB     62
----   4020 Assignment gamma         0.000     0.018 SECS      6 MB     63
----   4021 Assignment gamma         0.000     0.018 SECS      6 MB     63
----   4022 Assignment gamma         0.000     0.018 SECS      6 MB     63
----   4023 Assignment gamma         0.000     0.018 SECS      6 MB     63
----   4024 Assignment gamma         0.000     0.018 SECS      6 MB     63
----   4025 Assignment gamma         0.000     0.018 SECS      6 MB     63
----   4026 Assignment gamma         0.000     0.018 SECS      6 MB     63
----   4027 Assignment gamma         0.000     0.018 SECS      6 MB     63
----   4028 Assignment gamma         0.000     0.018 SECS      6 MB     63
----   4029 Assignment gamma         0.000     0.018 SECS      6 MB     63
----   4030 Assignment gamma         0.000     0.018 SECS      6 MB     63
----   4031 Assignment gamma         0.000     0.018 SECS      6 MB     63
----   4032 Assignment gamma         0.000     0.018 SECS      6 MB     63
----   4033 Assignment gamma         0.000     0.018 SECS      6 MB     63
----   4034 Assignment gamma         0.000     0.018 SECS      6 MB     64
----   4035 Assignment gamma         0.000     0.018 SECS      6 MB     64
----   4036 Assignment gamma         0.000     0.018 SECS      6 MB     64
----   4037 Assignment gamma         0.000     0.018 SECS      6 MB     64
----   4038 Assignment gamma         0.000     0.018 SECS      6 MB     64
----   4039 Assignment gamma         0.000     0.018 SECS      6 MB     64
----   4040 Assignment gamma         0.000     0.018 SECS      6 MB     64
----   4041 Assignment gamma         0.000     0.018 SECS      6 MB     64
----   4042 Assignment gamma         0.000     0.018 SECS      6 MB     64
----   4043 Assignment gamma         0.000     0.018 SECS      6 MB     64
----   4044 Assignment gamma         0.000     0.018 SECS      6 MB     64
----   4045 Assignment gamma         0.000     0.018 SECS      6 MB     64
----   4046 Assignment gamma         0.000     0.018 SECS      6 MB     64
----   4047 Assignment gamma         0.000     0.018 SECS      6 MB     64
----   4048 Assignment gamma         0.000     0.018 SECS      6 MB     65
----   4049 Assignment gamma         0.000     0.018 SECS      6 MB     66
----   4050 Assignment gamma         0.000     0.018 SECS      6 MB     66
----   4051 Assignment gamma         0.000     0.018 SECS      6 MB     66
----   4052 Assignment gamma         0.000     0.018 SECS      6 MB     66
----   4053 Assignment gamma         0.000     0.018 SECS      6 MB     66
GAMS 24.2.3  r46072 Released May 22, 2014 LEX-LEG x86_64/Linux                                                                                                                                                                        05/01/15 10:52:32 Page 50
G e n e r a l   A l g e b r a i c   M o d e l i n g   S y s t e m
E x e c u t i o n


----   4054 Assignment gamma         0.000     0.018 SECS      6 MB     66
----   4055 Assignment gamma         0.000     0.018 SECS      6 MB     66
----   4056 Assignment gamma         0.000     0.018 SECS      6 MB     66
----   4057 Assignment gamma         0.000     0.018 SECS      6 MB     66
----   4058 Assignment gamma         0.000     0.018 SECS      6 MB     66
----   4059 Assignment gamma         0.000     0.018 SECS      6 MB     66
----   4060 Assignment gamma         0.001     0.019 SECS      6 MB     66
----   4061 Assignment gamma         0.000     0.019 SECS      6 MB     66
----   4062 Assignment gamma         0.000     0.019 SECS      6 MB     66
----   4063 Assignment gamma         0.000     0.019 SECS      6 MB     67
----   4064 Assignment gamma         0.000     0.019 SECS      6 MB     67
----   4065 Assignment gamma         0.000     0.019 SECS      6 MB     67
----   4066 Assignment gamma         0.000     0.019 SECS      6 MB     67
----   4067 Assignment gamma         0.000     0.019 SECS      6 MB     67
----   4068 Assignment gamma         0.000     0.019 SECS      6 MB     67
----   4069 Assignment gamma         0.000     0.019 SECS      6 MB     67
----   4070 Assignment gamma         0.000     0.019 SECS      6 MB     67
----   4071 Assignment gamma         0.000     0.019 SECS      6 MB     67
----   4072 Assignment gamma         0.000     0.019 SECS      6 MB     67
----   4073 Assignment gamma         0.000     0.019 SECS      6 MB     67
----   4074 Assignment gamma         0.000     0.019 SECS      6 MB     67
----   4075 Assignment gamma         0.000     0.019 SECS      6 MB     67
----   4076 Assignment gamma         0.000     0.019 SECS      6 MB     67
----   4077 Assignment gamma         0.000     0.019 SECS      6 MB     68
----   4078 Assignment gamma         0.000     0.019 SECS      6 MB     68
----   4079 Assignment gamma         0.000     0.019 SECS      6 MB     68
----   4080 Assignment gamma         0.000     0.019 SECS      6 MB     68
----   4081 Assignment gamma         0.000     0.019 SECS      6 MB     68
----   4082 Assignment gamma         0.000     0.019 SECS      6 MB     68
----   4083 Assignment gamma         0.000     0.019 SECS      6 MB     68
----   4084 Assignment gamma         0.000     0.019 SECS      6 MB     68
----   4085 Assignment gamma         0.000     0.019 SECS      6 MB     68
----   4086 Assignment gamma         0.000     0.019 SECS      6 MB     68
----   4087 Assignment gamma         0.000     0.019 SECS      6 MB     68
----   4088 Assignment gamma         0.000     0.019 SECS      6 MB     68
----   4089 Assignment gamma         0.000     0.019 SECS      6 MB     68
----   4090 Assignment gamma         0.000     0.019 SECS      6 MB     68
----   4091 Assignment gamma         0.000     0.019 SECS      6 MB     69
----   4092 Assignment gamma         0.000     0.019 SECS      6 MB     69
----   4093 Assignment gamma         0.000     0.019 SECS      6 MB     69
----   4094 Assignment gamma         0.000     0.019 SECS      6 MB     69
----   4095 Assignment gamma         0.000     0.019 SECS      6 MB     69
----   4096 Assignment gamma         0.000     0.019 SECS      6 MB     69
----   4097 Assignment gamma         0.000     0.019 SECS      6 MB     69
----   4098 Assignment gamma         0.000     0.019 SECS      6 MB     69
----   4099 Assignment gamma         0.000     0.019 SECS      6 MB     69
----   4100 Assignment gamma         0.000     0.019 SECS      6 MB     69
----   4101 Assignment gamma         0.000     0.019 SECS      6 MB     69
----   4102 Assignment gamma         0.000     0.019 SECS      6 MB     69
----   4103 Assignment gamma         0.000     0.019 SECS      6 MB     69
----   4104 Assignment gamma         0.000     0.019 SECS      6 MB     69
----   4105 Assignment gamma         0.000     0.019 SECS      6 MB     70
----   4106 Assignment gamma         0.000     0.019 SECS      6 MB     70
GAMS 24.2.3  r46072 Released May 22, 2014 LEX-LEG x86_64/Linux                                                                                                                                                                        05/01/15 10:52:32 Page 51
G e n e r a l   A l g e b r a i c   M o d e l i n g   S y s t e m
E x e c u t i o n


----   4107 Assignment gamma         0.000     0.019 SECS      6 MB     70
----   4108 Assignment gamma         0.000     0.019 SECS      6 MB     70
----   4109 Assignment gamma         0.000     0.019 SECS      6 MB     70
----   4110 Assignment gamma         0.000     0.019 SECS      6 MB     70
----   4111 Assignment gamma         0.000     0.019 SECS      6 MB     70
----   4112 Assignment gamma         0.000     0.019 SECS      6 MB     70
----   4113 Assignment gamma         0.000     0.019 SECS      6 MB     70
----   4114 Assignment gamma         0.000     0.019 SECS      6 MB     70
----   4115 Assignment gamma         0.000     0.019 SECS      6 MB     70
----   4116 Assignment gamma         0.000     0.019 SECS      6 MB     70
----   4117 Assignment gamma         0.000     0.019 SECS      6 MB     70
----   4118 Assignment gamma         0.000     0.019 SECS      6 MB     70
----   4119 Assignment gamma         0.000     0.019 SECS      6 MB     71
----   4120 Assignment gamma         0.000     0.019 SECS      6 MB     71
----   4121 Assignment gamma         0.000     0.019 SECS      6 MB     71
----   4122 Assignment gamma         0.000     0.019 SECS      6 MB     71
----   4123 Assignment gamma         0.000     0.019 SECS      6 MB     71
----   4124 Assignment gamma         0.000     0.019 SECS      6 MB     71
----   4125 Assignment gamma         0.000     0.019 SECS      6 MB     71
----   4126 Assignment gamma         0.000     0.019 SECS      6 MB     71
----   4127 Assignment gamma         0.000     0.019 SECS      6 MB     71
----   4128 Assignment gamma         0.000     0.019 SECS      6 MB     71
----   4129 Assignment gamma         0.000     0.019 SECS      6 MB     71
----   4130 Assignment gamma         0.000     0.019 SECS      6 MB     71
----   4131 Assignment gamma         0.000     0.019 SECS      6 MB     71
----   4132 Assignment gamma         0.000     0.019 SECS      6 MB     71
----   4133 Assignment gamma         0.000     0.019 SECS      6 MB     72
----   4134 Assignment gamma         0.000     0.019 SECS      6 MB     72
----   4135 Assignment gamma         0.000     0.019 SECS      6 MB     72
----   4136 Assignment gamma         0.000     0.019 SECS      6 MB     72
----   4137 Assignment gamma         0.000     0.019 SECS      6 MB     72
----   4138 Assignment gamma         0.000     0.019 SECS      6 MB     72
----   4139 Assignment gamma         0.000     0.019 SECS      6 MB     72
----   4140 Assignment gamma         0.000     0.019 SECS      6 MB     72
----   4141 Assignment gamma         0.000     0.019 SECS      6 MB     72
----   4142 Assignment gamma         0.000     0.019 SECS      6 MB     72
----   4143 Assignment gamma         0.000     0.019 SECS      6 MB     72
----   4144 Assignment gamma         0.000     0.019 SECS      6 MB     72
----   4145 Assignment gamma         0.000     0.019 SECS      6 MB     72
----   4146 Assignment gamma         0.000     0.019 SECS      6 MB     72
----   4147 Assignment gamma         0.000     0.019 SECS      6 MB     73
----   4148 Assignment gamma         0.000     0.019 SECS      6 MB     73
----   4149 Assignment gamma         0.000     0.019 SECS      6 MB     73
----   4150 Assignment gamma         0.000     0.019 SECS      6 MB     73
----   4151 Assignment gamma         0.000     0.019 SECS      6 MB     73
----   4152 Assignment gamma         0.000     0.019 SECS      6 MB     73
----   4153 Assignment gamma         0.000     0.019 SECS      6 MB     73
----   4154 Assignment gamma         0.000     0.019 SECS      6 MB     73
----   4155 Assignment gamma         0.000     0.019 SECS      6 MB     73
----   4156 Assignment gamma         0.000     0.019 SECS      6 MB     73
----   4157 Assignment gamma         0.000     0.019 SECS      6 MB     73
----   4158 Assignment gamma         0.000     0.019 SECS      6 MB     73
----   4159 Assignment gamma         0.000     0.019 SECS      6 MB     73
GAMS 24.2.3  r46072 Released May 22, 2014 LEX-LEG x86_64/Linux                                                                                                                                                                        05/01/15 10:52:32 Page 52
G e n e r a l   A l g e b r a i c   M o d e l i n g   S y s t e m
E x e c u t i o n


----   4160 Assignment gamma         0.000     0.019 SECS      6 MB     73
----   4161 Assignment gamma         0.000     0.019 SECS      6 MB     74
----   4162 Assignment gamma         0.000     0.019 SECS      6 MB     74
----   4163 Assignment gamma         0.000     0.019 SECS      6 MB     74
----   4164 Assignment gamma         0.000     0.019 SECS      6 MB     74
----   4165 Assignment gamma         0.000     0.019 SECS      6 MB     74
----   4166 Assignment gamma         0.000     0.019 SECS      6 MB     74
----   4167 Assignment gamma         0.000     0.019 SECS      6 MB     74
----   4168 Assignment gamma         0.000     0.019 SECS      6 MB     74
----   4169 Assignment gamma         0.000     0.019 SECS      6 MB     74
----   4170 Assignment gamma         0.000     0.019 SECS      6 MB     74
----   4171 Assignment gamma         0.000     0.019 SECS      6 MB     74
----   4172 Assignment gamma         0.000     0.019 SECS      6 MB     74
----   4173 Assignment gamma         0.000     0.019 SECS      6 MB     74
----   4174 Assignment gamma         0.000     0.019 SECS      6 MB     74
----   4175 Assignment gamma         0.000     0.019 SECS      6 MB     75
----   4176 Assignment gamma         0.000     0.019 SECS      6 MB     75
----   4177 Assignment gamma         0.000     0.019 SECS      6 MB     75
----   4178 Assignment gamma         0.000     0.019 SECS      6 MB     75
----   4179 Assignment gamma         0.000     0.019 SECS      6 MB     75
----   4180 Assignment gamma         0.000     0.019 SECS      6 MB     75
----   4181 Assignment gamma         0.000     0.019 SECS      6 MB     75
----   4182 Assignment gamma         0.000     0.019 SECS      6 MB     75
----   4183 Assignment gamma         0.000     0.019 SECS      6 MB     75
----   4184 Assignment gamma         0.000     0.019 SECS      6 MB     75
----   4185 Assignment gamma         0.000     0.019 SECS      6 MB     75
----   4186 Assignment gamma         0.000     0.019 SECS      6 MB     75
----   4187 Assignment gamma         0.000     0.019 SECS      6 MB     75
----   4188 Assignment gamma         0.000     0.019 SECS      6 MB     75
----   4189 Assignment gamma         0.000     0.019 SECS      6 MB     76
----   4190 Assignment gamma         0.000     0.019 SECS      6 MB     76
----   4191 Assignment gamma         0.000     0.019 SECS      6 MB     76
----   4192 Assignment gamma         0.000     0.019 SECS      6 MB     76
----   4193 Assignment gamma         0.000     0.019 SECS      6 MB     76
----   4194 Assignment gamma         0.000     0.019 SECS      6 MB     76
----   4195 Assignment gamma         0.000     0.019 SECS      6 MB     76
----   4196 Assignment gamma         0.000     0.019 SECS      6 MB     76
----   4197 Assignment gamma         0.000     0.019 SECS      6 MB     76
----   4198 Assignment gamma         0.000     0.019 SECS      6 MB     76
----   4199 Assignment gamma         0.000     0.019 SECS      6 MB     76
----   4200 Assignment gamma         0.000     0.019 SECS      6 MB     76
----   4201 Assignment gamma         0.000     0.019 SECS      6 MB     76
----   4202 Assignment gamma         0.000     0.019 SECS      6 MB     76
----   4203 Assignment gamma         0.000     0.019 SECS      6 MB     77
----   4204 Assignment gamma         0.000     0.019 SECS      6 MB     77
----   4205 Assignment gamma         0.000     0.019 SECS      6 MB     77
----   4206 Assignment gamma         0.000     0.019 SECS      6 MB     77
----   4207 Assignment gamma         0.000     0.019 SECS      6 MB     77
----   4208 Assignment gamma         0.000     0.019 SECS      6 MB     77
----   4209 Assignment gamma         0.000     0.019 SECS      6 MB     77
----   4210 Assignment gamma         0.000     0.019 SECS      6 MB     77
----   4211 Assignment gamma         0.000     0.019 SECS      6 MB     77
----   4212 Assignment gamma         0.000     0.019 SECS      6 MB     77
GAMS 24.2.3  r46072 Released May 22, 2014 LEX-LEG x86_64/Linux                                                                                                                                                                        05/01/15 10:52:32 Page 53
G e n e r a l   A l g e b r a i c   M o d e l i n g   S y s t e m
E x e c u t i o n


----   4213 Assignment gamma         0.000     0.019 SECS      6 MB     77
----   4214 Assignment gamma         0.001     0.020 SECS      6 MB     77
----   4215 Assignment gamma         0.000     0.020 SECS      6 MB     77
----   4216 Assignment gamma         0.000     0.020 SECS      6 MB     77
----   4217 Assignment gamma         0.000     0.020 SECS      6 MB     78
----   4218 Assignment gamma         0.000     0.020 SECS      6 MB     79
----   4219 Assignment gamma         0.000     0.020 SECS      6 MB     79
----   4220 Assignment gamma         0.000     0.020 SECS      6 MB     79
----   4221 Assignment gamma         0.000     0.020 SECS      6 MB     79
----   4222 Assignment gamma         0.000     0.020 SECS      6 MB     79
----   4223 Assignment gamma         0.000     0.020 SECS      6 MB     79
----   4224 Assignment gamma         0.000     0.020 SECS      6 MB     79
----   4225 Assignment gamma         0.000     0.020 SECS      6 MB     79
----   4226 Assignment gamma         0.000     0.020 SECS      6 MB     79
----   4227 Assignment gamma         0.000     0.020 SECS      6 MB     79
----   4228 Assignment gamma         0.000     0.020 SECS      6 MB     79
----   4229 Assignment gamma         0.000     0.020 SECS      6 MB     79
----   4230 Assignment gamma         0.000     0.020 SECS      6 MB     79
----   4231 Assignment gamma         0.000     0.020 SECS      6 MB     79
----   4232 Assignment gamma         0.000     0.020 SECS      6 MB     80
----   4233 Assignment gamma         0.000     0.020 SECS      6 MB     80
----   4234 Assignment gamma         0.000     0.020 SECS      6 MB     80
----   4235 Assignment gamma         0.000     0.020 SECS      6 MB     80
----   4236 Assignment gamma         0.000     0.020 SECS      6 MB     80
----   4237 Assignment gamma         0.000     0.020 SECS      6 MB     80
----   4238 Assignment gamma         0.000     0.020 SECS      6 MB     80
----   4239 Assignment gamma         0.000     0.020 SECS      6 MB     80
----   4240 Assignment gamma         0.000     0.020 SECS      6 MB     80
----   4241 Assignment gamma         0.000     0.020 SECS      6 MB     80
----   4242 Assignment gamma         0.000     0.020 SECS      6 MB     80
----   4243 Assignment gamma         0.000     0.020 SECS      6 MB     80
----   4244 Assignment gamma         0.000     0.020 SECS      6 MB     80
----   4245 Assignment gamma         0.000     0.020 SECS      6 MB     80
----   4246 Assignment gamma         0.000     0.020 SECS      6 MB     81
----   4247 Assignment gamma         0.000     0.020 SECS      6 MB     81
----   4248 Assignment gamma         0.000     0.020 SECS      6 MB     81
----   4249 Assignment gamma         0.000     0.020 SECS      6 MB     81
----   4250 Assignment gamma         0.000     0.020 SECS      6 MB     81
----   4251 Assignment gamma         0.000     0.020 SECS      6 MB     81
----   4252 Assignment gamma         0.000     0.020 SECS      6 MB     81
----   4253 Assignment gamma         0.000     0.020 SECS      6 MB     81
----   4254 Assignment gamma         0.000     0.020 SECS      6 MB     81
----   4255 Assignment gamma         0.000     0.020 SECS      6 MB     81
----   4256 Assignment gamma         0.000     0.020 SECS      6 MB     81
----   4257 Assignment gamma         0.000     0.020 SECS      6 MB     81
----   4258 Assignment gamma         0.000     0.020 SECS      6 MB     81
----   4259 Assignment gamma         0.000     0.020 SECS      6 MB     81
----   4260 Assignment gamma         0.000     0.020 SECS      6 MB     82
----   4261 Assignment gamma         0.000     0.020 SECS      6 MB     82
----   4262 Assignment gamma         0.000     0.020 SECS      6 MB     82
----   4263 Assignment gamma         0.000     0.020 SECS      6 MB     82
----   4264 Assignment gamma         0.000     0.020 SECS      6 MB     82
----   4265 Assignment gamma         0.000     0.020 SECS      6 MB     82
GAMS 24.2.3  r46072 Released May 22, 2014 LEX-LEG x86_64/Linux                                                                                                                                                                        05/01/15 10:52:32 Page 54
G e n e r a l   A l g e b r a i c   M o d e l i n g   S y s t e m
E x e c u t i o n


----   4266 Assignment gamma         0.000     0.020 SECS      6 MB     82
----   4267 Assignment gamma         0.000     0.020 SECS      6 MB     82
----   4268 Assignment gamma         0.000     0.020 SECS      6 MB     82
----   4269 Assignment gamma         0.000     0.020 SECS      6 MB     82
----   4270 Assignment gamma         0.000     0.020 SECS      6 MB     82
----   4271 Assignment gamma         0.000     0.020 SECS      6 MB     82
----   4272 Assignment gamma         0.000     0.020 SECS      6 MB     82
----   4273 Assignment gamma         0.000     0.020 SECS      6 MB     82
----   4274 Assignment gamma         0.000     0.020 SECS      6 MB     83
----   4275 Assignment gamma         0.000     0.020 SECS      6 MB     83
----   4276 Assignment gamma         0.000     0.020 SECS      6 MB     83
----   4277 Assignment gamma         0.000     0.020 SECS      6 MB     83
----   4278 Assignment gamma         0.000     0.020 SECS      6 MB     83
----   4279 Assignment gamma         0.000     0.020 SECS      6 MB     83
----   4280 Assignment gamma         0.000     0.020 SECS      6 MB     83
----   4281 Assignment gamma         0.000     0.020 SECS      6 MB     83
----   4282 Assignment gamma         0.000     0.020 SECS      6 MB     83
----   4283 Assignment gamma         0.000     0.020 SECS      6 MB     83
----   4284 Assignment gamma         0.000     0.020 SECS      6 MB     83
----   4285 Assignment gamma         0.000     0.020 SECS      6 MB     83
----   4286 Assignment gamma         0.000     0.020 SECS      6 MB     83
----   4287 Assignment gamma         0.000     0.020 SECS      6 MB     83
----   4288 Assignment gamma         0.000     0.020 SECS      6 MB     84
----   4289 Assignment gamma         0.000     0.020 SECS      6 MB     84
----   4290 Assignment gamma         0.000     0.020 SECS      6 MB     84
----   4291 Assignment gamma         0.000     0.020 SECS      6 MB     84
----   4292 Assignment gamma         0.000     0.020 SECS      6 MB     84
----   4293 Assignment gamma         0.000     0.020 SECS      6 MB     84
----   4294 Assignment gamma         0.000     0.020 SECS      6 MB     84
----   4295 Assignment gamma         0.000     0.020 SECS      6 MB     84
----   4296 Assignment gamma         0.000     0.020 SECS      6 MB     84
----   4297 Assignment gamma         0.000     0.020 SECS      6 MB     84
----   4298 Assignment gamma         0.000     0.020 SECS      6 MB     84
----   4299 Assignment gamma         0.000     0.020 SECS      6 MB     84
----   4300 Assignment gamma         0.000     0.020 SECS      6 MB     84
----   4301 Assignment gamma         0.000     0.020 SECS      6 MB     84
----   4302 Assignment gamma         0.000     0.020 SECS      6 MB     85
----   4303 Assignment gamma         0.000     0.020 SECS      6 MB     85
----   4304 Assignment gamma         0.000     0.020 SECS      6 MB     85
----   4305 Assignment gamma         0.000     0.020 SECS      6 MB     85
----   4306 Assignment gamma         0.000     0.020 SECS      6 MB     85
----   4307 Assignment gamma         0.000     0.020 SECS      6 MB     85
----   4308 Assignment gamma         0.000     0.020 SECS      6 MB     85
----   4309 Assignment gamma         0.000     0.020 SECS      6 MB     85
----   4310 Assignment gamma         0.000     0.020 SECS      6 MB     85
----   4311 Assignment gamma         0.000     0.020 SECS      6 MB     85
----   4312 Assignment gamma         0.000     0.020 SECS      6 MB     85
----   4313 Assignment gamma         0.000     0.020 SECS      6 MB     85
----   4314 Assignment gamma         0.000     0.020 SECS      6 MB     85
----   4315 Assignment gamma         0.000     0.020 SECS      6 MB     85
----   4316 Assignment gamma         0.000     0.020 SECS      6 MB     86
----   4317 Assignment gamma         0.000     0.020 SECS      6 MB     86
----   4318 Assignment gamma         0.000     0.020 SECS      6 MB     86
GAMS 24.2.3  r46072 Released May 22, 2014 LEX-LEG x86_64/Linux                                                                                                                                                                        05/01/15 10:52:32 Page 55
G e n e r a l   A l g e b r a i c   M o d e l i n g   S y s t e m
E x e c u t i o n


----   4319 Assignment gamma         0.000     0.020 SECS      6 MB     86
----   4320 Assignment gamma         0.000     0.020 SECS      6 MB     86
----   4321 Assignment gamma         0.000     0.020 SECS      6 MB     86
----   4322 Assignment gamma         0.000     0.020 SECS      6 MB     86
----   4323 Assignment gamma         0.000     0.020 SECS      6 MB     86
----   4324 Assignment gamma         0.000     0.020 SECS      6 MB     86
----   4325 Assignment gamma         0.000     0.020 SECS      6 MB     86
----   4326 Assignment gamma         0.000     0.020 SECS      6 MB     86
----   4327 Assignment gamma         0.000     0.020 SECS      6 MB     86
----   4328 Assignment gamma         0.000     0.020 SECS      6 MB     86
----   4329 Assignment gamma         0.000     0.020 SECS      6 MB     86
----   4330 Assignment gamma         0.000     0.020 SECS      6 MB     87
----   4331 Assignment gamma         0.000     0.020 SECS      6 MB     87
----   4332 Assignment gamma         0.000     0.020 SECS      6 MB     87
----   4333 Assignment gamma         0.000     0.020 SECS      6 MB     87
----   4334 Assignment gamma         0.000     0.020 SECS      6 MB     87
----   4335 Assignment gamma         0.000     0.020 SECS      6 MB     87
----   4336 Assignment gamma         0.000     0.020 SECS      6 MB     87
----   4337 Assignment gamma         0.000     0.020 SECS      6 MB     87
----   4338 Assignment gamma         0.000     0.020 SECS      6 MB     87
----   4339 Assignment gamma         0.000     0.020 SECS      6 MB     87
----   4340 Assignment gamma         0.000     0.020 SECS      6 MB     87
----   4341 Assignment gamma         0.000     0.020 SECS      6 MB     87
----   4342 Assignment gamma         0.000     0.020 SECS      6 MB     87
----   4343 Assignment gamma         0.000     0.020 SECS      6 MB     87
----   4344 Assignment gamma         0.000     0.020 SECS      6 MB     88
----   4345 Assignment gamma         0.000     0.020 SECS      6 MB     88
----   4346 Assignment gamma         0.000     0.020 SECS      6 MB     88
----   4347 Assignment gamma         0.000     0.020 SECS      6 MB     88
----   4348 Assignment gamma         0.000     0.020 SECS      6 MB     88
----   4349 Assignment gamma         0.000     0.020 SECS      6 MB     88
----   4350 Assignment gamma         0.000     0.020 SECS      6 MB     88
----   4351 Assignment gamma         0.000     0.020 SECS      6 MB     88
----   4352 Assignment gamma         0.000     0.020 SECS      6 MB     88
----   4353 Assignment gamma         0.000     0.020 SECS      6 MB     88
----   4354 Assignment gamma         0.000     0.020 SECS      6 MB     88
----   4355 Assignment gamma         0.000     0.020 SECS      6 MB     88
----   4356 Assignment gamma         0.000     0.020 SECS      6 MB     88
----   4357 Assignment gamma         0.000     0.020 SECS      6 MB     88
----   4358 Assignment gamma         0.000     0.020 SECS      6 MB     89
----   4359 Assignment gamma         0.000     0.020 SECS      6 MB     89
----   4360 Assignment gamma         0.000     0.020 SECS      6 MB     89
----   4361 Assignment gamma         0.000     0.020 SECS      6 MB     89
----   4362 Assignment gamma         0.000     0.020 SECS      6 MB     89
----   4363 Assignment gamma         0.000     0.020 SECS      6 MB     89
----   4364 Assignment gamma         0.000     0.020 SECS      6 MB     89
----   4365 Assignment gamma         0.000     0.020 SECS      6 MB     89
----   4366 Assignment gamma         0.000     0.020 SECS      6 MB     89
----   4367 Assignment gamma         0.000     0.020 SECS      6 MB     89
----   4368 Assignment gamma         0.001     0.021 SECS      6 MB     89
----   4369 Assignment gamma         0.000     0.021 SECS      6 MB     89
----   4370 Assignment gamma         0.000     0.021 SECS      6 MB     89
----   4371 Assignment gamma         0.000     0.021 SECS      6 MB     89
GAMS 24.2.3  r46072 Released May 22, 2014 LEX-LEG x86_64/Linux                                                                                                                                                                        05/01/15 10:52:32 Page 56
G e n e r a l   A l g e b r a i c   M o d e l i n g   S y s t e m
E x e c u t i o n


----   4372 Assignment gamma         0.000     0.021 SECS      6 MB     90
----   4373 Assignment gamma         0.000     0.021 SECS      6 MB     90
----   4374 Assignment gamma         0.000     0.021 SECS      6 MB     90
----   4375 Assignment gamma         0.000     0.021 SECS      6 MB     90
----   4376 Assignment gamma         0.000     0.021 SECS      6 MB     90
----   4377 Assignment gamma         0.000     0.021 SECS      6 MB     90
----   4378 Assignment gamma         0.000     0.021 SECS      6 MB     90
----   4379 Assignment gamma         0.000     0.021 SECS      6 MB     90
----   4380 Assignment gamma         0.000     0.021 SECS      6 MB     90
----   4381 Assignment gamma         0.000     0.021 SECS      6 MB     90
----   4382 Assignment gamma         0.000     0.021 SECS      6 MB     90
----   4383 Assignment gamma         0.000     0.021 SECS      6 MB     90
----   4384 Assignment gamma         0.000     0.021 SECS      6 MB     90
----   4385 Assignment gamma         0.000     0.021 SECS      6 MB     90
----   4386 Assignment gamma         0.000     0.021 SECS      6 MB     91
----   4387 Assignment gamma         0.000     0.021 SECS      6 MB     92
----   4388 Assignment gamma         0.000     0.021 SECS      6 MB     92
----   4389 Assignment gamma         0.000     0.021 SECS      6 MB     92
----   4390 Assignment gamma         0.000     0.021 SECS      6 MB     92
----   4391 Assignment gamma         0.000     0.021 SECS      6 MB     92
----   4392 Assignment gamma         0.000     0.021 SECS      6 MB     92
----   4393 Assignment gamma         0.000     0.021 SECS      6 MB     92
----   4394 Assignment gamma         0.000     0.021 SECS      6 MB     92
----   4395 Assignment gamma         0.000     0.021 SECS      6 MB     92
----   4396 Assignment gamma         0.000     0.021 SECS      6 MB     92
----   4397 Assignment gamma         0.000     0.021 SECS      6 MB     92
----   4398 Assignment gamma         0.000     0.021 SECS      6 MB     92
----   4399 Assignment gamma         0.000     0.021 SECS      6 MB     92
----   4400 Assignment gamma         0.000     0.021 SECS      6 MB     92
----   4401 Assignment gamma         0.000     0.021 SECS      6 MB     93
----   4402 Assignment gamma         0.000     0.021 SECS      6 MB     93
----   4403 Assignment gamma         0.000     0.021 SECS      6 MB     93
----   4404 Assignment gamma         0.000     0.021 SECS      6 MB     93
----   4405 Assignment gamma         0.000     0.021 SECS      6 MB     93
----   4406 Assignment gamma         0.000     0.021 SECS      6 MB     93
----   4407 Assignment gamma         0.000     0.021 SECS      6 MB     93
----   4408 Assignment gamma         0.000     0.021 SECS      6 MB     93
----   4409 Assignment gamma         0.000     0.021 SECS      6 MB     93
----   4410 Assignment gamma         0.000     0.021 SECS      6 MB     93
----   4411 Assignment gamma         0.000     0.021 SECS      6 MB     93
----   4412 Assignment gamma         0.000     0.021 SECS      6 MB     93
----   4413 Assignment gamma         0.000     0.021 SECS      6 MB     93
----   4414 Assignment gamma         0.000     0.021 SECS      6 MB     93
----   4415 Assignment gamma         0.000     0.021 SECS      6 MB     94
----   4416 Assignment gamma         0.000     0.021 SECS      6 MB     94
----   4417 Assignment gamma         0.000     0.021 SECS      6 MB     94
----   4418 Assignment gamma         0.000     0.021 SECS      6 MB     94
----   4419 Assignment gamma         0.000     0.021 SECS      6 MB     94
----   4420 Assignment gamma         0.000     0.021 SECS      6 MB     94
----   4421 Assignment gamma         0.000     0.021 SECS      6 MB     94
----   4422 Assignment gamma         0.000     0.021 SECS      6 MB     94
----   4423 Assignment gamma         0.000     0.021 SECS      6 MB     94
----   4424 Assignment gamma         0.000     0.021 SECS      6 MB     94
GAMS 24.2.3  r46072 Released May 22, 2014 LEX-LEG x86_64/Linux                                                                                                                                                                        05/01/15 10:52:32 Page 57
G e n e r a l   A l g e b r a i c   M o d e l i n g   S y s t e m
E x e c u t i o n


----   4425 Assignment gamma         0.000     0.021 SECS      6 MB     94
----   4426 Assignment gamma         0.000     0.021 SECS      6 MB     94
----   4427 Assignment gamma         0.000     0.021 SECS      6 MB     94
----   4428 Assignment gamma         0.000     0.021 SECS      6 MB     94
----   4429 Assignment gamma         0.000     0.021 SECS      6 MB     95
----   4430 Assignment gamma         0.000     0.021 SECS      6 MB     95
----   4431 Assignment gamma         0.000     0.021 SECS      6 MB     95
----   4432 Assignment gamma         0.000     0.021 SECS      6 MB     95
----   4433 Assignment gamma         0.000     0.021 SECS      6 MB     95
----   4434 Assignment gamma         0.000     0.021 SECS      6 MB     95
----   4435 Assignment gamma         0.000     0.021 SECS      6 MB     95
----   4436 Assignment gamma         0.000     0.021 SECS      6 MB     95
----   4437 Assignment gamma         0.000     0.021 SECS      6 MB     95
----   4438 Assignment gamma         0.000     0.021 SECS      6 MB     95
----   4439 Assignment gamma         0.000     0.021 SECS      6 MB     95
----   4440 Assignment gamma         0.000     0.021 SECS      6 MB     95
----   4441 Assignment gamma         0.000     0.021 SECS      6 MB     95
----   4442 Assignment gamma         0.000     0.021 SECS      6 MB     95
----   4443 Assignment gamma         0.000     0.021 SECS      6 MB     96
----   4444 Assignment gamma         0.000     0.021 SECS      6 MB     96
----   4445 Assignment gamma         0.000     0.021 SECS      6 MB     96
----   4446 Assignment gamma         0.000     0.021 SECS      6 MB     96
----   4447 Assignment gamma         0.000     0.021 SECS      6 MB     96
----   4448 Assignment gamma         0.000     0.021 SECS      6 MB     96
----   4449 Assignment gamma         0.000     0.021 SECS      6 MB     96
----   4450 Assignment gamma         0.000     0.021 SECS      6 MB     96
----   4451 Assignment gamma         0.000     0.021 SECS      6 MB     96
----   4452 Assignment gamma         0.000     0.021 SECS      6 MB     96
----   4453 Assignment gamma         0.000     0.021 SECS      6 MB     96
----   4454 Assignment gamma         0.000     0.021 SECS      6 MB     96
----   4455 Assignment gamma         0.000     0.021 SECS      6 MB     96
----   4456 Assignment gamma         0.000     0.021 SECS      6 MB     96
----   4457 Assignment gamma         0.000     0.021 SECS      6 MB     97
----   4458 Assignment gamma         0.000     0.021 SECS      6 MB     97
----   4459 Assignment gamma         0.000     0.021 SECS      6 MB     97
----   4460 Assignment gamma         0.000     0.021 SECS      6 MB     97
----   4461 Assignment gamma         0.000     0.021 SECS      6 MB     97
----   4462 Assignment gamma         0.000     0.021 SECS      6 MB     97
----   4463 Assignment gamma         0.000     0.021 SECS      6 MB     97
----   4464 Assignment gamma         0.000     0.021 SECS      6 MB     97
----   4465 Assignment gamma         0.000     0.021 SECS      6 MB     97
----   4466 Assignment gamma         0.000     0.021 SECS      6 MB     97
----   4467 Assignment gamma         0.000     0.021 SECS      6 MB     97
----   4468 Assignment gamma         0.000     0.021 SECS      6 MB     97
----   4469 Assignment gamma         0.000     0.021 SECS      6 MB     97
----   4470 Assignment gamma         0.000     0.021 SECS      6 MB     97
----   4471 Assignment gamma         0.000     0.021 SECS      6 MB     98
----   4472 Assignment gamma         0.000     0.021 SECS      6 MB     98
----   4473 Assignment gamma         0.000     0.021 SECS      6 MB     98
----   4474 Assignment gamma         0.000     0.021 SECS      6 MB     98
----   4475 Assignment gamma         0.000     0.021 SECS      6 MB     98
----   4476 Assignment gamma         0.000     0.021 SECS      6 MB     98
----   4477 Assignment gamma         0.000     0.021 SECS      6 MB     98
GAMS 24.2.3  r46072 Released May 22, 2014 LEX-LEG x86_64/Linux                                                                                                                                                                        05/01/15 10:52:32 Page 58
G e n e r a l   A l g e b r a i c   M o d e l i n g   S y s t e m
E x e c u t i o n


----   4478 Assignment gamma         0.000     0.021 SECS      6 MB     98
----   4479 Assignment gamma         0.000     0.021 SECS      6 MB     98
----   4480 Assignment gamma         0.000     0.021 SECS      6 MB     98
----   4481 Assignment gamma         0.000     0.021 SECS      6 MB     98
----   4482 Assignment gamma         0.000     0.021 SECS      6 MB     98
----   4483 Assignment gamma         0.000     0.021 SECS      6 MB     98
----   4484 Assignment gamma         0.000     0.021 SECS      6 MB     98
----   4485 Assignment gamma         0.000     0.021 SECS      6 MB     99
----   4486 Assignment gamma         0.000     0.021 SECS      6 MB     99
----   4487 Assignment gamma         0.000     0.021 SECS      6 MB     99
----   4488 Assignment gamma         0.000     0.021 SECS      6 MB     99
----   4489 Assignment gamma         0.000     0.021 SECS      6 MB     99
----   4490 Assignment gamma         0.000     0.021 SECS      6 MB     99
----   4491 Assignment gamma         0.000     0.021 SECS      6 MB     99
----   4492 Assignment gamma         0.000     0.021 SECS      6 MB     99
----   4493 Assignment gamma         0.000     0.021 SECS      6 MB     99
----   4494 Assignment gamma         0.000     0.021 SECS      6 MB     99
----   4495 Assignment gamma         0.000     0.021 SECS      6 MB     99
----   4496 Assignment gamma         0.000     0.021 SECS      6 MB     99
----   4497 Assignment gamma         0.000     0.021 SECS      6 MB     99
----   4498 Assignment gamma         0.000     0.021 SECS      6 MB     99
----   4499 Assignment gamma         0.000     0.021 SECS      6 MB    100
----   4500 Assignment gamma         0.000     0.021 SECS      6 MB    100
----   4501 Assignment gamma         0.000     0.021 SECS      6 MB    100
----   4502 Assignment gamma         0.000     0.021 SECS      6 MB    100
----   4503 Assignment gamma         0.000     0.021 SECS      6 MB    100
----   4504 Assignment gamma         0.000     0.021 SECS      6 MB    100
----   4505 Assignment gamma         0.000     0.021 SECS      6 MB    100
----   4506 Assignment gamma         0.000     0.021 SECS      6 MB    100
----   4507 Assignment gamma         0.000     0.021 SECS      6 MB    100
----   4508 Assignment gamma         0.000     0.021 SECS      6 MB    100
----   4509 Assignment gamma         0.000     0.021 SECS      6 MB    100
----   4510 Assignment gamma         0.000     0.021 SECS      6 MB    100
----   4511 Assignment gamma         0.000     0.021 SECS      6 MB    100
----   4512 Assignment gamma         0.000     0.021 SECS      6 MB    100
----   4513 Assignment gamma         0.000     0.021 SECS      6 MB    101
----   4514 Assignment gamma         0.000     0.021 SECS      6 MB    101
----   4515 Assignment gamma         0.000     0.021 SECS      6 MB    101
----   4516 Assignment gamma         0.000     0.021 SECS      6 MB    101
----   4517 Assignment gamma         0.000     0.021 SECS      6 MB    101
----   4518 Assignment gamma         0.000     0.021 SECS      6 MB    101
----   4519 Assignment gamma         0.000     0.021 SECS      6 MB    101
----   4520 Assignment gamma         0.000     0.021 SECS      6 MB    101
----   4521 Assignment gamma         0.000     0.021 SECS      6 MB    101
----   4522 Assignment gamma         0.001     0.022 SECS      6 MB    101
----   4523 Assignment gamma         0.000     0.022 SECS      6 MB    101
----   4524 Assignment gamma         0.000     0.022 SECS      6 MB    101
----   4525 Assignment gamma         0.000     0.022 SECS      6 MB    101
----   4526 Assignment gamma         0.000     0.022 SECS      6 MB    101
----   4527 Assignment gamma         0.000     0.022 SECS      6 MB    102
----   4528 Assignment gamma         0.000     0.022 SECS      6 MB    102
----   4529 Assignment gamma         0.000     0.022 SECS      6 MB    102
----   4530 Assignment gamma         0.000     0.022 SECS      6 MB    102
GAMS 24.2.3  r46072 Released May 22, 2014 LEX-LEG x86_64/Linux                                                                                                                                                                        05/01/15 10:52:32 Page 59
G e n e r a l   A l g e b r a i c   M o d e l i n g   S y s t e m
E x e c u t i o n


----   4531 Assignment gamma         0.000     0.022 SECS      6 MB    102
----   4532 Assignment gamma         0.000     0.022 SECS      6 MB    102
----   4533 Assignment gamma         0.000     0.022 SECS      6 MB    102
----   4534 Assignment gamma         0.000     0.022 SECS      6 MB    102
----   4535 Assignment gamma         0.000     0.022 SECS      6 MB    102
----   4536 Assignment gamma         0.000     0.022 SECS      6 MB    102
----   4537 Assignment gamma         0.000     0.022 SECS      6 MB    102
----   4538 Assignment gamma         0.000     0.022 SECS      6 MB    102
----   4539 Assignment gamma         0.000     0.022 SECS      6 MB    102
----   4540 Assignment gamma         0.000     0.022 SECS      6 MB    102
----   4541 Assignment gamma         0.000     0.022 SECS      6 MB    103
----   4542 Assignment gamma         0.000     0.022 SECS      6 MB    103
----   4543 Assignment gamma         0.000     0.022 SECS      6 MB    103
----   4544 Assignment gamma         0.000     0.022 SECS      6 MB    103
----   4545 Assignment gamma         0.000     0.022 SECS      6 MB    103
----   4546 Assignment gamma         0.000     0.022 SECS      6 MB    103
----   4547 Assignment gamma         0.000     0.022 SECS      6 MB    103
----   4548 Assignment gamma         0.000     0.022 SECS      6 MB    103
----   4549 Assignment gamma         0.000     0.022 SECS      6 MB    103
----   4550 Assignment gamma         0.000     0.022 SECS      6 MB    103
----   4551 Assignment gamma         0.000     0.022 SECS      6 MB    103
----   4552 Assignment gamma         0.000     0.022 SECS      6 MB    103
----   4553 Assignment gamma         0.000     0.022 SECS      6 MB    103
----   4554 Assignment gamma         0.000     0.022 SECS      6 MB    103
----   4555 Assignment gamma         0.000     0.022 SECS      6 MB    104
----   4556 Assignment gamma         0.000     0.022 SECS      6 MB    105
----   4557 Assignment gamma         0.000     0.022 SECS      6 MB    105
----   4558 Assignment gamma         0.000     0.022 SECS      6 MB    105
----   4559 Assignment gamma         0.000     0.022 SECS      6 MB    105
----   4560 Assignment gamma         0.000     0.022 SECS      6 MB    105
----   4561 Assignment gamma         0.000     0.022 SECS      6 MB    105
----   4562 Assignment gamma         0.000     0.022 SECS      6 MB    105
----   4563 Assignment gamma         0.000     0.022 SECS      6 MB    105
----   4564 Assignment gamma         0.000     0.022 SECS      6 MB    105
----   4565 Assignment gamma         0.000     0.022 SECS      6 MB    105
----   4566 Assignment gamma         0.000     0.022 SECS      6 MB    105
----   4567 Assignment gamma         0.000     0.022 SECS      6 MB    105
----   4568 Assignment gamma         0.000     0.022 SECS      6 MB    105
----   4569 Assignment gamma         0.000     0.022 SECS      6 MB    105
----   4570 Assignment gamma         0.000     0.022 SECS      6 MB    106
----   4571 Assignment gamma         0.000     0.022 SECS      6 MB    106
----   4572 Assignment gamma         0.000     0.022 SECS      6 MB    106
----   4573 Assignment gamma         0.000     0.022 SECS      6 MB    106
----   4574 Assignment gamma         0.000     0.022 SECS      6 MB    106
----   4575 Assignment gamma         0.000     0.022 SECS      6 MB    106
----   4576 Assignment gamma         0.000     0.022 SECS      6 MB    106
----   4577 Assignment gamma         0.000     0.022 SECS      6 MB    106
----   4578 Assignment gamma         0.000     0.022 SECS      6 MB    106
----   4579 Assignment gamma         0.000     0.022 SECS      6 MB    106
----   4580 Assignment gamma         0.000     0.022 SECS      6 MB    106
----   4581 Assignment gamma         0.000     0.022 SECS      6 MB    106
----   4582 Assignment gamma         0.000     0.022 SECS      6 MB    106
----   4583 Assignment gamma         0.000     0.022 SECS      6 MB    106
GAMS 24.2.3  r46072 Released May 22, 2014 LEX-LEG x86_64/Linux                                                                                                                                                                        05/01/15 10:52:32 Page 60
G e n e r a l   A l g e b r a i c   M o d e l i n g   S y s t e m
E x e c u t i o n


----   4584 Assignment gamma         0.000     0.022 SECS      6 MB    107
----   4585 Assignment gamma         0.000     0.022 SECS      6 MB    107
----   4586 Assignment gamma         0.000     0.022 SECS      6 MB    107
----   4587 Assignment gamma         0.000     0.022 SECS      6 MB    107
----   4588 Assignment gamma         0.000     0.022 SECS      6 MB    107
----   4589 Assignment gamma         0.000     0.022 SECS      6 MB    107
----   4590 Assignment gamma         0.000     0.022 SECS      6 MB    107
----   4591 Assignment gamma         0.000     0.022 SECS      6 MB    107
----   4592 Assignment gamma         0.000     0.022 SECS      6 MB    107
----   4593 Assignment gamma         0.000     0.022 SECS      6 MB    107
----   4594 Assignment gamma         0.000     0.022 SECS      6 MB    107
----   4595 Assignment gamma         0.000     0.022 SECS      6 MB    107
----   4596 Assignment gamma         0.000     0.022 SECS      6 MB    107
----   4597 Assignment gamma         0.000     0.022 SECS      6 MB    107
----   4598 Assignment gamma         0.000     0.022 SECS      6 MB    108
----   4599 Assignment gamma         0.000     0.022 SECS      6 MB    108
----   4600 Assignment gamma         0.000     0.022 SECS      6 MB    108
----   4601 Assignment gamma         0.000     0.022 SECS      6 MB    108
----   4602 Assignment gamma         0.000     0.022 SECS      6 MB    108
----   4603 Assignment gamma         0.000     0.022 SECS      6 MB    108
----   4604 Assignment gamma         0.000     0.022 SECS      6 MB    108
----   4605 Assignment gamma         0.000     0.022 SECS      6 MB    108
----   4606 Assignment gamma         0.000     0.022 SECS      6 MB    108
----   4607 Assignment gamma         0.000     0.022 SECS      6 MB    108
----   4608 Assignment gamma         0.000     0.022 SECS      6 MB    108
----   4609 Assignment gamma         0.000     0.022 SECS      6 MB    108
----   4610 Assignment gamma         0.000     0.022 SECS      6 MB    108
----   4611 Assignment gamma         0.000     0.022 SECS      6 MB    108
----   4612 Assignment gamma         0.000     0.022 SECS      6 MB    109
----   4613 Assignment gamma         0.000     0.022 SECS      6 MB    109
----   4614 Assignment gamma         0.000     0.022 SECS      6 MB    109
----   4615 Assignment gamma         0.000     0.022 SECS      6 MB    109
----   4616 Assignment gamma         0.000     0.022 SECS      6 MB    109
----   4617 Assignment gamma         0.000     0.022 SECS      6 MB    109
----   4618 Assignment gamma         0.000     0.022 SECS      6 MB    109
----   4619 Assignment gamma         0.000     0.022 SECS      6 MB    109
----   4620 Assignment gamma         0.000     0.022 SECS      6 MB    109
----   4621 Assignment gamma         0.000     0.022 SECS      6 MB    109
----   4622 Assignment gamma         0.000     0.022 SECS      6 MB    109
----   4623 Assignment gamma         0.000     0.022 SECS      6 MB    109
----   4624 Assignment gamma         0.000     0.022 SECS      6 MB    109
----   4625 Assignment gamma         0.000     0.022 SECS      6 MB    109
----   4626 Assignment gamma         0.000     0.022 SECS      6 MB    110
----   4627 Assignment gamma         0.000     0.022 SECS      6 MB    110
----   4628 Assignment gamma         0.000     0.022 SECS      6 MB    110
----   4629 Assignment gamma         0.000     0.022 SECS      6 MB    110
----   4630 Assignment gamma         0.000     0.022 SECS      6 MB    110
----   4631 Assignment gamma         0.000     0.022 SECS      6 MB    110
----   4632 Assignment gamma         0.000     0.022 SECS      6 MB    110
----   4633 Assignment gamma         0.000     0.022 SECS      6 MB    110
----   4634 Assignment gamma         0.000     0.022 SECS      6 MB    110
----   4635 Assignment gamma         0.000     0.022 SECS      6 MB    110
----   4636 Assignment gamma         0.000     0.022 SECS      6 MB    110
GAMS 24.2.3  r46072 Released May 22, 2014 LEX-LEG x86_64/Linux                                                                                                                                                                        05/01/15 10:52:32 Page 61
G e n e r a l   A l g e b r a i c   M o d e l i n g   S y s t e m
E x e c u t i o n


----   4637 Assignment gamma         0.000     0.022 SECS      6 MB    110
----   4638 Assignment gamma         0.000     0.022 SECS      6 MB    110
----   4639 Assignment gamma         0.000     0.022 SECS      6 MB    110
----   4640 Assignment gamma         0.000     0.022 SECS      6 MB    111
----   4641 Assignment gamma         0.000     0.022 SECS      6 MB    111
----   4642 Assignment gamma         0.000     0.022 SECS      6 MB    111
----   4643 Assignment gamma         0.000     0.022 SECS      6 MB    111
----   4644 Assignment gamma         0.000     0.022 SECS      6 MB    111
----   4645 Assignment gamma         0.000     0.022 SECS      6 MB    111
----   4646 Assignment gamma         0.000     0.022 SECS      6 MB    111
----   4647 Assignment gamma         0.000     0.022 SECS      6 MB    111
----   4648 Assignment gamma         0.001     0.023 SECS      6 MB    111
----   4649 Assignment gamma         0.000     0.023 SECS      6 MB    111
----   4650 Assignment gamma         0.000     0.023 SECS      6 MB    111
----   4651 Assignment gamma         0.000     0.023 SECS      6 MB    111
----   4652 Assignment gamma         0.000     0.023 SECS      6 MB    111
----   4653 Assignment gamma         0.000     0.023 SECS      6 MB    111
----   4654 Assignment gamma         0.000     0.023 SECS      6 MB    112
----   4655 Assignment gamma         0.000     0.023 SECS      6 MB    112
----   4656 Assignment gamma         0.000     0.023 SECS      6 MB    112
----   4657 Assignment gamma         0.000     0.023 SECS      6 MB    112
----   4658 Assignment gamma         0.000     0.023 SECS      6 MB    112
----   4659 Assignment gamma         0.000     0.023 SECS      6 MB    112
----   4660 Assignment gamma         0.000     0.023 SECS      6 MB    112
----   4661 Assignment gamma         0.000     0.023 SECS      6 MB    112
----   4662 Assignment gamma         0.000     0.023 SECS      6 MB    112
----   4663 Assignment gamma         0.000     0.023 SECS      6 MB    112
----   4664 Assignment gamma         0.000     0.023 SECS      6 MB    112
----   4665 Assignment gamma         0.000     0.023 SECS      6 MB    112
----   4666 Assignment gamma         0.000     0.023 SECS      6 MB    112
----   4667 Assignment gamma         0.000     0.023 SECS      6 MB    112
----   4668 Assignment gamma         0.000     0.023 SECS      6 MB    113
----   4669 Assignment gamma         0.000     0.023 SECS      6 MB    113
----   4670 Assignment gamma         0.000     0.023 SECS      6 MB    113
----   4671 Assignment gamma         0.000     0.023 SECS      6 MB    113
----   4672 Assignment gamma         0.000     0.023 SECS      6 MB    113
----   4673 Assignment gamma         0.000     0.023 SECS      6 MB    113
----   4674 Assignment gamma         0.000     0.023 SECS      6 MB    113
----   4675 Assignment gamma         0.000     0.023 SECS      6 MB    113
----   4676 Assignment gamma         0.000     0.023 SECS      6 MB    113
----   4677 Assignment gamma         0.000     0.023 SECS      6 MB    113
----   4678 Assignment gamma         0.000     0.023 SECS      6 MB    113
----   4679 Assignment gamma         0.000     0.023 SECS      6 MB    113
----   4680 Assignment gamma         0.000     0.023 SECS      6 MB    113
----   4681 Assignment gamma         0.000     0.023 SECS      6 MB    113
----   4682 Assignment gamma         0.000     0.023 SECS      6 MB    114
----   4683 Assignment gamma         0.000     0.023 SECS      6 MB    114
----   4684 Assignment gamma         0.000     0.023 SECS      6 MB    114
----   4685 Assignment gamma         0.000     0.023 SECS      6 MB    114
----   4686 Assignment gamma         0.000     0.023 SECS      6 MB    114
----   4687 Assignment gamma         0.000     0.023 SECS      6 MB    114
----   4688 Assignment gamma         0.000     0.023 SECS      6 MB    114
----   4689 Assignment gamma         0.000     0.023 SECS      6 MB    114
GAMS 24.2.3  r46072 Released May 22, 2014 LEX-LEG x86_64/Linux                                                                                                                                                                        05/01/15 10:52:32 Page 62
G e n e r a l   A l g e b r a i c   M o d e l i n g   S y s t e m
E x e c u t i o n


----   4690 Assignment gamma         0.000     0.023 SECS      6 MB    114
----   4691 Assignment gamma         0.000     0.023 SECS      6 MB    114
----   4692 Assignment gamma         0.000     0.023 SECS      6 MB    114
----   4693 Assignment gamma         0.000     0.023 SECS      6 MB    114
----   4694 Assignment gamma         0.000     0.023 SECS      6 MB    114
----   4695 Assignment gamma         0.000     0.023 SECS      6 MB    114
----   4696 Assignment gamma         0.000     0.023 SECS      6 MB    115
----   4697 Assignment gamma         0.000     0.023 SECS      6 MB    115
----   4698 Assignment gamma         0.000     0.023 SECS      6 MB    115
----   4699 Assignment gamma         0.000     0.023 SECS      6 MB    115
----   4700 Assignment gamma         0.000     0.023 SECS      6 MB    115
----   4701 Assignment gamma         0.000     0.023 SECS      6 MB    115
----   4702 Assignment gamma         0.000     0.023 SECS      6 MB    115
----   4703 Assignment gamma         0.000     0.023 SECS      6 MB    115
----   4704 Assignment gamma         0.000     0.023 SECS      6 MB    115
----   4705 Assignment gamma         0.000     0.023 SECS      6 MB    115
----   4706 Assignment gamma         0.000     0.023 SECS      6 MB    115
----   4707 Assignment gamma         0.000     0.023 SECS      6 MB    115
----   4708 Assignment gamma         0.000     0.023 SECS      6 MB    115
----   4709 Assignment gamma         0.000     0.023 SECS      6 MB    115
----   4710 Assignment gamma         0.000     0.023 SECS      6 MB    116
----   4711 Assignment gamma         0.000     0.023 SECS      6 MB    116
----   4712 Assignment gamma         0.000     0.023 SECS      6 MB    116
----   4713 Assignment gamma         0.000     0.023 SECS      6 MB    116
----   4714 Assignment gamma         0.000     0.023 SECS      6 MB    116
----   4715 Assignment gamma         0.000     0.023 SECS      6 MB    116
----   4716 Assignment gamma         0.000     0.023 SECS      6 MB    116
----   4717 Assignment gamma         0.000     0.023 SECS      6 MB    116
----   4718 Assignment gamma         0.000     0.023 SECS      6 MB    116
----   4719 Assignment gamma         0.000     0.023 SECS      6 MB    116
----   4720 Assignment gamma         0.000     0.023 SECS      6 MB    116
----   4721 Assignment gamma         0.000     0.023 SECS      6 MB    116
----   4722 Assignment gamma         0.000     0.023 SECS      6 MB    116
----   4723 Assignment gamma         0.000     0.023 SECS      6 MB    116
----   4724 Assignment gamma         0.000     0.023 SECS      6 MB    117
----   4726 Assignment EMM           0.000     0.023 SECS      6 MB      1
----   4727 Assignment EMM           0.000     0.023 SECS      6 MB      2
----   4728 Assignment EMM           0.000     0.023 SECS      6 MB      3
----   4729 Assignment EMM           0.000     0.023 SECS      6 MB      4
----   4730 Assignment EMM           0.000     0.023 SECS      6 MB      5
----   4731 Assignment EMM           0.000     0.023 SECS      6 MB      6
----   4732 Assignment EMM           0.000     0.023 SECS      6 MB      7
----   4733 Assignment EMM           0.000     0.023 SECS      6 MB      8
----   4734 Assignment EMM           0.000     0.023 SECS      6 MB      9
----   4735 Assignment EMM           0.000     0.023 SECS      6 MB     10
----   4736 Assignment EMM           0.000     0.023 SECS      6 MB     11
----   4737 Assignment EMM           0.000     0.023 SECS      6 MB     12
----   4738 Assignment EMM           0.000     0.023 SECS      6 MB     13
----   4739 Assignment EMM           0.000     0.023 SECS      6 MB     14
----   4740 Assignment EMM           0.000     0.023 SECS      6 MB     15
----   4741 Assignment EMM           0.000     0.023 SECS      6 MB     16
----   4742 Assignment EMM           0.000     0.023 SECS      6 MB     17
----   4743 Assignment EMM           0.000     0.023 SECS      6 MB     18
GAMS 24.2.3  r46072 Released May 22, 2014 LEX-LEG x86_64/Linux                                                                                                                                                                        05/01/15 10:52:32 Page 63
G e n e r a l   A l g e b r a i c   M o d e l i n g   S y s t e m
E x e c u t i o n


----   4744 Assignment EMM           0.000     0.023 SECS      6 MB     19
----   4745 Assignment EMM           0.000     0.023 SECS      6 MB     20
----   4746 Assignment EMM           0.000     0.023 SECS      6 MB     21
----   4747 Assignment EMM           0.000     0.023 SECS      6 MB     22
----   4748 Assignment EMM           0.000     0.023 SECS      6 MB     23
----   4749 Assignment EMM           0.000     0.023 SECS      6 MB     24
----   4750 Assignment EMM           0.000     0.023 SECS      6 MB     25
----   4751 Assignment EMM           0.000     0.023 SECS      6 MB     26
----   4752 Assignment EMM           0.000     0.023 SECS      6 MB     27
----   4753 Assignment EMM           0.000     0.023 SECS      6 MB     28
----   4754 Assignment EMM           0.000     0.023 SECS      6 MB     29
----   4755 Assignment EMM           0.000     0.023 SECS      6 MB     30
----   4756 Assignment EMM           0.000     0.023 SECS      6 MB     31
----   4757 Assignment EMM           0.000     0.023 SECS      6 MB     32
----   4758 Assignment EMM           0.000     0.023 SECS      6 MB     33
----   4759 Assignment EMM           0.000     0.023 SECS      6 MB     34
----   4760 Assignment EMM           0.000     0.023 SECS      6 MB     35
----   4761 Assignment EMM           0.000     0.023 SECS      6 MB     36
----   4762 Assignment EMM           0.000     0.023 SECS      6 MB     37
----   4763 Assignment EMM           0.000     0.023 SECS      6 MB     38
----   4764 Assignment EMM           0.000     0.023 SECS      6 MB     39
----   4765 Assignment EMM           0.000     0.023 SECS      6 MB     40
----   4766 Assignment EMM           0.000     0.023 SECS      6 MB     41
----   4767 Assignment EMM           0.000     0.023 SECS      6 MB     42
----   4768 Assignment EMM           0.000     0.023 SECS      6 MB     43
----   4769 Assignment EMM           0.000     0.023 SECS      6 MB     44
----   4770 Assignment EMM           0.000     0.023 SECS      6 MB     45
----   4771 Assignment EMM           0.000     0.023 SECS      6 MB     46
----   4772 Assignment EMM           0.000     0.023 SECS      6 MB     47
----   4773 Assignment EMM           0.000     0.023 SECS      6 MB     48
----   4774 Assignment EMM           0.000     0.023 SECS      6 MB     49
----   4775 Assignment EMM           0.000     0.023 SECS      6 MB     50
----   4776 Assignment EMM           0.000     0.023 SECS      6 MB     51
----   4777 Assignment EMM           0.000     0.023 SECS      6 MB     52
----   4778 Assignment EMM           0.000     0.023 SECS      6 MB     53
----   4779 Assignment EMM           0.000     0.023 SECS      6 MB     54
----   4780 Assignment EMM           0.000     0.023 SECS      6 MB     55
----   4781 Assignment EMM           0.000     0.023 SECS      6 MB     56
----   4782 Assignment EMM           0.000     0.023 SECS      6 MB     57
----   4783 Assignment EMM           0.000     0.023 SECS      6 MB     58
----   4784 Assignment EMM           0.000     0.023 SECS      6 MB     59
----   4785 Assignment EMM           0.001     0.024 SECS      6 MB     60
----   4786 Assignment EMM           0.000     0.024 SECS      6 MB     61
----   4787 Assignment EMM           0.000     0.024 SECS      6 MB     62
----   4788 Assignment EMM           0.000     0.024 SECS      6 MB     63
----   4789 Assignment EMM           0.000     0.024 SECS      6 MB     64
----   4790 Assignment EMM           0.000     0.024 SECS      6 MB     65
----   4791 Assignment EMM           0.000     0.024 SECS      6 MB     66
----   4792 Assignment EMM           0.000     0.024 SECS      6 MB     67
----   4793 Assignment EMM           0.000     0.024 SECS      6 MB     68
----   4794 Assignment EMM           0.000     0.024 SECS      6 MB     69
----   4795 Assignment EMM           0.000     0.024 SECS      6 MB     70
----   4796 Assignment EMM           0.000     0.024 SECS      6 MB     71
GAMS 24.2.3  r46072 Released May 22, 2014 LEX-LEG x86_64/Linux                                                                                                                                                                        05/01/15 10:52:32 Page 64
G e n e r a l   A l g e b r a i c   M o d e l i n g   S y s t e m
E x e c u t i o n


----   4797 Assignment EMM           0.000     0.024 SECS      6 MB     72
----   4798 Assignment EMM           0.000     0.024 SECS      6 MB     73
----   4799 Assignment EMM           0.000     0.024 SECS      6 MB     74
----   4800 Assignment EMM           0.000     0.024 SECS      6 MB     75
----   4801 Assignment EMM           0.000     0.024 SECS      6 MB     76
----   4802 Assignment EMM           0.000     0.024 SECS      6 MB     77
----   4803 Assignment EMM           0.000     0.024 SECS      6 MB     78
----   4804 Assignment EMM           0.000     0.024 SECS      6 MB     79
----   4805 Assignment EMM           0.000     0.024 SECS      6 MB     80
----   4806 Assignment EMM           0.000     0.024 SECS      6 MB     81
----   4807 Assignment EMM           0.000     0.024 SECS      6 MB     82
----   4808 Assignment EMM           0.000     0.024 SECS      6 MB     83
----   4809 Assignment EMM           0.000     0.024 SECS      6 MB     84
----   4810 Assignment EMM           0.000     0.024 SECS      6 MB     85
----   4811 Assignment EMM           0.000     0.024 SECS      6 MB     86
----   4812 Assignment EMM           0.000     0.024 SECS      6 MB     87
----   4813 Assignment EMM           0.000     0.024 SECS      6 MB     88
----   4814 Assignment EMM           0.000     0.024 SECS      6 MB     89
----   4815 Assignment EMM           0.000     0.024 SECS      6 MB     90
----   4816 Assignment EMM           0.000     0.024 SECS      6 MB     91
----   4817 Assignment EMM           0.000     0.024 SECS      6 MB     92
----   4818 Assignment EMM           0.000     0.024 SECS      6 MB     93
----   4819 Assignment EMM           0.000     0.024 SECS      6 MB     94
----   4820 Assignment EMM           0.000     0.024 SECS      6 MB     95
----   4821 Assignment EMM           0.000     0.024 SECS      6 MB     96
----   4822 Assignment EMM           0.000     0.024 SECS      6 MB     97
----   4823 Assignment EMM           0.000     0.024 SECS      6 MB     98
----   4824 Assignment EMM           0.000     0.024 SECS      6 MB     99
----   4825 Assignment EMM           0.000     0.024 SECS      6 MB    100
----   4826 Assignment EMM           0.000     0.024 SECS      6 MB    101
----   4827 Assignment EMM           0.000     0.024 SECS      6 MB    102
----   4828 Assignment EMM           0.000     0.024 SECS      6 MB    103
----   4829 Assignment EMM           0.000     0.024 SECS      6 MB    104
----   4830 Assignment EMM           0.000     0.024 SECS      6 MB    105
----   4831 Assignment EMM           0.000     0.024 SECS      6 MB    106
----   4832 Assignment EMM           0.000     0.024 SECS      6 MB    107
----   4833 Assignment EMM           0.000     0.024 SECS      6 MB    108
----   4834 Assignment EMM           0.000     0.024 SECS      6 MB    109
----   4835 Assignment EMM           0.000     0.024 SECS      6 MB    110
----   4836 Assignment EMM           0.000     0.024 SECS      6 MB    111
----   4837 Assignment EMM           0.000     0.024 SECS      6 MB    112
----   4838 Assignment EMM           0.000     0.024 SECS      6 MB    113
----   4839 Assignment EMM           0.000     0.024 SECS      6 MB    114
----   4840 Assignment EMM           0.000     0.024 SECS      6 MB    115
----   4841 Assignment EMM           0.000     0.024 SECS      6 MB    116
----   4842 Assignment EMM           0.000     0.024 SECS      6 MB    117
----   4843 Assignment EMM           0.000     0.024 SECS      6 MB    118
----   4844 Assignment EMM           0.000     0.024 SECS      6 MB    119
----   4845 Assignment EMM           0.000     0.024 SECS      6 MB    120
----   4846 Assignment EMM           0.000     0.024 SECS      6 MB    121
----   4847 Assignment EMM           0.000     0.024 SECS      6 MB    122
----   4848 Assignment EMM           0.000     0.024 SECS      6 MB    123
----   4849 Assignment EMM           0.000     0.024 SECS      6 MB    124
GAMS 24.2.3  r46072 Released May 22, 2014 LEX-LEG x86_64/Linux                                                                                                                                                                        05/01/15 10:52:32 Page 65
G e n e r a l   A l g e b r a i c   M o d e l i n g   S y s t e m
E x e c u t i o n


----   4850 Assignment EMM           0.000     0.024 SECS      6 MB    125
----   4851 Assignment EMM           0.000     0.024 SECS      6 MB    126
----   4852 Assignment EMM           0.000     0.024 SECS      6 MB    127
----   4853 Assignment EMM           0.000     0.024 SECS      6 MB    128
----   4854 Assignment EMM           0.000     0.024 SECS      6 MB    129
----   4855 Assignment EMM           0.000     0.024 SECS      6 MB    130
----   4856 Assignment EMM           0.000     0.024 SECS      6 MB    131
----   4857 Assignment EMM           0.000     0.024 SECS      6 MB    132
----   4858 Assignment EMM           0.000     0.024 SECS      6 MB    133
----   4859 Assignment EMM           0.000     0.024 SECS      6 MB    134
----   4860 Assignment EMM           0.000     0.024 SECS      6 MB    135
----   4861 Assignment EMM           0.000     0.024 SECS      6 MB    136
----   4862 Assignment EMM           0.000     0.024 SECS      6 MB    137
----   4863 Assignment EMM           0.000     0.024 SECS      6 MB    138
----   4864 Assignment EMM           0.000     0.024 SECS      6 MB    139
----   4865 Assignment EMM           0.000     0.024 SECS      6 MB    140
----   4866 Assignment EMM           0.000     0.024 SECS      6 MB    141
----   4867 Assignment EMM           0.000     0.024 SECS      6 MB    142
----   4868 Assignment EMM           0.000     0.024 SECS      6 MB    143
----   4869 Assignment EMM           0.000     0.024 SECS      6 MB    144
----   4870 Assignment EMM           0.000     0.024 SECS      6 MB    145
----   4871 Assignment EMM           0.000     0.024 SECS      6 MB    146
----   4872 Assignment EMM           0.000     0.024 SECS      6 MB    147
----   4873 Assignment EMM           0.000     0.024 SECS      6 MB    148
----   4874 Assignment EMM           0.000     0.024 SECS      6 MB    149
----   4875 Assignment EMM           0.000     0.024 SECS      6 MB    150
----   4876 Assignment EMM           0.000     0.024 SECS      6 MB    151
----   4877 Assignment EMM           0.000     0.024 SECS      6 MB    152
----   4878 Assignment EMM           0.000     0.024 SECS      6 MB    153
----   4879 Assignment EMM           0.000     0.024 SECS      6 MB    154
----   4880 Assignment EMM           0.000     0.024 SECS      6 MB    155
----   4881 Assignment EMM           0.000     0.024 SECS      6 MB    156
----   4882 Assignment EMM           0.000     0.024 SECS      6 MB    157
----   4883 Assignment EMM           0.000     0.024 SECS      6 MB    158
----   4884 Assignment EMM           0.000     0.024 SECS      6 MB    159
----   4885 Assignment EMM           0.000     0.024 SECS      6 MB    160
----   4886 Assignment EMM           0.000     0.024 SECS      6 MB    161
----   4887 Assignment EMM           0.000     0.024 SECS      6 MB    162
----   4888 Assignment EMM           0.000     0.024 SECS      6 MB    163
----   4889 Assignment EMM           0.000     0.024 SECS      6 MB    164
----   4890 Assignment EMM           0.000     0.024 SECS      6 MB    165
----   4891 Assignment EMM           0.000     0.024 SECS      6 MB    166
----   4892 Assignment EMM           0.000     0.024 SECS      6 MB    167
----   4893 Assignment EMM           0.000     0.024 SECS      6 MB    168
----   4894 Assignment EMM           0.000     0.024 SECS      6 MB    169
----   4895 Assignment EMM           0.000     0.024 SECS      6 MB    170
----   4896 Assignment EMM           0.000     0.024 SECS      6 MB    171
----   4897 Assignment EMM           0.000     0.024 SECS      6 MB    172
----   4898 Assignment EMM           0.000     0.024 SECS      6 MB    173
----   4899 Assignment EMM           0.000     0.024 SECS      6 MB    174
----   4900 Assignment EMM           0.000     0.024 SECS      6 MB    175
----   4901 Assignment EMM           0.000     0.024 SECS      6 MB    176
----   4902 Assignment EMM           0.000     0.024 SECS      6 MB    177
GAMS 24.2.3  r46072 Released May 22, 2014 LEX-LEG x86_64/Linux                                                                                                                                                                        05/01/15 10:52:32 Page 66
G e n e r a l   A l g e b r a i c   M o d e l i n g   S y s t e m
E x e c u t i o n


----   4903 Assignment EMM           0.000     0.024 SECS      6 MB    178
----   4904 Assignment EMM           0.000     0.024 SECS      6 MB    179
----   4905 Assignment EMM           0.000     0.024 SECS      6 MB    180
----   4906 Assignment EMM           0.000     0.024 SECS      6 MB    181
----   4907 Assignment EMM           0.000     0.024 SECS      6 MB    182
----   4908 Assignment EMM           0.000     0.024 SECS      6 MB    183
----   4909 Assignment EMM           0.000     0.024 SECS      6 MB    184
----   4910 Assignment EMM           0.000     0.024 SECS      6 MB    185
----   4911 Assignment EMM           0.000     0.024 SECS      6 MB    186
----   4912 Assignment EMM           0.000     0.024 SECS      6 MB    187
----   4913 Assignment EMM           0.000     0.024 SECS      6 MB    188
----   4914 Assignment EMM           0.000     0.024 SECS      6 MB    189
----   4915 Assignment EMM           0.000     0.024 SECS      6 MB    190
----   4916 Assignment EMM           0.000     0.024 SECS      6 MB    191
----   4917 Assignment EMM           0.000     0.024 SECS      6 MB    192
----   4918 Assignment EMM           0.000     0.024 SECS      6 MB    193
----   4919 Assignment EMM           0.000     0.024 SECS      6 MB    194
----   4920 Assignment EMM           0.000     0.024 SECS      6 MB    195
----   4921 Assignment EMM           0.000     0.024 SECS      6 MB    196
----   4922 Assignment EMM           0.000     0.024 SECS      6 MB    197
----   4923 Assignment EMM           0.000     0.024 SECS      6 MB    198
----   4924 Assignment EMM           0.000     0.024 SECS      6 MB    199
----   4925 Assignment EMM           0.000     0.024 SECS      6 MB    200
----   4926 Assignment EMM           0.000     0.024 SECS      6 MB    201
----   4927 Assignment EMM           0.000     0.024 SECS      6 MB    202
----   4928 Assignment EMM           0.000     0.024 SECS      6 MB    203
----   4929 Assignment EMM           0.000     0.024 SECS      6 MB    204
----   4930 Assignment EMM           0.000     0.024 SECS      6 MB    205
----   4931 Assignment EMM           0.000     0.024 SECS      6 MB    206
----   4932 Assignment EMM           0.000     0.024 SECS      6 MB    207
----   4933 Assignment EMM           0.001     0.025 SECS      6 MB    208
----   4934 Assignment EMM           0.000     0.025 SECS      6 MB    209
----   4935 Assignment EMM           0.000     0.025 SECS      6 MB    210
----   4936 Assignment EMM           0.000     0.025 SECS      6 MB    211
----   4937 Assignment EMM           0.000     0.025 SECS      6 MB    212
----   4938 Assignment EMM           0.000     0.025 SECS      6 MB    213
----   4939 Assignment EMM           0.000     0.025 SECS      6 MB    214
----   4940 Assignment EMM           0.000     0.025 SECS      6 MB    215
----   4941 Assignment EMM           0.000     0.025 SECS      6 MB    216
----   4942 Assignment EMM           0.000     0.025 SECS      6 MB    217
----   4943 Assignment EMM           0.000     0.025 SECS      6 MB    218
----   4944 Assignment EMM           0.000     0.025 SECS      6 MB    219
----   4945 Assignment EMM           0.000     0.025 SECS      6 MB    220
----   4946 Assignment EMM           0.000     0.025 SECS      6 MB    221
----   4947 Assignment EMM           0.000     0.025 SECS      6 MB    222
----   4948 Assignment EMM           0.000     0.025 SECS      6 MB    223
----   4949 Assignment EMM           0.000     0.025 SECS      6 MB    224
----   4950 Assignment EMM           0.000     0.025 SECS      6 MB    225
----   4951 Assignment EMM           0.000     0.025 SECS      6 MB    226
----   4952 Assignment EMM           0.000     0.025 SECS      6 MB    227
----   4953 Assignment EMM           0.000     0.025 SECS      6 MB    228
----   4954 Assignment EMM           0.000     0.025 SECS      6 MB    229
----   4955 Assignment EMM           0.000     0.025 SECS      6 MB    230
GAMS 24.2.3  r46072 Released May 22, 2014 LEX-LEG x86_64/Linux                                                                                                                                                                        05/01/15 10:52:32 Page 67
G e n e r a l   A l g e b r a i c   M o d e l i n g   S y s t e m
E x e c u t i o n


----   4956 Assignment EMM           0.000     0.025 SECS      6 MB    231
----   4957 Assignment EMM           0.000     0.025 SECS      6 MB    232
----   4958 Assignment EMM           0.000     0.025 SECS      6 MB    233
----   4959 Assignment EMM           0.000     0.025 SECS      6 MB    234
----   4960 Assignment EMM           0.000     0.025 SECS      6 MB    235
----   4961 Assignment EMM           0.000     0.025 SECS      6 MB    236
----   4962 Assignment EMM           0.000     0.025 SECS      6 MB    237
----   4963 Assignment EMM           0.000     0.025 SECS      6 MB    238
----   4964 Assignment EMM           0.000     0.025 SECS      6 MB    239
----   4965 Assignment EMM           0.000     0.025 SECS      6 MB    240
----   4966 Assignment EMM           0.000     0.025 SECS      6 MB    241
----   4967 Assignment EMM           0.000     0.025 SECS      6 MB    242
----   4968 Assignment EMM           0.000     0.025 SECS      6 MB    243
----   4969 Assignment EMM           0.000     0.025 SECS      6 MB    244
----   4970 Assignment EMM           0.000     0.025 SECS      6 MB    245
----   4971 Assignment EMM           0.000     0.025 SECS      6 MB    246
----   4972 Assignment EMM           0.000     0.025 SECS      6 MB    247
----   4973 Assignment EMM           0.000     0.025 SECS      6 MB    248
----   4974 Assignment EMM           0.000     0.025 SECS      6 MB    249
----   4975 Assignment EMM           0.000     0.025 SECS      6 MB    250
----   4976 Assignment EMM           0.000     0.025 SECS      6 MB    251
----   4977 Assignment EMM           0.000     0.025 SECS      6 MB    252
----   4978 Assignment EMM           0.000     0.025 SECS      6 MB    253
----   4979 Assignment EMM           0.000     0.025 SECS      6 MB    254
----   4980 Assignment EMM           0.000     0.025 SECS      6 MB    255
----   4981 Assignment EMM           0.000     0.025 SECS      6 MB    256
----   4982 Assignment EMM           0.000     0.025 SECS      6 MB    257
----   4983 Assignment EMM           0.000     0.025 SECS      6 MB    258
----   4984 Assignment EMM           0.000     0.025 SECS      6 MB    259
----   4985 Assignment EMM           0.000     0.025 SECS      6 MB    260
----   4986 Assignment EMM           0.000     0.025 SECS      6 MB    261
----   4987 Assignment EMM           0.000     0.025 SECS      6 MB    262
----   4988 Assignment EMM           0.000     0.025 SECS      6 MB    263
----   4989 Assignment EMM           0.000     0.025 SECS      6 MB    264
----   4990 Assignment EMM           0.000     0.025 SECS      6 MB    265
----   4991 Assignment EMM           0.000     0.025 SECS      6 MB    266
----   4992 Assignment EMM           0.000     0.025 SECS      6 MB    267
----   4993 Assignment EMM           0.000     0.025 SECS      6 MB    268
----   4994 Assignment EMM           0.000     0.025 SECS      6 MB    269
----   4995 Assignment EMM           0.000     0.025 SECS      6 MB    270
----   4996 Assignment EMM           0.000     0.025 SECS      6 MB    271
----   4997 Assignment EMM           0.000     0.025 SECS      6 MB    272
----   4998 Assignment EMM           0.000     0.025 SECS      6 MB    273
----   4999 Assignment EMM           0.000     0.025 SECS      6 MB    274
----   5000 Assignment EMM           0.000     0.025 SECS      6 MB    275
----   5001 Assignment EMM           0.000     0.025 SECS      6 MB    276
----   5002 Assignment EMM           0.000     0.025 SECS      6 MB    277
----   5003 Assignment EMM           0.000     0.025 SECS      6 MB    278
----   5004 Assignment EMM           0.000     0.025 SECS      6 MB    279
----   5005 Assignment EMM           0.000     0.025 SECS      6 MB    280
----   5006 Assignment EMM           0.000     0.025 SECS      6 MB    281
----   5007 Assignment EMM           0.000     0.025 SECS      6 MB    282
----   5008 Assignment EMM           0.000     0.025 SECS      6 MB    283
GAMS 24.2.3  r46072 Released May 22, 2014 LEX-LEG x86_64/Linux                                                                                                                                                                        05/01/15 10:52:32 Page 68
G e n e r a l   A l g e b r a i c   M o d e l i n g   S y s t e m
E x e c u t i o n


----   5009 Assignment EMM           0.000     0.025 SECS      6 MB    284
----   5010 Assignment EMM           0.000     0.025 SECS      6 MB    285
----   5011 Assignment EMM           0.000     0.025 SECS      6 MB    286
----   5012 Assignment EMM           0.000     0.025 SECS      6 MB    287
----   5013 Assignment EMM           0.000     0.025 SECS      6 MB    288
----   5014 Assignment EMM           0.000     0.025 SECS      6 MB    289
----   5015 Assignment EMM           0.000     0.025 SECS      6 MB    290
----   5016 Assignment EMM           0.000     0.025 SECS      6 MB    291
----   5017 Assignment EMM           0.000     0.025 SECS      6 MB    292
----   5018 Assignment EMM           0.000     0.025 SECS      6 MB    293
----   5019 Assignment EMM           0.000     0.025 SECS      6 MB    294
----   5020 Assignment EMM           0.000     0.025 SECS      6 MB    295
----   5021 Assignment EMM           0.000     0.025 SECS      6 MB    296
----   5022 Assignment EMM           0.000     0.025 SECS      6 MB    297
----   5023 Assignment EMM           0.000     0.025 SECS      6 MB    298
----   5024 Assignment EMM           0.000     0.025 SECS      6 MB    299
----   5025 Assignment EMM           0.000     0.025 SECS      6 MB    300
----   5026 Assignment EMM           0.000     0.025 SECS      6 MB    301
----   5027 Assignment EMM           0.000     0.025 SECS      6 MB    302
----   5028 Assignment EMM           0.000     0.025 SECS      6 MB    303
----   5029 Assignment EMM           0.000     0.025 SECS      6 MB    304
----   5030 Assignment EMM           0.000     0.025 SECS      6 MB    305
----   5031 Assignment EMM           0.000     0.025 SECS      6 MB    306
----   5032 Assignment EMM           0.000     0.025 SECS      6 MB    307
----   5033 Assignment EMM           0.000     0.025 SECS      6 MB    308
----   5034 Assignment EMM           0.000     0.025 SECS      6 MB    309
----   5035 Assignment EMM           0.000     0.025 SECS      6 MB    310
----   5036 Assignment EMM           0.000     0.025 SECS      6 MB    311
----   5037 Assignment EMM           0.000     0.025 SECS      6 MB    312
----   5038 Assignment EMM           0.000     0.025 SECS      6 MB    313
----   5039 Assignment EMM           0.000     0.025 SECS      6 MB    314
----   5040 Assignment EMM           0.000     0.025 SECS      6 MB    315
----   5041 Assignment EMM           0.000     0.025 SECS      6 MB    316
----   5042 Assignment EMM           0.000     0.025 SECS      6 MB    317
----   5043 Assignment EMM           0.000     0.025 SECS      6 MB    318
----   5044 Assignment EMM           0.000     0.025 SECS      6 MB    319
----   5045 Assignment EMM           0.000     0.025 SECS      6 MB    320
----   5046 Assignment EMM           0.000     0.025 SECS      6 MB    321
----   5047 Assignment EMM           0.000     0.025 SECS      6 MB    322
----   5048 Assignment EMM           0.000     0.025 SECS      6 MB    323
----   5049 Assignment EMM           0.000     0.025 SECS      6 MB    324
----   5050 Assignment EMM           0.000     0.025 SECS      6 MB    325
----   5051 Assignment EMM           0.000     0.025 SECS      6 MB    326
----   5052 Assignment EMM           0.000     0.025 SECS      6 MB    327
----   5053 Assignment EMM           0.000     0.025 SECS      6 MB    328
----   5054 Assignment EMM           0.000     0.025 SECS      6 MB    329
----   5055 Assignment EMM           0.000     0.025 SECS      6 MB    330
----   5056 Assignment EMM           0.000     0.025 SECS      6 MB    331
----   5057 Assignment EMM           0.000     0.025 SECS      6 MB    332
----   5058 Assignment EMM           0.000     0.025 SECS      6 MB    333
----   5059 Assignment EMM           0.000     0.025 SECS      6 MB    334
----   5060 Assignment EMM           0.000     0.025 SECS      6 MB    335
----   5061 Assignment EMM           0.000     0.025 SECS      6 MB    336
GAMS 24.2.3  r46072 Released May 22, 2014 LEX-LEG x86_64/Linux                                                                                                                                                                        05/01/15 10:52:32 Page 69
G e n e r a l   A l g e b r a i c   M o d e l i n g   S y s t e m
E x e c u t i o n


----   5062 Assignment EMM           0.000     0.025 SECS      6 MB    337
----   5063 Assignment EMM           0.000     0.025 SECS      6 MB    338
----   5064 Assignment EMM           0.000     0.025 SECS      6 MB    339
----   5065 Assignment EMM           0.000     0.025 SECS      6 MB    340
----   5066 Assignment EMM           0.000     0.025 SECS      6 MB    341
----   5067 Assignment EMM           0.000     0.025 SECS      6 MB    342
----   5068 Assignment EMM           0.000     0.025 SECS      6 MB    343
----   5069 Assignment EMM           0.000     0.025 SECS      6 MB    344
----   5070 Assignment EMM           0.000     0.025 SECS      6 MB    345
----   5071 Assignment EMM           0.000     0.025 SECS      6 MB    346
----   5072 Assignment EMM           0.000     0.025 SECS      6 MB    347
----   5073 Assignment EMM           0.000     0.025 SECS      6 MB    348
----   5074 Assignment EMM           0.000     0.025 SECS      6 MB    349
----   5075 Assignment EMM           0.000     0.025 SECS      6 MB    350
----   5076 Assignment EMM           0.000     0.025 SECS      6 MB    351
----   5077 Assignment EMM           0.000     0.025 SECS      6 MB    352
----   5078 Assignment EMM           0.001     0.026 SECS      6 MB    353
----   5079 Assignment EMM           0.000     0.026 SECS      6 MB    354
----   5080 Assignment EMM           0.000     0.026 SECS      6 MB    355
----   5081 Assignment EMM           0.000     0.026 SECS      6 MB    356
----   5082 Assignment EMM           0.000     0.026 SECS      6 MB    357
----   5083 Assignment EMM           0.000     0.026 SECS      6 MB    358
----   5084 Assignment EMM           0.000     0.026 SECS      6 MB    359
----   5085 Assignment EMM           0.000     0.026 SECS      6 MB    360
----   5086 Assignment EMM           0.000     0.026 SECS      6 MB    361
----   5087 Assignment EMM           0.000     0.026 SECS      6 MB    362
----   5088 Assignment EMM           0.000     0.026 SECS      6 MB    363
----   5089 Assignment EMM           0.000     0.026 SECS      6 MB    364
----   5090 Assignment EMM           0.000     0.026 SECS      6 MB    365
----   5091 Assignment EMM           0.000     0.026 SECS      6 MB    366
----   5092 Assignment EMM           0.000     0.026 SECS      6 MB    367
----   5093 Assignment EMM           0.000     0.026 SECS      6 MB    368
----   5094 Assignment EMM           0.000     0.026 SECS      6 MB    369
----   5095 Assignment EMM           0.000     0.026 SECS      6 MB    370
----   5096 Assignment EMM           0.000     0.026 SECS      6 MB    371
----   5097 Assignment EMM           0.000     0.026 SECS      6 MB    372
----   5098 Assignment EMM           0.000     0.026 SECS      6 MB    373
----   5099 Assignment EMM           0.000     0.026 SECS      6 MB    374
----   5100 Assignment EMM           0.000     0.026 SECS      6 MB    375
----   5101 Assignment EMM           0.000     0.026 SECS      6 MB    376
----   5102 Assignment EMM           0.000     0.026 SECS      6 MB    377
----   5103 Assignment EMM           0.000     0.026 SECS      6 MB    378
----   5104 Assignment EMM           0.000     0.026 SECS      6 MB    379
----   5105 Assignment EMM           0.000     0.026 SECS      6 MB    380
----   5106 Assignment EMM           0.000     0.026 SECS      6 MB    381
----   5107 Assignment EMM           0.000     0.026 SECS      6 MB    382
----   5108 Assignment EMM           0.000     0.026 SECS      6 MB    383
----   5109 Assignment EMM           0.000     0.026 SECS      6 MB    384
----   5110 Assignment EMM           0.000     0.026 SECS      6 MB    385
----   5111 Assignment EMM           0.000     0.026 SECS      6 MB    386
----   5112 Assignment EMM           0.000     0.026 SECS      6 MB    387
----   5113 Assignment EMM           0.000     0.026 SECS      6 MB    388
----   5114 Assignment EMM           0.000     0.026 SECS      6 MB    389
GAMS 24.2.3  r46072 Released May 22, 2014 LEX-LEG x86_64/Linux                                                                                                                                                                        05/01/15 10:52:32 Page 70
G e n e r a l   A l g e b r a i c   M o d e l i n g   S y s t e m
E x e c u t i o n


----   5115 Assignment EMM           0.000     0.026 SECS      6 MB    390
----   5116 Assignment EMM           0.000     0.026 SECS      6 MB    391
----   5117 Assignment EMM           0.000     0.026 SECS      6 MB    392
----   5118 Assignment EMM           0.000     0.026 SECS      6 MB    393
----   5119 Assignment EMM           0.000     0.026 SECS      6 MB    394
----   5120 Assignment EMM           0.000     0.026 SECS      6 MB    395
----   5121 Assignment EMM           0.000     0.026 SECS      6 MB    396
----   5122 Assignment EMM           0.000     0.026 SECS      6 MB    397
----   5123 Assignment EMM           0.000     0.026 SECS      6 MB    398
----   5124 Assignment EMM           0.000     0.026 SECS      6 MB    399
----   5125 Assignment EMM           0.000     0.026 SECS      6 MB    400
----   5126 Assignment EMM           0.000     0.026 SECS      6 MB    401
----   5127 Assignment EMM           0.000     0.026 SECS      6 MB    402
----   5128 Assignment EMM           0.000     0.026 SECS      6 MB    403
----   5129 Assignment EMM           0.000     0.026 SECS      6 MB    404
----   5130 Assignment EMM           0.000     0.026 SECS      6 MB    405
----   5131 Assignment EMM           0.000     0.026 SECS      6 MB    406
----   5132 Assignment EMM           0.000     0.026 SECS      6 MB    407
----   5133 Assignment EMM           0.000     0.026 SECS      6 MB    408
----   5134 Assignment EMM           0.000     0.026 SECS      6 MB    409
----   5135 Assignment EMM           0.000     0.026 SECS      6 MB    410
----   5136 Assignment EMM           0.000     0.026 SECS      6 MB    411
----   5137 Assignment EMM           0.000     0.026 SECS      6 MB    412
----   5138 Assignment EMM           0.000     0.026 SECS      6 MB    413
----   5139 Assignment EMM           0.000     0.026 SECS      6 MB    414
----   5140 Assignment EMM           0.000     0.026 SECS      6 MB    415
----   5141 Assignment EMM           0.000     0.026 SECS      6 MB    416
----   5142 Assignment EMM           0.000     0.026 SECS      6 MB    417
----   5143 Assignment EMM           0.000     0.026 SECS      6 MB    418
----   5144 Assignment EMM           0.000     0.026 SECS      6 MB    419
----   5145 Assignment EMM           0.000     0.026 SECS      6 MB    420
----   5146 Assignment EMM           0.000     0.026 SECS      6 MB    421
----   5147 Assignment EMM           0.000     0.026 SECS      6 MB    422
----   5148 Assignment EMM           0.000     0.026 SECS      6 MB    423
----   5149 Assignment EMM           0.000     0.026 SECS      6 MB    424
----   5150 Assignment EMM           0.000     0.026 SECS      6 MB    425
----   5151 Assignment EMM           0.000     0.026 SECS      6 MB    426
----   5152 Assignment EMM           0.000     0.026 SECS      6 MB    427
----   5153 Assignment EMM           0.000     0.026 SECS      6 MB    428
----   5154 Assignment EMM           0.000     0.026 SECS      6 MB    429
----   5155 Assignment EMM           0.000     0.026 SECS      6 MB    430
----   5156 Assignment EMM           0.000     0.026 SECS      6 MB    431
----   5157 Assignment EMM           0.000     0.026 SECS      6 MB    432
----   5158 Assignment EMM           0.000     0.026 SECS      6 MB    433
----   5159 Assignment EMM           0.000     0.026 SECS      6 MB    434
----   5160 Assignment EMM           0.000     0.026 SECS      6 MB    435
----   5161 Assignment EMM           0.000     0.026 SECS      6 MB    436
----   5162 Assignment EMM           0.000     0.026 SECS      6 MB    437
----   5163 Assignment EMM           0.000     0.026 SECS      6 MB    438
----   5164 Assignment EMM           0.000     0.026 SECS      6 MB    439
----   5165 Assignment EMM           0.000     0.026 SECS      6 MB    440
----   5166 Assignment EMM           0.000     0.026 SECS      6 MB    441
----   5167 Assignment EMM           0.000     0.026 SECS      6 MB    442
GAMS 24.2.3  r46072 Released May 22, 2014 LEX-LEG x86_64/Linux                                                                                                                                                                        05/01/15 10:52:32 Page 71
G e n e r a l   A l g e b r a i c   M o d e l i n g   S y s t e m
E x e c u t i o n


----   5168 Assignment EMM           0.000     0.026 SECS      6 MB    443
----   5169 Assignment EMM           0.000     0.026 SECS      6 MB    444
----   5170 Assignment EMM           0.000     0.026 SECS      6 MB    445
----   5171 Assignment EMM           0.000     0.026 SECS      6 MB    446
----   5172 Assignment EMM           0.000     0.026 SECS      6 MB    447
----   5173 Assignment EMM           0.000     0.026 SECS      6 MB    448
----   5174 Assignment EMM           0.000     0.026 SECS      6 MB    449
----   5175 Assignment EMM           0.000     0.026 SECS      6 MB    450
----   5176 Assignment EMM           0.000     0.026 SECS      6 MB    451
----   5177 Assignment EMM           0.000     0.026 SECS      6 MB    452
----   5178 Assignment EMM           0.000     0.026 SECS      6 MB    453
----   5179 Assignment EMM           0.000     0.026 SECS      6 MB    454
----   5180 Assignment EMM           0.000     0.026 SECS      6 MB    455
----   5181 Assignment EMM           0.000     0.026 SECS      6 MB    456
----   5182 Assignment EMM           0.000     0.026 SECS      6 MB    457
----   5183 Assignment EMM           0.000     0.026 SECS      6 MB    458
----   5184 Assignment EMM           0.000     0.026 SECS      6 MB    459
----   5185 Assignment EMM           0.000     0.026 SECS      6 MB    460
----   5186 Assignment EMM           0.000     0.026 SECS      6 MB    461
----   5187 Assignment EMM           0.000     0.026 SECS      6 MB    462
----   5188 Assignment EMM           0.000     0.026 SECS      6 MB    463
----   5189 Assignment EMM           0.000     0.026 SECS      6 MB    464
----   5190 Assignment EMM           0.000     0.026 SECS      6 MB    465
----   5191 Assignment EMM           0.000     0.026 SECS      6 MB    466
----   5192 Assignment EMM           0.000     0.026 SECS      6 MB    467
----   5193 Assignment EMM           0.000     0.026 SECS      6 MB    468
----   5194 Assignment EMM           0.000     0.026 SECS      6 MB    469
----   5195 Assignment EMM           0.000     0.026 SECS      6 MB    470
----   5196 Assignment EMM           0.000     0.026 SECS      6 MB    471
----   5197 Assignment EMM           0.000     0.026 SECS      6 MB    472
----   5198 Assignment EMM           0.000     0.026 SECS      6 MB    473
----   5199 Assignment EMM           0.000     0.026 SECS      6 MB    474
----   5200 Assignment EMM           0.000     0.026 SECS      6 MB    475
----   5201 Assignment EMM           0.000     0.026 SECS      6 MB    476
----   5202 Assignment EMM           0.000     0.026 SECS      6 MB    477
----   5203 Assignment EMM           0.000     0.026 SECS      6 MB    478
----   5204 Assignment EMM           0.000     0.026 SECS      6 MB    479
----   5205 Assignment EMM           0.000     0.026 SECS      6 MB    480
----   5206 Assignment EMM           0.000     0.026 SECS      6 MB    481
----   5207 Assignment EMM           0.000     0.026 SECS      6 MB    482
----   5208 Assignment EMM           0.000     0.026 SECS      6 MB    483
----   5209 Assignment EMM           0.000     0.026 SECS      6 MB    484
----   5210 Assignment EMM           0.000     0.026 SECS      6 MB    485
----   5211 Assignment EMM           0.000     0.026 SECS      6 MB    486
----   5212 Assignment EMM           0.000     0.026 SECS      6 MB    487
----   5213 Assignment EMM           0.000     0.026 SECS      6 MB    488
----   5214 Assignment EMM           0.000     0.026 SECS      6 MB    489
----   5215 Assignment EMM           0.000     0.026 SECS      6 MB    490
----   5216 Assignment EMM           0.000     0.026 SECS      6 MB    491
----   5217 Assignment EMM           0.000     0.026 SECS      6 MB    492
----   5218 Assignment EMM           0.000     0.026 SECS      6 MB    493
----   5219 Assignment EMM           0.000     0.026 SECS      6 MB    494
----   5220 Assignment EMM           0.000     0.026 SECS      6 MB    495
GAMS 24.2.3  r46072 Released May 22, 2014 LEX-LEG x86_64/Linux                                                                                                                                                                        05/01/15 10:52:32 Page 72
G e n e r a l   A l g e b r a i c   M o d e l i n g   S y s t e m
E x e c u t i o n


----   5221 Assignment EMM           0.000     0.026 SECS      6 MB    496
----   5222 Assignment EMM           0.000     0.026 SECS      6 MB    497
----   5223 Assignment EMM           0.001     0.027 SECS      6 MB    498
----   5224 Assignment EMM           0.000     0.027 SECS      6 MB    499
----   5225 Assignment EMM           0.000     0.027 SECS      6 MB    500
----   5226 Assignment EMM           0.000     0.027 SECS      6 MB    501
----   5227 Assignment EMM           0.000     0.027 SECS      6 MB    502
----   5228 Assignment EMM           0.000     0.027 SECS      6 MB    503
----   5229 Assignment EMM           0.000     0.027 SECS      6 MB    504
----   5230 Assignment EMM           0.000     0.027 SECS      6 MB    505
----   5231 Assignment EMM           0.000     0.027 SECS      6 MB    506
----   5232 Assignment EMM           0.000     0.027 SECS      6 MB    507
----   5233 Assignment EMM           0.000     0.027 SECS      6 MB    508
----   5234 Assignment EMM           0.000     0.027 SECS      6 MB    509
----   5235 Assignment EMM           0.000     0.027 SECS      6 MB    510
----   5236 Assignment EMM           0.000     0.027 SECS      6 MB    511
----   5237 Assignment EMM           0.000     0.027 SECS      6 MB    512
----   5238 Assignment EMM           0.000     0.027 SECS      6 MB    513
----   5239 Assignment EMM           0.000     0.027 SECS      6 MB    514
----   5240 Assignment EMM           0.000     0.027 SECS      6 MB    515
----   5241 Assignment EMM           0.000     0.027 SECS      6 MB    516
----   5242 Assignment EMM           0.000     0.027 SECS      6 MB    517
----   5243 Assignment EMM           0.000     0.027 SECS      6 MB    518
----   5244 Assignment EMM           0.000     0.027 SECS      6 MB    519
----   5245 Assignment EMM           0.000     0.027 SECS      6 MB    520
----   5246 Assignment EMM           0.000     0.027 SECS      6 MB    521
----   5247 Assignment EMM           0.000     0.027 SECS      6 MB    522
----   5248 Assignment EMM           0.000     0.027 SECS      6 MB    523
----   5249 Assignment EMM           0.000     0.027 SECS      6 MB    524
----   5250 Assignment EMM           0.000     0.027 SECS      6 MB    525
----   5251 Assignment EMM           0.000     0.027 SECS      6 MB    526
----   5252 Assignment EMM           0.000     0.027 SECS      6 MB    527
----   5253 Assignment EMM           0.000     0.027 SECS      6 MB    528
----   5254 Assignment EMM           0.000     0.027 SECS      6 MB    529
----   5255 Assignment EMM           0.000     0.027 SECS      6 MB    530
----   5256 Assignment EMM           0.000     0.027 SECS      6 MB    531
----   5257 Assignment EMM           0.000     0.027 SECS      6 MB    532
----   5258 Assignment EMM           0.000     0.027 SECS      6 MB    533
----   5259 Assignment EMM           0.000     0.027 SECS      6 MB    534
----   5260 Assignment EMM           0.000     0.027 SECS      6 MB    535
----   5261 Assignment EMM           0.000     0.027 SECS      6 MB    536
----   5262 Assignment EMM           0.000     0.027 SECS      6 MB    537
----   5263 Assignment EMM           0.000     0.027 SECS      6 MB    538
----   5264 Assignment EMM           0.000     0.027 SECS      6 MB    539
----   5265 Assignment EMM           0.000     0.027 SECS      6 MB    540
----   5266 Assignment EMM           0.000     0.027 SECS      6 MB    541
----   5267 Assignment EMM           0.000     0.027 SECS      6 MB    542
----   5268 Assignment EMM           0.000     0.027 SECS      6 MB    543
----   5269 Assignment EMM           0.000     0.027 SECS      6 MB    544
----   5270 Assignment EMM           0.000     0.027 SECS      6 MB    545
----   5271 Assignment EMM           0.000     0.027 SECS      6 MB    546
----   5272 Assignment EMM           0.000     0.027 SECS      6 MB    547
----   5273 Assignment EMM           0.000     0.027 SECS      6 MB    548
GAMS 24.2.3  r46072 Released May 22, 2014 LEX-LEG x86_64/Linux                                                                                                                                                                        05/01/15 10:52:32 Page 73
G e n e r a l   A l g e b r a i c   M o d e l i n g   S y s t e m
E x e c u t i o n


----   5274 Assignment EMM           0.000     0.027 SECS      6 MB    549
----   5275 Assignment EMM           0.000     0.027 SECS      6 MB    550
----   5276 Assignment EMM           0.000     0.027 SECS      6 MB    551
----   5277 Assignment EMM           0.000     0.027 SECS      6 MB    552
----   5278 Assignment EMM           0.000     0.027 SECS      6 MB    553
----   5279 Assignment EMM           0.000     0.027 SECS      6 MB    554
----   5280 Assignment EMM           0.000     0.027 SECS      6 MB    555
----   5281 Assignment EMM           0.000     0.027 SECS      6 MB    556
----   5282 Assignment EMM           0.000     0.027 SECS      6 MB    557
----   5283 Assignment EMM           0.000     0.027 SECS      6 MB    558
----   5284 Assignment EMM           0.000     0.027 SECS      6 MB    559
----   5285 Assignment EMM           0.000     0.027 SECS      6 MB    560
----   5286 Assignment EMM           0.000     0.027 SECS      6 MB    561
----   5287 Assignment EMM           0.000     0.027 SECS      6 MB    562
----   5288 Assignment EMM           0.000     0.027 SECS      6 MB    563
----   5289 Assignment EMM           0.000     0.027 SECS      6 MB    564
----   5290 Assignment EMM           0.000     0.027 SECS      6 MB    565
----   5291 Assignment EMM           0.000     0.027 SECS      6 MB    566
----   5292 Assignment EMM           0.000     0.027 SECS      6 MB    567
----   5293 Assignment EMM           0.000     0.027 SECS      6 MB    568
----   5294 Assignment EMM           0.000     0.027 SECS      6 MB    569
----   5295 Assignment EMM           0.000     0.027 SECS      6 MB    570
----   5296 Assignment EMM           0.000     0.027 SECS      6 MB    571
----   5297 Assignment EMM           0.000     0.027 SECS      6 MB    572
----   5298 Assignment EMM           0.000     0.027 SECS      6 MB    573
----   5299 Assignment EMM           0.000     0.027 SECS      6 MB    574
----   5300 Assignment EMM           0.000     0.027 SECS      6 MB    575
----   5301 Assignment EMM           0.000     0.027 SECS      6 MB    576
----   5302 Assignment EMM           0.000     0.027 SECS      6 MB    577
----   5303 Assignment EMM           0.000     0.027 SECS      6 MB    578
----   5304 Assignment EMM           0.000     0.027 SECS      6 MB    579
----   5305 Assignment EMM           0.000     0.027 SECS      6 MB    580
----   5306 Assignment EMM           0.000     0.027 SECS      6 MB    581
----   5307 Assignment EMM           0.000     0.027 SECS      6 MB    582
----   5308 Assignment EMM           0.000     0.027 SECS      6 MB    583
----   5309 Assignment EMM           0.000     0.027 SECS      6 MB    584
----   5310 Assignment EMM           0.000     0.027 SECS      6 MB    585
----   5311 Assignment EMM           0.000     0.027 SECS      6 MB    586
----   5312 Assignment EMM           0.000     0.027 SECS      6 MB    587
----   5313 Assignment EMM           0.000     0.027 SECS      6 MB    588
----   5314 Assignment EMM           0.000     0.027 SECS      6 MB    589
----   5315 Assignment EMM           0.000     0.027 SECS      6 MB    590
----   5316 Assignment EMM           0.000     0.027 SECS      6 MB    591
----   5317 Assignment EMM           0.000     0.027 SECS      6 MB    592
----   5318 Assignment EMM           0.000     0.027 SECS      6 MB    593
----   5319 Assignment EMM           0.000     0.027 SECS      6 MB    594
----   5320 Assignment EMM           0.000     0.027 SECS      6 MB    595
----   5321 Assignment EMM           0.000     0.027 SECS      6 MB    596
----   5322 Assignment EMM           0.000     0.027 SECS      6 MB    597
----   5323 Assignment EMM           0.000     0.027 SECS      6 MB    598
----   5324 Assignment EMM           0.000     0.027 SECS      6 MB    599
----   5325 Assignment EMM           0.000     0.027 SECS      6 MB    600
----   5326 Assignment EMM           0.000     0.027 SECS      6 MB    601
GAMS 24.2.3  r46072 Released May 22, 2014 LEX-LEG x86_64/Linux                                                                                                                                                                        05/01/15 10:52:32 Page 74
G e n e r a l   A l g e b r a i c   M o d e l i n g   S y s t e m
E x e c u t i o n


----   5327 Assignment EMM           0.000     0.027 SECS      6 MB    602
----   5328 Assignment EMM           0.000     0.027 SECS      6 MB    603
----   5329 Assignment EMM           0.000     0.027 SECS      6 MB    604
----   5330 Assignment EMM           0.000     0.027 SECS      6 MB    605
----   5331 Assignment EMM           0.000     0.027 SECS      6 MB    606
----   5332 Assignment EMM           0.000     0.027 SECS      6 MB    607
----   5333 Assignment EMM           0.000     0.027 SECS      6 MB    608
----   5334 Assignment EMM           0.000     0.027 SECS      6 MB    609
----   5335 Assignment EMM           0.000     0.027 SECS      6 MB    610
----   5336 Assignment EMM           0.000     0.027 SECS      6 MB    611
----   5337 Assignment EMM           0.000     0.027 SECS      6 MB    612
----   5338 Assignment EMM           0.000     0.027 SECS      6 MB    613
----   5339 Assignment EMM           0.000     0.027 SECS      6 MB    614
----   5340 Assignment EMM           0.000     0.027 SECS      6 MB    615
----   5341 Assignment EMM           0.000     0.027 SECS      6 MB    616
----   5342 Assignment EMM           0.000     0.027 SECS      6 MB    617
----   5343 Assignment EMM           0.000     0.027 SECS      6 MB    618
----   5344 Assignment EMM           0.000     0.027 SECS      6 MB    619
----   5345 Assignment EMM           0.000     0.027 SECS      6 MB    620
----   5346 Assignment EMM           0.000     0.027 SECS      6 MB    621
----   5347 Assignment EMM           0.000     0.027 SECS      6 MB    622
----   5348 Assignment EMM           0.000     0.027 SECS      6 MB    623
----   5349 Assignment EMM           0.000     0.027 SECS      6 MB    624
----   5350 Assignment EMM           0.000     0.027 SECS      6 MB    625
----   5351 Assignment EMM           0.000     0.027 SECS      6 MB    626
----   5352 Assignment EMM           0.000     0.027 SECS      6 MB    627
----   5353 Assignment EMM           0.000     0.027 SECS      6 MB    628
----   5354 Assignment EMM           0.001     0.028 SECS      6 MB    629
----   5355 Assignment EMM           0.000     0.028 SECS      6 MB    630
----   5356 Assignment EMM           0.000     0.028 SECS      6 MB    631
----   5357 Assignment EMM           0.000     0.028 SECS      6 MB    632
----   5358 Assignment EMM           0.000     0.028 SECS      6 MB    633
----   5359 Assignment EMM           0.000     0.028 SECS      6 MB    634
----   5360 Assignment EMM           0.000     0.028 SECS      6 MB    635
----   5361 Assignment EMM           0.000     0.028 SECS      6 MB    636
----   5362 Assignment EMM           0.000     0.028 SECS      6 MB    637
----   5363 Assignment EMM           0.000     0.028 SECS      6 MB    638
----   5364 Assignment EMM           0.000     0.028 SECS      6 MB    639
----   5365 Assignment EMM           0.000     0.028 SECS      6 MB    640
----   5366 Assignment EMM           0.000     0.028 SECS      6 MB    641
----   5367 Assignment EMM           0.000     0.028 SECS      6 MB    642
----   5368 Assignment EMM           0.000     0.028 SECS      6 MB    643
----   5369 Assignment EMM           0.000     0.028 SECS      6 MB    644
----   5370 Assignment EMM           0.000     0.028 SECS      6 MB    645
----   5371 Assignment EMM           0.000     0.028 SECS      6 MB    646
----   5372 Assignment EMM           0.000     0.028 SECS      6 MB    647
----   5373 Assignment EMM           0.000     0.028 SECS      6 MB    648
----   5374 Assignment EMM           0.000     0.028 SECS      6 MB    649
----   5375 Assignment EMM           0.000     0.028 SECS      6 MB    650
----   5376 Assignment EMM           0.000     0.028 SECS      6 MB    651
----   5377 Assignment EMM           0.000     0.028 SECS      6 MB    652
----   5378 Assignment EMM           0.000     0.028 SECS      6 MB    653
----   5379 Assignment EMM           0.000     0.028 SECS      6 MB    654
GAMS 24.2.3  r46072 Released May 22, 2014 LEX-LEG x86_64/Linux                                                                                                                                                                        05/01/15 10:52:32 Page 75
G e n e r a l   A l g e b r a i c   M o d e l i n g   S y s t e m
E x e c u t i o n


----   5380 Assignment EMM           0.000     0.028 SECS      6 MB    655
----   5381 Assignment EMM           0.000     0.028 SECS      6 MB    656
----   5382 Assignment EMM           0.000     0.028 SECS      6 MB    657
----   5383 Assignment EMM           0.000     0.028 SECS      6 MB    658
----   5384 Assignment EMM           0.000     0.028 SECS      6 MB    659
----   5385 Assignment EMM           0.000     0.028 SECS      6 MB    660
----   5386 Assignment EMM           0.000     0.028 SECS      6 MB    661
----   5387 Assignment EMM           0.000     0.028 SECS      6 MB    662
----   5388 Assignment EMM           0.000     0.028 SECS      6 MB    663
----   5389 Assignment EMM           0.000     0.028 SECS      6 MB    664
----   5390 Assignment EMM           0.000     0.028 SECS      6 MB    665
----   5391 Assignment EMM           0.000     0.028 SECS      6 MB    666
----   5392 Assignment EMM           0.000     0.028 SECS      6 MB    667
----   5393 Assignment EMM           0.000     0.028 SECS      6 MB    668
----   5394 Assignment EMM           0.000     0.028 SECS      6 MB    669
----   5395 Assignment EMM           0.000     0.028 SECS      6 MB    670
----   5396 Assignment EMM           0.000     0.028 SECS      6 MB    671
----   5397 Assignment EMM           0.000     0.028 SECS      6 MB    672
----   5398 Assignment EMM           0.000     0.028 SECS      6 MB    673
----   5399 Assignment EMM           0.000     0.028 SECS      6 MB    674
----   5400 Assignment EMM           0.000     0.028 SECS      6 MB    675
----   5401 Assignment EMM           0.000     0.028 SECS      6 MB    676
----   5402 Assignment EMM           0.000     0.028 SECS      6 MB    677
----   5403 Assignment EMM           0.000     0.028 SECS      6 MB    678
----   5404 Assignment EMM           0.000     0.028 SECS      6 MB    679
----   5405 Assignment EMM           0.000     0.028 SECS      6 MB    680
----   5406 Assignment EMM           0.000     0.028 SECS      6 MB    681
----   5407 Assignment EMM           0.000     0.028 SECS      6 MB    682
----   5408 Assignment EMM           0.000     0.028 SECS      6 MB    683
----   5409 Assignment EMM           0.000     0.028 SECS      6 MB    684
----   5410 Assignment EMM           0.000     0.028 SECS      6 MB    685
----   5411 Assignment EMM           0.000     0.028 SECS      6 MB    686
----   5412 Assignment EMM           0.000     0.028 SECS      6 MB    687
----   5413 Assignment EMM           0.000     0.028 SECS      6 MB    688
----   5414 Assignment EMM           0.000     0.028 SECS      6 MB    689
----   5415 Assignment EMM           0.000     0.028 SECS      6 MB    690
----   5416 Assignment EMM           0.000     0.028 SECS      6 MB    691
----   5417 Assignment EMM           0.000     0.028 SECS      6 MB    692
----   5418 Assignment EMM           0.000     0.028 SECS      6 MB    693
----   5419 Assignment EMM           0.000     0.028 SECS      6 MB    694
----   5420 Assignment EMM           0.000     0.028 SECS      6 MB    695
----   5421 Assignment EMM           0.000     0.028 SECS      6 MB    696
----   5422 Assignment EMM           0.000     0.028 SECS      6 MB    697
----   5423 Assignment EMM           0.000     0.028 SECS      6 MB    698
----   5424 Assignment EMM           0.000     0.028 SECS      6 MB    699
----   5425 Assignment EMM           0.000     0.028 SECS      6 MB    700
----   5426 Assignment EMM           0.000     0.028 SECS      6 MB    701
----   5427 Assignment EMM           0.000     0.028 SECS      6 MB    702
----   5428 Assignment EMM           0.000     0.028 SECS      6 MB    703
----   5429 Assignment EMM           0.000     0.028 SECS      6 MB    704
----   5430 Assignment EMM           0.000     0.028 SECS      6 MB    705
----   5431 Assignment EMM           0.000     0.028 SECS      6 MB    706
----   5432 Assignment EMM           0.000     0.028 SECS      6 MB    707
GAMS 24.2.3  r46072 Released May 22, 2014 LEX-LEG x86_64/Linux                                                                                                                                                                        05/01/15 10:52:32 Page 76
G e n e r a l   A l g e b r a i c   M o d e l i n g   S y s t e m
E x e c u t i o n


----   5433 Assignment EMM           0.000     0.028 SECS      6 MB    708
----   5434 Assignment EMM           0.000     0.028 SECS      6 MB    709
----   5435 Assignment EMM           0.000     0.028 SECS      6 MB    710
----   5436 Assignment EMM           0.000     0.028 SECS      6 MB    711
----   5437 Assignment EMM           0.000     0.028 SECS      6 MB    712
----   5438 Assignment EMM           0.000     0.028 SECS      6 MB    713
----   5439 Assignment EMM           0.000     0.028 SECS      6 MB    714
----   5440 Assignment EMM           0.000     0.028 SECS      6 MB    715
----   5441 Assignment EMM           0.000     0.028 SECS      6 MB    716
----   5442 Assignment EMM           0.000     0.028 SECS      6 MB    717
----   5443 Assignment EMM           0.000     0.028 SECS      6 MB    718
----   5444 Assignment EMM           0.000     0.028 SECS      6 MB    719
----   5445 Assignment EMM           0.000     0.028 SECS      6 MB    720
----   5446 Assignment EMM           0.000     0.028 SECS      6 MB    721
----   5447 Assignment EMM           0.000     0.028 SECS      6 MB    722
----   5448 Assignment EMM           0.000     0.028 SECS      6 MB    723
----   5449 Assignment EMM           0.000     0.028 SECS      6 MB    724
----   5450 Assignment EMM           0.000     0.028 SECS      6 MB    725
----   5451 Assignment EMM           0.000     0.028 SECS      6 MB    726
----   5452 Assignment EMM           0.000     0.028 SECS      6 MB    727
----   5453 Assignment EMM           0.000     0.028 SECS      6 MB    728
----   5454 Assignment EMM           0.000     0.028 SECS      6 MB    729
----   5455 Assignment EMM           0.000     0.028 SECS      6 MB    730
----   5456 Assignment EMM           0.000     0.028 SECS      6 MB    731
----   5457 Assignment EMM           0.000     0.028 SECS      6 MB    732
----   5458 Assignment EMM           0.000     0.028 SECS      6 MB    733
----   5459 Assignment EMM           0.000     0.028 SECS      6 MB    734
----   5460 Assignment EMM           0.000     0.028 SECS      6 MB    735
----   5461 Assignment EMM           0.000     0.028 SECS      6 MB    736
----   5462 Assignment EMM           0.000     0.028 SECS      6 MB    737
----   5463 Assignment EMM           0.000     0.028 SECS      6 MB    738
----   5464 Assignment EMM           0.000     0.028 SECS      6 MB    739
----   5465 Assignment EMM           0.000     0.028 SECS      6 MB    740
----   5466 Assignment EMM           0.000     0.028 SECS      6 MB    741
----   5467 Assignment EMM           0.000     0.028 SECS      6 MB    742
----   5468 Assignment EMM           0.000     0.028 SECS      6 MB    743
----   5469 Assignment EMM           0.000     0.028 SECS      6 MB    744
----   5470 Assignment EMM           0.001     0.029 SECS      6 MB    745
----   5471 Assignment EMM           0.000     0.029 SECS      6 MB    746
----   5472 Assignment EMM           0.000     0.029 SECS      6 MB    747
----   5473 Assignment EMM           0.000     0.029 SECS      6 MB    748
----   5474 Assignment EMM           0.000     0.029 SECS      6 MB    749
----   5475 Assignment EMM           0.000     0.029 SECS      6 MB    750
----   5476 Assignment EMM           0.000     0.029 SECS      6 MB    751
----   5477 Assignment EMM           0.000     0.029 SECS      6 MB    752
----   5478 Assignment EMM           0.000     0.029 SECS      6 MB    753
----   5479 Assignment EMM           0.000     0.029 SECS      6 MB    754
----   5480 Assignment EMM           0.000     0.029 SECS      6 MB    755
----   5481 Assignment EMM           0.000     0.029 SECS      6 MB    756
----   5482 Assignment EMM           0.000     0.029 SECS      6 MB    757
----   5483 Assignment EMM           0.000     0.029 SECS      6 MB    758
----   5484 Assignment EMM           0.000     0.029 SECS      6 MB    759
----   5485 Assignment EMM           0.000     0.029 SECS      6 MB    760
GAMS 24.2.3  r46072 Released May 22, 2014 LEX-LEG x86_64/Linux                                                                                                                                                                        05/01/15 10:52:32 Page 77
G e n e r a l   A l g e b r a i c   M o d e l i n g   S y s t e m
E x e c u t i o n


----   5486 Assignment EMM           0.000     0.029 SECS      6 MB    761
----   5487 Assignment EMM           0.000     0.029 SECS      6 MB    762
----   5488 Assignment EMM           0.000     0.029 SECS      6 MB    763
----   5489 Assignment EMM           0.000     0.029 SECS      6 MB    764
----   5490 Assignment EMM           0.000     0.029 SECS      6 MB    765
----   5491 Assignment EMM           0.000     0.029 SECS      6 MB    766
----   5492 Assignment EMM           0.000     0.029 SECS      6 MB    767
----   5493 Assignment EMM           0.000     0.029 SECS      6 MB    768
----   5494 Assignment EMM           0.000     0.029 SECS      6 MB    769
----   5495 Assignment EMM           0.000     0.029 SECS      6 MB    770
----   5496 Assignment EMM           0.000     0.029 SECS      6 MB    771
----   5497 Assignment EMM           0.000     0.029 SECS      6 MB    772
----   5498 Assignment EMM           0.000     0.029 SECS      6 MB    773
----   5499 Assignment EMM           0.000     0.029 SECS      6 MB    774
----   5500 Assignment EMM           0.000     0.029 SECS      6 MB    775
----   5501 Assignment EMM           0.000     0.029 SECS      6 MB    776
----   5502 Assignment EMM           0.000     0.029 SECS      6 MB    777
----   5503 Assignment EMM           0.000     0.029 SECS      6 MB    778
----   5504 Assignment EMM           0.000     0.029 SECS      6 MB    779
----   5505 Assignment EMM           0.000     0.029 SECS      6 MB    780
----   5506 Assignment EMM           0.000     0.029 SECS      6 MB    781
----   5507 Assignment EMM           0.000     0.029 SECS      6 MB    782
----   5508 Assignment EMM           0.000     0.029 SECS      6 MB    783
----   5509 Assignment EMM           0.000     0.029 SECS      6 MB    784
----   5510 Assignment EMM           0.000     0.029 SECS      6 MB    785
----   5511 Assignment EMM           0.000     0.029 SECS      6 MB    786
----   5512 Assignment EMM           0.000     0.029 SECS      6 MB    787
----   5513 Assignment EMM           0.000     0.029 SECS      6 MB    788
----   5514 Assignment EMM           0.000     0.029 SECS      6 MB    789
----   5515 Assignment EMM           0.000     0.029 SECS      6 MB    790
----   5516 Assignment EMM           0.000     0.029 SECS      6 MB    791
----   5517 Assignment EMM           0.000     0.029 SECS      6 MB    792
----   5518 Assignment EMM           0.000     0.029 SECS      6 MB    793
----   5519 Assignment EMM           0.000     0.029 SECS      6 MB    794
----   5520 Assignment EMM           0.000     0.029 SECS      6 MB    795
----   5521 Assignment EMM           0.000     0.029 SECS      6 MB    796
----   5522 Assignment EMM           0.000     0.029 SECS      6 MB    797
----   5523 Assignment EMM           0.000     0.029 SECS      6 MB    798
----   5524 Assignment EMM           0.000     0.029 SECS      6 MB    799
----   5525 Assignment EMM           0.000     0.029 SECS      6 MB    800
----   5526 Assignment EMM           0.000     0.029 SECS      6 MB    801
----   5527 Assignment EMM           0.000     0.029 SECS      6 MB    802
----   5528 Assignment EMM           0.000     0.029 SECS      6 MB    803
----   5529 Assignment EMM           0.000     0.029 SECS      6 MB    804
----   5530 Assignment EMM           0.000     0.029 SECS      6 MB    805
----   5531 Assignment EMM           0.000     0.029 SECS      6 MB    806
----   5532 Assignment EMM           0.000     0.029 SECS      6 MB    807
----   5533 Assignment EMM           0.000     0.029 SECS      6 MB    808
----   5534 Assignment EMM           0.000     0.029 SECS      6 MB    809
----   5535 Assignment EMM           0.000     0.029 SECS      6 MB    810
----   5536 Assignment EMM           0.000     0.029 SECS      6 MB    811
----   5537 Assignment EMM           0.000     0.029 SECS      6 MB    812
----   5538 Assignment EMM           0.000     0.029 SECS      6 MB    813
GAMS 24.2.3  r46072 Released May 22, 2014 LEX-LEG x86_64/Linux                                                                                                                                                                        05/01/15 10:52:32 Page 78
G e n e r a l   A l g e b r a i c   M o d e l i n g   S y s t e m
E x e c u t i o n


----   5539 Assignment EMM           0.000     0.029 SECS      6 MB    814
----   5540 Assignment EMM           0.000     0.029 SECS      6 MB    815
----   5541 Assignment EMM           0.000     0.029 SECS      6 MB    816
----   5542 Assignment EMM           0.000     0.029 SECS      6 MB    817
----   5543 Assignment EMM           0.000     0.029 SECS      6 MB    818
----   5544 Assignment EMM           0.000     0.029 SECS      6 MB    819
----   5545 Assignment EMM           0.000     0.029 SECS      6 MB    820
----   5546 Assignment EMM           0.000     0.029 SECS      6 MB    821
----   5547 Assignment EMM           0.000     0.029 SECS      6 MB    822
----   5548 Assignment EMM           0.000     0.029 SECS      6 MB    823
----   5549 Assignment EMM           0.000     0.029 SECS      6 MB    824
----   5550 Assignment EMM           0.000     0.029 SECS      6 MB    825
----   5551 Assignment EMM           0.000     0.029 SECS      6 MB    826
----   5552 Assignment EMM           0.000     0.029 SECS      6 MB    827
----   5553 Assignment EMM           0.000     0.029 SECS      6 MB    828
----   5554 Assignment EMM           0.000     0.029 SECS      6 MB    829
----   5555 Assignment EMM           0.000     0.029 SECS      6 MB    830
----   5556 Assignment EMM           0.000     0.029 SECS      6 MB    831
----   5557 Assignment EMM           0.000     0.029 SECS      6 MB    832
----   5558 Assignment EMM           0.000     0.029 SECS      6 MB    833
----   5559 Assignment EMM           0.000     0.029 SECS      6 MB    834
----   5560 Assignment EMM           0.000     0.029 SECS      6 MB    835
----   5561 Assignment EMM           0.000     0.029 SECS      6 MB    836
----   5562 Assignment EMM           0.000     0.029 SECS      6 MB    837
----   5563 Assignment EMM           0.000     0.029 SECS      6 MB    838
----   5564 Assignment EMM           0.000     0.029 SECS      6 MB    839
----   5565 Assignment EMM           0.000     0.029 SECS      6 MB    840
----   5566 Assignment EMM           0.000     0.029 SECS      6 MB    841
----   5567 Assignment EMM           0.000     0.029 SECS      6 MB    842
----   5568 Assignment EMM           0.000     0.029 SECS      6 MB    843
----   5569 Assignment EMM           0.000     0.029 SECS      6 MB    844
----   5570 Assignment EMM           0.000     0.029 SECS      6 MB    845
----   5571 Assignment EMM           0.000     0.029 SECS      6 MB    846
----   5572 Assignment EMM           0.000     0.029 SECS      6 MB    847
----   5573 Assignment EMM           0.000     0.029 SECS      6 MB    848
----   5574 Assignment EMM           0.000     0.029 SECS      6 MB    849
----   5575 Assignment EMM           0.000     0.029 SECS      6 MB    850
----   5576 Assignment EMM           0.000     0.029 SECS      6 MB    851
----   5577 Assignment EMM           0.000     0.029 SECS      6 MB    852
----   5578 Assignment EMM           0.000     0.029 SECS      6 MB    853
----   5579 Assignment EMM           0.000     0.029 SECS      6 MB    854
----   5580 Assignment EMM           0.000     0.029 SECS      6 MB    855
----   5581 Assignment EMM           0.000     0.029 SECS      6 MB    856
----   5582 Assignment EMM           0.000     0.029 SECS      6 MB    857
----   5583 Assignment EMM           0.000     0.029 SECS      6 MB    858
----   5584 Assignment EMM           0.000     0.029 SECS      6 MB    859
----   5585 Assignment EMM           0.000     0.029 SECS      6 MB    860
----   5586 Assignment EMM           0.000     0.029 SECS      6 MB    861
----   5587 Assignment EMM           0.000     0.029 SECS      6 MB    862
----   5588 Assignment EMM           0.000     0.029 SECS      6 MB    863
----   5589 Assignment EMM           0.000     0.029 SECS      6 MB    864
----   5590 Assignment EMM           0.000     0.029 SECS      6 MB    865
----   5591 Assignment EMM           0.000     0.029 SECS      6 MB    866
GAMS 24.2.3  r46072 Released May 22, 2014 LEX-LEG x86_64/Linux                                                                                                                                                                        05/01/15 10:52:32 Page 79
G e n e r a l   A l g e b r a i c   M o d e l i n g   S y s t e m
E x e c u t i o n


----   5592 Assignment EMM           0.000     0.029 SECS      6 MB    867
----   5593 Assignment EMM           0.000     0.029 SECS      6 MB    868
----   5594 Assignment EMM           0.000     0.029 SECS      6 MB    869
----   5595 Assignment EMM           0.000     0.029 SECS      6 MB    870
----   5596 Assignment EMM           0.000     0.029 SECS      6 MB    871
----   5597 Assignment EMM           0.000     0.029 SECS      6 MB    872
----   5598 Assignment EMM           0.000     0.029 SECS      6 MB    873
----   5599 Assignment EMM           0.000     0.029 SECS      6 MB    874
----   5600 Assignment EMM           0.000     0.029 SECS      6 MB    875
----   5601 Assignment EMM           0.000     0.029 SECS      6 MB    876
----   5602 Assignment EMM           0.000     0.029 SECS      6 MB    877
----   5603 Assignment EMM           0.000     0.029 SECS      6 MB    878
----   5604 Assignment EMM           0.000     0.029 SECS      6 MB    879
----   5605 Assignment EMM           0.000     0.029 SECS      6 MB    880
----   5606 Assignment EMM           0.000     0.029 SECS      6 MB    881
----   5607 Assignment EMM           0.000     0.029 SECS      6 MB    882
----   5608 Assignment EMM           0.000     0.029 SECS      6 MB    883
----   5609 Assignment EMM           0.000     0.029 SECS      6 MB    884
----   5610 Assignment EMM           0.000     0.029 SECS      6 MB    885
----   5611 Assignment EMM           0.001     0.030 SECS      6 MB    886
----   5612 Assignment EMM           0.000     0.030 SECS      6 MB    887
----   5613 Assignment EMM           0.000     0.030 SECS      6 MB    888
----   5614 Assignment EMM           0.000     0.030 SECS      6 MB    889
----   5615 Assignment EMM           0.000     0.030 SECS      6 MB    890
----   5616 Assignment EMM           0.000     0.030 SECS      6 MB    891
----   5617 Assignment EMM           0.000     0.030 SECS      6 MB    892
----   5618 Assignment EMM           0.000     0.030 SECS      6 MB    893
----   5619 Assignment EMM           0.000     0.030 SECS      6 MB    894
----   5620 Assignment EMM           0.000     0.030 SECS      6 MB    895
----   5621 Assignment EMM           0.000     0.030 SECS      6 MB    896
----   5622 Assignment EMM           0.000     0.030 SECS      6 MB    897
----   5623 Assignment EMM           0.000     0.030 SECS      6 MB    898
----   5624 Assignment EMM           0.000     0.030 SECS      6 MB    899
----   5625 Assignment EMM           0.000     0.030 SECS      6 MB    900
----   5626 Assignment EMM           0.000     0.030 SECS      6 MB    901
----   5627 Assignment EMM           0.000     0.030 SECS      6 MB    902
----   5628 Assignment EMM           0.000     0.030 SECS      6 MB    903
----   5629 Assignment EMM           0.000     0.030 SECS      6 MB    904
----   5630 Assignment EMM           0.000     0.030 SECS      6 MB    905
----   5631 Assignment EMM           0.000     0.030 SECS      6 MB    906
----   5632 Assignment EMM           0.000     0.030 SECS      6 MB    907
----   5633 Assignment EMM           0.000     0.030 SECS      6 MB    908
----   5634 Assignment EMM           0.000     0.030 SECS      6 MB    909
----   5635 Assignment EMM           0.000     0.030 SECS      6 MB    910
----   5636 Assignment EMM           0.000     0.030 SECS      6 MB    911
----   5637 Assignment EMM           0.000     0.030 SECS      6 MB    912
----   5638 Assignment EMM           0.000     0.030 SECS      6 MB    913
----   5639 Assignment EMM           0.000     0.030 SECS      6 MB    914
----   5640 Assignment EMM           0.000     0.030 SECS      6 MB    915
----   5641 Assignment EMM           0.000     0.030 SECS      6 MB    916
----   5642 Assignment EMM           0.000     0.030 SECS      6 MB    917
----   5643 Assignment EMM           0.000     0.030 SECS      6 MB    918
----   5644 Assignment EMM           0.000     0.030 SECS      6 MB    919
GAMS 24.2.3  r46072 Released May 22, 2014 LEX-LEG x86_64/Linux                                                                                                                                                                        05/01/15 10:52:32 Page 80
G e n e r a l   A l g e b r a i c   M o d e l i n g   S y s t e m
E x e c u t i o n


----   5645 Assignment EMM           0.000     0.030 SECS      6 MB    920
----   5646 Assignment EMM           0.000     0.030 SECS      6 MB    921
----   5647 Assignment EMM           0.000     0.030 SECS      6 MB    922
----   5648 Assignment EMM           0.000     0.030 SECS      6 MB    923
----   5649 Assignment EMM           0.000     0.030 SECS      6 MB    924
----   5650 Assignment EMM           0.000     0.030 SECS      6 MB    925
----   5651 Assignment EMM           0.000     0.030 SECS      6 MB    926
----   5652 Assignment EMM           0.000     0.030 SECS      6 MB    927
----   5653 Assignment EMM           0.000     0.030 SECS      6 MB    928
----   5654 Assignment EMM           0.000     0.030 SECS      6 MB    929
----   5655 Assignment EMM           0.000     0.030 SECS      6 MB    930
----   5656 Assignment EMM           0.000     0.030 SECS      6 MB    931
----   5657 Assignment EMM           0.000     0.030 SECS      6 MB    932
----   5658 Assignment EMM           0.000     0.030 SECS      6 MB    933
----   5659 Assignment EMM           0.000     0.030 SECS      6 MB    934
----   5660 Assignment EMM           0.000     0.030 SECS      6 MB    935
----   5661 Assignment EMM           0.000     0.030 SECS      6 MB    936
----   5662 Assignment EMM           0.000     0.030 SECS      6 MB    937
----   5663 Assignment EMM           0.000     0.030 SECS      6 MB    938
----   5664 Assignment EMM           0.000     0.030 SECS      6 MB    939
----   5665 Assignment EMM           0.000     0.030 SECS      6 MB    940
----   5666 Assignment EMM           0.000     0.030 SECS      6 MB    941
----   5667 Assignment EMM           0.000     0.030 SECS      6 MB    942
----   5668 Assignment EMM           0.000     0.030 SECS      6 MB    943
----   5669 Assignment EMM           0.000     0.030 SECS      6 MB    944
----   5670 Assignment EMM           0.000     0.030 SECS      6 MB    945
----   5671 Assignment EMM           0.000     0.030 SECS      6 MB    946
----   5672 Assignment EMM           0.000     0.030 SECS      6 MB    947
----   5673 Assignment EMM           0.000     0.030 SECS      6 MB    948
----   5674 Assignment EMM           0.000     0.030 SECS      6 MB    949
----   5675 Assignment EMM           0.000     0.030 SECS      6 MB    950
----   5676 Assignment EMM           0.000     0.030 SECS      6 MB    951
----   5677 Assignment EMM           0.000     0.030 SECS      6 MB    952
----   5678 Assignment EMM           0.000     0.030 SECS      6 MB    953
----   5679 Assignment EMM           0.000     0.030 SECS      6 MB    954
----   5680 Assignment EMM           0.000     0.030 SECS      6 MB    955
----   5681 Assignment EMM           0.000     0.030 SECS      6 MB    956
----   5682 Assignment EMM           0.000     0.030 SECS      6 MB    957
----   5683 Assignment EMM           0.000     0.030 SECS      6 MB    958
----   5684 Assignment EMM           0.000     0.030 SECS      6 MB    959
----   5685 Assignment EMM           0.000     0.030 SECS      6 MB    960
----   5686 Assignment EMM           0.000     0.030 SECS      6 MB    961
----   5687 Assignment EMM           0.000     0.030 SECS      6 MB    962
----   5688 Assignment EMM           0.000     0.030 SECS      6 MB    963
----   5689 Assignment EMM           0.000     0.030 SECS      6 MB    964
----   5690 Assignment EMM           0.000     0.030 SECS      6 MB    965
----   5691 Assignment EMM           0.000     0.030 SECS      6 MB    966
----   5692 Assignment EMM           0.000     0.030 SECS      6 MB    967
----   5693 Assignment EMM           0.000     0.030 SECS      6 MB    968
----   5694 Assignment EMM           0.000     0.030 SECS      6 MB    969
----   5695 Assignment EMM           0.000     0.030 SECS      6 MB    970
----   5696 Assignment EMM           0.000     0.030 SECS      6 MB    971
----   5697 Assignment EMM           0.000     0.030 SECS      6 MB    972
GAMS 24.2.3  r46072 Released May 22, 2014 LEX-LEG x86_64/Linux                                                                                                                                                                        05/01/15 10:52:32 Page 81
G e n e r a l   A l g e b r a i c   M o d e l i n g   S y s t e m
E x e c u t i o n


----   5698 Assignment EMM           0.000     0.030 SECS      6 MB    973
----   5699 Assignment EMM           0.000     0.030 SECS      6 MB    974
----   5700 Assignment EMM           0.000     0.030 SECS      6 MB    975
----   5701 Assignment EMM           0.000     0.030 SECS      6 MB    976
----   5702 Assignment EMM           0.000     0.030 SECS      6 MB    977
----   5703 Assignment EMM           0.000     0.030 SECS      6 MB    978
----   5704 Assignment EMM           0.000     0.030 SECS      6 MB    979
----   5705 Assignment EMM           0.000     0.030 SECS      6 MB    980
----   5706 Assignment EMM           0.000     0.030 SECS      6 MB    981
----   5707 Assignment EMM           0.000     0.030 SECS      6 MB    982
----   5708 Assignment EMM           0.000     0.030 SECS      6 MB    983
----   5709 Assignment EMM           0.000     0.030 SECS      6 MB    984
----   5710 Assignment EMM           0.000     0.030 SECS      6 MB    985
----   5711 Assignment EMM           0.000     0.030 SECS      6 MB    986
----   5712 Assignment EMM           0.000     0.030 SECS      6 MB    987
----   5713 Assignment EMM           0.000     0.030 SECS      6 MB    988
----   5714 Assignment EMM           0.000     0.030 SECS      6 MB    989
----   5715 Assignment EMM           0.000     0.030 SECS      6 MB    990
----   5716 Assignment EMM           0.000     0.030 SECS      6 MB    991
----   5717 Assignment EMM           0.000     0.030 SECS      6 MB    992
----   5718 Assignment EMM           0.000     0.030 SECS      6 MB    993
----   5719 Assignment EMM           0.000     0.030 SECS      6 MB    994
----   5720 Assignment EMM           0.000     0.030 SECS      6 MB    995
----   5721 Assignment EMM           0.000     0.030 SECS      6 MB    996
----   5722 Assignment EMM           0.000     0.030 SECS      6 MB    997
----   5723 Assignment EMM           0.000     0.030 SECS      6 MB    998
----   5724 Assignment EMM           0.000     0.030 SECS      6 MB    999
----   5725 Assignment EMM           0.000     0.030 SECS      6 MB   1000
----   5726 Assignment EMM           0.000     0.030 SECS      6 MB   1001
----   5727 Assignment EMM           0.000     0.030 SECS      6 MB   1002
----   5728 Assignment EMM           0.000     0.030 SECS      6 MB   1003
----   5729 Assignment EMM           0.000     0.030 SECS      6 MB   1004
----   5730 Assignment EMM           0.000     0.030 SECS      6 MB   1005
----   5731 Assignment EMM           0.000     0.030 SECS      6 MB   1006
----   5732 Assignment EMM           0.000     0.030 SECS      6 MB   1007
----   5733 Assignment EMM           0.000     0.030 SECS      6 MB   1008
----   5734 Assignment EMM           0.000     0.030 SECS      6 MB   1009
----   5735 Assignment EMM           0.000     0.030 SECS      6 MB   1010
----   5736 Assignment EMM           0.000     0.030 SECS      6 MB   1011
----   5737 Assignment EMM           0.000     0.030 SECS      6 MB   1012
----   5738 Assignment EMM           0.000     0.030 SECS      6 MB   1013
----   5739 Assignment EMM           0.000     0.030 SECS      6 MB   1014
----   5740 Assignment EMM           0.000     0.030 SECS      6 MB   1015
----   5741 Assignment EMM           0.000     0.030 SECS      6 MB   1016
----   5742 Assignment EMM           0.000     0.030 SECS      6 MB   1017
----   5743 Assignment EMM           0.000     0.030 SECS      6 MB   1018
----   5744 Assignment EMM           0.000     0.030 SECS      6 MB   1019
----   5745 Assignment EMM           0.000     0.030 SECS      6 MB   1020
----   5746 Assignment EMM           0.000     0.030 SECS      6 MB   1021
----   5747 Assignment EMM           0.000     0.030 SECS      6 MB   1022
----   5748 Assignment EMM           0.000     0.030 SECS      6 MB   1023
----   5749 Assignment EMM           0.000     0.030 SECS      6 MB   1024
----   5750 Assignment EMM           0.000     0.030 SECS      6 MB   1025
GAMS 24.2.3  r46072 Released May 22, 2014 LEX-LEG x86_64/Linux                                                                                                                                                                        05/01/15 10:52:32 Page 82
G e n e r a l   A l g e b r a i c   M o d e l i n g   S y s t e m
E x e c u t i o n


----   5751 Assignment EMM           0.000     0.030 SECS      6 MB   1026
----   5752 Assignment EMM           0.000     0.030 SECS      6 MB   1027
----   5753 Assignment EMM           0.001     0.031 SECS      6 MB   1028
----   5754 Assignment EMM           0.000     0.031 SECS      6 MB   1029
----   5755 Assignment EMM           0.000     0.031 SECS      6 MB   1030
----   5756 Assignment EMM           0.000     0.031 SECS      6 MB   1031
----   5757 Assignment EMM           0.000     0.031 SECS      6 MB   1032
----   5758 Assignment EMM           0.000     0.031 SECS      6 MB   1033
----   5759 Assignment EMM           0.000     0.031 SECS      6 MB   1034
----   5760 Assignment EMM           0.000     0.031 SECS      6 MB   1035
----   5761 Assignment EMM           0.000     0.031 SECS      6 MB   1036
----   5762 Assignment EMM           0.000     0.031 SECS      6 MB   1037
----   5763 Assignment EMM           0.000     0.031 SECS      6 MB   1038
----   5764 Assignment EMM           0.000     0.031 SECS      6 MB   1039
----   5765 Assignment EMM           0.000     0.031 SECS      6 MB   1040
----   5766 Assignment EMM           0.000     0.031 SECS      6 MB   1041
----   5767 Assignment EMM           0.000     0.031 SECS      6 MB   1042
----   5768 Assignment EMM           0.000     0.031 SECS      6 MB   1043
----   5769 Assignment EMM           0.000     0.031 SECS      6 MB   1044
----   5770 Assignment EMM           0.000     0.031 SECS      6 MB   1045
----   5771 Assignment EMM           0.000     0.031 SECS      6 MB   1046
----   5772 Assignment EMM           0.000     0.031 SECS      6 MB   1047
----   5773 Assignment EMM           0.000     0.031 SECS      6 MB   1048
----   5774 Assignment EMM           0.000     0.031 SECS      6 MB   1049
----   5775 Assignment EMM           0.000     0.031 SECS      6 MB   1050
----   5776 Assignment EMM           0.000     0.031 SECS      6 MB   1051
----   5777 Assignment EMM           0.000     0.031 SECS      6 MB   1052
----   5778 Assignment EMM           0.000     0.031 SECS      6 MB   1053
----   5779 Assignment EMM           0.000     0.031 SECS      6 MB   1054
----   5780 Assignment EMM           0.000     0.031 SECS      6 MB   1055
----   5781 Assignment EMM           0.000     0.031 SECS      6 MB   1056
----   5782 Assignment EMM           0.000     0.031 SECS      6 MB   1057
----   5783 Assignment EMM           0.000     0.031 SECS      6 MB   1058
----   5784 Assignment EMM           0.000     0.031 SECS      6 MB   1059
----   5785 Assignment EMM           0.000     0.031 SECS      6 MB   1060
----   5786 Assignment EMM           0.000     0.031 SECS      6 MB   1061
----   5787 Assignment EMM           0.000     0.031 SECS      6 MB   1062
----   5788 Assignment EMM           0.000     0.031 SECS      6 MB   1063
----   5789 Assignment EMM           0.000     0.031 SECS      6 MB   1064
----   5790 Assignment EMM           0.000     0.031 SECS      6 MB   1065
----   5791 Assignment EMM           0.000     0.031 SECS      6 MB   1066
----   5792 Assignment EMM           0.000     0.031 SECS      6 MB   1067
----   5793 Assignment EMM           0.000     0.031 SECS      6 MB   1068
----   5794 Assignment EMM           0.000     0.031 SECS      6 MB   1069
----   5795 Assignment EMM           0.000     0.031 SECS      6 MB   1070
----   5796 Assignment EMM           0.000     0.031 SECS      6 MB   1071
----   5797 Assignment EMM           0.000     0.031 SECS      6 MB   1072
----   5798 Assignment EMM           0.000     0.031 SECS      6 MB   1073
----   5799 Assignment EMM           0.000     0.031 SECS      6 MB   1074
----   5800 Assignment EMM           0.000     0.031 SECS      6 MB   1075
----   5801 Assignment EMM           0.000     0.031 SECS      6 MB   1076
----   5802 Assignment EMM           0.000     0.031 SECS      6 MB   1077
----   5803 Assignment EMM           0.000     0.031 SECS      6 MB   1078
GAMS 24.2.3  r46072 Released May 22, 2014 LEX-LEG x86_64/Linux                                                                                                                                                                        05/01/15 10:52:32 Page 83
G e n e r a l   A l g e b r a i c   M o d e l i n g   S y s t e m
E x e c u t i o n


----   5804 Assignment EMM           0.000     0.031 SECS      6 MB   1079
----   5805 Assignment EMM           0.000     0.031 SECS      6 MB   1080
----   5806 Assignment EMM           0.000     0.031 SECS      6 MB   1081
----   5807 Assignment EMM           0.000     0.031 SECS      6 MB   1082
----   5808 Assignment EMM           0.000     0.031 SECS      6 MB   1083
----   5809 Assignment EMM           0.000     0.031 SECS      6 MB   1084
----   5810 Assignment EMM           0.000     0.031 SECS      6 MB   1085
----   5811 Assignment EMM           0.000     0.031 SECS      6 MB   1086
----   5812 Assignment EMM           0.000     0.031 SECS      6 MB   1087
----   5813 Assignment EMM           0.000     0.031 SECS      6 MB   1088
----   5814 Assignment EMM           0.000     0.031 SECS      6 MB   1089
----   5815 Assignment EMM           0.000     0.031 SECS      6 MB   1090
----   5816 Assignment EMM           0.000     0.031 SECS      6 MB   1091
----   5817 Assignment EMM           0.000     0.031 SECS      6 MB   1092
----   5818 Assignment EMM           0.000     0.031 SECS      6 MB   1093
----   5819 Assignment EMM           0.000     0.031 SECS      6 MB   1094
----   5820 Assignment EMM           0.000     0.031 SECS      6 MB   1095
----   5821 Assignment EMM           0.000     0.031 SECS      6 MB   1096
----   5822 Assignment EMM           0.000     0.031 SECS      6 MB   1097
----   5823 Assignment EMM           0.000     0.031 SECS      6 MB   1098
----   5824 Assignment EMM           0.000     0.031 SECS      6 MB   1099
----   5825 Assignment EMM           0.000     0.031 SECS      6 MB   1100
----   5826 Assignment EMM           0.000     0.031 SECS      6 MB   1101
----   5827 Assignment EMM           0.000     0.031 SECS      6 MB   1102
----   5828 Assignment EMM           0.000     0.031 SECS      6 MB   1103
----   5829 Assignment EMM           0.000     0.031 SECS      6 MB   1104
----   5830 Assignment EMM           0.000     0.031 SECS      6 MB   1105
----   5831 Assignment EMM           0.000     0.031 SECS      6 MB   1106
----   5832 Assignment EMM           0.000     0.031 SECS      6 MB   1107
----   5833 Assignment EMM           0.000     0.031 SECS      6 MB   1108
----   5834 Assignment EMM           0.000     0.031 SECS      6 MB   1109
----   5835 Assignment EMM           0.000     0.031 SECS      6 MB   1110
----   5836 Assignment EMM           0.000     0.031 SECS      6 MB   1111
----   5837 Assignment EMM           0.000     0.031 SECS      6 MB   1112
----   5838 Assignment EMM           0.000     0.031 SECS      6 MB   1113
----   5839 Assignment EMM           0.000     0.031 SECS      6 MB   1114
----   5840 Assignment EMM           0.000     0.031 SECS      6 MB   1115
----   5841 Assignment EMM           0.000     0.031 SECS      6 MB   1116
----   5842 Assignment EMM           0.000     0.031 SECS      6 MB   1117
----   5843 Assignment EMM           0.000     0.031 SECS      6 MB   1118
----   5844 Assignment EMM           0.000     0.031 SECS      6 MB   1119
----   5845 Assignment EMM           0.000     0.031 SECS      6 MB   1120
----   5846 Assignment EMM           0.000     0.031 SECS      6 MB   1121
----   5847 Assignment EMM           0.000     0.031 SECS      6 MB   1122
----   5848 Assignment EMM           0.000     0.031 SECS      6 MB   1123
----   5849 Assignment EMM           0.000     0.031 SECS      6 MB   1124
----   5850 Assignment EMM           0.000     0.031 SECS      6 MB   1125
----   5851 Assignment EMM           0.000     0.031 SECS      6 MB   1126
----   5852 Assignment EMM           0.000     0.031 SECS      6 MB   1127
----   5853 Assignment EMM           0.000     0.031 SECS      6 MB   1128
----   5854 Assignment EMM           0.000     0.031 SECS      6 MB   1129
----   5855 Assignment EMM           0.000     0.031 SECS      6 MB   1130
----   5856 Assignment EMM           0.000     0.031 SECS      6 MB   1131
GAMS 24.2.3  r46072 Released May 22, 2014 LEX-LEG x86_64/Linux                                                                                                                                                                        05/01/15 10:52:32 Page 84
G e n e r a l   A l g e b r a i c   M o d e l i n g   S y s t e m
E x e c u t i o n


----   5857 Assignment EMM           0.000     0.031 SECS      6 MB   1132
----   5858 Assignment EMM           0.000     0.031 SECS      6 MB   1133
----   5859 Assignment EMM           0.000     0.031 SECS      6 MB   1134
----   5860 Assignment EMM           0.000     0.031 SECS      6 MB   1135
----   5861 Assignment EMM           0.000     0.031 SECS      6 MB   1136
----   5862 Assignment EMM           0.000     0.031 SECS      6 MB   1137
----   5863 Assignment EMM           0.000     0.031 SECS      6 MB   1138
----   5864 Assignment EMM           0.000     0.031 SECS      6 MB   1139
----   5865 Assignment EMM           0.000     0.031 SECS      6 MB   1140
----   5866 Assignment EMM           0.000     0.031 SECS      6 MB   1141
----   5867 Assignment EMM           0.000     0.031 SECS      6 MB   1142
----   5868 Assignment EMM           0.000     0.031 SECS      6 MB   1143
----   5869 Assignment EMM           0.000     0.031 SECS      6 MB   1144
----   5870 Assignment EMM           0.000     0.031 SECS      6 MB   1145
----   5871 Assignment EMM           0.000     0.031 SECS      6 MB   1146
----   5872 Assignment EMM           0.000     0.031 SECS      6 MB   1147
----   5873 Assignment EMM           0.000     0.031 SECS      6 MB   1148
----   5874 Assignment EMM           0.000     0.031 SECS      6 MB   1149
----   5875 Assignment EMM           0.000     0.031 SECS      6 MB   1150
----   5876 Assignment EMM           0.000     0.031 SECS      6 MB   1151
----   5877 Assignment EMM           0.000     0.031 SECS      6 MB   1152
----   5878 Assignment EMM           0.000     0.031 SECS      6 MB   1153
----   5879 Assignment EMM           0.000     0.031 SECS      6 MB   1154
----   5880 Assignment EMM           0.000     0.031 SECS      6 MB   1155
----   5881 Assignment EMM           0.000     0.031 SECS      6 MB   1156
----   5882 Assignment EMM           0.000     0.031 SECS      6 MB   1157
----   5883 Assignment EMM           0.000     0.031 SECS      6 MB   1158
----   5884 Assignment EMM           0.000     0.031 SECS      6 MB   1159
----   5885 Assignment EMM           0.000     0.031 SECS      6 MB   1160
----   5886 Assignment EMM           0.000     0.031 SECS      6 MB   1161
----   5887 Assignment EMM           0.000     0.031 SECS      6 MB   1162
----   5888 Assignment EMM           0.000     0.031 SECS      6 MB   1163
----   5889 Assignment EMM           0.000     0.031 SECS      6 MB   1164
----   5890 Assignment EMM           0.000     0.031 SECS      6 MB   1165
----   5891 Assignment EMM           0.000     0.031 SECS      6 MB   1166
----   5892 Assignment EMM           0.000     0.031 SECS      6 MB   1167
----   5893 Assignment EMM           0.000     0.031 SECS      6 MB   1168
----   5894 Assignment EMM           0.001     0.032 SECS      6 MB   1169
----   5895 Assignment EMM           0.000     0.032 SECS      6 MB   1170
----   5896 Assignment EMM           0.000     0.032 SECS      6 MB   1171
----   5897 Assignment EMM           0.000     0.032 SECS      6 MB   1172
----   5898 Assignment EMM           0.000     0.032 SECS      6 MB   1173
----   5899 Assignment EMM           0.000     0.032 SECS      6 MB   1174
----   5900 Assignment EMM           0.000     0.032 SECS      6 MB   1175
----   5901 Assignment EMM           0.000     0.032 SECS      6 MB   1176
----   5902 Assignment EMM           0.000     0.032 SECS      6 MB   1177
----   5903 Assignment EMM           0.000     0.032 SECS      6 MB   1178
----   5904 Assignment EMM           0.000     0.032 SECS      6 MB   1179
----   5905 Assignment EMM           0.000     0.032 SECS      6 MB   1180
----   5906 Assignment EMM           0.000     0.032 SECS      6 MB   1181
----   5907 Assignment EMM           0.000     0.032 SECS      6 MB   1182
----   5908 Assignment EMM           0.000     0.032 SECS      6 MB   1183
----   5909 Assignment EMM           0.000     0.032 SECS      6 MB   1184
GAMS 24.2.3  r46072 Released May 22, 2014 LEX-LEG x86_64/Linux                                                                                                                                                                        05/01/15 10:52:32 Page 85
G e n e r a l   A l g e b r a i c   M o d e l i n g   S y s t e m
E x e c u t i o n


----   5910 Assignment EMM           0.000     0.032 SECS      6 MB   1185
----   5911 Assignment EMM           0.000     0.032 SECS      6 MB   1186
----   5912 Assignment EMM           0.000     0.032 SECS      6 MB   1187
----   5913 Assignment EMM           0.000     0.032 SECS      6 MB   1188
----   5914 Assignment EMM           0.000     0.032 SECS      6 MB   1189
----   5915 Assignment EMM           0.000     0.032 SECS      6 MB   1190
----   5916 Assignment EMM           0.000     0.032 SECS      6 MB   1191
----   5917 Assignment EMM           0.000     0.032 SECS      6 MB   1192
----   5918 Assignment EMM           0.000     0.032 SECS      6 MB   1193
----   5919 Assignment EMM           0.000     0.032 SECS      6 MB   1194
----   5920 Assignment EMM           0.000     0.032 SECS      6 MB   1195
----   5921 Assignment EMM           0.000     0.032 SECS      6 MB   1196
----   5922 Assignment EMM           0.000     0.032 SECS      6 MB   1197
----   5923 Assignment EMM           0.000     0.032 SECS      6 MB   1198
----   5924 Assignment EMM           0.000     0.032 SECS      6 MB   1199
----   5925 Assignment EMM           0.000     0.032 SECS      6 MB   1200
----   5926 Assignment EMM           0.000     0.032 SECS      6 MB   1201
----   5927 Assignment EMM           0.000     0.032 SECS      6 MB   1202
----   5928 Assignment EMM           0.000     0.032 SECS      6 MB   1203
----   5929 Assignment EMM           0.000     0.032 SECS      6 MB   1204
----   5930 Assignment EMM           0.000     0.032 SECS      6 MB   1205
----   5931 Assignment EMM           0.000     0.032 SECS      6 MB   1206
----   5932 Assignment EMM           0.000     0.032 SECS      6 MB   1207
----   5933 Assignment EMM           0.000     0.032 SECS      6 MB   1208
----   5934 Assignment EMM           0.000     0.032 SECS      6 MB   1209
----   5935 Assignment EMM           0.000     0.032 SECS      6 MB   1210
----   5936 Assignment EMM           0.000     0.032 SECS      6 MB   1211
----   5937 Assignment EMM           0.000     0.032 SECS      6 MB   1212
----   5938 Assignment EMM           0.000     0.032 SECS      6 MB   1213
----   5939 Assignment EMM           0.000     0.032 SECS      6 MB   1214
----   5940 Assignment EMM           0.000     0.032 SECS      6 MB   1215
----   5941 Assignment EMM           0.000     0.032 SECS      6 MB   1216
----   5942 Assignment EMM           0.000     0.032 SECS      6 MB   1217
----   5943 Assignment EMM           0.000     0.032 SECS      6 MB   1218
----   5944 Assignment EMM           0.000     0.032 SECS      6 MB   1219
----   5945 Assignment EMM           0.000     0.032 SECS      6 MB   1220
----   5946 Assignment EMM           0.000     0.032 SECS      6 MB   1221
----   5947 Assignment EMM           0.000     0.032 SECS      6 MB   1222
----   5948 Assignment EMM           0.000     0.032 SECS      6 MB   1223
----   5949 Assignment EMM           0.000     0.032 SECS      6 MB   1224
----   5950 Assignment EMM           0.000     0.032 SECS      6 MB   1225
----   5951 Assignment EMM           0.000     0.032 SECS      6 MB   1226
----   5952 Assignment EMM           0.000     0.032 SECS      6 MB   1227
----   5953 Assignment EMM           0.000     0.032 SECS      6 MB   1228
----   5954 Assignment EMM           0.000     0.032 SECS      6 MB   1229
----   5955 Assignment EMM           0.000     0.032 SECS      6 MB   1230
----   5956 Assignment EMM           0.000     0.032 SECS      6 MB   1231
----   5957 Assignment EMM           0.000     0.032 SECS      6 MB   1232
----   5958 Assignment EMM           0.000     0.032 SECS      6 MB   1233
----   5959 Assignment EMM           0.000     0.032 SECS      6 MB   1234
----   5960 Assignment EMM           0.000     0.032 SECS      6 MB   1235
----   5961 Assignment EMM           0.000     0.032 SECS      6 MB   1236
----   5962 Assignment EMM           0.000     0.032 SECS      6 MB   1237
GAMS 24.2.3  r46072 Released May 22, 2014 LEX-LEG x86_64/Linux                                                                                                                                                                        05/01/15 10:52:32 Page 86
G e n e r a l   A l g e b r a i c   M o d e l i n g   S y s t e m
E x e c u t i o n


----   5963 Assignment EMM           0.000     0.032 SECS      6 MB   1238
----   5964 Assignment EMM           0.000     0.032 SECS      6 MB   1239
----   5965 Assignment EMM           0.000     0.032 SECS      6 MB   1240
----   5966 Assignment EMM           0.000     0.032 SECS      6 MB   1241
----   5967 Assignment EMM           0.000     0.032 SECS      6 MB   1242
----   5968 Assignment EMM           0.000     0.032 SECS      6 MB   1243
----   5969 Assignment EMM           0.000     0.032 SECS      6 MB   1244
----   5970 Assignment EMM           0.000     0.032 SECS      6 MB   1245
----   5971 Assignment EMM           0.000     0.032 SECS      6 MB   1246
----   5972 Assignment EMM           0.000     0.032 SECS      6 MB   1247
----   5973 Assignment EMM           0.000     0.032 SECS      6 MB   1248
----   5974 Assignment EMM           0.000     0.032 SECS      6 MB   1249
----   5975 Assignment EMM           0.000     0.032 SECS      6 MB   1250
----   5976 Assignment EMM           0.000     0.032 SECS      6 MB   1251
----   5977 Assignment EMM           0.000     0.032 SECS      6 MB   1252
----   5978 Assignment EMM           0.000     0.032 SECS      6 MB   1253
----   5979 Assignment EMM           0.000     0.032 SECS      6 MB   1254
----   5980 Assignment EMM           0.000     0.032 SECS      6 MB   1255
----   5981 Assignment EMM           0.000     0.032 SECS      6 MB   1256
----   5982 Assignment EMM           0.000     0.032 SECS      6 MB   1257
----   5983 Assignment EMM           0.000     0.032 SECS      6 MB   1258
----   5984 Assignment EMM           0.000     0.032 SECS      6 MB   1259
----   5985 Assignment EMM           0.000     0.032 SECS      6 MB   1260
----   5986 Assignment EMM           0.000     0.032 SECS      6 MB   1261
----   5987 Assignment EMM           0.000     0.032 SECS      6 MB   1262
----   5988 Assignment EMM           0.000     0.032 SECS      6 MB   1263
----   5989 Assignment EMM           0.000     0.032 SECS      6 MB   1264
----   5990 Assignment EMM           0.000     0.032 SECS      6 MB   1265
----   5991 Assignment EMM           0.000     0.032 SECS      6 MB   1266
----   5992 Assignment EMM           0.000     0.032 SECS      6 MB   1267
----   5993 Assignment EMM           0.000     0.032 SECS      6 MB   1268
----   5994 Assignment EMM           0.000     0.032 SECS      6 MB   1269
----   5995 Assignment EMM           0.000     0.032 SECS      6 MB   1270
----   5996 Assignment EMM           0.000     0.032 SECS      6 MB   1271
----   5997 Assignment EMM           0.000     0.032 SECS      6 MB   1272
----   5998 Assignment EMM           0.000     0.032 SECS      6 MB   1273
----   5999 Assignment EMM           0.000     0.032 SECS      6 MB   1274
----   6000 Assignment EMM           0.000     0.032 SECS      6 MB   1275
----   6001 Assignment EMM           0.000     0.032 SECS      6 MB   1276
----   6002 Assignment EMM           0.000     0.032 SECS      6 MB   1277
----   6003 Assignment EMM           0.000     0.032 SECS      6 MB   1278
----   6004 Assignment EMM           0.000     0.032 SECS      6 MB   1279
----   6005 Assignment EMM           0.000     0.032 SECS      6 MB   1280
----   6006 Assignment EMM           0.000     0.032 SECS      6 MB   1281
----   6007 Assignment EMM           0.000     0.032 SECS      6 MB   1282
----   6008 Assignment EMM           0.000     0.032 SECS      6 MB   1283
----   6009 Assignment EMM           0.000     0.032 SECS      6 MB   1284
----   6010 Assignment EMM           0.000     0.032 SECS      6 MB   1285
----   6011 Assignment EMM           0.000     0.032 SECS      6 MB   1286
----   6012 Assignment EMM           0.000     0.032 SECS      6 MB   1287
----   6013 Assignment EMM           0.000     0.032 SECS      6 MB   1288
----   6014 Assignment EMM           0.000     0.032 SECS      6 MB   1289
----   6015 Assignment EMM           0.000     0.032 SECS      6 MB   1290
GAMS 24.2.3  r46072 Released May 22, 2014 LEX-LEG x86_64/Linux                                                                                                                                                                        05/01/15 10:52:32 Page 87
G e n e r a l   A l g e b r a i c   M o d e l i n g   S y s t e m
E x e c u t i o n


----   6016 Assignment EMM           0.000     0.032 SECS      6 MB   1291
----   6017 Assignment EMM           0.000     0.032 SECS      6 MB   1292
----   6018 Assignment EMM           0.000     0.032 SECS      6 MB   1293
----   6019 Assignment EMM           0.000     0.032 SECS      6 MB   1294
----   6020 Assignment EMM           0.000     0.032 SECS      6 MB   1295
----   6021 Assignment EMM           0.000     0.032 SECS      6 MB   1296
----   6022 Assignment EMM           0.000     0.032 SECS      6 MB   1297
----   6023 Assignment EMM           0.000     0.032 SECS      6 MB   1298
----   6024 Assignment EMM           0.000     0.032 SECS      6 MB   1299
----   6025 Assignment EMM           0.000     0.032 SECS      6 MB   1300
----   6026 Assignment EMM           0.000     0.032 SECS      6 MB   1301
----   6027 Assignment EMM           0.000     0.032 SECS      6 MB   1302
----   6028 Assignment EMM           0.000     0.032 SECS      6 MB   1303
----   6029 Assignment EMM           0.000     0.032 SECS      6 MB   1304
----   6030 Assignment EMM           0.000     0.032 SECS      6 MB   1305
----   6031 Assignment EMM           0.000     0.032 SECS      6 MB   1306
----   6032 Assignment EMM           0.000     0.032 SECS      6 MB   1307
----   6033 Assignment EMM           0.001     0.033 SECS      6 MB   1308
----   6034 Assignment EMM           0.000     0.033 SECS      6 MB   1309
----   6035 Assignment EMM           0.000     0.033 SECS      6 MB   1310
----   6036 Assignment EMM           0.000     0.033 SECS      6 MB   1311
----   6037 Assignment EMM           0.000     0.033 SECS      6 MB   1312
----   6038 Assignment EMM           0.000     0.033 SECS      6 MB   1313
----   6039 Assignment EMM           0.000     0.033 SECS      6 MB   1314
----   6040 Assignment EMM           0.000     0.033 SECS      6 MB   1315
----   6041 Assignment EMM           0.000     0.033 SECS      6 MB   1316
----   6042 Assignment EMM           0.000     0.033 SECS      6 MB   1317
----   6043 Assignment EMM           0.000     0.033 SECS      6 MB   1318
----   6044 Assignment EMM           0.000     0.033 SECS      6 MB   1319
----   6045 Assignment EMM           0.000     0.033 SECS      6 MB   1320
----   6046 Assignment EMM           0.000     0.033 SECS      6 MB   1321
----   6047 Assignment EMM           0.000     0.033 SECS      6 MB   1322
----   6048 Assignment EMM           0.000     0.033 SECS      6 MB   1323
----   6049 Assignment EMM           0.000     0.033 SECS      6 MB   1324
----   6050 Assignment EMM           0.000     0.033 SECS      6 MB   1325
----   6051 Assignment EMM           0.000     0.033 SECS      6 MB   1326
----   6052 Assignment EMM           0.000     0.033 SECS      6 MB   1327
----   6053 Assignment EMM           0.000     0.033 SECS      6 MB   1328
----   6054 Assignment EMM           0.000     0.033 SECS      6 MB   1329
----   6055 Assignment EMM           0.000     0.033 SECS      6 MB   1330
----   6056 Assignment EMM           0.000     0.033 SECS      6 MB   1331
----   6057 Assignment EMM           0.000     0.033 SECS      6 MB   1332
----   6058 Assignment EMM           0.000     0.033 SECS      6 MB   1333
----   6059 Assignment EMM           0.000     0.033 SECS      6 MB   1334
----   6060 Assignment EMM           0.000     0.033 SECS      6 MB   1335
----   6061 Assignment EMM           0.000     0.033 SECS      6 MB   1336
----   6062 Assignment EMM           0.000     0.033 SECS      6 MB   1337
----   6063 Assignment EMM           0.000     0.033 SECS      6 MB   1338
----   6064 Assignment EMM           0.000     0.033 SECS      6 MB   1339
----   6065 Assignment EMM           0.000     0.033 SECS      6 MB   1340
----   6066 Assignment EMM           0.000     0.033 SECS      6 MB   1341
----   6067 Assignment EMM           0.000     0.033 SECS      6 MB   1342
----   6068 Assignment EMM           0.000     0.033 SECS      6 MB   1343
GAMS 24.2.3  r46072 Released May 22, 2014 LEX-LEG x86_64/Linux                                                                                                                                                                        05/01/15 10:52:32 Page 88
G e n e r a l   A l g e b r a i c   M o d e l i n g   S y s t e m
E x e c u t i o n


----   6069 Assignment EMM           0.000     0.033 SECS      6 MB   1344
----   6070 Assignment EMM           0.000     0.033 SECS      6 MB   1345
----   6071 Assignment EMM           0.000     0.033 SECS      6 MB   1346
----   6072 Assignment EMM           0.000     0.033 SECS      6 MB   1347
----   6073 Assignment EMM           0.000     0.033 SECS      6 MB   1348
----   6074 Assignment EMM           0.000     0.033 SECS      6 MB   1349
----   6075 Assignment EMM           0.000     0.033 SECS      6 MB   1350
----   6076 Assignment EMM           0.000     0.033 SECS      6 MB   1351
----   6077 Assignment EMM           0.000     0.033 SECS      6 MB   1352
----   6078 Assignment EMM           0.000     0.033 SECS      6 MB   1353
----   6079 Assignment EMM           0.000     0.033 SECS      6 MB   1354
----   6080 Assignment EMM           0.000     0.033 SECS      6 MB   1355
----   6081 Assignment EMM           0.000     0.033 SECS      6 MB   1356
----   6082 Assignment EMM           0.000     0.033 SECS      6 MB   1357
----   6083 Assignment EMM           0.000     0.033 SECS      6 MB   1358
----   6084 Assignment EMM           0.000     0.033 SECS      6 MB   1359
----   6085 Assignment EMM           0.000     0.033 SECS      6 MB   1360
----   6086 Assignment EMM           0.000     0.033 SECS      6 MB   1361
----   6087 Assignment EMM           0.000     0.033 SECS      6 MB   1362
----   6088 Assignment EMM           0.000     0.033 SECS      6 MB   1363
----   6089 Assignment EMM           0.000     0.033 SECS      6 MB   1364
----   6090 Assignment EMM           0.000     0.033 SECS      6 MB   1365
----   6091 Assignment EMM           0.000     0.033 SECS      6 MB   1366
----   6092 Assignment EMM           0.000     0.033 SECS      6 MB   1367
----   6093 Assignment EMM           0.000     0.033 SECS      6 MB   1368
----   6094 Assignment EMM           0.000     0.033 SECS      6 MB   1369
----   6095 Assignment EMM           0.000     0.033 SECS      6 MB   1370
----   6096 Assignment EMM           0.000     0.033 SECS      6 MB   1371
----   6097 Assignment EMM           0.000     0.033 SECS      6 MB   1372
----   6098 Assignment EMM           0.000     0.033 SECS      6 MB   1373
----   6099 Assignment EMM           0.000     0.033 SECS      6 MB   1374
----   6100 Assignment EMM           0.000     0.033 SECS      6 MB   1375
----   6101 Assignment EMM           0.000     0.033 SECS      6 MB   1376
----   6102 Assignment EMM           0.000     0.033 SECS      6 MB   1377
----   6103 Assignment EMM           0.000     0.033 SECS      6 MB   1378
----   6104 Assignment EMM           0.000     0.033 SECS      6 MB   1379
----   6105 Assignment EMM           0.000     0.033 SECS      6 MB   1380
----   6106 Assignment EMM           0.000     0.033 SECS      6 MB   1381
----   6107 Assignment EMM           0.000     0.033 SECS      6 MB   1382
----   6108 Assignment EMM           0.000     0.033 SECS      6 MB   1383
----   6109 Assignment EMM           0.000     0.033 SECS      6 MB   1384
----   6110 Assignment EMM           0.000     0.033 SECS      6 MB   1385
----   6111 Assignment EMM           0.000     0.033 SECS      6 MB   1386
----   6112 Assignment EMM           0.000     0.033 SECS      6 MB   1387
----   6113 Assignment EMM           0.000     0.033 SECS      6 MB   1388
----   6114 Assignment EMM           0.000     0.033 SECS      6 MB   1389
----   6115 Assignment EMM           0.000     0.033 SECS      6 MB   1390
----   6116 Assignment EMM           0.000     0.033 SECS      6 MB   1391
----   6117 Assignment EMM           0.000     0.033 SECS      6 MB   1392
----   6118 Assignment EMM           0.000     0.033 SECS      6 MB   1393
----   6119 Assignment EMM           0.000     0.033 SECS      6 MB   1394
----   6120 Assignment EMM           0.000     0.033 SECS      6 MB   1395
----   6121 Assignment EMM           0.000     0.033 SECS      6 MB   1396
GAMS 24.2.3  r46072 Released May 22, 2014 LEX-LEG x86_64/Linux                                                                                                                                                                        05/01/15 10:52:32 Page 89
G e n e r a l   A l g e b r a i c   M o d e l i n g   S y s t e m
E x e c u t i o n


----   6122 Assignment EMM           0.000     0.033 SECS      6 MB   1397
----   6123 Assignment EMM           0.000     0.033 SECS      6 MB   1398
----   6124 Assignment EMM           0.000     0.033 SECS      6 MB   1399
----   6125 Assignment EMM           0.000     0.033 SECS      6 MB   1400
----   6126 Assignment EMM           0.000     0.033 SECS      6 MB   1401
----   6127 Assignment EMM           0.000     0.033 SECS      6 MB   1402
----   6128 Assignment EMM           0.000     0.033 SECS      6 MB   1403
----   6129 Assignment EMM           0.000     0.033 SECS      6 MB   1404
----   6130 Assignment EMM           0.000     0.033 SECS      6 MB   1405
----   6131 Assignment EMM           0.000     0.033 SECS      6 MB   1406
----   6132 Assignment EMM           0.000     0.033 SECS      6 MB   1407
----   6133 Assignment EMM           0.000     0.033 SECS      6 MB   1408
----   6134 Assignment EMM           0.000     0.033 SECS      6 MB   1409
----   6135 Assignment EMM           0.000     0.033 SECS      6 MB   1410
----   6136 Assignment EMM           0.000     0.033 SECS      6 MB   1411
----   6137 Assignment EMM           0.000     0.033 SECS      6 MB   1412
----   6138 Assignment EMM           0.000     0.033 SECS      6 MB   1413
----   6139 Assignment EMM           0.000     0.033 SECS      6 MB   1414
----   6140 Assignment EMM           0.000     0.033 SECS      6 MB   1415
----   6141 Assignment EMM           0.000     0.033 SECS      6 MB   1416
----   6142 Assignment EMM           0.000     0.033 SECS      6 MB   1417
----   6143 Assignment EMM           0.000     0.033 SECS      6 MB   1418
----   6144 Assignment EMM           0.000     0.033 SECS      6 MB   1419
----   6145 Assignment EMM           0.000     0.033 SECS      6 MB   1420
----   6146 Assignment EMM           0.001     0.034 SECS      6 MB   1421
----   6147 Assignment EMM           0.000     0.034 SECS      6 MB   1422
----   6148 Assignment EMM           0.000     0.034 SECS      6 MB   1423
----   6149 Assignment EMM           0.000     0.034 SECS      6 MB   1424
----   6150 Assignment EMM           0.000     0.034 SECS      6 MB   1425
----   6151 Assignment EMM           0.000     0.034 SECS      6 MB   1426
----   6152 Assignment EMM           0.000     0.034 SECS      6 MB   1427
----   6153 Assignment EMM           0.000     0.034 SECS      6 MB   1428
----   6154 Assignment EMM           0.000     0.034 SECS      6 MB   1429
----   6155 Assignment EMM           0.000     0.034 SECS      6 MB   1430
----   6156 Assignment EMM           0.000     0.034 SECS      6 MB   1431
----   6157 Assignment EMM           0.000     0.034 SECS      6 MB   1432
----   6158 Assignment EMM           0.000     0.034 SECS      6 MB   1433
----   6159 Assignment EMM           0.000     0.034 SECS      6 MB   1434
----   6160 Assignment EMM           0.000     0.034 SECS      6 MB   1435
----   6161 Assignment EMM           0.000     0.034 SECS      6 MB   1436
----   6162 Assignment EMM           0.000     0.034 SECS      6 MB   1437
----   6163 Assignment EMM           0.000     0.034 SECS      6 MB   1438
----   6164 Assignment EMM           0.000     0.034 SECS      6 MB   1439
----   6165 Assignment EMM           0.000     0.034 SECS      6 MB   1440
----   6166 Assignment EMM           0.000     0.034 SECS      6 MB   1441
----   6167 Assignment EMM           0.000     0.034 SECS      6 MB   1442
----   6168 Assignment EMM           0.000     0.034 SECS      6 MB   1443
----   6169 Assignment EMM           0.000     0.034 SECS      6 MB   1444
----   6170 Assignment EMM           0.000     0.034 SECS      6 MB   1445
----   6171 Assignment EMM           0.000     0.034 SECS      6 MB   1446
----   6172 Assignment EMM           0.000     0.034 SECS      6 MB   1447
----   6173 Assignment EMM           0.000     0.034 SECS      6 MB   1448
----   6174 Assignment EMM           0.000     0.034 SECS      6 MB   1449
GAMS 24.2.3  r46072 Released May 22, 2014 LEX-LEG x86_64/Linux                                                                                                                                                                        05/01/15 10:52:32 Page 90
G e n e r a l   A l g e b r a i c   M o d e l i n g   S y s t e m
E x e c u t i o n


----   6175 Assignment EMM           0.000     0.034 SECS      6 MB   1450
----   6176 Assignment EMM           0.000     0.034 SECS      6 MB   1451
----   6177 Assignment EMM           0.000     0.034 SECS      6 MB   1452
----   6178 Assignment EMM           0.000     0.034 SECS      6 MB   1453
----   6179 Assignment EMM           0.000     0.034 SECS      6 MB   1454
----   6180 Assignment EMM           0.000     0.034 SECS      6 MB   1455
----   6181 Assignment EMM           0.000     0.034 SECS      6 MB   1456
----   6182 Assignment EMM           0.000     0.034 SECS      6 MB   1457
----   6183 Assignment EMM           0.000     0.034 SECS      6 MB   1458
----   6184 Assignment EMM           0.000     0.034 SECS      6 MB   1459
----   6185 Assignment EMM           0.000     0.034 SECS      6 MB   1460
----   6186 Assignment EMM           0.000     0.034 SECS      6 MB   1461
----   6187 Assignment EMM           0.000     0.034 SECS      6 MB   1462
----   6188 Assignment EMM           0.000     0.034 SECS      6 MB   1463
----   6189 Assignment EMM           0.000     0.034 SECS      6 MB   1464
----   6190 Assignment EMM           0.000     0.034 SECS      6 MB   1465
----   6191 Assignment EMM           0.000     0.034 SECS      6 MB   1466
----   6192 Assignment EMM           0.000     0.034 SECS      6 MB   1467
----   6193 Assignment EMM           0.000     0.034 SECS      6 MB   1468
----   6194 Assignment EMM           0.000     0.034 SECS      6 MB   1469
----   6195 Assignment EMM           0.000     0.034 SECS      6 MB   1470
----   6196 Assignment EMM           0.000     0.034 SECS      6 MB   1471
----   6197 Assignment EMM           0.000     0.034 SECS      6 MB   1472
----   6198 Assignment EMM           0.000     0.034 SECS      6 MB   1473
----   6199 Assignment EMM           0.000     0.034 SECS      6 MB   1474
----   6200 Assignment EMM           0.000     0.034 SECS      6 MB   1475
----   6201 Assignment EMM           0.000     0.034 SECS      6 MB   1476
----   6202 Assignment EMM           0.000     0.034 SECS      6 MB   1477
----   6203 Assignment EMM           0.000     0.034 SECS      6 MB   1478
----   6204 Assignment EMM           0.000     0.034 SECS      6 MB   1479
----   6205 Assignment EMM           0.000     0.034 SECS      6 MB   1480
----   6206 Assignment EMM           0.000     0.034 SECS      6 MB   1481
----   6207 Assignment EMM           0.000     0.034 SECS      6 MB   1482
----   6208 Assignment EMM           0.000     0.034 SECS      6 MB   1483
----   6209 Assignment EMM           0.000     0.034 SECS      6 MB   1484
----   6210 Assignment EMM           0.000     0.034 SECS      6 MB   1485
----   6211 Assignment EMM           0.000     0.034 SECS      6 MB   1486
----   6212 Assignment EMM           0.000     0.034 SECS      6 MB   1487
----   6213 Assignment EMM           0.000     0.034 SECS      6 MB   1488
----   6214 Assignment EMM           0.000     0.034 SECS      6 MB   1489
----   6215 Assignment EMM           0.000     0.034 SECS      6 MB   1490
----   6216 Assignment EMM           0.000     0.034 SECS      6 MB   1491
----   6217 Assignment EMM           0.000     0.034 SECS      6 MB   1492
----   6218 Assignment EMM           0.000     0.034 SECS      6 MB   1493
----   6219 Assignment EMM           0.000     0.034 SECS      6 MB   1494
----   6220 Assignment EMM           0.000     0.034 SECS      6 MB   1495
----   6221 Assignment EMM           0.000     0.034 SECS      6 MB   1496
----   6222 Assignment EMM           0.000     0.034 SECS      6 MB   1497
----   6223 Assignment EMM           0.000     0.034 SECS      6 MB   1498
----   6224 Assignment EMM           0.000     0.034 SECS      6 MB   1499
----   6225 Assignment EMM           0.000     0.034 SECS      6 MB   1500
----   6226 Assignment EMM           0.000     0.034 SECS      6 MB   1501
----   6227 Assignment EMM           0.000     0.034 SECS      6 MB   1502
GAMS 24.2.3  r46072 Released May 22, 2014 LEX-LEG x86_64/Linux                                                                                                                                                                        05/01/15 10:52:32 Page 91
G e n e r a l   A l g e b r a i c   M o d e l i n g   S y s t e m
E x e c u t i o n


----   6228 Assignment EMM           0.000     0.034 SECS      6 MB   1503
----   6229 Assignment EMM           0.000     0.034 SECS      6 MB   1504
----   6230 Assignment EMM           0.000     0.034 SECS      6 MB   1505
----   6231 Assignment EMM           0.000     0.034 SECS      6 MB   1506
----   6232 Assignment EMM           0.000     0.034 SECS      6 MB   1507
----   6233 Assignment EMM           0.000     0.034 SECS      6 MB   1508
----   6234 Assignment EMM           0.000     0.034 SECS      6 MB   1509
----   6235 Assignment EMM           0.000     0.034 SECS      6 MB   1510
----   6236 Assignment EMM           0.000     0.034 SECS      6 MB   1511
----   6237 Assignment EMM           0.000     0.034 SECS      6 MB   1512
----   6238 Assignment EMM           0.000     0.034 SECS      6 MB   1513
----   6239 Assignment EMM           0.000     0.034 SECS      6 MB   1514
----   6240 Assignment EMM           0.000     0.034 SECS      6 MB   1515
----   6241 Assignment EMM           0.000     0.034 SECS      6 MB   1516
----   6242 Assignment EMM           0.000     0.034 SECS      6 MB   1517
----   6243 Assignment EMM           0.000     0.034 SECS      6 MB   1518
----   6244 Assignment EMM           0.000     0.034 SECS      6 MB   1519
----   6245 Assignment EMM           0.000     0.034 SECS      6 MB   1520
----   6246 Assignment EMM           0.000     0.034 SECS      6 MB   1521
----   6247 Assignment EMM           0.000     0.034 SECS      6 MB   1522
----   6248 Assignment EMM           0.000     0.034 SECS      6 MB   1523
----   6249 Assignment EMM           0.000     0.034 SECS      6 MB   1524
----   6250 Assignment EMM           0.000     0.034 SECS      6 MB   1525
----   6251 Assignment EMM           0.000     0.034 SECS      6 MB   1526
----   6252 Assignment EMM           0.000     0.034 SECS      6 MB   1527
----   6253 Assignment EMM           0.000     0.034 SECS      6 MB   1528
----   6254 Assignment EMM           0.000     0.034 SECS      6 MB   1529
----   6255 Assignment EMM           0.000     0.034 SECS      6 MB   1530
----   6256 Assignment EMM           0.000     0.034 SECS      6 MB   1531
----   6257 Assignment EMM           0.000     0.034 SECS      6 MB   1532
----   6258 Assignment EMM           0.000     0.034 SECS      6 MB   1533
----   6259 Assignment EMM           0.000     0.034 SECS      6 MB   1534
----   6260 Assignment EMM           0.000     0.034 SECS      6 MB   1535
----   6261 Assignment EMM           0.000     0.034 SECS      6 MB   1536
----   6262 Assignment EMM           0.000     0.034 SECS      6 MB   1537
----   6263 Assignment EMM           0.000     0.034 SECS      6 MB   1538
----   6264 Assignment EMM           0.000     0.034 SECS      6 MB   1539
----   6265 Assignment EMM           0.000     0.034 SECS      6 MB   1540
----   6266 Assignment EMM           0.000     0.034 SECS      6 MB   1541
----   6267 Assignment EMM           0.000     0.034 SECS      6 MB   1542
----   6268 Assignment EMM           0.000     0.034 SECS      6 MB   1543
----   6269 Assignment EMM           0.000     0.034 SECS      6 MB   1544
----   6270 Assignment EMM           0.000     0.034 SECS      6 MB   1545
----   6271 Assignment EMM           0.000     0.034 SECS      6 MB   1546
----   6272 Assignment EMM           0.000     0.034 SECS      6 MB   1547
----   6273 Assignment EMM           0.001     0.035 SECS      6 MB   1548
----   6274 Assignment EMM           0.000     0.035 SECS      6 MB   1549
----   6275 Assignment EMM           0.000     0.035 SECS      6 MB   1550
----   6276 Assignment EMM           0.000     0.035 SECS      6 MB   1551
----   6277 Assignment EMM           0.000     0.035 SECS      6 MB   1552
----   6278 Assignment EMM           0.000     0.035 SECS      6 MB   1553
----   6279 Assignment EMM           0.000     0.035 SECS      6 MB   1554
----   6280 Assignment EMM           0.000     0.035 SECS      6 MB   1555
GAMS 24.2.3  r46072 Released May 22, 2014 LEX-LEG x86_64/Linux                                                                                                                                                                        05/01/15 10:52:32 Page 92
G e n e r a l   A l g e b r a i c   M o d e l i n g   S y s t e m
E x e c u t i o n


----   6281 Assignment EMM           0.000     0.035 SECS      6 MB   1556
----   6282 Assignment EMM           0.000     0.035 SECS      6 MB   1557
----   6283 Assignment EMM           0.000     0.035 SECS      6 MB   1558
----   6284 Assignment EMM           0.000     0.035 SECS      6 MB   1559
----   6285 Assignment EMM           0.000     0.035 SECS      6 MB   1560
----   6286 Assignment EMM           0.000     0.035 SECS      6 MB   1561
----   6287 Assignment EMM           0.000     0.035 SECS      6 MB   1562
----   6288 Assignment EMM           0.000     0.035 SECS      6 MB   1563
----   6289 Assignment EMM           0.000     0.035 SECS      6 MB   1564
----   6290 Assignment EMM           0.000     0.035 SECS      6 MB   1565
----   6291 Assignment EMM           0.000     0.035 SECS      6 MB   1566
----   6292 Assignment EMM           0.000     0.035 SECS      6 MB   1567
----   6293 Assignment EMM           0.000     0.035 SECS      6 MB   1568
----   6294 Assignment EMM           0.000     0.035 SECS      6 MB   1569
----   6295 Assignment EMM           0.000     0.035 SECS      6 MB   1570
----   6296 Assignment EMM           0.000     0.035 SECS      6 MB   1571
----   6297 Assignment EMM           0.000     0.035 SECS      6 MB   1572
----   6298 Assignment EMM           0.000     0.035 SECS      6 MB   1573
----   6299 Assignment EMM           0.000     0.035 SECS      6 MB   1574
----   6300 Assignment EMM           0.000     0.035 SECS      6 MB   1575
----   6301 Assignment EMM           0.000     0.035 SECS      6 MB   1576
----   6302 Assignment EMM           0.000     0.035 SECS      6 MB   1577
----   6303 Assignment EMM           0.000     0.035 SECS      6 MB   1578
----   6304 Assignment EMM           0.000     0.035 SECS      6 MB   1579
----   6305 Assignment EMM           0.000     0.035 SECS      6 MB   1580
----   6306 Assignment EMM           0.000     0.035 SECS      6 MB   1581
----   6307 Assignment EMM           0.000     0.035 SECS      6 MB   1582
----   6308 Assignment EMM           0.000     0.035 SECS      6 MB   1583
----   6309 Assignment EMM           0.000     0.035 SECS      6 MB   1584
----   6310 Assignment EMM           0.000     0.035 SECS      6 MB   1585
----   6311 Assignment EMM           0.000     0.035 SECS      6 MB   1586
----   6312 Assignment EMM           0.000     0.035 SECS      6 MB   1587
----   6313 Assignment EMM           0.000     0.035 SECS      6 MB   1588
----   6314 Assignment EMM           0.000     0.035 SECS      6 MB   1589
----   6315 Assignment EMM           0.000     0.035 SECS      6 MB   1590
----   6316 Assignment EMM           0.000     0.035 SECS      6 MB   1591
----   6317 Assignment EMM           0.000     0.035 SECS      6 MB   1592
----   6318 Assignment EMM           0.000     0.035 SECS      6 MB   1593
----   6319 Assignment EMM           0.000     0.035 SECS      6 MB   1594
----   6320 Assignment EMM           0.000     0.035 SECS      6 MB   1595
----   6321 Assignment EMM           0.000     0.035 SECS      6 MB   1596
----   6322 Assignment EMM           0.000     0.035 SECS      6 MB   1597
----   6323 Assignment EMM           0.000     0.035 SECS      6 MB   1598
----   6324 Assignment EMM           0.000     0.035 SECS      6 MB   1599
----   6325 Assignment EMM           0.000     0.035 SECS      6 MB   1600
----   6326 Assignment EMM           0.000     0.035 SECS      6 MB   1601
----   6327 Assignment EMM           0.000     0.035 SECS      6 MB   1602
----   6328 Assignment EMM           0.000     0.035 SECS      6 MB   1603
----   6329 Assignment EMM           0.000     0.035 SECS      6 MB   1604
----   6330 Assignment EMM           0.000     0.035 SECS      6 MB   1605
----   6331 Assignment EMM           0.000     0.035 SECS      6 MB   1606
----   6332 Assignment EMM           0.000     0.035 SECS      6 MB   1607
----   6333 Assignment EMM           0.000     0.035 SECS      6 MB   1608
GAMS 24.2.3  r46072 Released May 22, 2014 LEX-LEG x86_64/Linux                                                                                                                                                                        05/01/15 10:52:32 Page 93
G e n e r a l   A l g e b r a i c   M o d e l i n g   S y s t e m
E x e c u t i o n


----   6334 Assignment EMM           0.000     0.035 SECS      6 MB   1609
----   6335 Assignment EMM           0.000     0.035 SECS      6 MB   1610
----   6336 Assignment EMM           0.000     0.035 SECS      6 MB   1611
----   6337 Assignment EMM           0.000     0.035 SECS      6 MB   1612
----   6338 Assignment EMM           0.000     0.035 SECS      6 MB   1613
----   6339 Assignment EMM           0.000     0.035 SECS      6 MB   1614
----   6340 Assignment EMM           0.000     0.035 SECS      6 MB   1615
----   6341 Assignment EMM           0.000     0.035 SECS      6 MB   1616
----   6342 Assignment EMM           0.000     0.035 SECS      6 MB   1617
----   6343 Assignment EMM           0.000     0.035 SECS      6 MB   1618
----   6344 Assignment EMM           0.000     0.035 SECS      6 MB   1619
----   6345 Assignment EMM           0.000     0.035 SECS      6 MB   1620
----   6346 Assignment EMM           0.000     0.035 SECS      6 MB   1621
----   6347 Assignment EMM           0.000     0.035 SECS      6 MB   1622
----   6348 Assignment EMM           0.000     0.035 SECS      6 MB   1623
----   6349 Assignment EMM           0.000     0.035 SECS      6 MB   1624
----   6350 Assignment EMM           0.000     0.035 SECS      6 MB   1625
----   6351 Assignment EMM           0.000     0.035 SECS      6 MB   1626
----   6352 Assignment EMM           0.000     0.035 SECS      6 MB   1627
----   6353 Assignment EMM           0.000     0.035 SECS      6 MB   1628
----   6354 Assignment EMM           0.000     0.035 SECS      6 MB   1629
----   6355 Assignment EMM           0.000     0.035 SECS      6 MB   1630
----   6356 Assignment EMM           0.000     0.035 SECS      6 MB   1631
----   6357 Assignment EMM           0.000     0.035 SECS      6 MB   1632
----   6358 Assignment EMM           0.000     0.035 SECS      6 MB   1633
----   6359 Assignment EMM           0.000     0.035 SECS      6 MB   1634
----   6360 Assignment EMM           0.000     0.035 SECS      6 MB   1635
----   6361 Assignment EMM           0.000     0.035 SECS      6 MB   1636
----   6362 Assignment EMM           0.000     0.035 SECS      6 MB   1637
----   6363 Assignment EMM           0.000     0.035 SECS      6 MB   1638
----   6364 Assignment EMM           0.000     0.035 SECS      6 MB   1639
----   6365 Assignment EMM           0.000     0.035 SECS      6 MB   1640
----   6366 Assignment EMM           0.000     0.035 SECS      6 MB   1641
----   6367 Assignment EMM           0.000     0.035 SECS      6 MB   1642
----   6368 Assignment EMM           0.000     0.035 SECS      6 MB   1643
----   6369 Assignment EMM           0.000     0.035 SECS      6 MB   1644
----   6370 Assignment EMM           0.000     0.035 SECS      6 MB   1645
----   6371 Assignment EMM           0.000     0.035 SECS      6 MB   1646
----   6372 Assignment EMM           0.000     0.035 SECS      6 MB   1647
----   6373 Assignment EMM           0.000     0.035 SECS      6 MB   1648
----   6374 Assignment EMM           0.000     0.035 SECS      6 MB   1649
----   6375 Assignment EMM           0.000     0.035 SECS      6 MB   1650
----   6376 Assignment EMM           0.000     0.035 SECS      6 MB   1651
----   6377 Assignment EMM           0.000     0.035 SECS      6 MB   1652
----   6378 Assignment EMM           0.000     0.035 SECS      6 MB   1653
----   6379 Assignment EMM           0.000     0.035 SECS      6 MB   1654
----   6380 Assignment EMM           0.000     0.035 SECS      6 MB   1655
----   6381 Assignment EMM           0.000     0.035 SECS      6 MB   1656
----   6382 Assignment EMM           0.000     0.035 SECS      6 MB   1657
----   6383 Assignment EMM           0.000     0.035 SECS      6 MB   1658
----   6384 Assignment EMM           0.000     0.035 SECS      6 MB   1659
----   6385 Assignment EMM           0.000     0.035 SECS      6 MB   1660
----   6386 Assignment EMM           0.000     0.035 SECS      6 MB   1661
GAMS 24.2.3  r46072 Released May 22, 2014 LEX-LEG x86_64/Linux                                                                                                                                                                        05/01/15 10:52:32 Page 94
G e n e r a l   A l g e b r a i c   M o d e l i n g   S y s t e m
E x e c u t i o n


----   6387 Assignment EMM           0.000     0.035 SECS      6 MB   1662
----   6388 Assignment EMM           0.000     0.035 SECS      6 MB   1663
----   6389 Assignment EMM           0.000     0.035 SECS      6 MB   1664
----   6390 Assignment EMM           0.000     0.035 SECS      6 MB   1665
----   6391 Assignment EMM           0.000     0.035 SECS      6 MB   1666
----   6392 Assignment EMM           0.000     0.035 SECS      6 MB   1667
[truncated: 12,335,400 more chars]
