# Supplementary material for: A Method to Constrain Genome-Scale Models with 13C Labeling Data
Source: PLoS Comput Biol. 2015 Sep 17;11(9):e1004363. doi: 10.1371/journal.pcbi.1004363 (PMC4574858; doi:10.1371/journal.pcbi.1004363)
Supplement: S1 Code — GAMS files, input files and expected outputs for the nine strains considered (wild type at 5, 6 and 7 hrs, pyk KO at 5, 6 and 7 hrs and pgi KO at 16, 21 and 23 hrs) for the data fits. (GZ) [file pcbi.1004363.s004.gz › GAMSfiles/pyk6h/lbvec.txt]

lbvec('12PPDt')=-500.0
lbvec('2DGLCNRx')=0.0
lbvec('2DGLCNRy')=0.0
lbvec('2DGULRx')=0.0
lbvec('2DGULRy')=0.0
lbvec('3HCINNMH')=0.0
lbvec('3HPPPNH')=0.0
lbvec('4HTHRS')=0.0
lbvec('5DGLCNR')=-500.0
lbvec('A5PISO')=-0.0
lbvec('AACPS1')=0.0
lbvec('AACPS2')=0.0
lbvec('AACPS3')=0.0
lbvec('AACPS4')=0.0
lbvec('AACPS5')=0.0
lbvec('AADDGT')=0.0
lbvec('AB6PGH')=0.0
lbvec('ABTA')=0.0
lbvec('ABUTD')=0.0
lbvec('ABUTt2')=0.0
lbvec('ACACCT')=0.0
lbvec('ACACT1r')=-0.0
lbvec('ACACt2')=-500.0
lbvec('ACALDi')=0.0
lbvec('ACALDt')=-500.0
lbvec('ACBIPGT')=0.0
lbvec('ACCOACr')=-0.0
lbvec('ACCOAL')=0.0
lbvec('ACGAMT')=0.0
lbvec('ACGApts')=0.0
lbvec('ACGK')=0.0
lbvec('ACGS')=0.0
lbvec('ACHBS')=0.0
lbvec('ACKr')=-500.0
lbvec('ACLS')=0.0
lbvec('ACMAMUT')=0.0
lbvec('ACMANApts')=0.0
lbvec('ACNAMt2')=0.0
lbvec('ACNML')=0.0
lbvec('ACOATA')=-0.0
lbvec('ACODA')=0.0
lbvec('ACONMT')=0.0
lbvec('ACONT')=0.0
lbvec('ACOTA')=-500.0
lbvec('ACPS1')=0.0
lbvec('ACS')=0.0
lbvec('ACt2r')=-500.0
lbvec('ADA')=0.0
lbvec('ADCL')=0.0
lbvec('ADCS')=0.0
lbvec('ADD')=0.0
lbvec('ADEt2r')=-500.0
lbvec('ADHEr')=0.0
lbvec('ADK1')=-500.0
lbvec('ADK3')=-500.0
lbvec('ADK4')=-500.0
lbvec('ADMDCr')=-500.0
lbvec('ADNCYC')=0.0
lbvec('ADNK1')=0.0
lbvec('ADNt2')=0.0
lbvec('ADNt2r')=-500.0
lbvec('ADOCBIK')=0.0
lbvec('ADOCBLS')=0.0
lbvec('ADPT')=0.0
lbvec('ADSK')=0.0
lbvec('ADSL1r')=0.0
lbvec('ADSL2r')=0.0
lbvec('ADSS')=0.0
lbvec('AGDC')=0.0
lbvec('AGMHE')=0.0
lbvec('AGMT')=0.0
lbvec('AGPR')=-500.0
lbvec('AHC')=-500.0
lbvec('AHCYSNS')=0.0
lbvec('AICART')=-0.0
lbvec('AIRC2')=0.0
lbvec('AIRC3')=-500.0
lbvec('AKGDH')=0.0
lbvec('AKGt2r')=-500.0
lbvec('ALAALAr')=-500.0
lbvec('ALAR')=-0.0
lbvec('ALARi')=0.0
lbvec('ALATA_D2')=0.0
lbvec('ALATA_L')=-500.0
lbvec('ALATA_L2')=0.0
lbvec('ALAabc')=0.0
lbvec('ALAt2r')=-500.0
lbvec('ALCD19')=-500.0
lbvec('ALDD19x')=0.0
lbvec('ALDD2x')=0.0
lbvec('ALLTAH')=0.0
lbvec('ALLTN')=0.0
lbvec('ALLTNt2r')=-500.0
lbvec('ALTRH')=0.0
lbvec('AMALT1')=0.0
lbvec('AMALT2')=0.0
lbvec('AMALT3')=0.0
lbvec('AMALT4')=0.0
lbvec('AMANAPE')=0.0
lbvec('AMANK')=0.0
lbvec('AMAOTr')=-500.0
lbvec('AMMQT8_2')=0.0
lbvec('AMPMS')=0.0
lbvec('AMPN')=0.0
lbvec('ANPRT')=0.0
lbvec('ANS')=0.0
lbvec('AOXSr')=-500.0
lbvec('AP4AH')=0.0
lbvec('AP5AH')=0.0
lbvec('APRAUR')=0.0
lbvec('ARAI')=-500.0
lbvec('ARBabc')=0.0
lbvec('ARBt2r')=-500.0
lbvec('ARGDC')=0.0
lbvec('ARGORNt7')=-500.0
lbvec('ARGSL')=-500.0
lbvec('ARGSS')=0.0
lbvec('ARGabc')=0.0
lbvec('ASAD')=-500.0
lbvec('ASNN')=0.0
lbvec('ASNS1')=0.0
lbvec('ASNS2')=0.0
lbvec('ASNabc')=0.0
lbvec('ASNt2r')=-500.0
lbvec('ASP1DC')=0.0
lbvec('ASPCT')=0.0
lbvec('ASPK')=-500.0
lbvec('ASPO3')=0.0
lbvec('ASPO4')=0.0
lbvec('ASPO5')=0.0
lbvec('ASPO6')=0.0
lbvec('ASPT')=0.0
lbvec('ASPTA')=-500.0
lbvec('ASPabc')=0.0
lbvec('ASPt2')=0.0
lbvec('ASPt2_2')=0.0
lbvec('ASPt2_3')=0.0
lbvec('AST')=0.0
lbvec('ATPM')=7.6
lbvec('ATPPRT')=0.0
lbvec('ATPS4r')=-500.0
lbvec('BETALDHx')=0.0
lbvec('BETALDHy')=0.0
lbvec('BPNT')=0.0
lbvec('BSORx')=0.0
lbvec('BSORy')=0.0
lbvec('BTS2')=-500.0
lbvec('BUTCT')=0.0
lbvec('BUTt2r')=-500.0
lbvec('BiomassEcoli')=0.6
lbvec('C120SN')=0.0
lbvec('C140SN')=0.0
lbvec('C141SN')=0.0
lbvec('C160SN')=0.0
lbvec('C161SN')=0.0
lbvec('C181SN')=0.0
lbvec('CADVt')=0.0
lbvec('CAT')=0.0
lbvec('CBIAT_DELETE')=-500.0
lbvec('CBL1abc')=0.0
lbvec('CBLAT_DELETE')=-500.0
lbvec('CBMK')=0.0
lbvec('CBPS')=0.0
lbvec('CDAPPA_EC')=0.0
lbvec('CDPMEK')=0.0
lbvec('CHLabc')=0.0
lbvec('CHLt2r')=-500.0
lbvec('CHORM')=0.0
lbvec('CHORS')=0.0
lbvec('CHRPL')=0.0
lbvec('CINNDO')=0.0
lbvec('CITL')=0.0
lbvec('CITt7')=0.0
lbvec('CLPNS_EC')=-500.0
lbvec('CMPN')=0.0
lbvec('CO2t')=-500.0
lbvec('CPPPGO')=0.0
lbvec('CRNBTCT')=-500.0
lbvec('CRNCBCT')=-500.0
lbvec('CRNCDH')=-500.0
lbvec('CRNt7')=0.0
lbvec('CS')=0.0
lbvec('CSND')=0.0
lbvec('CSNt2')=0.0
lbvec('CTPS2')=0.0
lbvec('CYANST')=0.0
lbvec('CYNTAH')=0.0
lbvec('CYNTt2')=0.0
lbvec('CYSDS')=0.0
lbvec('CYSS')=0.0
lbvec('CYSTL')=0.0
lbvec('CYSabc')=0.0
lbvec('CYTBD')=0.0
lbvec('CYTBO3')=0.0
lbvec('CYTD')=0.0
lbvec('CYTDK2')=0.0
lbvec('CYTDt2')=0.0
lbvec('CYTDt2r')=-500.0
lbvec('CYTK1')=-500.0
lbvec('CYTK2')=-500.0
lbvec('DAAD')=0.0
lbvec('DADA')=0.0
lbvec('DADK')=-500.0
lbvec('DADNt2')=0.0
lbvec('DAGK_EC')=0.0
lbvec('DALAt2r')=-500.0
lbvec('DAPDC')=0.0
lbvec('DAPE')=-500.0
lbvec('DAPabc')=0.0
lbvec('DASYN_EC')=-500.0
lbvec('DB4PS')=0.0
lbvec('DBTSr')=-0.0
lbvec('DCTPD')=0.0
lbvec('DCYTD')=0.0
lbvec('DCYTt2')=0.0
lbvec('DDGALK')=0.0
lbvec('DDGLCNt2r')=-500.0
lbvec('DDGLK')=0.0
lbvec('DDPA')=0.0
lbvec('DDPGALA')=-500.0
lbvec('DGK1')=-500.0
lbvec('DGSNt2')=0.0
lbvec('DHAD1')=0.0
lbvec('DHAD2')=0.0
lbvec('DHAPT')=0.0
lbvec('DHAt')=-500.0
lbvec('DHBD')=-500.0
lbvec('DHBSr')=-500.0
lbvec('DHCIND')=0.0
lbvec('DHCINDO')=0.0
lbvec('DHDPRy')=0.0
lbvec('DHDPS')=0.0
lbvec('DHFR')=-500.0
lbvec('DHFS')=0.0
lbvec('DHNAOT')=0.0
lbvec('DHNPA2')=0.0
lbvec('DHORD2')=0.0
lbvec('DHORD5')=0.0
lbvec('DHORTS')=-500.0
lbvec('DHPPD')=0.0
lbvec('DHPPDA2')=0.0
lbvec('DHPS2')=0.0
lbvec('DHPTDCs')=0.0
lbvec('DHQD')=-500.0
lbvec('DHQS')=0.0
lbvec('DINSt2')=0.0
lbvec('DKGLCNR1')=0.0
lbvec('DKGLCNR2x')=0.0
lbvec('DKGLCNR2y')=0.0
lbvec('DKMPPD')=0.0
lbvec('DKMPPD2')=0.0
lbvec('DMATT')=0.0
lbvec('DMPPS')=0.0
lbvec('DMQMT')=0.0
lbvec('DMSOR1')=0.0
lbvec('DMSOR1e')=0.0
lbvec('DMSOR2')=0.0
lbvec('DMSOR2e')=0.0
lbvec('DNMPPA')=0.0
lbvec('DNTPPA')=0.0
lbvec('DOGULNR')=0.0
lbvec('DPCOAK')=0.0
lbvec('DPR')=0.0
lbvec('DRPA')=0.0
lbvec('DSERt2r')=-500.0
lbvec('DTMPK')=-500.0
lbvec('DURIK1')=0.0
lbvec('DURIPP')=-500.0
lbvec('DURIt2')=0.0
lbvec('DUTPDP')=0.0
lbvec('DXPRIi')=0.0
lbvec('DXPS')=0.0
lbvec('DXYLK')=0.0
lbvec('D_LACt2')=-500.0
lbvec('E4PD')=-0.0
lbvec('ECAP_EC')=0.0
lbvec('EDA')=0.0
lbvec('EDD')=0.0
lbvec('EDTXS1')=0.0
lbvec('EDTXS2')=0.0
lbvec('EDTXS3')=0.0
lbvec('EDTXS4')=0.0
lbvec('ENO')=-500.0
lbvec('ENTCS')=0.0
lbvec('ETHAAL')=0.0
lbvec('ETOHt2r')=-500.0
lbvec('EX_12ppd_S_e_')=0.0
lbvec('EX_15dap_e_')=0.0
lbvec('EX_26dap_M_e_')=0.0
lbvec('EX_2ddglcn_e_')=0.0
lbvec('EX_3hcinnm_e_')=0.0
lbvec('EX_3hpppn_e_')=0.0
lbvec('EX_4abut_e_')=0.0
lbvec('EX_ac_e_')=3.1
lbvec('EX_acac_e_')=0.0
lbvec('EX_acald_e_')=0.0
lbvec('EX_acgam_e_')=0.0
lbvec('EX_acmana_e_')=0.0
lbvec('EX_acnam_e_')=0.0
lbvec('EX_ade_e_')=0.0
lbvec('EX_adn_e_')=0.0
lbvec('EX_akg_e_')=0.0
lbvec('EX_ala_D_e_')=0.0
lbvec('EX_ala_L_e_')=0.0
lbvec('EX_alltn_e_')=0.0
lbvec('EX_amp_e_')=0.0
lbvec('EX_arab_L_e_')=0.0
lbvec('EX_arg_L_e_')=0.0
lbvec('EX_asn_L_e_')=0.0
lbvec('EX_asp_L_e_')=0.0
lbvec('EX_but_e_')=0.0
lbvec('EX_cbl1_e_')=0.0
lbvec('EX_chol_e_')=0.0
lbvec('EX_cit_e_')=0.0
lbvec('EX_co2_e_')=-500.0
lbvec('EX_crn_e_')=0.0
lbvec('EX_csn_e_')=0.0
lbvec('EX_cynt_e_')=0.0
lbvec('EX_cys_L_e_')=0.0
lbvec('EX_cytd_e_')=0.0
lbvec('EX_dad_2_e_')=0.0
lbvec('EX_dcyt_e_')=0.0
lbvec('EX_dgsn_e_')=0.0
lbvec('EX_dha_e_')=0.0
lbvec('EX_din_e_')=0.0
lbvec('EX_dms_e_')=0.0
lbvec('EX_dmso_e_')=0.0
lbvec('EX_duri_e_')=0.0
lbvec('EX_etoh_e_')=0.0
lbvec('EX_fe2_e_')=-500.0
lbvec('EX_for_e_')=0.0
lbvec('EX_fru_e_')=0.0
lbvec('EX_fuc1p_L_e_')=0.0
lbvec('EX_fuc_L_e_')=0.0
lbvec('EX_fum_e_')=0.0
lbvec('EX_g6p_e_')=0.0
lbvec('EX_gal_e_')=0.0
lbvec('EX_galct_D_e_')=0.0
lbvec('EX_galctn_D_e_')=0.0
lbvec('EX_galt_e_')=0.0
lbvec('EX_galur_e_')=0.0
lbvec('EX_gam_e_')=0.0
lbvec('EX_gbbtn_e_')=0.0
lbvec('EX_glc_e_')=-10.2
lbvec('EX_glcn_e_')=0.0
lbvec('EX_glcr_e_')=0.0
lbvec('EX_glcur_e_')=0.0
lbvec('EX_gln_L_e_')=0.0
lbvec('EX_glu_L_e_')=0.0
lbvec('EX_gly_e_')=0.0
lbvec('EX_glyald_e_')=0.0
lbvec('EX_glyb_e_')=0.0
lbvec('EX_glyc3p_e_')=0.0
lbvec('EX_glyc_e_')=0.0
lbvec('EX_glyclt_e_')=0.0
lbvec('EX_gsn_e_')=0.0
lbvec('EX_gua_e_')=0.0
lbvec('EX_h2o_e_')=-500.0
lbvec('EX_h_e_')=-500.0
lbvec('EX_hdca_e_')=0.0
lbvec('EX_his_L_e_')=0.0
lbvec('EX_hxan_e_')=0.0
lbvec('EX_idon_L_e_')=0.0
lbvec('EX_ile_L_e_')=0.0
lbvec('EX_indole_e_')=0.0
lbvec('EX_ins_e_')=0.0
lbvec('EX_k_e_')=-500.0
lbvec('EX_lac_D_e_')=0.0
lbvec('EX_lac_L_e_')=0.0
lbvec('EX_lcts_e_')=0.0
lbvec('EX_leu_L_e_')=0.0
lbvec('EX_lys_L_e_')=0.0
lbvec('EX_mal_L_e_')=0.0
lbvec('EX_malt_e_')=0.0
lbvec('EX_malthx_e_')=0.0
lbvec('EX_maltpt_e_')=0.0
lbvec('EX_malttr_e_')=0.0
lbvec('EX_maltttr_e_')=0.0
lbvec('EX_man6p_e_')=0.0
lbvec('EX_man_e_')=0.0
lbvec('EX_melib_e_')=0.0
lbvec('EX_met_D_e_')=0.0
lbvec('EX_met_L_e_')=0.0
lbvec('EX_mnl_e_')=0.0
lbvec('EX_na1_e_')=-500.0
lbvec('EX_nac_e_')=0.0
lbvec('EX_nad_e_')=0.0
lbvec('EX_nh4_e_')=-500.0
lbvec('EX_nmn_e_')=0.0
lbvec('EX_no2_e_')=0.0
lbvec('EX_no3_e_')=0.0
lbvec('EX_o2_e_')=-500.0
lbvec('EX_ocdca_e_')=0.0
lbvec('EX_orn_e_')=0.0
lbvec('EX_phe_L_e_')=0.0
lbvec('EX_pi_e_')=-500.0
lbvec('EX_pnto_R_e_')=0.0
lbvec('EX_pppn_e_')=0.0
lbvec('EX_pro_L_e_')=0.0
lbvec('EX_ptrc_e_')=0.0
lbvec('EX_pyr_e_')=0.0
lbvec('EX_rib_D_e_')=0.0
lbvec('EX_rmn_e_')=0.0
lbvec('EX_sbt_D_e_')=0.0
lbvec('EX_ser_D_e_')=0.0
lbvec('EX_ser_L_e_')=0.0
lbvec('EX_so4_e_')=-500.0
lbvec('EX_spmd_e_')=0.0
lbvec('EX_succ_e_')=0.0
lbvec('EX_sucr_e_')=0.0
lbvec('EX_tartr_L_e_')=0.0
lbvec('EX_taur_e_')=0.0
lbvec('EX_thm_e_')=0.0
lbvec('EX_thr_L_e_')=0.0
lbvec('EX_thymd_e_')=0.0
lbvec('EX_tma_e_')=0.0
lbvec('EX_tmao_e_')=0.0
lbvec('EX_tre_e_')=0.0
lbvec('EX_trp_L_e_')=0.0
lbvec('EX_tsul_e_')=0.0
lbvec('EX_ttdca_e_')=0.0
lbvec('EX_tyr_L_e_')=0.0
lbvec('EX_ura_e_')=0.0
lbvec('EX_urea_e_')=0.0
lbvec('EX_uri_e_')=0.0
lbvec('EX_val_L_e_')=0.0
lbvec('EX_xan_e_')=0.0
lbvec('EX_xtsn_e_')=0.0
lbvec('EX_xyl_D_e_')=0.0
lbvec('F6PA')=0.0
lbvec('FAO1')=0.0
lbvec('FAO2')=0.0
lbvec('FAO3')=0.0
lbvec('FAO4')=0.0
lbvec('FBA')=-500.0
lbvec('FBP')=0.0
lbvec('FCI')=-500.0
lbvec('FCLK')=0.0
lbvec('FCLPA')=-500.0
lbvec('FCLT')=0.0
lbvec('FDH2')=0.0
lbvec('FDH3')=0.0
lbvec('FE2abc')=0.0
lbvec('FFSD')=0.0
lbvec('FHL')=0.0
lbvec('FMNAT')=0.0
lbvec('FORt')=-500.0
lbvec('FRD2')=0.0
lbvec('FRD3')=0.0
lbvec('FRUK')=0.0
lbvec('FRUpts')=0.0
lbvec('FRUpts2')=0.0
lbvec('FTHFD')=0.0
lbvec('FUCPt6_2')=0.0
lbvec('FUCt')=-500.0
lbvec('FUM')=0.0
lbvec('FUMt2_2')=0.0
lbvec('FUMt2_3')=0.0
lbvec('G1PACT')=0.0
lbvec('G1PP')=0.0
lbvec('G1PTT')=0.0
lbvec('G1SATi')=0.0
lbvec('G3PD2')=-500.0
lbvec('G3PD5')=0.0
lbvec('G3PD6')=0.0
lbvec('G3PD7')=0.0
lbvec('G5SADs')=0.0
lbvec('G5SD')=0.0
lbvec('G6PDA')=0.0
lbvec('G6PDH2r')=0.0
lbvec('G6Pt6_2')=0.0
lbvec('GALCTD')=0.0
lbvec('GALCTND')=0.0
lbvec('GALCTNt2r')=-500.0
lbvec('GALCTt2r')=-500.0
lbvec('GALKr')=-500.0
lbvec('GALS3')=0.0
lbvec('GALTpts')=0.0
lbvec('GALU')=-500.0
lbvec('GALURt2r')=-500.0
lbvec('GALUi')=0.0
lbvec('GALabc')=0.0
lbvec('GALt2')=0.0
lbvec('GAMpts')=0.0
lbvec('GAPD')=0.0
lbvec('GARFT')=-500.0
lbvec('GART')=0.0
lbvec('GCALDD')=0.0
lbvec('GDMANE')=0.0
lbvec('GF6PTA')=0.0
lbvec('GHMT2')=0.0
lbvec('GK1')=-500.0
lbvec('GLCDe')=0.0
lbvec('GLCNt2r')=-500.0
lbvec('GLCP')=0.0
lbvec('GLCRAL')=0.0
lbvec('GLCRD')=0.0
lbvec('GLCRt2r')=-500.0
lbvec('GLCS1')=0.0
lbvec('GLCURt2r')=-500.0
lbvec('GLCpts')=10.2
lbvec('GLCt2')=0.0
lbvec('GLGC')=0.0
lbvec('GLNS')=0.0
lbvec('GLNabc')=0.0
lbvec('GLTPD')=-500.0
lbvec('GLU5K')=0.0
lbvec('GLUABUTt7')=-500.0
lbvec('GLUCYS')=0.0
lbvec('GLUDC')=0.0
lbvec('GLUDy')=-500.0
lbvec('GLUN')=0.0
lbvec('GLUPRT')=0.0
lbvec('GLUR')=-500.0
lbvec('GLUSy')=0.0
lbvec('GLUTRR')=0.0
lbvec('GLUTRS')=0.0
lbvec('GLUabc')=0.0
lbvec('GLUt2r')=-500.0
lbvec('GLUt4')=0.0
lbvec('GLXCL')=0.0
lbvec('GLYALDt')=-500.0
lbvec('GLYATi')=0.0
lbvec('GLYBabc')=0.0
lbvec('GLYBt2r')=-500.0
lbvec('GLYC3Pabc')=0.0
lbvec('GLYC3Pt6')=0.0
lbvec('GLYCDx')=0.0
lbvec('GLYCK')=0.0
lbvec('GLYCL')=0.0
lbvec('GLYCLTDx')=0.0
lbvec('GLYCLTDy')=0.0
lbvec('GLYCLTt2r')=-500.0
lbvec('GLYCTO2')=0.0
lbvec('GLYCTO3')=0.0
lbvec('GLYCTO4')=0.0
lbvec('GLYCt')=-500.0
lbvec('GLYK')=0.0
lbvec('GLYOX')=0.0
lbvec('GLYt2r')=-500.0
lbvec('GMAND')=0.0
lbvec('GMHEPAT')=0.0
lbvec('GMHEPK')=0.0
lbvec('GMHEPPA')=0.0
lbvec('GMPR')=0.0
lbvec('GMPS2')=0.0
lbvec('GND')=0.0
lbvec('GNK')=0.0
lbvec('GOFUCR')=0.0
lbvec('GP4GH')=0.0
lbvec('GPDDA1')=0.0
lbvec('GPDDA2')=0.0
lbvec('GPDDA3')=0.0
lbvec('GPDDA4')=0.0
lbvec('GPDDA5')=0.0
lbvec('GRTT')=0.0
lbvec('GSNK')=0.0
lbvec('GSNt2')=0.0
lbvec('GSPMDA')=0.0
lbvec('GSPMDS')=0.0
lbvec('GTHOr')=-500.0
lbvec('GTHS')=0.0
lbvec('GTPCI')=0.0
lbvec('GTPCII2')=0.0
lbvec('GUAD')=0.0
lbvec('GUAPRT')=0.0
lbvec('GUAt')=-500.0
lbvec('GUAt2')=0.0
lbvec('GUI1')=-500.0
lbvec('GUI2')=-500.0
lbvec('H2Ot')=-500.0
lbvec('HBZOPT')=0.0
lbvec('HCINNMt2r')=-500.0
lbvec('HCO3E')=-500.0
lbvec('HDCAt2')=0.0
lbvec('HEMEOS')=0.0
lbvec('HETZK')=0.0
lbvec('HEX1')=0.0
lbvec('HISTD')=0.0
lbvec('HISTP')=0.0
lbvec('HISabc')=0.0
lbvec('HISt2r')=-500.0
lbvec('HKNDDH')=0.0
lbvec('HKNTDH')=0.0
lbvec('HMBS')=0.0
lbvec('HMPK1')=0.0
lbvec('HOPNTAL')=0.0
lbvec('HPPK2')=0.0
lbvec('HPPPNDO')=0.0
lbvec('HPPPNt2r')=-500.0
lbvec('HPYRI')=-500.0
lbvec('HPYRRx')=0.0
lbvec('HPYRRy')=0.0
lbvec('HSDy')=-500.0
lbvec('HSK')=0.0
lbvec('HSST')=0.0
lbvec('HSTPT')=0.0
lbvec('HXPRT')=0.0
lbvec('HYD1')=0.0
lbvec('HYD2')=0.0
lbvec('HYD3')=0.0
lbvec('HYPOE')=0.0
lbvec('HYXNt')=-500.0
lbvec('ICDHyr')=0.0
lbvec('ICHORSi')=0.0
lbvec('ICHORT')=0.0
lbvec('ICL')=0.0
lbvec('IDOND')=-500.0
lbvec('IDOND2')=0.0
lbvec('IDONt2r')=-500.0
lbvec('IG3PS')=0.0
lbvec('IGPDH')=0.0
lbvec('IGPS')=0.0
lbvec('ILETA')=-500.0
lbvec('ILEabc')=0.0
lbvec('ILEt2r')=-500.0
lbvec('IMPC')=-500.0
lbvec('IMPD')=0.0
lbvec('INDOLEt2r')=-500.0
lbvec('INSK')=0.0
lbvec('INSt2')=0.0
lbvec('INSt2r')=-500.0
lbvec('IPDDIi')=0.0
lbvec('IPDPS')=0.0
lbvec('IPMD')=0.0
lbvec('IPPMIa')=-500.0
lbvec('IPPMIb')=-500.0
lbvec('IPPS')=0.0
lbvec('KARA1i')=0.0
lbvec('KARA2i')=0.0
lbvec('KAS14')=0.0
lbvec('KAS15')=0.0
lbvec('KAS16')=0.0
lbvec('KDOCT2')=0.0
lbvec('KDOPP')=0.0
lbvec('KDOPS')=0.0
lbvec('KG6PDC')=0.0
lbvec('Kabc')=0.0
lbvec('Kt2r')=-500.0
lbvec('LACZ')=0.0
lbvec('LCAD')=-500.0
lbvec('LCADi')=0.0
lbvec('LCARS')=-500.0
lbvec('LCTSt')=-500.0
lbvec('LDH_D')=-500.0
lbvec('LDH_D2')=0.0
lbvec('LEUTAi')=0.0
lbvec('LEUabc')=0.0
lbvec('LEUt2r')=-500.0
lbvec('LGTHL')=0.0
lbvec('LPADSS')=0.0
lbvec('LPLIPA1')=0.0
lbvec('LPLIPA2')=0.0
lbvec('LPLIPA3')=0.0
lbvec('LPLIPA4')=0.0
lbvec('LPLIPA5')=0.0
lbvec('LPLIPA6')=0.0
lbvec('LPSSYN_EC')=0.0
lbvec('LYSDC')=0.0
lbvec('LYSabc')=0.0
lbvec('LYSt2r')=-500.0
lbvec('L_LACD2')=0.0
lbvec('L_LACD3')=0.0
lbvec('L_LACt2r')=-500.0
lbvec('M1PD')=-500.0
lbvec('MACPD')=0.0
lbvec('MALS')=0.0
lbvec('MALTHXabc')=0.0
lbvec('MALTPTabc')=0.0
lbvec('MALTTRabc')=0.0
lbvec('MALTTTRabc')=0.0
lbvec('MALTabc')=0.0
lbvec('MALTpts')=0.0
lbvec('MALt2_2')=0.0
lbvec('MALt2_3')=0.0
lbvec('MAN1PT2')=0.0
lbvec('MAN6PI')=-500.0
lbvec('MAN6Pt6_2')=0.0
lbvec('MANAO')=-500.0
lbvec('MANpts')=0.0
lbvec('MCITD')=0.0
lbvec('MCITL2')=-500.0
lbvec('MCITS')=0.0
lbvec('MCOATA')=-500.0
lbvec('MDH')=-500.0
lbvec('MDH2')=0.0
lbvec('MDH3')=0.0
lbvec('MDRPD')=0.0
lbvec('ME1')=0.0
lbvec('ME2')=0.0
lbvec('MECDPDH')=0.0
lbvec('MECDPS')=0.0
lbvec('MELIBt2')=0.0
lbvec('MEPCT')=0.0
lbvec('METAT')=0.0
lbvec('METDabc')=0.0
lbvec('METS')=0.0
lbvec('METabc')=0.0
lbvec('MGSA')=0.0
lbvec('MI1PP')=0.0
lbvec('MICITD')=0.0
lbvec('MLTG1')=0.0
lbvec('MLTG2')=0.0
lbvec('MLTG3')=0.0
lbvec('MLTG4')=0.0
lbvec('MLTG5')=0.0
lbvec('MLTP1')=-500.0
lbvec('MLTP2')=-500.0
lbvec('MLTP3')=-500.0
lbvec('MMCD')=0.0
lbvec('MME')=-500.0
lbvec('MMM2')=0.0
lbvec('MNLpts')=0.0
lbvec('MNNH')=0.0
lbvec('MOAT')=0.0
lbvec('MOAT2')=0.0
lbvec('MOHMT')=0.0
lbvec('MTAN')=0.0
lbvec('MTHFC')=-500.0
lbvec('MTHFD')=-0.0
lbvec('MTHFR2')=0.0
lbvec('MTRI')=-500.0
lbvec('MTRK')=0.0
lbvec('NACODA')=0.0
lbvec('NACUP')=0.0
lbvec('NADDP')=0.0
lbvec('NADDPe')=0.0
lbvec('NADH10')=0.0
lbvec('NADH5')=0.0
lbvec('NADH6')=0.0
lbvec('NADH7')=0.0
lbvec('NADH8')=0.0
lbvec('NADH9')=0.0
lbvec('NADK')=0.0
lbvec('NADPPPS')=0.0
lbvec('NADS1')=0.0
lbvec('NADTRHD')=0.0
lbvec('NAMNPP')=0.0
lbvec('NAt3_1')=-500.0
lbvec('NAt3_15')=0.0
lbvec('NAt3_2')=0.0
lbvec('NDPK1')=-500.0
lbvec('NDPK2')=-500.0
lbvec('NDPK3')=-500.0
lbvec('NDPK4')=-500.0
lbvec('NDPK5')=-500.0
lbvec('NDPK6')=-500.0
lbvec('NDPK7')=-500.0
lbvec('NDPK8')=-500.0
lbvec('NH4t')=-500.0
lbvec('NMNAT')=0.0
lbvec('NMNDA')=0.0
lbvec('NMNN')=0.0
lbvec('NMNP')=0.0
lbvec('NMNt7')=0.0
lbvec('NNAM')=0.0
lbvec('NNAT')=0.0
lbvec('NNDMBRT')=0.0
lbvec('NNDPR')=0.0
lbvec('NO2t2r')=-500.0
lbvec('NO3R1')=0.0
lbvec('NO3R2')=0.0
lbvec('NO3t7')=0.0
lbvec('NPHS')=0.0
lbvec('NTD1')=0.0
lbvec('NTD10')=0.0
lbvec('NTD11')=0.0
lbvec('NTD2')=0.0
lbvec('NTD3')=0.0
lbvec('NTD4')=0.0
lbvec('NTD5')=0.0
lbvec('NTD6')=0.0
lbvec('NTD7')=0.0
lbvec('NTD8')=0.0
lbvec('NTD9')=0.0
lbvec('NTPP1')=0.0
lbvec('NTPP2')=0.0
lbvec('NTPP3')=0.0
lbvec('NTPP4')=0.0
lbvec('NTPP5')=0.0
lbvec('NTPP6')=0.0
lbvec('NTPP7')=0.0
lbvec('NTPP8')=0.0
lbvec('NTPTP1')=0.0
lbvec('NTPTP2')=0.0
lbvec('NTRIR2x')=0.0
lbvec('O2t')=-500.0
lbvec('OBTFL')=0.0
lbvec('OCBT')=-500.0
lbvec('OCDCAt2')=0.0
lbvec('OCTDPS')=0.0
lbvec('OHPBAT')=-500.0
lbvec('OHPHM')=0.0
lbvec('OMBZLM')=0.0
lbvec('OMCDC')=0.0
lbvec('OMMBLHX')=0.0
lbvec('OMPDC')=0.0
lbvec('OMPHHX')=0.0
lbvec('OP4ENH')=0.0
lbvec('OPHBDC')=0.0
lbvec('OPHHX')=0.0
lbvec('ORNDC')=0.0
lbvec('ORNTA')=0.0
lbvec('ORNabc')=0.0
lbvec('ORPT')=-500.0
lbvec('OXGDC2')=0.0
lbvec('P5CD')=0.0
lbvec('P5CR')=0.0
lbvec('PACCOAL')=0.0
lbvec('PANTS')=0.0
lbvec('PAPA_EC')=0.0
lbvec('PAPPT3')=0.0
lbvec('PAPSR')=0.0
lbvec('PASYN_EC')=0.0
lbvec('PDH')=0.0
lbvec('PDX5PO')=-500.0
lbvec('PDX5PS')=0.0
lbvec('PDXPP')=0.0
lbvec('PEAMNO')=0.0
lbvec('PEPT_EC')=-500.0
lbvec('PERD')=-500.0
lbvec('PFK')=0.0
lbvec('PFK_2')=0.0
lbvec('PFL')=0.0
lbvec('PGAMT')=-500.0
lbvec('PGCD')=0.0
lbvec('PGI')=-500.0
lbvec('PGK')=-500.0
lbvec('PGL')=0.0
lbvec('PGLYCP')=0.0
lbvec('PGM')=-500.0
lbvec('PGMT')=-500.0
lbvec('PGPP_EC')=0.0
lbvec('PGSA_EC')=-500.0
lbvec('PHETA1')=-500.0
lbvec('PHEt2r')=-500.0
lbvec('PIabc')=0.0
lbvec('PIt2r')=-500.0
lbvec('PLIPA1')=0.0
lbvec('PLIPA2')=0.0
lbvec('PLIPA3')=0.0
lbvec('PMANM')=-500.0
lbvec('PMDPHT')=0.0
lbvec('PMPK')=0.0
lbvec('PNTK')=0.0
lbvec('PNTOt4')=0.0
lbvec('POX')=0.0
lbvec('PPA')=0.0
lbvec('PPAKr')=-500.0
lbvec('PPBNGS')=0.0
lbvec('PPC')=0.0
lbvec('PPCDC')=0.0
lbvec('PPCK')=0.0
lbvec('PPCSCT')=0.0
lbvec('PPM')=-500.0
lbvec('PPM2')=-500.0
lbvec('PPNCL2')=0.0
lbvec('PPND')=0.0
lbvec('PPNDH')=0.0
lbvec('PPPGO')=0.0
lbvec('PPPNDO')=0.0
lbvec('PPPNt2r')=-500.0
lbvec('PPS')=0.0
lbvec('PPTGS')=0.0
lbvec('PRAGSr')=-500.0
lbvec('PRAIS')=0.0
lbvec('PRAIi')=0.0
lbvec('PRAMPC')=0.0
lbvec('PRASCS')=-500.0
lbvec('PRATPP')=0.0
lbvec('PRFGS')=0.0
lbvec('PRMICIi')=0.0
lbvec('PROD2')=0.0
lbvec('PROabc')=0.0
lbvec('PROt2r')=-500.0
lbvec('PROt4')=0.0
lbvec('PRPPS')=-500.0
lbvec('PSCVT')=0.0
lbvec('PSD_EC')=0.0
lbvec('PSERT')=0.0
lbvec('PSP_L')=0.0
lbvec('PSSA_EC')=-0.0
lbvec('PTA2')=0.0
lbvec('PTAr')=0.0
lbvec('PTPATi')=0.0
lbvec('PTRCORNt7')=-500.0
lbvec('PTRCTA')=0.0
lbvec('PTRCabc')=0.0
lbvec('PTRCt2r')=-500.0
lbvec('PUNP1')=-500.0
lbvec('PUNP2')=-500.0
lbvec('PUNP3')=-500.0
lbvec('PUNP4')=-500.0
lbvec('PUNP5')=-500.0
lbvec('PUNP6')=-500.0
lbvec('PUNP7')=-500.0
lbvec('PYAM5PO')=0.0
lbvec('PYDAMK')=0.0
lbvec('PYDXK')=0.0
lbvec('PYDXNK')=0.0
lbvec('PYDXPP')=0.0
lbvec('PYK')=0.0
lbvec('PYNP2r')=-500.0
lbvec('PYRt2r')=-500.0
lbvec('QULNS')=0.0
lbvec('RBFK')=0.0
lbvec('RBFSa')=0.0
lbvec('RBFSb')=0.0
lbvec('RBK')=0.0
lbvec('RBK_L1')=0.0
lbvec('RBP4E')=-500.0
lbvec('RHCCE')=0.0
lbvec('RIBabc')=0.0
lbvec('RMI')=-500.0
lbvec('RMK')=0.0
lbvec('RMNt')=0.0
lbvec('RMPA')=-500.0
lbvec('RNDR1')=0.0
lbvec('RNDR2')=0.0
lbvec('RNDR3')=0.0
lbvec('RNDR4')=0.0
lbvec('RNTR1')=0.0
lbvec('RNTR2')=0.0
lbvec('RNTR3')=0.0
lbvec('RNTR4')=0.0
lbvec('RPE')=-500.0
lbvec('RPI')=-500.0
lbvec('RZ5PP')=0.0
lbvec('S7PI')=0.0
lbvec('SADH')=0.0
lbvec('SADT2')=0.0
lbvec('SBTPD')=-500.0
lbvec('SBTpts')=0.0
lbvec('SDPDS')=0.0
lbvec('SDPTA')=-500.0
lbvec('SELNPS')=0.0
lbvec('SERASr')=-0.0
lbvec('SERAT')=-0.0
lbvec('SERD_D')=0.0
lbvec('SERD_L')=0.0
lbvec('SERt2r')=-500.0
lbvec('SERt4')=0.0
lbvec('SGDS')=0.0
lbvec('SGSAD')=0.0
lbvec('SHCHCS2')=0.0
lbvec('SHCHD2')=0.0
lbvec('SHCHF')=0.0
lbvec('SHK3Dr')=-500.0
lbvec('SHKK')=0.0
lbvec('SHSL1')=0.0
lbvec('SOTA')=0.0
lbvec('SPMDAT1')=0.0
lbvec('SPMDAT2')=0.0
lbvec('SPMDabc')=0.0
lbvec('SPMS')=0.0
lbvec('SPODM')=0.0
lbvec('SSALx')=0.0
lbvec('SSALy')=0.0
lbvec('SUCBZL')=0.0
lbvec('SUCBZS')=0.0
lbvec('SUCCabc')=0.0
lbvec('SUCCt2_2')=0.0
lbvec('SUCCt2_3')=0.0
lbvec('SUCCt2b')=0.0
lbvec('SUCD1i')=0.0
lbvec('SUCD4')=-500.0
lbvec('SUCFUMt')=-500.0
lbvec('SUCOAS')=-500.0
lbvec('SUCpts')=0.0
lbvec('SULR')=-500.0
lbvec('SULabc')=0.0
lbvec('TA1')=-500.0
lbvec('TA2')=-500.0
lbvec('TAGURr')=-500.0
lbvec('TARTD')=0.0
lbvec('TARTRt7')=-0.0
lbvec('TAUDO')=0.0
lbvec('TAURabc')=0.0
lbvec('TDPADGAT')=0.0
lbvec('TDPAGTA')=0.0
lbvec('TDPDRE')=0.0
lbvec('TDPDRR')=0.0
lbvec('TDPGDH')=0.0
lbvec('TDSK')=0.0
lbvec('TGBPA')=-500.0
lbvec('THD2')=0.0
lbvec('THDPS')=0.0
lbvec('THMDt2')=0.0
lbvec('THMDt2r')=-500.0
lbvec('THMabc')=0.0
lbvec('THRAr')=-500.0
lbvec('THRD')=0.0
lbvec('THRD_L')=0.0
lbvec('THRS')=0.0
lbvec('THRabc')=0.0
lbvec('THRt2r')=-500.0
lbvec('THRt4')=0.0
lbvec('THZPSN')=0.0
lbvec('TK1')=-500.0
lbvec('TK2')=-500.0
lbvec('TK3')=-500.0
lbvec('TMAOR1')=0.0
lbvec('TMAOR1e')=0.0
lbvec('TMAOR2')=0.0
lbvec('TMAOR2e')=0.0
lbvec('TMDK1')=0.0
lbvec('TMDPP')=-500.0
lbvec('TMDS')=0.0
lbvec('TMKr')=-500.0
lbvec('TMPKr')=-500.0
lbvec('TMPPP')=0.0
lbvec('TPI')=-500.0
lbvec('TRDR')=0.0
lbvec('TRE6PH')=0.0
lbvec('TRE6PP')=0.0
lbvec('TRE6PS')=0.0
lbvec('TREH')=0.0
lbvec('TREHe')=0.0
lbvec('TREpts')=0.0
lbvec('TRPAS2')=-500.0
lbvec('TRPS1')=0.0
lbvec('TRPS2')=0.0
lbvec('TRPS3')=0.0
lbvec('TRPt2r')=-500.0
lbvec('TRSAR')=0.0
lbvec('TSULabc')=0.0
lbvec('TTDCAt2')=0.0
lbvec('TYRTA')=-500.0
lbvec('TYRt2r')=-500.0
lbvec('U23GAAT')=0.0
lbvec('UAAGDS')=0.0
lbvec('UACMAMO')=0.0
lbvec('UAG2Ei')=0.0
lbvec('UAGAAT')=-500.0
lbvec('UAGCVT')=0.0
lbvec('UAGDP')=0.0
lbvec('UAGPT3')=0.0
lbvec('UAMAGS')=0.0
lbvec('UAMAS')=0.0
lbvec('UAPGR')=0.0
lbvec('UDCPDP')=0.0
lbvec('UDCPDPS')=0.0
lbvec('UDPG4E')=-500.0
lbvec('UDPGALM')=0.0
lbvec('UDPGD')=0.0
lbvec('UGLT')=-500.0
lbvec('UGLYCH')=0.0
lbvec('UGMDDS')=0.0
lbvec('UHGADA')=0.0
lbvec('UMPK')=-500.0
lbvec('UNK3')=0.0
lbvec('UPP3MT')=0.0
lbvec('UPP3S')=0.0
lbvec('UPPDC1')=0.0
lbvec('UPPRT')=0.0
lbvec('URAt2')=0.0
lbvec('URAt2r')=-500.0
lbvec('UREAt')=-500.0
lbvec('URIDK2r')=-500.0
lbvec('URIK2')=0.0
lbvec('URIt2')=0.0
lbvec('URIt2r')=-500.0
lbvec('USHD')=0.0
lbvec('VALTA')=-500.0
lbvec('VALabc')=0.0
lbvec('VALt2r')=-500.0
lbvec('VPAMT')=0.0
lbvec('X5PL3E')=0.0
lbvec('XANt')=-500.0
lbvec('XANt2')=0.0
lbvec('XPPT')=0.0
lbvec('XTSNt2r')=-500.0
lbvec('XYLI1')=-500.0
lbvec('XYLI2i')=0.0
lbvec('XYLK')=0.0
lbvec('XYLabc')=0.0
lbvec('XYLt2')=0.0
