# Supplementary material for: A Method to Constrain Genome-Scale Models with 13C Labeling Data
Source: PLoS Comput Biol. 2015 Sep 17;11(9):e1004363. doi: 10.1371/journal.pcbi.1004363 (PMC4574858; doi:10.1371/journal.pcbi.1004363)
Supplement: S1 Code — GAMS files, input files and expected outputs for the nine strains considered (wild type at 5, 6 and 7 hrs, pyk KO at 5, 6 and 7 hrs and pgi KO at 16, 21 and 23 hrs) for the data fits. (GZ) [file pcbi.1004363.s004.gz › GAMSfiles/pyk6h/fout.txt]

f('13dpg_c_1	0 ') = 0.79310
f('13dpg_c_1	1 ') = 0.20690
f('13dpg_c_1	2 ') = 0.65512
f('13dpg_c_1	3 ') = 0.23743
f('13dpg_c_1	4 ') = 0.15058
f('13dpg_c_1	5 ') = 0.43665
f('13dpg_c_1	6 ') = 0.36018
f('13dpg_c_1	7 ') = 0.13816
f('13dpg_c_1	8 ') = 0.37988
f('13dpg_c_1	9 ') = 0.84272
f('13dpg_c_1	10 ') = 0.44657
f('13dpg_c_1	11 ') = 0.45225
f('13dpg_c_1	12 ') = 0.32279
f('13dpg_c_1_2	0 ') = 0.76315
f('13dpg_c_1_2	1 ') = 0.06402
f('13dpg_c_1_2	2 ') = 0.17282
f('13dpg_c_1_2	3 ') = 0.13489
f('13dpg_c_1_2	4 ') = 0.28068
f('13dpg_c_1_2	5 ') = 0.35163
f('13dpg_c_1_2	6 ') = 0.14098
f('13dpg_c_1_2	7 ') = 0.94535
f('13dpg_c_1_2	8 ') = 0.71566
f('13dpg_c_1_2	9 ') = 0.82486
f('13dpg_c_1_2	10 ') = 0.56554
f('13dpg_c_1_2	11 ') = 0.22099
f('13dpg_c_1_2	12 ') = 0.95801
f('13dpg_c_1_2_3	0 ') = 0.65716
f('13dpg_c_1_2_3	1 ') = 0.13878
f('13dpg_c_1_2_3	2 ') = 0.03371
f('13dpg_c_1_2_3	3 ') = 0.17036
f('13dpg_c_1_2_3	4 ') = 0.18533
f('13dpg_c_1_2_3	5 ') = 0.47034
f('13dpg_c_1_2_3	6 ') = 0.53734
f('13dpg_c_1_2_3	7 ') = 0.95058
f('13dpg_c_1_2_3	8 ') = 0.72498
f('13dpg_c_1_2_3	9 ') = 0.03287
f('13dpg_c_1_2_3	10 ') = 0.58231
f('13dpg_c_1_2_3	11 ') = 0.28830
f('13dpg_c_1_2_3	12 ') = 0.06926
f('13dpg_c_1_3	0 ') = 0.66123
f('13dpg_c_1_3	1 ') = 0.16304
f('13dpg_c_1_3	2 ') = 0.17573
f('13dpg_c_1_3	3 ') = 0.49746
f('13dpg_c_1_3	4 ') = 0.37780
f('13dpg_c_1_3	5 ') = 0.56197
f('13dpg_c_1_3	6 ') = 0.23675
f('13dpg_c_1_3	7 ') = 0.53442
f('13dpg_c_1_3	8 ') = 0.89961
f('13dpg_c_1_3	9 ') = 0.05466
f('13dpg_c_1_3	10 ') = 0.39325
f('13dpg_c_1_3	11 ') = 0.09068
f('13dpg_c_1_3	12 ') = 0.81567
f('13dpg_c_2	0 ') = 0.79723
f('13dpg_c_2	1 ') = 0.20277
f('13dpg_c_2	2 ') = 0.25903
f('13dpg_c_2	3 ') = 0.25520
f('13dpg_c_2	4 ') = 0.79062
f('13dpg_c_2	5 ') = 0.56590
f('13dpg_c_2	6 ') = 0.04409
f('13dpg_c_2	7 ') = 0.06429
f('13dpg_c_2	8 ') = 0.57968
f('13dpg_c_2	9 ') = 0.91582
f('13dpg_c_2	10 ') = 0.41262
f('13dpg_c_2	11 ') = 0.05192
f('13dpg_c_2	12 ') = 0.32624
f('13dpg_c_2_3	0 ') = 0.68586
f('13dpg_c_2_3	1 ') = 0.11791
f('13dpg_c_2_3	2 ') = 0.19623
f('13dpg_c_2_3	3 ') = 0.46793
f('13dpg_c_2_3	4 ') = 0.18062
f('13dpg_c_2_3	5 ') = 0.39033
f('13dpg_c_2_3	6 ') = 0.48155
f('13dpg_c_2_3	7 ') = 0.65188
f('13dpg_c_2_3	8 ') = 0.30641
f('13dpg_c_2_3	9 ') = 0.08596
f('13dpg_c_2_3	10 ') = 0.40913
f('13dpg_c_2_3	11 ') = 0.78650
f('13dpg_c_2_3	12 ') = 0.04289
f('13dpg_c_3	0 ') = 0.69240
f('13dpg_c_3	1 ') = 0.30760
f('13dpg_c_3	2 ') = 0.91639
f('13dpg_c_3	3 ') = 0.04883
f('13dpg_c_3	4 ') = 0.50736
f('13dpg_c_3	5 ') = 0.71737
f('13dpg_c_3	6 ') = 0.45593
f('13dpg_c_3	7 ') = 0.49185
f('13dpg_c_3	8 ') = 0.43613
f('13dpg_c_3	9 ') = 0.70474
f('13dpg_c_3	10 ') = 0.38322
f('13dpg_c_3	11 ') = 0.05856
f('13dpg_c_3	12 ') = 0.01258
f('25aics_c_10	0 ') = 0.69978
f('25aics_c_10	1 ') = 0.30022
f('25aics_c_10	2 ') = 0.12697
f('25aics_c_10	3 ') = 0.36212
f('25aics_c_10	4 ') = 0.65334
f('25aics_c_10	5 ') = 0.62880
f('25aics_c_10	6 ') = 0.04522
f('25aics_c_10	7 ') = 0.05502
f('25aics_c_10	8 ') = 0.53623
f('25aics_c_10	9 ') = 0.92916
f('25aics_c_10	10 ') = 0.78197
f('25aics_c_10	11 ') = 0.76473
f('25aics_c_10	12 ') = 0.77398
f('25aics_c_10_11	0 ') = 0.53480
f('25aics_c_10_11	1 ') = 0.38075
f('25aics_c_10_11	2 ') = 0.08445
f('25aics_c_10_11	3 ') = 0.32663
f('25aics_c_10_11	4 ') = 0.28809
f('25aics_c_10_11	5 ') = 0.69349
f('25aics_c_10_11	6 ') = 0.03421
f('25aics_c_10_11	7 ') = 0.83260
f('25aics_c_10_11	8 ') = 0.56737
f('25aics_c_10_11	9 ') = 0.66642
f('25aics_c_10_11	10 ') = 0.02028
f('25aics_c_10_11	11 ') = 0.83566
f('25aics_c_10_11	12 ') = 0.73048
f('25aics_c_10_11_12	0 ') = 0.51935
f('25aics_c_10_11_12	1 ') = 0.25614
f('25aics_c_10_11_12	2 ') = 0.16956
f('25aics_c_10_11_12	3 ') = 0.05495
f('25aics_c_10_11_12	4 ') = 0.73000
f('25aics_c_10_11_12	5 ') = 0.20920
f('25aics_c_10_11_12	6 ') = 0.14876
f('25aics_c_10_11_12	7 ') = 0.55981
f('25aics_c_10_11_12	8 ') = 0.83805
f('25aics_c_10_11_12	9 ') = 0.82066
f('25aics_c_10_11_12	10 ') = 0.91703
f('25aics_c_10_11_12	11 ') = 0.70086
f('25aics_c_10_11_12	12 ') = 0.60708
f('25aics_c_10_11_12_13	0 ') = 0.48961
f('25aics_c_10_11_12_13	1 ') = 0.26793
f('25aics_c_10_11_12_13	2 ') = 0.06686
f('25aics_c_10_11_12_13	3 ') = 0.13328
f('25aics_c_10_11_12_13	4 ') = 0.04233
f('25aics_c_10_11_12_13	5 ') = 0.18119
f('25aics_c_10_11_12_13	6 ') = 0.18509
f('25aics_c_10_11_12_13	7 ') = 0.04618
f('25aics_c_10_11_12_13	8 ') = 0.17723
f('25aics_c_10_11_12_13	9 ') = 0.21073
f('25aics_c_10_11_12_13	10 ') = 0.59917
f('25aics_c_10_11_12_13	11 ') = 0.84894
f('25aics_c_10_11_12_13	12 ') = 0.78853
f('25aics_c_10_11_13	0 ') = 0.49854
f('25aics_c_10_11_13	1 ') = 0.28686
f('25aics_c_10_11_13	2 ') = 0.17035
f('25aics_c_10_11_13	3 ') = 0.04425
f('25aics_c_10_11_13	4 ') = 0.31918
f('25aics_c_10_11_13	5 ') = 0.62081
f('25aics_c_10_11_13	6 ') = 0.55228
f('25aics_c_10_11_13	7 ') = 0.66089
f('25aics_c_10_11_13	8 ') = 0.73485
f('25aics_c_10_11_13	9 ') = 0.60556
f('25aics_c_10_11_13	10 ') = 0.47889
f('25aics_c_10_11_13	11 ') = 0.06829
f('25aics_c_10_11_13	12 ') = 0.74854
f('25aics_c_10_12	0 ') = 0.68134
f('25aics_c_10_12	1 ') = 0.12663
f('25aics_c_10_12	2 ') = 0.19204
f('25aics_c_10_12	3 ') = 0.73520
f('25aics_c_10_12	4 ') = 0.86374
f('25aics_c_10_12	5 ') = 0.46118
f('25aics_c_10_12	6 ') = 0.54013
f('25aics_c_10_12	7 ') = 0.24520
f('25aics_c_10_12	8 ') = 0.89267
f('25aics_c_10_12	9 ') = 0.58719
f('25aics_c_10_12	10 ') = 0.91621
f('25aics_c_10_12	11 ') = 0.51854
f('25aics_c_10_12	12 ') = 0.15906
f('25aics_c_10_12_13	0 ') = 0.64416
f('25aics_c_10_12_13	1 ') = 0.14993
f('25aics_c_10_12_13	2 ') = 0.04631
f('25aics_c_10_12_13	3 ') = 0.15960
f('25aics_c_10_12_13	4 ') = 0.80984
f('25aics_c_10_12_13	5 ') = 0.99244
f('25aics_c_10_12_13	6 ') = 0.89395
f('25aics_c_10_12_13	7 ') = 0.14602
f('25aics_c_10_12_13	8 ') = 0.01126
f('25aics_c_10_12_13	9 ') = 0.46904
f('25aics_c_10_12_13	10 ') = 0.59622
f('25aics_c_10_12_13	11 ') = 0.30707
f('25aics_c_10_12_13	12 ') = 0.28753
f('25aics_c_10_13	0 ') = 0.65462
f('25aics_c_10_13	1 ') = 0.17987
f('25aics_c_10_13	2 ') = 0.16551
f('25aics_c_10_13	3 ') = 0.42130
f('25aics_c_10_13	4 ') = 0.84924
f('25aics_c_10_13	5 ') = 0.09766
f('25aics_c_10_13	6 ') = 0.05511
f('25aics_c_10_13	7 ') = 0.11985
f('25aics_c_10_13	8 ') = 0.14684
f('25aics_c_10_13	9 ') = 0.92842
f('25aics_c_10_13	10 ') = 0.92583
f('25aics_c_10_13	11 ') = 0.67506
f('25aics_c_10_13	12 ') = 0.61678
f('25aics_c_11	0 ') = 0.75058
f('25aics_c_11	1 ') = 0.24942
f('25aics_c_11	2 ') = 0.05350
f('25aics_c_11	3 ') = 0.53123
f('25aics_c_11	4 ') = 0.78661
f('25aics_c_11	5 ') = 0.58398
f('25aics_c_11	6 ') = 0.19794
f('25aics_c_11	7 ') = 0.67971
f('25aics_c_11	8 ') = 0.96359
f('25aics_c_11	9 ') = 0.53097
f('25aics_c_11	10 ') = 0.53313
f('25aics_c_11	11 ') = 0.74040
f('25aics_c_11	12 ') = 0.87556
f('25aics_c_11_12	0 ') = 0.59804
f('25aics_c_11_12	1 ') = 0.34402
f('25aics_c_11_12	2 ') = 0.05794
f('25aics_c_11_12	3 ') = 0.55359
f('25aics_c_11_12	4 ') = 0.46252
f('25aics_c_11_12	5 ') = 0.20507
f('25aics_c_11_12	6 ') = 0.03434
f('25aics_c_11_12	7 ') = 0.25667
f('25aics_c_11_12	8 ') = 0.12035
f('25aics_c_11_12	9 ') = 0.50217
f('25aics_c_11_12	10 ') = 0.59394
f('25aics_c_11_12	11 ') = 0.37504
f('25aics_c_11_12	12 ') = 0.26228
f('25aics_c_11_12_13	0 ') = 0.56431
f('25aics_c_11_12_13	1 ') = 0.24459
f('25aics_c_11_12_13	2 ') = 0.14731
f('25aics_c_11_12_13	3 ') = 0.04378
f('25aics_c_11_12_13	4 ') = 0.16900
f('25aics_c_11_12_13	5 ') = 0.63946
f('25aics_c_11_12_13	6 ') = 0.65722
f('25aics_c_11_12_13	7 ') = 0.02131
f('25aics_c_11_12_13	8 ') = 0.12776
f('25aics_c_11_12_13	9 ') = 0.99445
f('25aics_c_11_12_13	10 ') = 0.01267
f('25aics_c_11_12_13	11 ') = 0.36554
f('25aics_c_11_12_13	12 ') = 0.20466
f('25aics_c_11_13	0 ') = 0.59305
f('25aics_c_11_13	1 ') = 0.35381
f('25aics_c_11_13	2 ') = 0.05314
f('25aics_c_11_13	3 ') = 0.64406
f('25aics_c_11_13	4 ') = 0.09577
f('25aics_c_11_13	5 ') = 0.07896
f('25aics_c_11_13	6 ') = 0.97080
f('25aics_c_11_13	7 ') = 0.25673
f('25aics_c_11_13	8 ') = 0.85115
f('25aics_c_11_13	9 ') = 0.88012
f('25aics_c_11_13	10 ') = 0.09141
f('25aics_c_11_13	11 ') = 0.93780
f('25aics_c_11_13	12 ') = 0.00914
f('25aics_c_12	0 ') = 0.78952
f('25aics_c_12	1 ') = 0.21048
f('25aics_c_12	2 ') = 0.12050
f('25aics_c_12	3 ') = 0.90421
f('25aics_c_12	4 ') = 0.44423
f('25aics_c_12	5 ') = 0.46532
f('25aics_c_12	6 ') = 0.12620
f('25aics_c_12	7 ') = 0.59955
f('25aics_c_12	8 ') = 0.13335
f('25aics_c_12	9 ') = 0.64572
f('25aics_c_12	10 ') = 0.26439
f('25aics_c_12	11 ') = 0.89303
f('25aics_c_12	12 ') = 0.56316
f('25aics_c_12_13	0 ') = 0.74644
f('25aics_c_12_13	1 ') = 0.08598
f('25aics_c_12_13	2 ') = 0.16758
f('25aics_c_12_13	3 ') = 0.25843
f('25aics_c_12_13	4 ') = 0.45049
f('25aics_c_12_13	5 ') = 0.59251
f('25aics_c_12_13	6 ') = 0.24652
f('25aics_c_12_13	7 ') = 0.17499
f('25aics_c_12_13	8 ') = 0.02844
f('25aics_c_12_13	9 ') = 0.20904
f('25aics_c_12_13	10 ') = 0.91928
f('25aics_c_12_13	11 ') = 0.69905
f('25aics_c_12_13	12 ') = 0.65293
f('25aics_c_13	0 ') = 0.78934
f('25aics_c_13	1 ') = 0.21066
f('25aics_c_13	2 ') = 0.14243
f('25aics_c_13	3 ') = 0.58818
f('25aics_c_13	4 ') = 0.40503
f('25aics_c_13	5 ') = 0.18706
f('25aics_c_13	6 ') = 0.45062
f('25aics_c_13	7 ') = 0.55221
f('25aics_c_13	8 ') = 0.41533
f('25aics_c_13	9 ') = 0.07056
f('25aics_c_13	10 ') = 0.96781
f('25aics_c_13	11 ') = 0.59653
f('25aics_c_13	12 ') = 0.20784
f('2ddg6p_c_1	0 ') = 0.84847
f('2ddg6p_c_1	1 ') = 0.15153
f('2ddg6p_c_1	2 ') = 0.45139
f('2ddg6p_c_1	3 ') = 0.43647
f('2ddg6p_c_1	4 ') = 0.68323
f('2ddg6p_c_1	5 ') = 0.88468
f('2ddg6p_c_1	6 ') = 0.71978
f('2ddg6p_c_1	7 ') = 0.37890
f('2ddg6p_c_1	8 ') = 0.18607
f('2ddg6p_c_1	9 ') = 0.72497
f('2ddg6p_c_1	10 ') = 0.36740
f('2ddg6p_c_1	11 ') = 0.34854
f('2ddg6p_c_1	12 ') = 0.05606
f('2ddg6p_c_1_2_3	0 ') = 0.00000
f('2ddg6p_c_1_2_3	1 ') = 0.33265
f('2ddg6p_c_1_2_3	2 ') = 0.16882
f('2ddg6p_c_1_2_3	3 ') = 0.49853
f('2ddg6p_c_1_2_3	4 ') = 0.62593
f('2ddg6p_c_1_2_3	5 ') = 0.47537
f('2ddg6p_c_1_2_3	6 ') = 0.46441
f('2ddg6p_c_1_2_3	7 ') = 0.39321
f('2ddg6p_c_1_2_3	8 ') = 0.81494
f('2ddg6p_c_1_2_3	9 ') = 0.73030
f('2ddg6p_c_1_2_3	10 ') = 0.63927
f('2ddg6p_c_1_2_3	11 ') = 0.70486
f('2ddg6p_c_1_2_3	12 ') = 0.21401
f('2ddg6p_c_2	0 ') = 0.73329
f('2ddg6p_c_2	1 ') = 0.26671
f('2ddg6p_c_2	2 ') = 0.06068
f('2ddg6p_c_2	3 ') = 0.46626
f('2ddg6p_c_2	4 ') = 0.92428
f('2ddg6p_c_2	5 ') = 0.71687
f('2ddg6p_c_2	6 ') = 0.89289
f('2ddg6p_c_2	7 ') = 0.24584
f('2ddg6p_c_2	8 ') = 0.88933
f('2ddg6p_c_2	9 ') = 0.50261
f('2ddg6p_c_2	10 ') = 0.82406
f('2ddg6p_c_2	11 ') = 0.38438
f('2ddg6p_c_2	12 ') = 0.11327
f('2ddg6p_c_2_3	0 ') = 0.00000
f('2ddg6p_c_2_3	1 ') = 0.60380
f('2ddg6p_c_2_3	2 ') = 0.39620
f('2ddg6p_c_2_3	3 ') = 0.64513
f('2ddg6p_c_2_3	4 ') = 0.43980
f('2ddg6p_c_2_3	5 ') = 0.05102
f('2ddg6p_c_2_3	6 ') = 0.65038
f('2ddg6p_c_2_3	7 ') = 0.39590
f('2ddg6p_c_2_3	8 ') = 0.96028
f('2ddg6p_c_2_3	9 ') = 0.42849
f('2ddg6p_c_2_3	10 ') = 0.43171
f('2ddg6p_c_2_3	11 ') = 0.51111
f('2ddg6p_c_2_3	12 ') = 0.62633
f('2ddg6p_c_3	0 ') = 0.50249
f('2ddg6p_c_3	1 ') = 0.49751
f('2ddg6p_c_3	2 ') = 0.60829
f('2ddg6p_c_3	3 ') = 0.40551
f('2ddg6p_c_3	4 ') = 0.89385
f('2ddg6p_c_3	5 ') = 0.74481
f('2ddg6p_c_3	6 ') = 0.40288
f('2ddg6p_c_3	7 ') = 0.31010
f('2ddg6p_c_3	8 ') = 0.15846
f('2ddg6p_c_3	9 ') = 0.76452
f('2ddg6p_c_3	10 ') = 0.96984
f('2ddg6p_c_3	11 ') = 0.44471
f('2ddg6p_c_3	12 ') = 0.93052
f('2ddg6p_c_4	0 ') = 0.47084
f('2ddg6p_c_4	1 ') = 0.52916
f('2ddg6p_c_4	2 ') = 0.11669
f('2ddg6p_c_4	3 ') = 0.04244
f('2ddg6p_c_4	4 ') = 0.09016
f('2ddg6p_c_4	5 ') = 0.51457
f('2ddg6p_c_4	6 ') = 0.49525
f('2ddg6p_c_4	7 ') = 0.59713
f('2ddg6p_c_4	8 ') = 0.17877
f('2ddg6p_c_4	9 ') = 0.08067
f('2ddg6p_c_4	10 ') = 0.04922
f('2ddg6p_c_4	11 ') = 0.98910
f('2ddg6p_c_4	12 ') = 0.50322
f('2ddg6p_c_4_5	0 ') = 0.00000
f('2ddg6p_c_4_5	1 ') = 0.74233
f('2ddg6p_c_4_5	2 ') = 0.25767
f('2ddg6p_c_4_5	3 ') = 0.70657
f('2ddg6p_c_4_5	4 ') = 0.03360
f('2ddg6p_c_4_5	5 ') = 0.37313
f('2ddg6p_c_4_5	6 ') = 0.72622
f('2ddg6p_c_4_5	7 ') = 0.95526
f('2ddg6p_c_4_5	8 ') = 0.40906
f('2ddg6p_c_4_5	9 ') = 0.74136
f('2ddg6p_c_4_5	10 ') = 0.79445
f('2ddg6p_c_4_5	11 ') = 0.45285
f('2ddg6p_c_4_5	12 ') = 0.81937
f('2ddg6p_c_4_5_6	0 ') = 0.00000
f('2ddg6p_c_4_5_6	1 ') = 0.34575
f('2ddg6p_c_4_5_6	2 ') = 0.00000
f('2ddg6p_c_4_5_6	3 ') = 0.65425
f('2ddg6p_c_4_5_6	4 ') = 0.00328
f('2ddg6p_c_4_5_6	5 ') = 0.02880
f('2ddg6p_c_4_5_6	6 ') = 0.29660
f('2ddg6p_c_4_5_6	7 ') = 0.38374
f('2ddg6p_c_4_5_6	8 ') = 0.34399
f('2ddg6p_c_4_5_6	9 ') = 0.82585
f('2ddg6p_c_4_5_6	10 ') = 0.22708
f('2ddg6p_c_4_5_6	11 ') = 0.46175
f('2ddg6p_c_4_5_6	12 ') = 0.80256
f('2ddg6p_c_4_6	0 ') = 0.72019
f('2ddg6p_c_4_6	1 ') = 0.04670
f('2ddg6p_c_4_6	2 ') = 0.23311
f('2ddg6p_c_4_6	3 ') = 0.68754
f('2ddg6p_c_4_6	4 ') = 0.74003
f('2ddg6p_c_4_6	5 ') = 0.96902
f('2ddg6p_c_4_6	6 ') = 0.70864
f('2ddg6p_c_4_6	7 ') = 0.41374
f('2ddg6p_c_4_6	8 ') = 0.00427
f('2ddg6p_c_4_6	9 ') = 0.55317
f('2ddg6p_c_4_6	10 ') = 0.63541
f('2ddg6p_c_4_6	11 ') = 0.66904
f('2ddg6p_c_4_6	12 ') = 0.60075
f('2ddg6p_c_5	0 ') = 0.40280
f('2ddg6p_c_5	1 ') = 0.59720
f('2ddg6p_c_5	2 ') = 0.88088
f('2ddg6p_c_5	3 ') = 0.86457
f('2ddg6p_c_5	4 ') = 0.01989
f('2ddg6p_c_5	5 ') = 0.33577
f('2ddg6p_c_5	6 ') = 0.14236
f('2ddg6p_c_5	7 ') = 0.32563
f('2ddg6p_c_5	8 ') = 0.30504
f('2ddg6p_c_5	9 ') = 0.42249
f('2ddg6p_c_5	10 ') = 0.48287
f('2ddg6p_c_5	11 ') = 0.41134
f('2ddg6p_c_5	12 ') = 0.81363
f('2ddg6p_c_5_6	0 ') = 0.00000
f('2ddg6p_c_5_6	1 ') = 0.25341
f('2ddg6p_c_5_6	2 ') = 0.74659
f('2ddg6p_c_5_6	3 ') = 0.21103
f('2ddg6p_c_5_6	4 ') = 0.69686
f('2ddg6p_c_5_6	5 ') = 0.48011
f('2ddg6p_c_5_6	6 ') = 0.74055
f('2ddg6p_c_5_6	7 ') = 0.84971
f('2ddg6p_c_5_6	8 ') = 0.67469
f('2ddg6p_c_5_6	9 ') = 0.48941
f('2ddg6p_c_5_6	10 ') = 0.16377
f('2ddg6p_c_5_6	11 ') = 0.00355
f('2ddg6p_c_5_6	12 ') = 0.84751
f('2ddg6p_c_6	0 ') = 0.95003
f('2ddg6p_c_6	1 ') = 0.04997
f('2ddg6p_c_6	2 ') = 0.50928
f('2ddg6p_c_6	3 ') = 0.78092
f('2ddg6p_c_6	4 ') = 0.90007
f('2ddg6p_c_6	5 ') = 0.76453
f('2ddg6p_c_6	6 ') = 0.20953
f('2ddg6p_c_6	7 ') = 0.07276
f('2ddg6p_c_6	8 ') = 0.11425
f('2ddg6p_c_6	9 ') = 0.76743
f('2ddg6p_c_6	10 ') = 0.26705
f('2ddg6p_c_6	11 ') = 0.30155
f('2ddg6p_c_6	12 ') = 0.73569
f('2pg_c_1	0 ') = 0.79256
f('2pg_c_1	1 ') = 0.20744
f('2pg_c_1	2 ') = 0.20544
f('2pg_c_1	3 ') = 0.77756
f('2pg_c_1	4 ') = 0.96603
f('2pg_c_1	5 ') = 0.18389
f('2pg_c_1	6 ') = 0.69845
f('2pg_c_1	7 ') = 0.23681
f('2pg_c_1	8 ') = 0.79149
f('2pg_c_1	9 ') = 0.73435
f('2pg_c_1	10 ') = 0.29985
f('2pg_c_1	11 ') = 0.41612
f('2pg_c_1	12 ') = 0.13968
f('2pg_c_1_2	0 ') = 0.76074
f('2pg_c_1_2	1 ') = 0.06719
f('2pg_c_1_2	2 ') = 0.17207
f('2pg_c_1_2	3 ') = 0.67138
f('2pg_c_1_2	4 ') = 0.16343
f('2pg_c_1_2	5 ') = 0.83552
f('2pg_c_1_2	6 ') = 0.36777
f('2pg_c_1_2	7 ') = 0.14602
f('2pg_c_1_2	8 ') = 0.22389
f('2pg_c_1_2	9 ') = 0.84304
f('2pg_c_1_2	10 ') = 0.52740
f('2pg_c_1_2	11 ') = 0.69271
f('2pg_c_1_2	12 ') = 0.23061
f('2pg_c_1_2_3	0 ') = 0.65528
f('2pg_c_1_2_3	1 ') = 0.14038
f('2pg_c_1_2_3	2 ') = 0.03553
f('2pg_c_1_2_3	3 ') = 0.16881
f('2pg_c_1_2_3	4 ') = 0.84336
f('2pg_c_1_2_3	5 ') = 0.38324
f('2pg_c_1_2_3	6 ') = 0.66703
f('2pg_c_1_2_3	7 ') = 0.97430
f('2pg_c_1_2_3	8 ') = 0.11389
f('2pg_c_1_2_3	9 ') = 0.58814
f('2pg_c_1_2_3	10 ') = 0.41349
f('2pg_c_1_2_3	11 ') = 0.22965
f('2pg_c_1_2_3	12 ') = 0.04332
f('2pg_c_1_3	0 ') = 0.66028
f('2pg_c_1_3	1 ') = 0.16547
f('2pg_c_1_3	2 ') = 0.17425
f('2pg_c_1_3	3 ') = 0.04537
f('2pg_c_1_3	4 ') = 0.49680
f('2pg_c_1_3	5 ') = 0.87387
f('2pg_c_1_3	6 ') = 0.11188
f('2pg_c_1_3	7 ') = 0.29932
f('2pg_c_1_3	8 ') = 0.79824
f('2pg_c_1_3	9 ') = 0.61233
f('2pg_c_1_3	10 ') = 0.19188
f('2pg_c_1_3	11 ') = 0.24968
f('2pg_c_1_3	12 ') = 0.74754
f('2pg_c_2	0 ') = 0.79612
f('2pg_c_2	1 ') = 0.20388
f('2pg_c_2	2 ') = 0.41005
f('2pg_c_2	3 ') = 0.40747
f('2pg_c_2	4 ') = 0.54400
f('2pg_c_2	5 ') = 0.72256
f('2pg_c_2	6 ') = 0.36622
f('2pg_c_2	7 ') = 0.15240
f('2pg_c_2	8 ') = 0.43622
f('2pg_c_2	9 ') = 0.44504
f('2pg_c_2	10 ') = 0.44609
f('2pg_c_2	11 ') = 0.58046
f('2pg_c_2	12 ') = 0.24942
f('2pg_c_2_3	0 ') = 0.68521
f('2pg_c_2_3	1 ') = 0.11917
f('2pg_c_2_3	2 ') = 0.19563
f('2pg_c_2_3	3 ') = 0.77778
f('2pg_c_2_3	4 ') = 0.64525
f('2pg_c_2_3	5 ') = 0.34755
f('2pg_c_2_3	6 ') = 0.11082
f('2pg_c_2_3	7 ') = 0.02952
f('2pg_c_2_3	8 ') = 0.20628
f('2pg_c_2_3	9 ') = 0.01065
f('2pg_c_2_3	10 ') = 0.67791
f('2pg_c_2_3	11 ') = 0.73773
f('2pg_c_2_3	12 ') = 0.56116
f('2pg_c_3	0 ') = 0.69347
f('2pg_c_3	1 ') = 0.30653
f('2pg_c_3	2 ') = 0.87425
f('2pg_c_3	3 ') = 0.35128
f('2pg_c_3	4 ') = 0.06228
f('2pg_c_3	5 ') = 0.17495
f('2pg_c_3	6 ') = 0.27233
f('2pg_c_3	7 ') = 0.96070
f('2pg_c_3	8 ') = 0.66848
f('2pg_c_3	9 ') = 0.35365
f('2pg_c_3	10 ') = 0.48493
f('2pg_c_3	11 ') = 0.41147
f('2pg_c_3	12 ') = 0.31809
f('3pg_c_1	0 ') = 0.79262
f('3pg_c_1	1 ') = 0.20738
f('3pg_c_1	2 ') = 0.98047
f('3pg_c_1	3 ') = 0.66989
f('3pg_c_1	4 ') = 0.56056
f('3pg_c_1	5 ') = 0.13392
f('3pg_c_1	6 ') = 0.62924
f('3pg_c_1	7 ') = 0.35713
f('3pg_c_1	8 ') = 0.46811
f('3pg_c_1	9 ') = 0.48615
f('3pg_c_1	10 ') = 0.28189
f('3pg_c_1	11 ') = 0.12686
f('3pg_c_1	12 ') = 0.44890
f('3pg_c_1_2	0 ') = 0.76103
f('3pg_c_1_2	1 ') = 0.06681
f('3pg_c_1_2	2 ') = 0.17216
f('3pg_c_1_2	3 ') = 0.70739
f('3pg_c_1_2	4 ') = 0.31615
f('3pg_c_1_2	5 ') = 0.88266
f('3pg_c_1_2	6 ') = 0.71476
f('3pg_c_1_2	7 ') = 0.31339
f('3pg_c_1_2	8 ') = 0.48937
f('3pg_c_1_2	9 ') = 0.70242
f('3pg_c_1_2	10 ') = 0.27006
f('3pg_c_1_2	11 ') = 0.84774
f('3pg_c_1_2	12 ') = 0.60168
f('3pg_c_1_2_3	0 ') = 0.65551
f('3pg_c_1_2_3	1 ') = 0.14019
f('3pg_c_1_2_3	2 ') = 0.03531
f('3pg_c_1_2_3	3 ') = 0.16899
f('3pg_c_1_2_3	4 ') = 0.87506
f('3pg_c_1_2_3	5 ') = 0.58357
f('3pg_c_1_2_3	6 ') = 0.79078
f('3pg_c_1_2_3	7 ') = 0.05915
f('3pg_c_1_2_3	8 ') = 0.23744
f('3pg_c_1_2_3	9 ') = 0.79967
f('3pg_c_1_2_3	10 ') = 0.78398
f('3pg_c_1_2_3	11 ') = 0.67507
f('3pg_c_1_2_3	12 ') = 0.22744
f('3pg_c_1_3	0 ') = 0.66039
f('3pg_c_1_3	1 ') = 0.16518
f('3pg_c_1_3	2 ') = 0.17443
f('3pg_c_1_3	3 ') = 0.38449
f('3pg_c_1_3	4 ') = 0.82443
f('3pg_c_1_3	5 ') = 0.72417
f('3pg_c_1_3	6 ') = 0.48002
f('3pg_c_1_3	7 ') = 0.13866
f('3pg_c_1_3	8 ') = 0.20529
f('3pg_c_1_3	9 ') = 0.51734
f('3pg_c_1_3	10 ') = 0.47858
f('3pg_c_1_3	11 ') = 0.19753
f('3pg_c_1_3	12 ') = 0.91451
f('3pg_c_2	0 ') = 0.79625
f('3pg_c_2	1 ') = 0.20375
f('3pg_c_2	2 ') = 0.22298
f('3pg_c_2	3 ') = 0.99035
f('3pg_c_2	4 ') = 0.98700
f('3pg_c_2	5 ') = 0.58610
f('3pg_c_2	6 ') = 0.11011
f('3pg_c_2	7 ') = 0.31115
f('3pg_c_2	8 ') = 0.24553
f('3pg_c_2	9 ') = 0.53120
f('3pg_c_2	10 ') = 0.78320
f('3pg_c_2	11 ') = 0.69033
f('3pg_c_2	12 ') = 0.84090
f('3pg_c_2_3	0 ') = 0.68529
f('3pg_c_2_3	1 ') = 0.11901
f('3pg_c_2_3	2 ') = 0.19570
f('3pg_c_2_3	3 ') = 0.15008
f('3pg_c_2_3	4 ') = 0.87126
f('3pg_c_2_3	5 ') = 0.92361
f('3pg_c_2_3	6 ') = 0.96966
f('3pg_c_2_3	7 ') = 0.75499
f('3pg_c_2_3	8 ') = 0.48212
f('3pg_c_2_3	9 ') = 0.47095
f('3pg_c_2_3	10 ') = 0.43913
f('3pg_c_2_3	11 ') = 0.13809
f('3pg_c_2_3	12 ') = 0.64015
f('3pg_c_3	0 ') = 0.69334
f('3pg_c_3	1 ') = 0.30666
f('3pg_c_3	2 ') = 0.64098
f('3pg_c_3	3 ') = 0.39437
f('3pg_c_3	4 ') = 0.55978
f('3pg_c_3	5 ') = 0.21380
f('3pg_c_3	6 ') = 0.84722
f('3pg_c_3	7 ') = 0.54189
f('3pg_c_3	8 ') = 0.65127
f('3pg_c_3	9 ') = 0.96619
f('3pg_c_3	10 ') = 0.66989
f('3pg_c_3	11 ') = 0.77259
f('3pg_c_3	12 ') = 0.39110
f('3php_c_1	0 ') = 0.79262
f('3php_c_1	1 ') = 0.20738
f('3php_c_1	2 ') = 0.02781
f('3php_c_1	3 ') = 0.08802
f('3php_c_1	4 ') = 0.11509
f('3php_c_1	5 ') = 0.92991
f('3php_c_1	6 ') = 0.16812
f('3php_c_1	7 ') = 0.18903
f('3php_c_1	8 ') = 0.24916
f('3php_c_1	9 ') = 0.83620
f('3php_c_1	10 ') = 0.20262
f('3php_c_1	11 ') = 0.13247
f('3php_c_1	12 ') = 0.38917
f('3psme_c_10	0 ') = 0.79249
f('3psme_c_10	1 ') = 0.20751
f('3psme_c_10	2 ') = 0.19955
f('3psme_c_10	3 ') = 0.68878
f('3psme_c_10	4 ') = 0.26984
f('3psme_c_10	5 ') = 0.33317
f('3psme_c_10	6 ') = 0.93230
f('3psme_c_10	7 ') = 0.82460
f('3psme_c_10	8 ') = 0.38926
f('3psme_c_10	9 ') = 0.46484
f('3psme_c_10	10 ') = 0.40857
f('3psme_c_10	11 ') = 0.12847
f('3psme_c_10	12 ') = 0.65615
f('4abut_c_1	0 ') = 0.19963
f('4abut_c_1	1 ') = 0.80037
f('4abut_c_1	2 ') = 0.78175
f('4abut_c_1	3 ') = 0.69691
f('4abut_c_1	4 ') = 0.21637
f('4abut_c_1	5 ') = 0.63540
f('4abut_c_1	6 ') = 0.47501
f('4abut_c_1	7 ') = 0.64382
f('4abut_c_1	8 ') = 0.93604
f('4abut_c_1	9 ') = 0.07282
f('4abut_c_1	10 ') = 0.12817
f('4abut_c_1	11 ') = 0.09763
f('4abut_c_1	12 ') = 0.64653
f('4abut_c_1_2	0 ') = 0.00000
f('4abut_c_1_2	1 ') = 0.49852
f('4abut_c_1_2	2 ') = 0.50148
f('4abut_c_1_2	3 ') = 0.88981
f('4abut_c_1_2	4 ') = 0.05806
f('4abut_c_1_2	5 ') = 0.16240
f('4abut_c_1_2	6 ') = 0.19684
f('4abut_c_1_2	7 ') = 0.64527
f('4abut_c_1_2	8 ') = 0.34689
f('4abut_c_1_2	9 ') = 0.87624
f('4abut_c_1_2	10 ') = 0.96606
f('4abut_c_1_2	11 ') = 0.38787
f('4abut_c_1_2	12 ') = 0.92304
f('4abut_c_1_2_3	0 ') = 0.00000
f('4abut_c_1_2_3	1 ') = 0.42941
f('4abut_c_1_2_3	2 ') = 0.19633
f('4abut_c_1_2_3	3 ') = 0.37426
f('4abut_c_1_2_3	4 ') = 0.90467
f('4abut_c_1_2_3	5 ') = 0.47945
f('4abut_c_1_2_3	6 ') = 0.15466
f('4abut_c_1_2_3	7 ') = 0.00324
f('4abut_c_1_2_3	8 ') = 0.00560
f('4abut_c_1_2_3	9 ') = 0.34284
f('4abut_c_1_2_3	10 ') = 0.20914
f('4abut_c_1_2_3	11 ') = 0.79308
f('4abut_c_1_2_3	12 ') = 0.22019
f('4abut_c_1_2_3_4	0 ') = 0.08942
f('4abut_c_1_2_3_4	1 ') = 0.17474
f('4abut_c_1_2_3_4	2 ') = 0.19091
f('4abut_c_1_2_3_4	3 ') = 0.45144
f('4abut_c_1_2_3_4	4 ') = 0.09350
f('4abut_c_1_2_3_4	5 ') = 0.73375
f('4abut_c_1_2_3_4	6 ') = 0.86691
f('4abut_c_1_2_3_4	7 ') = 0.97098
f('4abut_c_1_2_3_4	8 ') = 0.57583
f('4abut_c_1_2_3_4	9 ') = 0.26341
f('4abut_c_1_2_3_4	10 ') = 0.04315
f('4abut_c_1_2_3_4	11 ') = 0.74342
f('4abut_c_1_2_3_4	12 ') = 0.01913
f('4abut_c_1_2_4	0 ') = 0.05613
f('4abut_c_1_2_4	1 ') = 0.28125
f('4abut_c_1_2_4	2 ') = 0.11426
f('4abut_c_1_2_4	3 ') = 0.54836
f('4abut_c_1_2_4	4 ') = 0.93337
f('4abut_c_1_2_4	5 ') = 0.11185
f('4abut_c_1_2_4	6 ') = 0.92431
f('4abut_c_1_2_4	7 ') = 0.82528
f('4abut_c_1_2_4	8 ') = 0.97989
f('4abut_c_1_2_4	9 ') = 0.45608
f('4abut_c_1_2_4	10 ') = 0.61601
f('4abut_c_1_2_4	11 ') = 0.84802
f('4abut_c_1_2_4	12 ') = 0.95774
f('4abut_c_1_3	0 ') = 0.00000
f('4abut_c_1_3	1 ') = 0.54250
f('4abut_c_1_3	2 ') = 0.45750
f('4abut_c_1_3	3 ') = 0.46580
f('4abut_c_1_3	4 ') = 0.82187
f('4abut_c_1_3	5 ') = 0.29886
f('4abut_c_1_3	6 ') = 0.75734
f('4abut_c_1_3	7 ') = 0.66889
f('4abut_c_1_3	8 ') = 0.78145
f('4abut_c_1_3	9 ') = 0.64584
f('4abut_c_1_3	10 ') = 0.44572
f('4abut_c_1_3	11 ') = 0.08167
f('4abut_c_1_3	12 ') = 0.84950
f('4abut_c_1_3_4	0 ') = 0.00000
f('4abut_c_1_3_4	1 ') = 0.60244
f('4abut_c_1_3_4	2 ') = 0.20990
f('4abut_c_1_3_4	3 ') = 0.18765
f('4abut_c_1_3_4	4 ') = 0.44630
f('4abut_c_1_3_4	5 ') = 0.34845
f('4abut_c_1_3_4	6 ') = 0.96925
f('4abut_c_1_3_4	7 ') = 0.75646
f('4abut_c_1_3_4	8 ') = 0.31895
f('4abut_c_1_3_4	9 ') = 0.14433
f('4abut_c_1_3_4	10 ') = 0.81786
f('4abut_c_1_3_4	11 ') = 0.83475
f('4abut_c_1_3_4	12 ') = 0.71390
f('4abut_c_1_4	0 ') = 0.67472
f('4abut_c_1_4	1 ') = 0.24166
f('4abut_c_1_4	2 ') = 0.08362
f('4abut_c_1_4	3 ') = 0.66125
f('4abut_c_1_4	4 ') = 0.22024
f('4abut_c_1_4	5 ') = 0.99824
f('4abut_c_1_4	6 ') = 0.86477
f('4abut_c_1_4	7 ') = 0.84514
f('4abut_c_1_4	8 ') = 0.06102
f('4abut_c_1_4	9 ') = 0.26523
f('4abut_c_1_4	10 ') = 0.02673
f('4abut_c_1_4	11 ') = 0.99323
f('4abut_c_1_4	12 ') = 0.78542
f('4abut_c_2	0 ') = 0.80892
f('4abut_c_2	1 ') = 0.19108
f('4abut_c_2	2 ') = 0.30716
f('4abut_c_2	3 ') = 0.84788
f('4abut_c_2	4 ') = 0.40501
f('4abut_c_2	5 ') = 0.14820
f('4abut_c_2	6 ') = 0.16050
f('4abut_c_2	7 ') = 0.01032
f('4abut_c_2	8 ') = 0.18537
f('4abut_c_2	9 ') = 0.17085
f('4abut_c_2	10 ') = 0.62895
f('4abut_c_2	11 ') = 0.60563
f('4abut_c_2	12 ') = 0.55142
f('4abut_c_2_3	0 ') = 0.00000
f('4abut_c_2_3	1 ') = 0.69336
f('4abut_c_2_3	2 ') = 0.30664
f('4abut_c_2_3	3 ') = 0.19267
f('4abut_c_2_3	4 ') = 0.58667
f('4abut_c_2_3	5 ') = 0.24836
f('4abut_c_2_3	6 ') = 0.67273
f('4abut_c_2_3	7 ') = 0.60168
f('4abut_c_2_3	8 ') = 0.94425
f('4abut_c_2_3	9 ') = 0.58260
f('4abut_c_2_3	10 ') = 0.47798
f('4abut_c_2_3	11 ') = 0.33001
f('4abut_c_2_3	12 ') = 0.55234
f('4abut_c_2_3_4	0 ') = 0.21777
f('4abut_c_2_3_4	1 ') = 0.33450
f('4abut_c_2_3_4	2 ') = 0.10577
f('4abut_c_2_3_4	3 ') = 0.34197
f('4abut_c_2_3_4	4 ') = 0.29677
f('4abut_c_2_3_4	5 ') = 0.96201
f('4abut_c_2_3_4	6 ') = 0.25152
f('4abut_c_2_3_4	7 ') = 0.79009
f('4abut_c_2_3_4	8 ') = 0.58224
f('4abut_c_2_3_4	9 ') = 0.41375
f('4abut_c_2_3_4	10 ') = 0.58109
f('4abut_c_2_3_4	11 ') = 0.76090
f('4abut_c_2_3_4	12 ') = 0.34391
f('4abut_c_2_4	0 ') = 0.36789
f('4abut_c_2_4	1 ') = 0.11021
f('4abut_c_2_4	2 ') = 0.52191
f('4abut_c_2_4	3 ') = 0.96713
f('4abut_c_2_4	4 ') = 0.44671
f('4abut_c_2_4	5 ') = 0.26601
f('4abut_c_2_4	6 ') = 0.11223
f('4abut_c_2_4	7 ') = 0.08360
f('4abut_c_2_4	8 ') = 0.64032
f('4abut_c_2_4	9 ') = 0.99200
f('4abut_c_2_4	10 ') = 0.20029
f('4abut_c_2_4	11 ') = 0.62996
f('4abut_c_2_4	12 ') = 0.74717
f('4abut_c_3	0 ') = 0.36914
f('4abut_c_3	1 ') = 0.63086
f('4abut_c_3	2 ') = 0.30568
f('4abut_c_3	3 ') = 0.24790
f('4abut_c_3	4 ') = 0.48388
f('4abut_c_3	5 ') = 0.65622
f('4abut_c_3	6 ') = 0.76621
f('4abut_c_3	7 ') = 0.55551
f('4abut_c_3	8 ') = 0.17537
f('4abut_c_3	9 ') = 0.55805
f('4abut_c_3	10 ') = 0.80042
f('4abut_c_3	11 ') = 0.44997
f('4abut_c_3	12 ') = 0.72454
f('4abut_c_3_4	0 ') = 0.00000
f('4abut_c_3_4	1 ') = 0.63638
f('4abut_c_3_4	2 ') = 0.36362
f('4abut_c_3_4	3 ') = 0.81761
f('4abut_c_3_4	4 ') = 0.54902
f('4abut_c_3_4	5 ') = 0.13664
f('4abut_c_3_4	6 ') = 0.35792
f('4abut_c_3_4	7 ') = 0.87277
f('4abut_c_3_4	8 ') = 0.64485
f('4abut_c_3_4	9 ') = 0.43107
f('4abut_c_3_4	10 ') = 0.51806
f('4abut_c_3_4	11 ') = 0.28300
f('4abut_c_3_4	12 ') = 0.36237
f('4abut_c_4	0 ') = 0.47974
f('4abut_c_4	1 ') = 0.52026
f('4abut_c_4	2 ') = 0.70720
f('4abut_c_4	3 ') = 0.65094
f('4abut_c_4	4 ') = 0.83938
f('4abut_c_4	5 ') = 0.53280
f('4abut_c_4	6 ') = 0.98988
f('4abut_c_4	7 ') = 0.83051
f('4abut_c_4	8 ') = 0.18735
f('4abut_c_4	9 ') = 0.27456
f('4abut_c_4	10 ') = 0.15486
f('4abut_c_4	11 ') = 0.15052
f('4abut_c_4	12 ') = 0.96401
f('4abutn_c_1	0 ') = 0.50038
f('4abutn_c_1	1 ') = 0.49962
f('4abutn_c_1	2 ') = 0.50550
f('4abutn_c_1	3 ') = 0.16944
f('4abutn_c_1	4 ') = 0.17575
f('4abutn_c_1	5 ') = 0.73514
f('4abutn_c_1	6 ') = 0.74450
f('4abutn_c_1	7 ') = 0.23285
f('4abutn_c_1	8 ') = 0.20929
f('4abutn_c_1	9 ') = 0.90711
f('4abutn_c_1	10 ') = 0.31484
f('4abutn_c_1	11 ') = 0.39261
f('4abutn_c_1	12 ') = 0.55263
f('4abutn_c_1_2	0 ') = 0.00000
f('4abutn_c_1_2	1 ') = 0.50489
f('4abutn_c_1_2	2 ') = 0.49511
f('4abutn_c_1_2	3 ') = 0.57297
f('4abutn_c_1_2	4 ') = 0.35209
f('4abutn_c_1_2	5 ') = 0.46625
f('4abutn_c_1_2	6 ') = 0.77466
f('4abutn_c_1_2	7 ') = 0.97697
f('4abutn_c_1_2	8 ') = 0.63523
f('4abutn_c_1_2	9 ') = 0.43171
f('4abutn_c_1_2	10 ') = 0.44974
f('4abutn_c_1_2	11 ') = 0.83341
f('4abutn_c_1_2	12 ') = 0.26128
f('4abutn_c_1_2_3	0 ') = 0.00000
f('4abutn_c_1_2_3	1 ') = 0.19845
f('4abutn_c_1_2_3	2 ') = 0.10329
f('4abutn_c_1_2_3	3 ') = 0.69826
f('4abutn_c_1_2_3	4 ') = 0.22263
f('4abutn_c_1_2_3	5 ') = 0.21386
f('4abutn_c_1_2_3	6 ') = 0.05671
f('4abutn_c_1_2_3	7 ') = 0.20511
f('4abutn_c_1_2_3	8 ') = 0.76875
f('4abutn_c_1_2_3	9 ') = 0.24771
f('4abutn_c_1_2_3	10 ') = 0.43937
f('4abutn_c_1_2_3	11 ') = 0.67772
f('4abutn_c_1_2_3	12 ') = 0.98436
f('4abutn_c_1_2_3_4	0 ') = 0.00000
f('4abutn_c_1_2_3_4	1 ') = 0.17077
f('4abutn_c_1_2_3_4	2 ') = 0.27877
f('4abutn_c_1_2_3_4	3 ') = 0.07722
f('4abutn_c_1_2_3_4	4 ') = 0.47324
f('4abutn_c_1_2_3_4	5 ') = 0.50691
f('4abutn_c_1_2_3_4	6 ') = 0.02098
f('4abutn_c_1_2_3_4	7 ') = 0.38703
f('4abutn_c_1_2_3_4	8 ') = 0.22348
f('4abutn_c_1_2_3_4	9 ') = 0.60171
f('4abutn_c_1_2_3_4	10 ') = 0.81107
f('4abutn_c_1_2_3_4	11 ') = 0.33330
f('4abutn_c_1_2_3_4	12 ') = 0.28193
f('4abutn_c_1_2_4	0 ') = 0.00000
f('4abutn_c_1_2_4	1 ') = 0.55819
f('4abutn_c_1_2_4	2 ') = 0.04706
f('4abutn_c_1_2_4	3 ') = 0.39474
f('4abutn_c_1_2_4	4 ') = 0.06885
f('4abutn_c_1_2_4	5 ') = 0.85443
f('4abutn_c_1_2_4	6 ') = 0.24554
f('4abutn_c_1_2_4	7 ') = 0.39615
f('4abutn_c_1_2_4	8 ') = 0.18741
f('4abutn_c_1_2_4	9 ') = 0.48587
f('4abutn_c_1_2_4	10 ') = 0.76667
f('4abutn_c_1_2_4	11 ') = 0.65220
f('4abutn_c_1_2_4	12 ') = 0.20750
f('4abutn_c_1_3	0 ') = 0.00000
f('4abutn_c_1_3	1 ') = 0.32065
f('4abutn_c_1_3	2 ') = 0.67935
f('4abutn_c_1_3	3 ') = 0.58935
f('4abutn_c_1_3	4 ') = 0.89409
f('4abutn_c_1_3	5 ') = 0.45236
f('4abutn_c_1_3	6 ') = 0.30931
f('4abutn_c_1_3	7 ') = 0.38817
f('4abutn_c_1_3	8 ') = 0.01944
f('4abutn_c_1_3	9 ') = 0.85405
f('4abutn_c_1_3	10 ') = 0.99263
f('4abutn_c_1_3	11 ') = 0.25985
f('4abutn_c_1_3	12 ') = 0.59233
f('4abutn_c_1_3_4	0 ') = 0.00000
f('4abutn_c_1_3_4	1 ') = 0.00000
f('4abutn_c_1_3_4	2 ') = 0.43077
f('4abutn_c_1_3_4	3 ') = 0.56923
f('4abutn_c_1_3_4	4 ') = 0.92390
f('4abutn_c_1_3_4	5 ') = 0.77960
f('4abutn_c_1_3_4	6 ') = 0.54773
f('4abutn_c_1_3_4	7 ') = 0.25863
f('4abutn_c_1_3_4	8 ') = 0.46618
f('4abutn_c_1_3_4	9 ') = 0.55709
f('4abutn_c_1_3_4	10 ') = 0.69961
f('4abutn_c_1_3_4	11 ') = 0.59932
f('4abutn_c_1_3_4	12 ') = 0.07196
f('4abutn_c_1_4	0 ') = 0.00000
f('4abutn_c_1_4	1 ') = 0.24849
f('4abutn_c_1_4	2 ') = 0.75151
f('4abutn_c_1_4	3 ') = 0.04276
f('4abutn_c_1_4	4 ') = 0.26365
f('4abutn_c_1_4	5 ') = 0.96392
f('4abutn_c_1_4	6 ') = 0.44681
f('4abutn_c_1_4	7 ') = 0.92061
f('4abutn_c_1_4	8 ') = 0.98434
f('4abutn_c_1_4	9 ') = 0.37538
f('4abutn_c_1_4	10 ') = 0.32523
f('4abutn_c_1_4	11 ') = 0.97032
f('4abutn_c_1_4	12 ') = 0.46194
f('4abutn_c_2	0 ') = 0.44854
f('4abutn_c_2	1 ') = 0.55146
f('4abutn_c_2	2 ') = 0.68430
f('4abutn_c_2	3 ') = 0.11645
f('4abutn_c_2	4 ') = 0.35289
f('4abutn_c_2	5 ') = 0.35360
f('4abutn_c_2	6 ') = 0.66234
f('4abutn_c_2	7 ') = 0.44915
f('4abutn_c_2	8 ') = 0.53666
f('4abutn_c_2	9 ') = 0.60357
f('4abutn_c_2	10 ') = 0.51156
f('4abutn_c_2	11 ') = 0.19787
f('4abutn_c_2	12 ') = 0.27431
f('4abutn_c_2_3	0 ') = 0.47373
f('4abutn_c_2_3	1 ') = 0.16395
f('4abutn_c_2_3	2 ') = 0.36232
f('4abutn_c_2_3	3 ') = 0.36175
f('4abutn_c_2_3	4 ') = 0.64484
f('4abutn_c_2_3	5 ') = 0.33157
f('4abutn_c_2_3	6 ') = 0.14199
f('4abutn_c_2_3	7 ') = 0.90925
f('4abutn_c_2_3	8 ') = 0.06179
f('4abutn_c_2_3	9 ') = 0.25316
f('4abutn_c_2_3	10 ') = 0.13977
f('4abutn_c_2_3	11 ') = 0.89328
f('4abutn_c_2_3	12 ') = 0.78183
f('4abutn_c_2_3_4	0 ') = 0.00000
f('4abutn_c_2_3_4	1 ') = 0.10124
f('4abutn_c_2_3_4	2 ') = 0.20530
f('4abutn_c_2_3_4	3 ') = 0.69346
f('4abutn_c_2_3_4	4 ') = 0.24182
f('4abutn_c_2_3_4	5 ') = 0.61970
f('4abutn_c_2_3_4	6 ') = 0.31777
f('4abutn_c_2_3_4	7 ') = 0.64197
f('4abutn_c_2_3_4	8 ') = 0.88459
f('4abutn_c_2_3_4	9 ') = 0.98954
f('4abutn_c_2_3_4	10 ') = 0.21156
f('4abutn_c_2_3_4	11 ') = 0.56202
f('4abutn_c_2_3_4	12 ') = 0.48824
f('4abutn_c_2_4	0 ') = 0.00000
f('4abutn_c_2_4	1 ') = 0.35378
f('4abutn_c_2_4	2 ') = 0.64622
f('4abutn_c_2_4	3 ') = 0.51683
f('4abutn_c_2_4	4 ') = 0.44735
f('4abutn_c_2_4	5 ') = 0.98484
f('4abutn_c_2_4	6 ') = 0.39056
f('4abutn_c_2_4	7 ') = 0.05615
f('4abutn_c_2_4	8 ') = 0.24840
f('4abutn_c_2_4	9 ') = 0.12616
f('4abutn_c_2_4	10 ') = 0.07222
f('4abutn_c_2_4	11 ') = 0.39500
f('4abutn_c_2_4	12 ') = 0.48129
f('4abutn_c_3	0 ') = 0.49004
f('4abutn_c_3	1 ') = 0.50996
f('4abutn_c_3	2 ') = 0.20882
f('4abutn_c_3	3 ') = 0.50583
f('4abutn_c_3	4 ') = 0.51028
f('4abutn_c_3	5 ') = 0.33967
f('4abutn_c_3	6 ') = 0.90995
f('4abutn_c_3	7 ') = 0.47282
f('4abutn_c_3	8 ') = 0.63047
f('4abutn_c_3	9 ') = 0.88246
f('4abutn_c_3	10 ') = 0.74724
f('4abutn_c_3	11 ') = 0.77034
f('4abutn_c_3	12 ') = 0.64591
f('4abutn_c_3_4	0 ') = 0.02243
f('4abutn_c_3_4	1 ') = 0.56122
f('4abutn_c_3_4	2 ') = 0.41635
f('4abutn_c_3_4	3 ') = 0.30497
f('4abutn_c_3_4	4 ') = 0.12486
f('4abutn_c_3_4	5 ') = 0.05379
f('4abutn_c_3_4	6 ') = 0.61155
f('4abutn_c_3_4	7 ') = 0.48059
f('4abutn_c_3_4	8 ') = 0.01261
f('4abutn_c_3_4	9 ') = 0.96895
f('4abutn_c_3_4	10 ') = 0.12906
f('4abutn_c_3_4	11 ') = 0.83519
f('4abutn_c_3_4	12 ') = 0.55932
f('4abutn_c_4	0 ') = 0.58804
f('4abutn_c_4	1 ') = 0.41196
f('4abutn_c_4	2 ') = 0.04118
f('4abutn_c_4	3 ') = 0.34463
f('4abutn_c_4	4 ') = 0.20651
f('4abutn_c_4	5 ') = 0.88007
f('4abutn_c_4	6 ') = 0.72314
f('4abutn_c_4	7 ') = 0.77988
f('4abutn_c_4	8 ') = 0.70191
f('4abutn_c_4	9 ') = 0.76631
f('4abutn_c_4	10 ') = 0.95767
f('4abutn_c_4	11 ') = 0.76814
f('4abutn_c_4	12 ') = 0.63665
f('4pasp_c_1	0 ') = 0.78934
f('4pasp_c_1	1 ') = 0.21066
f('4pasp_c_1	2 ') = 0.03909
f('4pasp_c_1	3 ') = 0.30853
f('4pasp_c_1	4 ') = 0.75020
f('4pasp_c_1	5 ') = 0.16425
f('4pasp_c_1	6 ') = 0.31896
f('4pasp_c_1	7 ') = 0.17304
f('4pasp_c_1	8 ') = 0.78019
f('4pasp_c_1	9 ') = 0.22661
f('4pasp_c_1	10 ') = 0.69384
f('4pasp_c_1	11 ') = 0.88665
f('4pasp_c_1	12 ') = 0.48132
f('4pasp_c_1_2	0 ') = 0.74644
f('4pasp_c_1_2	1 ') = 0.08598
f('4pasp_c_1_2	2 ') = 0.16758
f('4pasp_c_1_2	3 ') = 0.75660
f('4pasp_c_1_2	4 ') = 0.49172
f('4pasp_c_1_2	5 ') = 0.23079
f('4pasp_c_1_2	6 ') = 0.09460
f('4pasp_c_1_2	7 ') = 0.19713
f('4pasp_c_1_2	8 ') = 0.27910
f('4pasp_c_1_2	9 ') = 0.14643
f('4pasp_c_1_2	10 ') = 0.08279
f('4pasp_c_1_2	11 ') = 0.31833
f('4pasp_c_1_2	12 ') = 0.31140
f('4pasp_c_1_2_3	0 ') = 0.64416
f('4pasp_c_1_2_3	1 ') = 0.14993
f('4pasp_c_1_2_3	2 ') = 0.04631
f('4pasp_c_1_2_3	3 ') = 0.15960
f('4pasp_c_1_2_3	4 ') = 0.39739
f('4pasp_c_1_2_3	5 ') = 0.18886
f('4pasp_c_1_2_3	6 ') = 0.28775
f('4pasp_c_1_2_3	7 ') = 0.83301
f('4pasp_c_1_2_3	8 ') = 0.51560
f('4pasp_c_1_2_3	9 ') = 0.50725
f('4pasp_c_1_2_3	10 ') = 0.05977
f('4pasp_c_1_2_3	11 ') = 0.25487
f('4pasp_c_1_2_3	12 ') = 0.21225
f('4pasp_c_1_2_3_4	0 ') = 0.48961
f('4pasp_c_1_2_3_4	1 ') = 0.26793
f('4pasp_c_1_2_3_4	2 ') = 0.06686
f('4pasp_c_1_2_3_4	3 ') = 0.13328
f('4pasp_c_1_2_3_4	4 ') = 0.04233
f('4pasp_c_1_2_3_4	5 ') = 0.31315
f('4pasp_c_1_2_3_4	6 ') = 0.06057
f('4pasp_c_1_2_3_4	7 ') = 0.76352
f('4pasp_c_1_2_3_4	8 ') = 0.39003
f('4pasp_c_1_2_3_4	9 ') = 0.31214
f('4pasp_c_1_2_3_4	10 ') = 0.57106
f('4pasp_c_1_2_3_4	11 ') = 0.19608
f('4pasp_c_1_2_3_4	12 ') = 0.25603
f('4pasp_c_1_2_4	0 ') = 0.56431
f('4pasp_c_1_2_4	1 ') = 0.24459
f('4pasp_c_1_2_4	2 ') = 0.14731
f('4pasp_c_1_2_4	3 ') = 0.04378
f('4pasp_c_1_2_4	4 ') = 0.01722
f('4pasp_c_1_2_4	5 ') = 0.29185
f('4pasp_c_1_2_4	6 ') = 0.53818
f('4pasp_c_1_2_4	7 ') = 0.10430
f('4pasp_c_1_2_4	8 ') = 0.42082
f('4pasp_c_1_2_4	9 ') = 0.75774
f('4pasp_c_1_2_4	10 ') = 0.75670
f('4pasp_c_1_2_4	11 ') = 0.47522
f('4pasp_c_1_2_4	12 ') = 0.10175
f('4pasp_c_1_3	0 ') = 0.65462
f('4pasp_c_1_3	1 ') = 0.17987
f('4pasp_c_1_3	2 ') = 0.16551
f('4pasp_c_1_3	3 ') = 0.72804
f('4pasp_c_1_3	4 ') = 0.28405
f('4pasp_c_1_3	5 ') = 0.44299
f('4pasp_c_1_3	6 ') = 0.29190
f('4pasp_c_1_3	7 ') = 0.69689
f('4pasp_c_1_3	8 ') = 0.02062
f('4pasp_c_1_3	9 ') = 0.62433
f('4pasp_c_1_3	10 ') = 0.35715
f('4pasp_c_1_3	11 ') = 0.29033
f('4pasp_c_1_3	12 ') = 0.17206
f('4pasp_c_1_3_4	0 ') = 0.49854
f('4pasp_c_1_3_4	1 ') = 0.28686
f('4pasp_c_1_3_4	2 ') = 0.17035
f('4pasp_c_1_3_4	3 ') = 0.04425
f('4pasp_c_1_3_4	4 ') = 0.45541
f('4pasp_c_1_3_4	5 ') = 0.68903
f('4pasp_c_1_3_4	6 ') = 0.17347
f('4pasp_c_1_3_4	7 ') = 0.31636
f('4pasp_c_1_3_4	8 ') = 0.27969
f('4pasp_c_1_3_4	9 ') = 0.58192
f('4pasp_c_1_3_4	10 ') = 0.09232
f('4pasp_c_1_3_4	11 ') = 0.49173
f('4pasp_c_1_3_4	12 ') = 0.43087
f('4pasp_c_1_4	0 ') = 0.59305
f('4pasp_c_1_4	1 ') = 0.35381
f('4pasp_c_1_4	2 ') = 0.05314
f('4pasp_c_1_4	3 ') = 0.46636
f('4pasp_c_1_4	4 ') = 0.46471
f('4pasp_c_1_4	5 ') = 0.79483
f('4pasp_c_1_4	6 ') = 0.21017
f('4pasp_c_1_4	7 ') = 0.47027
f('4pasp_c_1_4	8 ') = 0.83998
f('4pasp_c_1_4	9 ') = 0.98877
f('4pasp_c_1_4	10 ') = 0.97437
f('4pasp_c_1_4	11 ') = 0.63343
f('4pasp_c_1_4	12 ') = 0.82042
f('4pasp_c_2	0 ') = 0.78952
f('4pasp_c_2	1 ') = 0.21048
f('4pasp_c_2	2 ') = 0.05890
f('4pasp_c_2	3 ') = 0.33889
f('4pasp_c_2	4 ') = 0.71176
f('4pasp_c_2	5 ') = 0.08103
f('4pasp_c_2	6 ') = 0.90916
f('4pasp_c_2	7 ') = 0.70582
f('4pasp_c_2	8 ') = 0.74069
f('4pasp_c_2	9 ') = 0.02387
f('4pasp_c_2	10 ') = 0.07638
f('4pasp_c_2	11 ') = 0.53559
f('4pasp_c_2	12 ') = 0.36035
f('4pasp_c_2_3	0 ') = 0.68134
f('4pasp_c_2_3	1 ') = 0.12663
f('4pasp_c_2_3	2 ') = 0.19204
f('4pasp_c_2_3	3 ') = 0.12444
f('4pasp_c_2_3	4 ') = 0.76785
f('4pasp_c_2_3	5 ') = 0.94096
f('4pasp_c_2_3	6 ') = 0.47317
f('4pasp_c_2_3	7 ') = 0.07180
f('4pasp_c_2_3	8 ') = 0.78915
f('4pasp_c_2_3	9 ') = 0.00361
f('4pasp_c_2_3	10 ') = 0.53477
f('4pasp_c_2_3	11 ') = 0.14742
f('4pasp_c_2_3	12 ') = 0.57084
f('4pasp_c_2_3_4	0 ') = 0.51935
f('4pasp_c_2_3_4	1 ') = 0.25614
f('4pasp_c_2_3_4	2 ') = 0.16956
f('4pasp_c_2_3_4	3 ') = 0.05495
f('4pasp_c_2_3_4	4 ') = 0.37439
f('4pasp_c_2_3_4	5 ') = 0.65148
f('4pasp_c_2_3_4	6 ') = 0.97253
f('4pasp_c_2_3_4	7 ') = 0.75366
f('4pasp_c_2_3_4	8 ') = 0.64047
f('4pasp_c_2_3_4	9 ') = 0.63376
f('4pasp_c_2_3_4	10 ') = 0.68469
f('4pasp_c_2_3_4	11 ') = 0.86845
f('4pasp_c_2_3_4	12 ') = 0.84723
f('4pasp_c_2_4	0 ') = 0.59804
f('4pasp_c_2_4	1 ') = 0.34402
f('4pasp_c_2_4	2 ') = 0.05794
f('4pasp_c_2_4	3 ') = 0.16206
f('4pasp_c_2_4	4 ') = 0.85053
f('4pasp_c_2_4	5 ') = 0.35627
f('4pasp_c_2_4	6 ') = 0.86081
f('4pasp_c_2_4	7 ') = 0.28828
f('4pasp_c_2_4	8 ') = 0.16212
f('4pasp_c_2_4	9 ') = 0.87320
f('4pasp_c_2_4	10 ') = 0.05349
f('4pasp_c_2_4	11 ') = 0.26133
f('4pasp_c_2_4	12 ') = 0.56139
f('4pasp_c_3	0 ') = 0.69978
f('4pasp_c_3	1 ') = 0.30022
f('4pasp_c_3	2 ') = 0.12352
f('4pasp_c_3	3 ') = 0.31965
f('4pasp_c_3	4 ') = 0.47715
f('4pasp_c_3	5 ') = 0.70175
f('4pasp_c_3	6 ') = 0.04856
f('4pasp_c_3	7 ') = 0.53971
f('4pasp_c_3	8 ') = 0.63166
f('4pasp_c_3	9 ') = 0.41125
f('4pasp_c_3	10 ') = 0.73469
f('4pasp_c_3	11 ') = 0.29101
f('4pasp_c_3	12 ') = 0.56846
f('4pasp_c_3_4	0 ') = 0.53480
f('4pasp_c_3_4	1 ') = 0.38075
f('4pasp_c_3_4	2 ') = 0.08445
f('4pasp_c_3_4	3 ') = 0.28815
f('4pasp_c_3_4	4 ') = 0.60555
f('4pasp_c_3_4	5 ') = 0.17642
f('4pasp_c_3_4	6 ') = 0.63271
f('4pasp_c_3_4	7 ') = 0.33698
f('4pasp_c_3_4	8 ') = 0.41678
f('4pasp_c_3_4	9 ') = 0.57865
f('4pasp_c_3_4	10 ') = 0.42739
f('4pasp_c_3_4	11 ') = 0.32279
f('4pasp_c_3_4	12 ') = 0.09044
f('4pasp_c_4	0 ') = 0.75058
f('4pasp_c_4	1 ') = 0.24942
f('4pasp_c_4	2 ') = 0.77207
f('4pasp_c_4	3 ') = 0.56261
f('4pasp_c_4	4 ') = 0.23868
f('4pasp_c_4	5 ') = 0.33089
f('4pasp_c_4	6 ') = 0.76992
f('4pasp_c_4	7 ') = 0.78564
f('4pasp_c_4	8 ') = 0.47926
f('4pasp_c_4	9 ') = 0.06622
f('4pasp_c_4	10 ') = 0.14774
f('4pasp_c_4	11 ') = 0.32086
f('4pasp_c_4	12 ') = 0.61453
f('6pgc_c_1	0 ') = 0.50000
f('6pgc_c_1	1 ') = 0.50000
f('6pgc_c_1	2 ') = 0.76402
f('6pgc_c_1	3 ') = 0.48283
f('6pgc_c_1	4 ') = 0.10847
f('6pgc_c_1	5 ') = 0.29664
f('6pgc_c_1	6 ') = 0.43371
f('6pgc_c_1	7 ') = 0.49122
f('6pgc_c_1	8 ') = 0.93657
f('6pgc_c_1	9 ') = 0.10248
f('6pgc_c_1	10 ') = 0.91317
f('6pgc_c_1	11 ') = 0.45267
f('6pgc_c_1	12 ') = 0.57975
f('6pgc_c_1_2_3	0 ') = 0.50000
f('6pgc_c_1_2_3	1 ') = 0.30000
f('6pgc_c_1_2_3	2 ') = 0.00000
f('6pgc_c_1_2_3	3 ') = 0.20000
f('6pgc_c_1_2_3	4 ') = 0.33792
f('6pgc_c_1_2_3	5 ') = 0.58875
f('6pgc_c_1_2_3	6 ') = 0.17223
f('6pgc_c_1_2_3	7 ') = 0.90631
f('6pgc_c_1_2_3	8 ') = 0.60593
f('6pgc_c_1_2_3	9 ') = 0.31961
f('6pgc_c_1_2_3	10 ') = 0.01923
f('6pgc_c_1_2_3	11 ') = 0.52383
f('6pgc_c_1_2_3	12 ') = 0.03686
f('6pgc_c_2	0 ') = 0.80000
f('6pgc_c_2	1 ') = 0.20000
f('6pgc_c_2	2 ') = 0.81480
f('6pgc_c_2	3 ') = 0.74688
f('6pgc_c_2	4 ') = 0.72836
f('6pgc_c_2	5 ') = 0.35930
f('6pgc_c_2	6 ') = 0.41970
f('6pgc_c_2	7 ') = 0.75833
f('6pgc_c_2	8 ') = 0.37511
f('6pgc_c_2	9 ') = 0.70945
f('6pgc_c_2	10 ') = 0.29345
f('6pgc_c_2	11 ') = 0.25472
f('6pgc_c_2	12 ') = 0.72812
f('6pgc_c_2_3	0 ') = 0.80000
f('6pgc_c_2_3	1 ') = 0.00000
f('6pgc_c_2_3	2 ') = 0.20000
f('6pgc_c_2_3	3 ') = 0.23040
f('6pgc_c_2_3	4 ') = 0.98474
f('6pgc_c_2_3	5 ') = 0.79430
f('6pgc_c_2_3	6 ') = 0.26629
f('6pgc_c_2_3	7 ') = 0.88296
f('6pgc_c_2_3	8 ') = 0.50080
f('6pgc_c_2_3	9 ') = 0.52244
f('6pgc_c_2_3	10 ') = 0.27898
f('6pgc_c_2_3	11 ') = 0.87470
f('6pgc_c_2_3	12 ') = 0.93198
f('6pgc_c_2_3_4_5_6	0 ') = 0.80000
f('6pgc_c_2_3_4_5_6	1 ') = 0.00000
f('6pgc_c_2_3_4_5_6	2 ') = 0.00000
f('6pgc_c_2_3_4_5_6	3 ') = 0.00000
f('6pgc_c_2_3_4_5_6	4 ') = 0.00000
f('6pgc_c_2_3_4_5_6	5 ') = 0.20000
f('6pgc_c_2_3_4_5_6	6 ') = 0.23058
f('6pgc_c_2_3_4_5_6	7 ') = 0.44140
f('6pgc_c_2_3_4_5_6	8 ') = 0.87062
f('6pgc_c_2_3_4_5_6	9 ') = 0.31989
f('6pgc_c_2_3_4_5_6	10 ') = 0.29279
f('6pgc_c_2_3_4_5_6	11 ') = 0.34846
f('6pgc_c_2_3_4_5_6	12 ') = 0.10817
f('6pgc_c_3	0 ') = 0.80000
f('6pgc_c_3	1 ') = 0.20000
f('6pgc_c_3	2 ') = 0.58294
f('6pgc_c_3	3 ') = 0.97777
f('6pgc_c_3	4 ') = 0.29632
f('6pgc_c_3	5 ') = 0.35572
f('6pgc_c_3	6 ') = 0.83009
f('6pgc_c_3	7 ') = 0.24748
f('6pgc_c_3	8 ') = 0.50665
f('6pgc_c_3	9 ') = 0.60455
f('6pgc_c_3	10 ') = 0.13424
f('6pgc_c_3	11 ') = 0.04332
f('6pgc_c_3	12 ') = 0.08094
f('6pgc_c_3_4_5_6	0 ') = 0.80000
f('6pgc_c_3_4_5_6	1 ') = 0.00000
f('6pgc_c_3_4_5_6	2 ') = 0.00000
f('6pgc_c_3_4_5_6	3 ') = 0.00000
f('6pgc_c_3_4_5_6	4 ') = 0.20000
f('6pgc_c_3_4_5_6	5 ') = 0.66706
f('6pgc_c_3_4_5_6	6 ') = 0.42602
f('6pgc_c_3_4_5_6	7 ') = 0.11382
f('6pgc_c_3_4_5_6	8 ') = 0.19844
f('6pgc_c_3_4_5_6	9 ') = 0.58811
f('6pgc_c_3_4_5_6	10 ') = 0.99431
f('6pgc_c_3_4_5_6	11 ') = 0.89228
f('6pgc_c_3_4_5_6	12 ') = 0.60098
f('6pgc_c_4	0 ') = 0.80000
f('6pgc_c_4	1 ') = 0.20000
f('6pgc_c_4	2 ') = 0.23690
f('6pgc_c_4	3 ') = 0.13455
f('6pgc_c_4	4 ') = 0.35950
f('6pgc_c_4	5 ') = 0.71036
f('6pgc_c_4	6 ') = 0.53829
f('6pgc_c_4	7 ') = 0.52798
f('6pgc_c_4	8 ') = 0.31765
f('6pgc_c_4	9 ') = 0.91409
f('6pgc_c_4	10 ') = 0.31332
f('6pgc_c_4	11 ') = 0.92205
f('6pgc_c_4	12 ') = 0.34451
f('6pgc_c_4_5	0 ') = 0.80000
f('6pgc_c_4_5	1 ') = 0.00000
f('6pgc_c_4_5	2 ') = 0.20000
f('6pgc_c_4_5	3 ') = 0.32739
f('6pgc_c_4_5	4 ') = 0.04194
f('6pgc_c_4_5	5 ') = 0.73866
f('6pgc_c_4_5	6 ') = 0.17550
f('6pgc_c_4_5	7 ') = 0.60813
f('6pgc_c_4_5	8 ') = 0.43081
f('6pgc_c_4_5	9 ') = 0.91030
f('6pgc_c_4_5	10 ') = 0.87876
f('6pgc_c_4_5	11 ') = 0.68452
f('6pgc_c_4_5	12 ') = 0.13226
f('6pgc_c_4_5_6	0 ') = 0.80000
f('6pgc_c_4_5_6	1 ') = 0.00000
f('6pgc_c_4_5_6	2 ') = 0.00000
f('6pgc_c_4_5_6	3 ') = 0.20000
f('6pgc_c_4_5_6	4 ') = 0.69212
f('6pgc_c_4_5_6	5 ') = 0.45675
f('6pgc_c_4_5_6	6 ') = 0.47665
f('6pgc_c_4_5_6	7 ') = 0.35221
f('6pgc_c_4_5_6	8 ') = 0.56963
f('6pgc_c_4_5_6	9 ') = 0.57875
f('6pgc_c_4_5_6	10 ') = 0.17793
f('6pgc_c_4_5_6	11 ') = 0.27625
f('6pgc_c_4_5_6	12 ') = 0.61982
f('6pgc_c_4_6	0 ') = 0.80000
f('6pgc_c_4_6	1 ') = 0.00000
f('6pgc_c_4_6	2 ') = 0.20000
f('6pgc_c_4_6	3 ') = 0.18753
f('6pgc_c_4_6	4 ') = 0.23146
f('6pgc_c_4_6	5 ') = 0.97224
f('6pgc_c_4_6	6 ') = 0.72926
f('6pgc_c_4_6	7 ') = 0.32028
f('6pgc_c_4_6	8 ') = 0.56265
f('6pgc_c_4_6	9 ') = 0.18610
f('6pgc_c_4_6	10 ') = 0.18762
f('6pgc_c_4_6	11 ') = 0.79148
f('6pgc_c_4_6	12 ') = 0.00774
f('6pgc_c_5	0 ') = 0.80000
f('6pgc_c_5	1 ') = 0.20000
f('6pgc_c_5	2 ') = 0.15958
f('6pgc_c_5	3 ') = 0.12619
f('6pgc_c_5	4 ') = 0.50112
f('6pgc_c_5	5 ') = 0.94411
f('6pgc_c_5	6 ') = 0.78609
f('6pgc_c_5	7 ') = 0.25133
f('6pgc_c_5	8 ') = 0.10258
f('6pgc_c_5	9 ') = 0.12699
f('6pgc_c_5	10 ') = 0.51290
f('6pgc_c_5	11 ') = 0.20986
f('6pgc_c_5	12 ') = 0.00468
f('6pgc_c_5_6	0 ') = 0.80000
f('6pgc_c_5_6	1 ') = 0.00000
f('6pgc_c_5_6	2 ') = 0.20000
f('6pgc_c_5_6	3 ') = 0.26477
f('6pgc_c_5_6	4 ') = 0.16305
f('6pgc_c_5_6	5 ') = 0.56974
f('6pgc_c_5_6	6 ') = 0.46446
f('6pgc_c_5_6	7 ') = 0.15728
f('6pgc_c_5_6	8 ') = 0.47318
f('6pgc_c_5_6	9 ') = 0.28854
f('6pgc_c_5_6	10 ') = 0.63863
f('6pgc_c_5_6	11 ') = 0.95643
f('6pgc_c_5_6	12 ') = 0.18205
f('6pgc_c_6	0 ') = 0.80000
f('6pgc_c_6	1 ') = 0.20000
f('6pgc_c_6	2 ') = 0.68330
f('6pgc_c_6	3 ') = 0.88533
f('6pgc_c_6	4 ') = 0.94111
f('6pgc_c_6	5 ') = 0.87049
f('6pgc_c_6	6 ') = 0.60778
f('6pgc_c_6	7 ') = 0.41130
f('6pgc_c_6	8 ') = 0.01508
f('6pgc_c_6	9 ') = 0.10779
f('6pgc_c_6	10 ') = 0.90941
f('6pgc_c_6	11 ') = 0.12426
f('6pgc_c_6	12 ') = 0.60135
f('6pgl_c_1	0 ') = 0.50000
f('6pgl_c_1	1 ') = 0.50000
f('6pgl_c_1	2 ') = 0.09183
f('6pgl_c_1	3 ') = 0.02229
f('6pgl_c_1	4 ') = 0.86294
f('6pgl_c_1	5 ') = 0.88466
f('6pgl_c_1	6 ') = 0.26549
f('6pgl_c_1	7 ') = 0.88695
f('6pgl_c_1	8 ') = 0.96950
f('6pgl_c_1	9 ') = 0.47437
f('6pgl_c_1	10 ') = 0.72825
f('6pgl_c_1	11 ') = 0.23525
f('6pgl_c_1	12 ') = 0.14417
f('6pgl_c_1_2_3	0 ') = 0.50000
f('6pgl_c_1_2_3	1 ') = 0.30000
f('6pgl_c_1_2_3	2 ') = 0.00000
f('6pgl_c_1_2_3	3 ') = 0.20000
f('6pgl_c_1_2_3	4 ') = 0.75140
f('6pgl_c_1_2_3	5 ') = 0.28082
f('6pgl_c_1_2_3	6 ') = 0.44167
f('6pgl_c_1_2_3	7 ') = 0.36886
f('6pgl_c_1_2_3	8 ') = 0.44280
f('6pgl_c_1_2_3	9 ') = 0.44537
f('6pgl_c_1_2_3	10 ') = 0.97741
f('6pgl_c_1_2_3	11 ') = 0.06415
f('6pgl_c_1_2_3	12 ') = 0.35300
f('6pgl_c_2	0 ') = 0.80000
f('6pgl_c_2	1 ') = 0.20000
f('6pgl_c_2	2 ') = 0.65274
f('6pgl_c_2	3 ') = 0.56905
f('6pgl_c_2	4 ') = 0.82627
f('6pgl_c_2	5 ') = 0.51196
f('6pgl_c_2	6 ') = 0.65379
f('6pgl_c_2	7 ') = 0.58411
f('6pgl_c_2	8 ') = 0.75731
f('6pgl_c_2	9 ') = 0.60620
f('6pgl_c_2	10 ') = 0.46168
f('6pgl_c_2	11 ') = 0.52839
f('6pgl_c_2	12 ') = 0.27853
f('6pgl_c_2_3	0 ') = 0.80000
f('6pgl_c_2_3	1 ') = 0.00000
f('6pgl_c_2_3	2 ') = 0.20000
f('6pgl_c_2_3	3 ') = 0.87271
f('6pgl_c_2_3	4 ') = 0.55346
f('6pgl_c_2_3	5 ') = 0.70752
f('6pgl_c_2_3	6 ') = 0.55789
f('6pgl_c_2_3	7 ') = 0.18014
f('6pgl_c_2_3	8 ') = 0.42348
f('6pgl_c_2_3	9 ') = 0.03843
f('6pgl_c_2_3	10 ') = 0.77399
f('6pgl_c_2_3	11 ') = 0.11376
f('6pgl_c_2_3	12 ') = 0.42223
f('6pgl_c_2_3_4_5_6	0 ') = 0.80000
f('6pgl_c_2_3_4_5_6	1 ') = 0.00000
f('6pgl_c_2_3_4_5_6	2 ') = 0.00000
f('6pgl_c_2_3_4_5_6	3 ') = 0.00000
f('6pgl_c_2_3_4_5_6	4 ') = 0.00000
f('6pgl_c_2_3_4_5_6	5 ') = 0.20000
f('6pgl_c_2_3_4_5_6	6 ') = 0.81243
f('6pgl_c_2_3_4_5_6	7 ') = 0.85826
f('6pgl_c_2_3_4_5_6	8 ') = 0.69560
f('6pgl_c_2_3_4_5_6	9 ') = 0.94478
f('6pgl_c_2_3_4_5_6	10 ') = 0.01001
f('6pgl_c_2_3_4_5_6	11 ') = 0.70473
f('6pgl_c_2_3_4_5_6	12 ') = 0.31133
f('6pgl_c_3	0 ') = 0.80000
f('6pgl_c_3	1 ') = 0.20000
f('6pgl_c_3	2 ') = 0.98689
f('6pgl_c_3	3 ') = 0.97579
f('6pgl_c_3	4 ') = 0.32744
f('6pgl_c_3	5 ') = 0.76098
f('6pgl_c_3	6 ') = 0.44701
f('6pgl_c_3	7 ') = 0.56935
f('6pgl_c_3	8 ') = 0.63731
f('6pgl_c_3	9 ') = 0.90132
f('6pgl_c_3	10 ') = 0.68555
f('6pgl_c_3	11 ') = 0.55747
f('6pgl_c_3	12 ') = 0.50425
f('6pgl_c_3_4_5_6	0 ') = 0.80000
f('6pgl_c_3_4_5_6	1 ') = 0.00000
f('6pgl_c_3_4_5_6	2 ') = 0.00000
f('6pgl_c_3_4_5_6	3 ') = 0.00000
f('6pgl_c_3_4_5_6	4 ') = 0.20000
f('6pgl_c_3_4_5_6	5 ') = 0.30039
f('6pgl_c_3_4_5_6	6 ') = 0.27316
f('6pgl_c_3_4_5_6	7 ') = 0.01529
f('6pgl_c_3_4_5_6	8 ') = 0.21112
f('6pgl_c_3_4_5_6	9 ') = 0.39582
f('6pgl_c_3_4_5_6	10 ') = 0.40432
f('6pgl_c_3_4_5_6	11 ') = 0.73252
f('6pgl_c_3_4_5_6	12 ') = 0.40068
f('6pgl_c_4	0 ') = 0.80000
f('6pgl_c_4	1 ') = 0.20000
f('6pgl_c_4	2 ') = 0.78048
f('6pgl_c_4	3 ') = 0.88296
f('6pgl_c_4	4 ') = 0.91789
f('6pgl_c_4	5 ') = 0.62236
f('6pgl_c_4	6 ') = 0.70811
f('6pgl_c_4	7 ') = 0.02825
f('6pgl_c_4	8 ') = 0.26012
f('6pgl_c_4	9 ') = 0.50898
f('6pgl_c_4	10 ') = 0.35306
f('6pgl_c_4	11 ') = 0.62158
f('6pgl_c_4	12 ') = 0.49263
f('6pgl_c_4_5	0 ') = 0.80000
f('6pgl_c_4_5	1 ') = 0.00000
f('6pgl_c_4_5	2 ') = 0.20000
f('6pgl_c_4_5	3 ') = 0.35235
f('6pgl_c_4_5	4 ') = 0.29589
f('6pgl_c_4_5	5 ') = 0.81099
f('6pgl_c_4_5	6 ') = 0.30084
f('6pgl_c_4_5	7 ') = 0.25798
f('6pgl_c_4_5	8 ') = 0.17979
f('6pgl_c_4_5	9 ') = 0.02480
f('6pgl_c_4_5	10 ') = 0.20552
f('6pgl_c_4_5	11 ') = 0.12655
f('6pgl_c_4_5	12 ') = 0.11851
f('6pgl_c_4_5_6	0 ') = 0.80000
f('6pgl_c_4_5_6	1 ') = 0.00000
f('6pgl_c_4_5_6	2 ') = 0.00000
f('6pgl_c_4_5_6	3 ') = 0.20000
f('6pgl_c_4_5_6	4 ') = 0.16460
f('6pgl_c_4_5_6	5 ') = 0.52521
f('6pgl_c_4_5_6	6 ') = 0.44739
f('6pgl_c_4_5_6	7 ') = 0.04891
f('6pgl_c_4_5_6	8 ') = 0.82708
f('6pgl_c_4_5_6	9 ') = 0.80190
f('6pgl_c_4_5_6	10 ') = 0.54580
f('6pgl_c_4_5_6	11 ') = 0.76460
f('6pgl_c_4_5_6	12 ') = 0.34786
f('6pgl_c_4_6	0 ') = 0.80000
f('6pgl_c_4_6	1 ') = 0.00000
f('6pgl_c_4_6	2 ') = 0.20000
f('6pgl_c_4_6	3 ') = 0.68344
f('6pgl_c_4_6	4 ') = 0.00233
f('6pgl_c_4_6	5 ') = 0.39073
f('6pgl_c_4_6	6 ') = 0.18697
f('6pgl_c_4_6	7 ') = 0.61715
f('6pgl_c_4_6	8 ') = 0.43863
f('6pgl_c_4_6	9 ') = 0.94832
f('6pgl_c_4_6	10 ') = 0.26616
f('6pgl_c_4_6	11 ') = 0.48180
f('6pgl_c_4_6	12 ') = 0.48146
f('6pgl_c_5	0 ') = 0.80000
f('6pgl_c_5	1 ') = 0.20000
f('6pgl_c_5	2 ') = 0.49556
f('6pgl_c_5	3 ') = 0.48174
f('6pgl_c_5	4 ') = 0.30666
f('6pgl_c_5	5 ') = 0.49355
f('6pgl_c_5	6 ') = 0.22784
f('6pgl_c_5	7 ') = 0.59501
f('6pgl_c_5	8 ') = 0.95368
f('6pgl_c_5	9 ') = 0.94419
f('6pgl_c_5	10 ') = 0.83817
f('6pgl_c_5	11 ') = 0.22261
f('6pgl_c_5	12 ') = 0.24056
f('6pgl_c_5_6	0 ') = 0.80000
f('6pgl_c_5_6	1 ') = 0.00000
f('6pgl_c_5_6	2 ') = 0.20000
f('6pgl_c_5_6	3 ') = 0.95289
f('6pgl_c_5_6	4 ') = 0.44628
f('6pgl_c_5_6	5 ') = 0.72628
f('6pgl_c_5_6	6 ') = 0.86176
f('6pgl_c_5_6	7 ') = 0.32484
f('6pgl_c_5_6	8 ') = 0.74912
f('6pgl_c_5_6	9 ') = 0.72932
f('6pgl_c_5_6	10 ') = 0.91436
f('6pgl_c_5_6	11 ') = 0.54654
f('6pgl_c_5_6	12 ') = 0.68136
f('6pgl_c_6	0 ') = 0.80000
f('6pgl_c_6	1 ') = 0.20000
f('6pgl_c_6	2 ') = 0.10323
f('6pgl_c_6	3 ') = 0.28693
f('6pgl_c_6	4 ') = 0.65512
f('6pgl_c_6	5 ') = 0.32289
f('6pgl_c_6	6 ') = 0.66868
f('6pgl_c_6	7 ') = 0.76392
f('6pgl_c_6	8 ') = 0.19008
f('6pgl_c_6	9 ') = 0.03751
f('6pgl_c_6	10 ') = 0.26843
f('6pgl_c_6	11 ') = 0.94411
f('6pgl_c_6	12 ') = 0.88401
f('TAC3_c_1	0 ') = 0.57850
f('TAC3_c_1	1 ') = 0.42150
f('TAC3_c_1	2 ') = 0.31962
f('TAC3_c_1	3 ') = 0.71792
f('TAC3_c_1	4 ') = 0.49060
f('TAC3_c_1	5 ') = 0.97106
f('TAC3_c_1	6 ') = 0.06186
f('TAC3_c_1	7 ') = 0.40291
f('TAC3_c_1	8 ') = 0.55014
f('TAC3_c_1	9 ') = 0.22214
f('TAC3_c_1	10 ') = 0.38618
f('TAC3_c_1	11 ') = 0.82691
f('TAC3_c_1	12 ') = 0.18559
f('TAC3_c_1_2	0 ') = 0.57206
f('TAC3_c_1_2	1 ') = 0.23406
f('TAC3_c_1_2	2 ') = 0.19388
f('TAC3_c_1_2	3 ') = 0.49821
f('TAC3_c_1_2	4 ') = 0.98694
f('TAC3_c_1_2	5 ') = 0.02906
f('TAC3_c_1_2	6 ') = 0.57667
f('TAC3_c_1_2	7 ') = 0.46959
f('TAC3_c_1_2	8 ') = 0.68843
f('TAC3_c_1_2	9 ') = 0.05418
f('TAC3_c_1_2	10 ') = 0.12990
f('TAC3_c_1_2	11 ') = 0.33615
f('TAC3_c_1_2	12 ') = 0.67583
f('TAC3_c_1_2_3	0 ') = 0.49921
f('TAC3_c_1_2_3	1 ') = 0.29064
f('TAC3_c_1_2_3	2 ') = 0.07692
f('TAC3_c_1_2_3	3 ') = 0.13323
f('TAC3_c_1_2_3	4 ') = 0.44857
f('TAC3_c_1_2_3	5 ') = 0.59942
f('TAC3_c_1_2_3	6 ') = 0.84059
f('TAC3_c_1_2_3	7 ') = 0.96483
f('TAC3_c_1_2_3	8 ') = 0.23097
f('TAC3_c_1_2_3	9 ') = 0.61172
f('TAC3_c_1_2_3	10 ') = 0.76273
f('TAC3_c_1_2_3	11 ') = 0.42483
f('TAC3_c_1_2_3	12 ') = 0.72699
f('TAC3_c_1_2_3e4p_c_1_2_3_4	0 ') = 0.30727
f('TAC3_c_1_2_3e4p_c_1_2_3_4	1 ') = 0.26039
f('TAC3_c_1_2_3e4p_c_1_2_3_4	2 ') = 0.11190
f('TAC3_c_1_2_3e4p_c_1_2_3_4	3 ') = 0.15187
f('TAC3_c_1_2_3e4p_c_1_2_3_4	4 ') = 0.09794
f('TAC3_c_1_2_3e4p_c_1_2_3_4	5 ') = 0.03863
f('TAC3_c_1_2_3e4p_c_1_2_3_4	6 ') = 0.01972
f('TAC3_c_1_2_3e4p_c_1_2_3_4	7 ') = 0.01227
f('TAC3_c_1_2_3e4p_c_1_2_3_4	8 ') = 0.46511
f('TAC3_c_1_2_3e4p_c_1_2_3_4	9 ') = 0.61752
f('TAC3_c_1_2_3e4p_c_1_2_3_4	10 ') = 0.26836
f('TAC3_c_1_2_3e4p_c_1_2_3_4	11 ') = 0.70834
f('TAC3_c_1_2_3e4p_c_1_2_3_4	12 ') = 0.73086
f('TAC3_c_1_2_3g3p_c_1_2_3	0 ') = 0.33029
f('TAC3_c_1_2_3g3p_c_1_2_3	1 ') = 0.25966
f('TAC3_c_1_2_3g3p_c_1_2_3	2 ') = 0.10478
f('TAC3_c_1_2_3g3p_c_1_2_3	3 ') = 0.19396
f('TAC3_c_1_2_3g3p_c_1_2_3	4 ') = 0.07083
f('TAC3_c_1_2_3g3p_c_1_2_3	5 ') = 0.01730
f('TAC3_c_1_2_3g3p_c_1_2_3	6 ') = 0.02319
f('TAC3_c_1_2_3g3p_c_1_2_3	7 ') = 0.25004
f('TAC3_c_1_2_3g3p_c_1_2_3	8 ') = 0.56211
f('TAC3_c_1_2_3g3p_c_1_2_3	9 ') = 0.32429
f('TAC3_c_1_2_3g3p_c_1_2_3	10 ') = 0.43711
f('TAC3_c_1_2_3g3p_c_1_2_3	11 ') = 0.14602
f('TAC3_c_1_2_3g3p_c_1_2_3	12 ') = 0.60894
f('TAC3_c_1_3	0 ') = 0.50403
f('TAC3_c_1_3	1 ') = 0.34808
f('TAC3_c_1_3	2 ') = 0.14789
f('TAC3_c_1_3	3 ') = 0.29223
f('TAC3_c_1_3	4 ') = 0.43075
f('TAC3_c_1_3	5 ') = 0.98434
f('TAC3_c_1_3	6 ') = 0.36077
f('TAC3_c_1_3	7 ') = 0.30891
f('TAC3_c_1_3	8 ') = 0.38948
f('TAC3_c_1_3	9 ') = 0.85718
f('TAC3_c_1_3	10 ') = 0.47387
f('TAC3_c_1_3	11 ') = 0.63813
f('TAC3_c_1_3	12 ') = 0.83835
f('TAC3_c_2	0 ') = 0.79968
f('TAC3_c_2	1 ') = 0.20032
f('TAC3_c_2	2 ') = 0.43653
f('TAC3_c_2	3 ') = 0.99815
f('TAC3_c_2	4 ') = 0.23049
f('TAC3_c_2	5 ') = 0.37924
f('TAC3_c_2	6 ') = 0.03058
f('TAC3_c_2	7 ') = 0.28947
f('TAC3_c_2	8 ') = 0.96580
f('TAC3_c_2	9 ') = 0.40412
f('TAC3_c_2	10 ') = 0.61320
f('TAC3_c_2	11 ') = 0.22742
f('TAC3_c_2	12 ') = 0.82737
f('TAC3_c_2_3	0 ') = 0.71217
f('TAC3_c_2_3	1 ') = 0.15298
f('TAC3_c_2_3	2 ') = 0.13485
f('TAC3_c_2_3	3 ') = 0.97349
f('TAC3_c_2_3	4 ') = 0.13744
f('TAC3_c_2_3	5 ') = 0.67803
f('TAC3_c_2_3	6 ') = 0.63958
f('TAC3_c_2_3	7 ') = 0.71948
f('TAC3_c_2_3	8 ') = 0.99573
f('TAC3_c_2_3	9 ') = 0.05030
f('TAC3_c_2_3	10 ') = 0.21583
f('TAC3_c_2_3	11 ') = 0.96690
f('TAC3_c_2_3	12 ') = 0.63058
f('TAC3_c_2_3g3p_c_1_2_3	0 ') = 0.47119
f('TAC3_c_2_3g3p_c_1_2_3	1 ') = 0.19732
f('TAC3_c_2_3g3p_c_1_2_3	2 ') = 0.13079
f('TAC3_c_2_3g3p_c_1_2_3	3 ') = 0.14665
f('TAC3_c_2_3g3p_c_1_2_3	4 ') = 0.03059
f('TAC3_c_2_3g3p_c_1_2_3	5 ') = 0.02347
f('TAC3_c_2_3g3p_c_1_2_3	6 ') = 0.63361
f('TAC3_c_2_3g3p_c_1_2_3	7 ') = 0.43647
f('TAC3_c_2_3g3p_c_1_2_3	8 ') = 0.35163
f('TAC3_c_2_3g3p_c_1_2_3	9 ') = 0.00355
f('TAC3_c_2_3g3p_c_1_2_3	10 ') = 0.78435
f('TAC3_c_2_3g3p_c_1_2_3	11 ') = 0.86943
f('TAC3_c_2_3g3p_c_1_2_3	12 ') = 0.87572
f('TAC3_c_3	0 ') = 0.77764
f('TAC3_c_3	1 ') = 0.22236
f('TAC3_c_3	2 ') = 0.34921
f('TAC3_c_3	3 ') = 0.70440
f('TAC3_c_3	4 ') = 0.57727
f('TAC3_c_3	5 ') = 0.23786
f('TAC3_c_3	6 ') = 0.32936
f('TAC3_c_3	7 ') = 0.54378
f('TAC3_c_3	8 ') = 0.15688
f('TAC3_c_3	9 ') = 0.83227
f('TAC3_c_3	10 ') = 0.78964
f('TAC3_c_3	11 ') = 0.74943
f('TAC3_c_3	12 ') = 0.43000
f('TAC3_c_3e4p_c_1	0 ') = 0.61580
f('TAC3_c_3e4p_c_1	1 ') = 0.33793
f('TAC3_c_3e4p_c_1	2 ') = 0.04628
f('TAC3_c_3e4p_c_1	3 ') = 0.55687
f('TAC3_c_3e4p_c_1	4 ') = 0.38391
f('TAC3_c_3e4p_c_1	5 ') = 0.58670
f('TAC3_c_3e4p_c_1	6 ') = 0.72366
f('TAC3_c_3e4p_c_1	7 ') = 0.44309
f('TAC3_c_3e4p_c_1	8 ') = 0.93093
f('TAC3_c_3e4p_c_1	9 ') = 0.20685
f('TAC3_c_3e4p_c_1	10 ') = 0.29337
f('TAC3_c_3e4p_c_1	11 ') = 0.03776
f('TAC3_c_3e4p_c_1	12 ') = 0.40417
f('TAC3_c_3e4p_c_1_2_3_4	0 ') = 0.47866
f('TAC3_c_3e4p_c_1_2_3_4	1 ') = 0.26382
f('TAC3_c_3e4p_c_1_2_3_4	2 ') = 0.06295
f('TAC3_c_3e4p_c_1_2_3_4	3 ') = 0.08137
f('TAC3_c_3e4p_c_1_2_3_4	4 ') = 0.09272
f('TAC3_c_3e4p_c_1_2_3_4	5 ') = 0.02048
f('TAC3_c_3e4p_c_1_2_3_4	6 ') = 0.82747
f('TAC3_c_3e4p_c_1_2_3_4	7 ') = 0.52850
f('TAC3_c_3e4p_c_1_2_3_4	8 ') = 0.51927
f('TAC3_c_3e4p_c_1_2_3_4	9 ') = 0.64005
f('TAC3_c_3e4p_c_1_2_3_4	10 ') = 0.42718
f('TAC3_c_3e4p_c_1_2_3_4	11 ') = 0.70350
f('TAC3_c_3e4p_c_1_2_3_4	12 ') = 0.61956
f('TAC3_c_3g3p_c_1_2_3	0 ') = 0.51450
f('TAC3_c_3g3p_c_1_2_3	1 ') = 0.25206
f('TAC3_c_3g3p_c_1_2_3	2 ') = 0.05285
f('TAC3_c_3g3p_c_1_2_3	3 ') = 0.14188
f('TAC3_c_3g3p_c_1_2_3	4 ') = 0.03870
f('TAC3_c_3g3p_c_1_2_3	5 ') = 0.78740
f('TAC3_c_3g3p_c_1_2_3	6 ') = 0.44832
f('TAC3_c_3g3p_c_1_2_3	7 ') = 0.82374
f('TAC3_c_3g3p_c_1_2_3	8 ') = 0.99610
f('TAC3_c_3g3p_c_1_2_3	9 ') = 0.92804
f('TAC3_c_3g3p_c_1_2_3	10 ') = 0.99995
f('TAC3_c_3g3p_c_1_2_3	11 ') = 0.35348
f('TAC3_c_3g3p_c_1_2_3	12 ') = 0.77306
f('TKC2_c_1	0 ') = 0.68021
f('TKC2_c_1	1 ') = 0.31979
f('TKC2_c_1	2 ') = 0.58625
f('TKC2_c_1	3 ') = 0.90572
f('TKC2_c_1	4 ') = 0.75092
f('TKC2_c_1	5 ') = 0.71931
f('TKC2_c_1	6 ') = 0.58002
f('TKC2_c_1	7 ') = 0.62918
f('TKC2_c_1	8 ') = 0.81542
f('TKC2_c_1	9 ') = 0.65938
f('TKC2_c_1	10 ') = 0.05617
f('TKC2_c_1	11 ') = 0.07126
f('TKC2_c_1	12 ') = 0.65297
f('TKC2_c_1_2	0 ') = 0.66542
f('TKC2_c_1_2	1 ') = 0.14863
f('TKC2_c_1_2	2 ') = 0.18595
f('TKC2_c_1_2	3 ') = 0.39623
f('TKC2_c_1_2	4 ') = 0.94279
f('TKC2_c_1_2	5 ') = 0.53226
f('TKC2_c_1_2	6 ') = 0.78300
f('TKC2_c_1_2	7 ') = 0.85188
f('TKC2_c_1_2	8 ') = 0.48631
f('TKC2_c_1_2	9 ') = 0.87917
f('TKC2_c_1_2	10 ') = 0.42606
f('TKC2_c_1_2	11 ') = 0.50118
f('TKC2_c_1_2	12 ') = 0.98998
f('TKC2_c_1_2e4p_c_1	0 ') = 0.52693
f('TKC2_c_1_2e4p_c_1	1 ') = 0.25619
f('TKC2_c_1_2e4p_c_1	2 ') = 0.17818
f('TKC2_c_1_2e4p_c_1	3 ') = 0.03870
f('TKC2_c_1_2e4p_c_1	4 ') = 0.12438
f('TKC2_c_1_2e4p_c_1	5 ') = 0.94809
f('TKC2_c_1_2e4p_c_1	6 ') = 0.42244
f('TKC2_c_1_2e4p_c_1	7 ') = 0.66999
f('TKC2_c_1_2e4p_c_1	8 ') = 0.48762
f('TKC2_c_1_2e4p_c_1	9 ') = 0.08562
f('TKC2_c_1_2e4p_c_1	10 ') = 0.17929
f('TKC2_c_1_2e4p_c_1	11 ') = 0.81487
f('TKC2_c_1_2e4p_c_1	12 ') = 0.06277
f('TKC2_c_1_2e4p_c_1_2_3_4	0 ') = 0.40958
f('TKC2_c_1_2e4p_c_1_2_3_4	1 ') = 0.20012
f('TKC2_c_1_2e4p_c_1_2_3_4	2 ') = 0.16152
f('TKC2_c_1_2e4p_c_1_2_3_4	3 ') = 0.09856
f('TKC2_c_1_2e4p_c_1_2_3_4	4 ') = 0.08177
f('TKC2_c_1_2e4p_c_1_2_3_4	5 ') = 0.03133
f('TKC2_c_1_2e4p_c_1_2_3_4	6 ') = 0.01713
f('TKC2_c_1_2e4p_c_1_2_3_4	7 ') = 0.84449
f('TKC2_c_1_2e4p_c_1_2_3_4	8 ') = 0.01703
f('TKC2_c_1_2e4p_c_1_2_3_4	9 ') = 0.42975
f('TKC2_c_1_2e4p_c_1_2_3_4	10 ') = 0.21687
f('TKC2_c_1_2e4p_c_1_2_3_4	11 ') = 0.43923
f('TKC2_c_1_2e4p_c_1_2_3_4	12 ') = 0.54413
f('TKC2_c_1_2g3p_c_1_2_3	0 ') = 0.44026
f('TKC2_c_1_2g3p_c_1_2_3	1 ') = 0.18814
f('TKC2_c_1_2g3p_c_1_2_3	2 ') = 0.16264
f('TKC2_c_1_2g3p_c_1_2_3	3 ') = 0.14528
f('TKC2_c_1_2g3p_c_1_2_3	4 ') = 0.03133
f('TKC2_c_1_2g3p_c_1_2_3	5 ') = 0.03236
f('TKC2_c_1_2g3p_c_1_2_3	6 ') = 0.10433
f('TKC2_c_1_2g3p_c_1_2_3	7 ') = 0.68692
f('TKC2_c_1_2g3p_c_1_2_3	8 ') = 0.84006
f('TKC2_c_1_2g3p_c_1_2_3	9 ') = 0.35955
f('TKC2_c_1_2g3p_c_1_2_3	10 ') = 0.65409
f('TKC2_c_1_2g3p_c_1_2_3	11 ') = 0.03500
f('TKC2_c_1_2g3p_c_1_2_3	12 ') = 0.42813
f('TKC2_c_1_2r5p_c_1	0 ') = 0.46911
f('TKC2_c_1_2r5p_c_1	1 ') = 0.30109
f('TKC2_c_1_2r5p_c_1	2 ') = 0.17494
f('TKC2_c_1_2r5p_c_1	3 ') = 0.05486
f('TKC2_c_1_2r5p_c_1	4 ') = 0.25307
f('TKC2_c_1_2r5p_c_1	5 ') = 0.86677
f('TKC2_c_1_2r5p_c_1	6 ') = 0.68147
f('TKC2_c_1_2r5p_c_1	7 ') = 0.92319
f('TKC2_c_1_2r5p_c_1	8 ') = 0.52891
f('TKC2_c_1_2r5p_c_1	9 ') = 0.66211
f('TKC2_c_1_2r5p_c_1	10 ') = 0.29463
f('TKC2_c_1_2r5p_c_1	11 ') = 0.07258
f('TKC2_c_1_2r5p_c_1	12 ') = 0.27535
f('TKC2_c_1_2r5p_c_1_2_3_4_5	0 ') = 0.33556
f('TKC2_c_1_2r5p_c_1_2_3_4_5	1 ') = 0.18047
f('TKC2_c_1_2r5p_c_1_2_3_4_5	2 ') = 0.20406
f('TKC2_c_1_2r5p_c_1_2_3_4_5	3 ') = 0.12700
f('TKC2_c_1_2r5p_c_1_2_3_4_5	4 ') = 0.06059
f('TKC2_c_1_2r5p_c_1_2_3_4_5	5 ') = 0.06664
f('TKC2_c_1_2r5p_c_1_2_3_4_5	6 ') = 0.01435
f('TKC2_c_1_2r5p_c_1_2_3_4_5	7 ') = 0.01134
f('TKC2_c_1_2r5p_c_1_2_3_4_5	8 ') = 0.97510
f('TKC2_c_1_2r5p_c_1_2_3_4_5	9 ') = 0.78042
f('TKC2_c_1_2r5p_c_1_2_3_4_5	10 ') = 0.23125
f('TKC2_c_1_2r5p_c_1_2_3_4_5	11 ') = 0.58190
f('TKC2_c_1_2r5p_c_1_2_3_4_5	12 ') = 0.33470
f('TKC2_c_1e4p_c_1	0 ') = 0.53864
f('TKC2_c_1e4p_c_1	1 ') = 0.39480
f('TKC2_c_1e4p_c_1	2 ') = 0.06655
f('TKC2_c_1e4p_c_1	3 ') = 0.37391
f('TKC2_c_1e4p_c_1	4 ') = 0.71476
f('TKC2_c_1e4p_c_1	5 ') = 0.01961
f('TKC2_c_1e4p_c_1	6 ') = 0.00335
f('TKC2_c_1e4p_c_1	7 ') = 0.12089
f('TKC2_c_1e4p_c_1	8 ') = 0.55725
f('TKC2_c_1e4p_c_1	9 ') = 0.41373
f('TKC2_c_1e4p_c_1	10 ') = 0.60381
f('TKC2_c_1e4p_c_1	11 ') = 0.62081
f('TKC2_c_1e4p_c_1	12 ') = 0.48695
f('TKC2_c_1r5p_c_1	0 ') = 0.47954
f('TKC2_c_1r5p_c_1	1 ') = 0.42612
f('TKC2_c_1r5p_c_1	2 ') = 0.09434
f('TKC2_c_1r5p_c_1	3 ') = 0.92693
f('TKC2_c_1r5p_c_1	4 ') = 0.75065
f('TKC2_c_1r5p_c_1	5 ') = 0.90392
f('TKC2_c_1r5p_c_1	6 ') = 0.97299
f('TKC2_c_1r5p_c_1	7 ') = 0.64202
f('TKC2_c_1r5p_c_1	8 ') = 0.43873
f('TKC2_c_1r5p_c_1	9 ') = 0.70057
f('TKC2_c_1r5p_c_1	10 ') = 0.47726
f('TKC2_c_1r5p_c_1	11 ') = 0.43611
f('TKC2_c_1r5p_c_1	12 ') = 0.23775
f('TKC2_c_2	0 ') = 0.79926
f('TKC2_c_2	1 ') = 0.20074
f('TKC2_c_2	2 ') = 0.43770
f('TKC2_c_2	3 ') = 0.99670
f('TKC2_c_2	4 ') = 0.08877
f('TKC2_c_2	5 ') = 0.57306
f('TKC2_c_2	6 ') = 0.86462
f('TKC2_c_2	7 ') = 0.47356
f('TKC2_c_2	8 ') = 0.52786
f('TKC2_c_2	9 ') = 0.39483
f('TKC2_c_2	10 ') = 0.37785
f('TKC2_c_2	11 ') = 0.26212
f('TKC2_c_2	12 ') = 0.73420
f('TKC2_c_2e4p_c_1	0 ') = 0.63291
f('TKC2_c_2e4p_c_1	1 ') = 0.32531
f('TKC2_c_2e4p_c_1	2 ') = 0.04178
f('TKC2_c_2e4p_c_1	3 ') = 0.86591
f('TKC2_c_2e4p_c_1	4 ') = 0.45046
f('TKC2_c_2e4p_c_1	5 ') = 0.14969
f('TKC2_c_2e4p_c_1	6 ') = 0.20377
f('TKC2_c_2e4p_c_1	7 ') = 0.40376
f('TKC2_c_2e4p_c_1	8 ') = 0.20965
f('TKC2_c_2e4p_c_1	9 ') = 0.40395
f('TKC2_c_2e4p_c_1	10 ') = 0.12180
f('TKC2_c_2e4p_c_1	11 ') = 0.01633
f('TKC2_c_2e4p_c_1	12 ') = 0.44377
f('TKC2_c_2e4p_c_1_2_3_4	0 ') = 0.49196
f('TKC2_c_2e4p_c_1_2_3_4	1 ') = 0.25404
f('TKC2_c_2e4p_c_1_2_3_4	2 ') = 0.06016
f('TKC2_c_2e4p_c_1_2_3_4	3 ') = 0.08268
f('TKC2_c_2e4p_c_1_2_3_4	4 ') = 0.09267
f('TKC2_c_2e4p_c_1_2_3_4	5 ') = 0.01849
f('TKC2_c_2e4p_c_1_2_3_4	6 ') = 0.33891
f('TKC2_c_2e4p_c_1_2_3_4	7 ') = 0.28663
f('TKC2_c_2e4p_c_1_2_3_4	8 ') = 0.54534
f('TKC2_c_2e4p_c_1_2_3_4	9 ') = 0.26680
f('TKC2_c_2e4p_c_1_2_3_4	10 ') = 0.92790
f('TKC2_c_2e4p_c_1_2_3_4	11 ') = 0.81734
f('TKC2_c_2e4p_c_1_2_3_4	12 ') = 0.16066
f('TKC2_c_2g3p_c_1_2_3	0 ') = 0.52881
f('TKC2_c_2g3p_c_1_2_3	1 ') = 0.24067
f('TKC2_c_2g3p_c_1_2_3	2 ') = 0.05057
f('TKC2_c_2g3p_c_1_2_3	3 ') = 0.14501
f('TKC2_c_2g3p_c_1_2_3	4 ') = 0.03494
f('TKC2_c_2g3p_c_1_2_3	5 ') = 0.39762
f('TKC2_c_2g3p_c_1_2_3	6 ') = 0.85435
f('TKC2_c_2g3p_c_1_2_3	7 ') = 0.47530
f('TKC2_c_2g3p_c_1_2_3	8 ') = 0.09867
f('TKC2_c_2g3p_c_1_2_3	9 ') = 0.95877
f('TKC2_c_2g3p_c_1_2_3	10 ') = 0.33664
f('TKC2_c_2g3p_c_1_2_3	11 ') = 0.24083
f('TKC2_c_2g3p_c_1_2_3	12 ') = 0.21713
f('TKC2_c_2r5p_c_1	0 ') = 0.56347
f('TKC2_c_2r5p_c_1	1 ') = 0.37731
f('TKC2_c_2r5p_c_1	2 ') = 0.05922
f('TKC2_c_2r5p_c_1	3 ') = 0.12973
f('TKC2_c_2r5p_c_1	4 ') = 0.33441
f('TKC2_c_2r5p_c_1	5 ') = 0.48434
f('TKC2_c_2r5p_c_1	6 ') = 0.21971
f('TKC2_c_2r5p_c_1	7 ') = 0.91824
f('TKC2_c_2r5p_c_1	8 ') = 0.38924
f('TKC2_c_2r5p_c_1	9 ') = 0.22706
f('TKC2_c_2r5p_c_1	10 ') = 0.33182
f('TKC2_c_2r5p_c_1	11 ') = 0.78018
f('TKC2_c_2r5p_c_1	12 ') = 0.54590
f('acald_c_1	0 ') = 0.69978
f('acald_c_1	1 ') = 0.30022
f('acald_c_1	2 ') = 0.37936
f('acald_c_1	3 ') = 0.52457
f('acald_c_1	4 ') = 0.22482
f('acald_c_1	5 ') = 0.32913
f('acald_c_1	6 ') = 0.32141
f('acald_c_1	7 ') = 0.26454
f('acald_c_1	8 ') = 0.25613
f('acald_c_1	9 ') = 0.94384
f('acald_c_1	10 ') = 0.48344
f('acald_c_1	11 ') = 0.26722
f('acald_c_1	12 ') = 0.46696
f('acald_c_1_2	0 ') = 0.53480
f('acald_c_1_2	1 ') = 0.38075
f('acald_c_1_2	2 ') = 0.08445
f('acald_c_1_2	3 ') = 0.95336
f('acald_c_1_2	4 ') = 0.77699
f('acald_c_1_2	5 ') = 0.17053
f('acald_c_1_2	6 ') = 0.18382
f('acald_c_1_2	7 ') = 0.63755
f('acald_c_1_2	8 ') = 0.14175
f('acald_c_1_2	9 ') = 0.74768
f('acald_c_1_2	10 ') = 0.84893
f('acald_c_1_2	11 ') = 0.54864
f('acald_c_1_2	12 ') = 0.17803
f('acald_c_2	0 ') = 0.75058
f('acald_c_2	1 ') = 0.24942
f('acald_c_2	2 ') = 0.68710
f('acald_c_2	3 ') = 0.20918
f('acald_c_2	4 ') = 0.54450
f('acald_c_2	5 ') = 0.18592
f('acald_c_2	6 ') = 0.89357
f('acald_c_2	7 ') = 0.25993
f('acald_c_2	8 ') = 0.92033
f('acald_c_2	9 ') = 0.94243
f('acald_c_2	10 ') = 0.93699
f('acald_c_2	11 ') = 0.23275
f('acald_c_2	12 ') = 0.50831
f('accoa_c_1	0 ') = 0.79151
f('accoa_c_1	1 ') = 0.20849
f('accoa_c_1	2 ') = 0.12945
f('accoa_c_1	3 ') = 0.66044
f('accoa_c_1	4 ') = 0.11005
f('accoa_c_1	5 ') = 0.37100
f('accoa_c_1	6 ') = 0.86547
f('accoa_c_1	7 ') = 0.00841
f('accoa_c_1	8 ') = 0.62419
f('accoa_c_1	9 ') = 0.65985
f('accoa_c_1	10 ') = 0.95776
[truncated: 8,881 more rows]
