# Supplementary material for: A Method to Constrain Genome-Scale Models with 13C Labeling Data
Source: PLoS Comput Biol. 2015 Sep 17;11(9):e1004363. doi: 10.1371/journal.pcbi.1004363 (PMC4574858; doi:10.1371/journal.pcbi.1004363)
Supplement: S1 Code — GAMS files, input files and expected outputs for the nine strains considered (wild type at 5, 6 and 7 hrs, pyk KO at 5, 6 and 7 hrs and pgi KO at 16, 21 and 23 hrs) for the data fits. (GZ) [file pcbi.1004363.s004.gz › GAMSfiles/pyk6h/Vgrowthout.txt]

vgrowth('ABTA                          ') =    0.000000000000000
vgrowth('ABUTD                         ') =    0.000000000000000
vgrowth('ACACCT                        ') =    0.000000000000000
vgrowth('ACALDi                        ') =    0.022812518251388
vgrowth('ACGK                          ') =    0.027165669626636
vgrowth('ACGS                          ') =    0.027165669626636
vgrowth('ACHBS                         ') =    0.023212770331119
vgrowth('ACKr_b                        ') =    0.255741697616167
vgrowth('ACKr_f                        ') =    0.000000000000000
vgrowth('ACLS                          ') =    0.069811481624196
vgrowth('ACODA                         ') =    0.027165669626636
vgrowth('ACONT                         ') =    0.336612283032742
vgrowth('ACOTA_b                       ') =    0.027165669626636
vgrowth('ACOTA_f                       ') =    0.000000000000000
vgrowth('ADHEr                         ') =    0.000000000000000
vgrowth('ADSL1r                        ') =    0.024348093471338
vgrowth('ADSL2r                        ') =    0.040194173391940
vgrowth('ADSS                          ') =    0.024348093471338
vgrowth('AGMT                          ') =    0.003532378093866
vgrowth('AGPR_b                        ') =    0.027165669626636
vgrowth('AGPR_f                        ') =    0.000000000000000
vgrowth('AIRC2                         ') =    0.040194173391940
vgrowth('AIRC3_b                       ') =    0.040194173391940
vgrowth('AIRC3_f                       ') =    0.000000000000000
vgrowth('AKGDH                         ') =    0.243205113722087
vgrowth('ALATA_L_b                     ') =    0.048006700380444
vgrowth('ALATA_L_f                     ') =    0.000000000000000
vgrowth('ARGDC                         ') =    0.003532378093866
vgrowth('ARGSL_b                       ') =    0.000000000000000
vgrowth('ARGSL_f                       ') =    0.027165669626636
vgrowth('ARGSS                         ') =    0.027165669626636
vgrowth('ASAD_b                        ') =    0.108312888971009
vgrowth('ASAD_f                        ') =    0.000000000000000
vgrowth('ASPK_b                        ') =    0.000000000000000
vgrowth('ASPK_f                        ') =    0.108312888971009
vgrowth('ASPTA_b                       ') =    0.265276380386436
vgrowth('ASPTA_f                       ') =    0.000000000000000
vgrowth('CBMK                          ') =    0.053666915754663
vgrowth('CBPS                          ') =    0.000000000000000
vgrowth('CHORM                         ') =    0.025820001781353
vgrowth('CHORS                         ') =    0.034566842775688
vgrowth('CS                            ') =    0.336612283032742
vgrowth('DDPA                          ') =    0.034566842775688
vgrowth('DHAD1                         ') =    0.069811481624196
vgrowth('DHAD2                         ') =    0.023212770331119
vgrowth('DHAPT                         ') =    0.103496230440851
vgrowth('DHQD_b                        ') =    0.000000000000000
vgrowth('DHQD_f                        ') =    0.034566842775688
vgrowth('DHQS                          ') =    0.034566842775688
vgrowth('EDA                           ') =    0.000000000000000
vgrowth('EDD                           ') =    0.000000000000000
vgrowth('ENO_b                         ') =    0.000000000000000
vgrowth('ENO_f                         ') =    1.445457436639102
vgrowth('ETOHt2r_b                     ') =   49.019607843100000
vgrowth('ETOHt2r_f                     ') =   49.019607843100000
vgrowth('EX_etoh_e_                    ') =    0.000000000000000
vgrowth('EX_glc_e_                     ') =   -1.000000000000000
vgrowth('EX_lac_L_e_                   ') =    0.000000000000000
vgrowth('F6PA                          ') =    0.103496230440851
vgrowth('FBA_b                         ') =    0.000001000000000
vgrowth('FBA_f                         ') =    0.604995358286603
vgrowth('FUM                           ') =    0.334913797899280
vgrowth('G5SADs                        ') =    0.017661890469330
vgrowth('G5SD                          ') =    0.017661890469330
vgrowth('G6PDH2r                       ') =    0.603147567668038
vgrowth('GAPD                          ') =    1.558399086580924
vgrowth('GART                          ') =    0.040194173391940
vgrowth('GHMT2                         ') =    0.066330323012694
vgrowth('GLCpts                        ') =    1.000000000000000
vgrowth('GLCt2                         ') =    0.000000000000000
vgrowth('GLNS                          ') =    0.159934978330531
vgrowth('GLU5K                         ') =    0.017661890469330
vgrowth('GLUDy_b                       ') =    0.703533231925242
vgrowth('GLUDy_f                       ') =    0.000000000000000
vgrowth('GLUPRT                        ') =    0.040194173391940
vgrowth('GLYCL_b                       ') =    0.000000000000000
vgrowth('GLYCL_f                       ') =    0.000000000000000
vgrowth('GMPS2                         ') =    0.023415461550315
vgrowth('GND                           ') =    0.603147567668038
vgrowth('HCO3E_b                       ') =    0.000000000000000
vgrowth('HCO3E_f                       ') =    0.234204741630385
vgrowth('HEX1                          ') =    0.000000000000000
vgrowth('HSDy_b                        ') =    0.078573629590271
vgrowth('HSDy_f                        ') =    0.000000000000000
vgrowth('HSK                           ') =    0.066294410502071
vgrowth('ICDHyr                        ') =    0.336611283032742
vgrowth('ICL                           ') =    0.000001000000000
vgrowth('ILETA_b                       ') =    0.023212770331119
vgrowth('ILETA_f                       ') =    0.000000000000000
vgrowth('KARA1i                        ') =    0.069811481624196
vgrowth('KARA2i                        ') =    0.023212770331119
vgrowth('LEUTAi                        ') =    0.035996614861300
vgrowth('L_LACD2_b                     ') =    0.000000000000000
vgrowth('L_LACD2_f                     ') =    0.000000000000000
vgrowth('L_LACD3_b                     ') =    0.000000000000000
vgrowth('L_LACD3_f                     ') =    0.000000000000000
vgrowth('L_LACt2r_b                    ') =    0.000001000000000
vgrowth('L_LACt2r_f                    ') =    0.000001000000000
vgrowth('MALS                          ') =    0.000001000000000
vgrowth('MDH_b                         ') =    0.000001000000000
vgrowth('MDH_f                         ') =    0.334915797899280
vgrowth('ME1                           ') =    0.000000000000000
vgrowth('ME2                           ') =    0.000000000000000
vgrowth('OCBT_b                        ') =    0.000000000000000
vgrowth('OCBT_f                        ') =    0.027165669626636
vgrowth('P5CR                          ') =    0.017661890469330
vgrowth('PDH                           ') =    0.844001259638953
vgrowth('PFK                           ') =    0.604994358286603
vgrowth('PGCD                          ') =    0.112941649941821
vgrowth('PGI_b                         ') =    0.000000000000000
vgrowth('PGI_f                         ') =    0.382235115362582
vgrowth('PGK_b                         ') =    1.558399086580924
vgrowth('PGK_f                         ') =    0.000000000000000
vgrowth('PGL                           ') =    0.603147567668038
vgrowth('PGM_b                         ') =    1.445458436639102
vgrowth('PGM_f                         ') =    0.000001000000000
vgrowth('PHETA1_b                      ') =    0.014802346298105
vgrowth('PHETA1_f                      ') =    0.000000000000000
vgrowth('POX                           ') =    0.000000000000000
vgrowth('PPC                           ') =    0.266974865519898
vgrowth('PPCK                          ') =    0.000001000000000
vgrowth('PPND                          ') =    0.011017655483248
vgrowth('PPNDH                         ') =    0.014802346298105
vgrowth('PRAGSr_b                      ') =    0.000000000000000
vgrowth('PRAGSr_f                      ') =    0.040194173391940
vgrowth('PRAIS                         ') =    0.040194173391940
vgrowth('PRASCS_b                      ') =    0.000000000000000
vgrowth('PRASCS_f                      ') =    0.040194173391940
vgrowth('PRFGS                         ') =    0.040194173391940
vgrowth('PRPPS_b                       ') =    0.000001000000000
vgrowth('PRPPS_f                       ') =    0.079037034703609
vgrowth('PSCVT                         ') =    0.034566842775688
vgrowth('PSERT                         ') =    0.112941649941821
vgrowth('PSP_L                         ') =    0.112941649941821
vgrowth('PTAr                          ') =    0.255741697616167
vgrowth('PTRCTA                        ') =    0.000000000000000
vgrowth('PYK                           ') =    0.000000000000000
vgrowth('RPE_b                         ') =    0.000001000000000
vgrowth('RPE_f                         ') =    0.334431405524961
vgrowth('RPI_b                         ') =    0.265184101964404
vgrowth('RPI_f                         ') =    0.000001000000000
vgrowth('SDPTA_b                       ') =    0.029739259380738
vgrowth('SDPTA_f                       ') =    0.000000000000000
vgrowth('SHK3Dr_b                      ') =    0.000000000000000
vgrowth('SHK3Dr_f                      ') =    0.034566842775688
vgrowth('SHKK                          ') =    0.034566842775688
vgrowth('SSALx                         ') =    0.000000000000000
vgrowth('SSALy                         ') =    0.000000000000000
vgrowth('SUCD1i                        ') =    0.243205861409366
vgrowth('SUCOAS_b                      ') =    0.201186382940427
vgrowth('SUCOAS_f                      ') =    0.000000000000000
vgrowth('TA1_b                         ') =    0.183438910722165
vgrowth('TA1_f                         ') =    0.000000000000000
vgrowth('TA2_b                         ') =    0.000001000000000
vgrowth('TA2_f                         ') =    0.183439910722165
vgrowth('THRAr_b                       ') =    0.000000000000000
vgrowth('THRAr_f                       ') =    0.022812518251388
vgrowth('THRD_L                        ') =    0.023212770331119
vgrowth('THRS                          ') =    0.066294410502071
vgrowth('TK1_b                         ') =    0.000000000000000
vgrowth('TK1_f                         ') =    0.334430405524961
vgrowth('TK2_b                         ') =    0.148872067946477
vgrowth('TK2_f                         ') =    0.000000000000000
vgrowth('TK3_b                         ') =    0.185559337578484
vgrowth('TK3_f                         ') =    0.000001000000000
vgrowth('TPI_b                         ') =    0.000001000000000
vgrowth('TPI_f                         ') =    0.694376374072846
vgrowth('TYRTA_b                       ') =    0.011017655483248
vgrowth('TYRTA_f                       ') =    0.000000000000000
vgrowth('VALTA_b                       ') =    0.033809904612717
vgrowth('VALTA_f                       ') =    0.000000000000000
