# Supplementary material for: A Method to Constrain Genome-Scale Models with 13C Labeling Data
Source: PLoS Comput Biol. 2015 Sep 17;11(9):e1004363. doi: 10.1371/journal.pcbi.1004363 (PMC4574858; doi:10.1371/journal.pcbi.1004363)
Supplement: S1 Code — GAMS files, input files and expected outputs for the nine strains considered (wild type at 5, 6 and 7 hrs, pyk KO at 5, 6 and 7 hrs and pgi KO at 16, 21 and 23 hrs) for the data fits. (GZ) [file pcbi.1004363.s004.gz › GAMSfiles/pyk6h/labelcomp.txt]

labelcomp('3pg	0 ') = 0.65551
labelcomp('3pg	1 ') = 0.14019
labelcomp('3pg	2 ') = 0.03531
labelcomp('3pg	3 ') = 0.16899
labelcomp('3pg	4 ') = 0.64143
labelcomp('3pg	5 ') = 0.15847
labelcomp('3pg	6 ') = 0.91214
labelcomp('3pg	7 ') = 0.72112
labelcomp('3pg	8 ') = 0.72109
labelcomp('3pg	9 ') = 0.88932
labelcomp('3pg	10 ') = 0.89263
labelcomp('3pg	11 ') = 0.13767
labelcomp('3pg	12 ') = 0.91253
labelcomp('dhap	0 ') = 0.63988
labelcomp('dhap	1 ') = 0.15615
labelcomp('dhap	2 ') = 0.03400
labelcomp('dhap	3 ') = 0.16997
labelcomp('dhap	4 ') = 0.69408
labelcomp('dhap	5 ') = 0.61096
labelcomp('dhap	6 ') = 0.70783
labelcomp('dhap	7 ') = 0.86658
labelcomp('dhap	8 ') = 0.98190
labelcomp('dhap	9 ') = 0.89937
labelcomp('dhap	10 ') = 0.83878
labelcomp('dhap	11 ') = 0.01996
labelcomp('dhap	12 ') = 0.60764
labelcomp('fdp	0 ') = 0.41108
labelcomp('fdp	1 ') = 0.23991
labelcomp('fdp	2 ') = 0.07006
labelcomp('fdp	3 ') = 0.15094
labelcomp('fdp	4 ') = 0.04783
labelcomp('fdp	5 ') = 0.01222
labelcomp('fdp	6 ') = 0.06796
labelcomp('fdp	7 ') = 0.52265
labelcomp('fdp	8 ') = 0.11761
labelcomp('fdp	9 ') = 0.42851
labelcomp('fdp	10 ') = 0.48001
labelcomp('fdp	11 ') = 0.56731
labelcomp('fdp	12 ') = 0.53275
labelcomp('mal-L	0 ') = 0.48571
labelcomp('mal-L	1 ') = 0.25262
labelcomp('mal-L	2 ') = 0.10034
labelcomp('mal-L	3 ') = 0.11983
labelcomp('mal-L	4 ') = 0.04150
labelcomp('mal-L	5 ') = 0.90476
labelcomp('mal-L	6 ') = 0.77069
labelcomp('mal-L	7 ') = 0.95672
labelcomp('mal-L	8 ') = 0.37812
labelcomp('mal-L	9 ') = 0.51799
labelcomp('mal-L	10 ') = 0.91816
labelcomp('mal-L	11 ') = 0.53239
labelcomp('mal-L	12 ') = 0.93457
labelcomp('pep	0 ') = 0.65505
labelcomp('pep	1 ') = 0.14058
labelcomp('pep	2 ') = 0.03575
labelcomp('pep	3 ') = 0.16861
labelcomp('pep	4 ') = 0.11393
labelcomp('pep	5 ') = 0.71964
labelcomp('pep	6 ') = 0.51456
labelcomp('pep	7 ') = 0.00692
labelcomp('pep	8 ') = 0.54855
labelcomp('pep	9 ') = 0.21987
labelcomp('pep	10 ') = 0.47331
labelcomp('pep	11 ') = 0.65800
labelcomp('pep	12 ') = 0.64703
labelcomp('pyr	0 ') = 0.64752
labelcomp('pyr	1 ') = 0.14704
labelcomp('pyr	2 ') = 0.04305
labelcomp('pyr	3 ') = 0.16239
labelcomp('pyr	4 ') = 0.26523
labelcomp('pyr	5 ') = 0.69337
labelcomp('pyr	6 ') = 0.99047
labelcomp('pyr	7 ') = 0.38649
labelcomp('pyr	8 ') = 0.31126
labelcomp('pyr	9 ') = 0.46410
labelcomp('pyr	10 ') = 0.86539
labelcomp('pyr	11 ') = 0.94368
labelcomp('pyr	12 ') = 0.80157
labelcomp('r5p	0 ') = 0.50428
labelcomp('r5p	1 ') = 0.15856
labelcomp('r5p	2 ') = 0.13033
labelcomp('r5p	3 ') = 0.11744
labelcomp('r5p	4 ') = 0.02840
labelcomp('r5p	5 ') = 0.06098
labelcomp('r5p	6 ') = 0.62538
labelcomp('r5p	7 ') = 0.08800
labelcomp('r5p	8 ') = 0.27078
labelcomp('r5p	9 ') = 0.44287
labelcomp('r5p	10 ') = 0.53337
labelcomp('r5p	11 ') = 0.12957
labelcomp('r5p	12 ') = 0.94435
labelcomp('ru5p-D	0 ') = 0.50455
labelcomp('ru5p-D	1 ') = 0.15749
labelcomp('ru5p-D	2 ') = 0.13101
labelcomp('ru5p-D	3 ') = 0.11781
labelcomp('ru5p-D	4 ') = 0.02774
labelcomp('ru5p-D	5 ') = 0.06140
labelcomp('ru5p-D	6 ') = 0.32373
labelcomp('ru5p-D	7 ') = 0.95581
labelcomp('ru5p-D	8 ') = 0.00119
labelcomp('ru5p-D	9 ') = 0.03822
labelcomp('ru5p-D	10 ') = 0.09780
labelcomp('ru5p-D	11 ') = 0.23210
labelcomp('ru5p-D	12 ') = 0.17864
labelcomp('s7p	0 ') = 0.32615
labelcomp('s7p	1 ') = 0.20706
labelcomp('s7p	2 ') = 0.17339
labelcomp('s7p	3 ') = 0.13528
labelcomp('s7p	4 ') = 0.07302
labelcomp('s7p	5 ') = 0.05732
labelcomp('s7p	6 ') = 0.01613
labelcomp('s7p	7 ') = 0.01165
labelcomp('s7p	8 ') = 0.98927
labelcomp('s7p	9 ') = 0.98804
labelcomp('s7p	10 ') = 0.48415
labelcomp('s7p	11 ') = 0.38059
labelcomp('s7p	12 ') = 0.24913
