# Supplementary material for: A Method to Constrain Genome-Scale Models with 13C Labeling Data
Source: PLoS Comput Biol. 2015 Sep 17;11(9):e1004363. doi: 10.1371/journal.pcbi.1004363 (PMC4574858; doi:10.1371/journal.pcbi.1004363)
Supplement: S1 Code — GAMS files, input files and expected outputs for the nine strains considered (wild type at 5, 6 and 7 hrs, pyk KO at 5, 6 and 7 hrs and pgi KO at 16, 21 and 23 hrs) for the data fits. (GZ) [file pcbi.1004363.s004.gz › GAMSfiles/pyk5h/vUPPER.txt]

vUPPER('ABTA')=40.6504065041
vUPPER('ABUTD')=40.6504065041
vUPPER('ACACCT')=40.6504065041
vUPPER('ACALDi')=40.6504065041
vUPPER('ACGK')=40.6504065041
vUPPER('ACGS')=40.6504065041
vUPPER('ACHBS')=40.6504065041
vUPPER('ACKr_b')=40.6504065041
vUPPER('ACKr_f')=40.6504065041
vUPPER('ACLS')=40.6504065041
vUPPER('ACODA')=40.6504065041
vUPPER('ACONT')=40.6504065041
vUPPER('ACOTA_b')=40.6504065041
vUPPER('ACOTA_f')=40.6504065041
vUPPER('ADHEr')=40.6504065041
vUPPER('ADSL1r')=40.6504065041
vUPPER('ADSL2r')=40.6504065041
vUPPER('ADSS')=40.6504065041
vUPPER('AGMT')=40.6504065041
vUPPER('AGPR_b')=40.6504065041
vUPPER('AGPR_f')=40.6504065041
vUPPER('AIRC2')=40.6504065041
vUPPER('AIRC3_b')=40.6504065041
vUPPER('AIRC3_f')=40.6504065041
vUPPER('AKGDH')=40.6504065041
vUPPER('ALATA_L_b')=40.6504065041
vUPPER('ALATA_L_f')=40.6504065041
vUPPER('ARGDC')=40.6504065041
vUPPER('ARGSL_b')=40.6504065041
vUPPER('ARGSL_f')=40.6504065041
vUPPER('ARGSS')=40.6504065041
vUPPER('ASAD_b')=40.6504065041
vUPPER('ASAD_f')=40.6504065041
vUPPER('ASPK_b')=40.6504065041
vUPPER('ASPK_f')=40.6504065041
vUPPER('ASPTA_b')=40.6504065041
vUPPER('ASPTA_f')=40.6504065041
vUPPER('CBMK')=40.6504065041
vUPPER('CBPS')=40.6504065041
vUPPER('CHORM')=40.6504065041
vUPPER('CHORS')=40.6504065041
vUPPER('CS')=40.6504065041
vUPPER('DDPA')=40.6504065041
vUPPER('DHAD1')=40.6504065041
vUPPER('DHAD2')=40.6504065041
vUPPER('DHAPT')=40.6504065041
vUPPER('DHQD_b')=40.6504065041
vUPPER('DHQD_f')=40.6504065041
vUPPER('DHQS')=40.6504065041
vUPPER('EDA')=40.6504065041
vUPPER('EDD')=40.6504065041
vUPPER('ENO_b')=40.6504065041
vUPPER('ENO_f')=40.6504065041
vUPPER('ETOHt2r_b')=40.6504065041
vUPPER('ETOHt2r_f')=40.6504065041
vUPPER('EX_etoh_e_')=40.6504065041
vUPPER('EX_glc_e_')=-1.0
vUPPER('EX_lac_L_e_')=40.6504065041
vUPPER('F6PA')=40.6504065041
vUPPER('FBA_b')=40.6504065041
vUPPER('FBA_f')=40.6504065041
vUPPER('FUM')=40.6504065041
vUPPER('G5SADs')=40.6504065041
vUPPER('G5SD')=40.6504065041
vUPPER('G6PDH2r')=40.6504065041
vUPPER('GAPD')=40.6504065041
vUPPER('GART')=40.6504065041
vUPPER('GHMT2')=40.6504065041
vUPPER('GLCpts')=1.0
vUPPER('GLCt2')=40.6504065041
vUPPER('GLNS')=40.6504065041
vUPPER('GLU5K')=40.6504065041
vUPPER('GLUDy_b')=40.6504065041
vUPPER('GLUDy_f')=40.6504065041
vUPPER('GLUPRT')=40.6504065041
vUPPER('GLYCL_b')=0.0
vUPPER('GLYCL_f')=40.6504065041
vUPPER('GMPS2')=40.6504065041
vUPPER('GND')=40.6504065041
vUPPER('HCO3E_b')=40.6504065041
vUPPER('HCO3E_f')=40.6504065041
vUPPER('HEX1')=40.6504065041
vUPPER('HSDy_b')=40.6504065041
vUPPER('HSDy_f')=40.6504065041
vUPPER('HSK')=40.6504065041
vUPPER('ICDHyr')=40.6504065041
vUPPER('ICL')=40.6504065041
vUPPER('ILETA_b')=40.6504065041
vUPPER('ILETA_f')=40.6504065041
vUPPER('KARA1i')=40.6504065041
vUPPER('KARA2i')=40.6504065041
vUPPER('LEUTAi')=40.6504065041
vUPPER('L_LACD2_b')=0.0
vUPPER('L_LACD2_f')=40.6504065041
vUPPER('L_LACD3_b')=0.0
vUPPER('L_LACD3_f')=40.6504065041
vUPPER('L_LACt2r_b')=40.6504065041
vUPPER('L_LACt2r_f')=40.6504065041
vUPPER('MALS')=40.6504065041
vUPPER('MDH_b')=40.6504065041
vUPPER('MDH_f')=40.6504065041
vUPPER('ME1')=40.6504065041
vUPPER('ME2')=40.6504065041
vUPPER('OCBT_b')=40.6504065041
vUPPER('OCBT_f')=40.6504065041
vUPPER('P5CR')=40.6504065041
vUPPER('PDH')=40.6504065041
vUPPER('PFK')=40.6504065041
vUPPER('PGCD')=40.6504065041
vUPPER('PGI_b')=40.6504065041
vUPPER('PGI_f')=40.6504065041
vUPPER('PGK_b')=40.6504065041
vUPPER('PGK_f')=40.6504065041
vUPPER('PGL')=40.6504065041
vUPPER('PGM_b')=40.6504065041
vUPPER('PGM_f')=40.6504065041
vUPPER('PHETA1_b')=40.6504065041
vUPPER('PHETA1_f')=40.6504065041
vUPPER('POX')=40.6504065041
vUPPER('PPC')=40.6504065041
vUPPER('PPCK')=40.6504065041
vUPPER('PPND')=40.6504065041
vUPPER('PPNDH')=40.6504065041
vUPPER('PRAGSr_b')=40.6504065041
vUPPER('PRAGSr_f')=40.6504065041
vUPPER('PRAIS')=40.6504065041
vUPPER('PRASCS_b')=40.6504065041
vUPPER('PRASCS_f')=40.6504065041
vUPPER('PRFGS')=40.6504065041
vUPPER('PRPPS_b')=40.6504065041
vUPPER('PRPPS_f')=40.6504065041
vUPPER('PSCVT')=40.6504065041
vUPPER('PSERT')=40.6504065041
vUPPER('PSP_L')=40.6504065041
vUPPER('PTAr')=40.6504065041
vUPPER('PTRCTA')=40.6504065041
vUPPER('PYK')=0.0
vUPPER('RPE_b')=40.6504065041
vUPPER('RPE_f')=40.6504065041
vUPPER('RPI_b')=40.6504065041
vUPPER('RPI_f')=40.6504065041
vUPPER('SDPTA_b')=40.6504065041
vUPPER('SDPTA_f')=40.6504065041
vUPPER('SHK3Dr_b')=40.6504065041
vUPPER('SHK3Dr_f')=40.6504065041
vUPPER('SHKK')=40.6504065041
vUPPER('SSALx')=40.6504065041
vUPPER('SSALy')=40.6504065041
vUPPER('SUCD1i')=40.6504065041
vUPPER('SUCOAS_b')=40.6504065041
vUPPER('SUCOAS_f')=40.6504065041
vUPPER('TA1_b')=40.6504065041
vUPPER('TA1_f')=40.6504065041
vUPPER('TA2_b')=40.6504065041
vUPPER('TA2_f')=40.6504065041
vUPPER('THRAr_b')=40.6504065041
vUPPER('THRAr_f')=40.6504065041
vUPPER('THRD_L')=40.6504065041
vUPPER('THRS')=40.6504065041
vUPPER('TK1_b')=40.6504065041
vUPPER('TK1_f')=40.6504065041
vUPPER('TK2_b')=40.6504065041
vUPPER('TK2_f')=40.6504065041
vUPPER('TK3_b')=40.6504065041
vUPPER('TK3_f')=40.6504065041
vUPPER('TPI_b')=40.6504065041
vUPPER('TPI_f')=40.6504065041
vUPPER('TYRTA_b')=40.6504065041
vUPPER('TYRTA_f')=40.6504065041
vUPPER('VALTA_b')=40.6504065041
vUPPER('VALTA_f')=40.6504065041
