# Supplementary material for: A Method to Constrain Genome-Scale Models with 13C Labeling Data
Source: PLoS Comput Biol. 2015 Sep 17;11(9):e1004363. doi: 10.1371/journal.pcbi.1004363 (PMC4574858; doi:10.1371/journal.pcbi.1004363)
Supplement: S1 Code — GAMS files, input files and expected outputs for the nine strains considered (wild type at 5, 6 and 7 hrs, pyk KO at 5, 6 and 7 hrs and pgi KO at 16, 21 and 23 hrs) for the data fits. (GZ) [file pcbi.1004363.s004.gz › GAMSfiles/pyk5h/Vout.txt]

v('ABTA        ') =    0.000000000000000
v('ABUTD       ') =    0.000000000000000
v('ACACCT      ') =    0.000000000000000
v('ACALDi      ') =    0.000000000000000
v('ACGK        ') =    0.019169918699187
v('ACGS        ') =    0.019169918699187
v('ACHBS       ') =    0.016380487804878
v('ACKr_b      ') =    6.508008303902302
v('ACKr_f      ') =    6.216804000650270
v('ACLS        ') =    0.049263664227642
v('ACODA       ') =    0.019169918699187
v('ACONT       ') =    0.576333864906630
v('ACOTA_b     ') =   12.213442028181910
v('ACOTA_f     ') =   12.194272109482730
v('ADHEr       ') =    0.000000000000000
v('ADSL1r      ') =    0.017181647967497
v('ADSL2r      ') =    0.028363704878067
v('ADSS        ') =    0.017181647967497
v('AGMT        ') =    0.002492682926829
v('AGPR_b      ') =    6.235272276591173
v('AGPR_f      ') =    6.216102357891986
v('AIRC2       ') =    0.028363704878067
v('AIRC3_b     ') =    6.564408692439664
v('AIRC3_f     ') =    6.536044987561599
v('AKGDH       ') =    0.000000000000000
v('ALATA_L_b   ') =    6.163758403460969
v('ALATA_L_f   ') =    6.129881655493488
v('ARGDC       ') =    0.002492682926829
v('ARGSL_b     ') =    1.959293289650270
v('ARGSL_f     ') =    1.978463208349457
v('ARGSS       ') =    0.019169918699187
v('ASAD_b      ') =    6.057658265918997
v('ASAD_f      ') =    5.981225426081598
v('ASPK_b      ') =    2.437419839091535
v('ASPK_f      ') =    2.513852678928933
v('ASPTA_b     ') =    8.362838439589692
v('ASPTA_f     ') =    8.175641631459573
v('CBMK        ') =    0.037870975609757
v('CBPS        ') =    0.000000000000000
v('CHORM       ') =    0.018220325203252
v('CHORS       ') =    0.024392682926829
v('CS          ') =    0.576333864906630
v('DDPA        ') =    0.024392682926829
v('DHAD1       ') =    0.049263664227642
v('DHAD2       ') =    0.016380487804878
v('DHAPT       ') =    0.000001000000000
v('DHQD_b      ') =    1.896129153536556
v('DHQD_f      ') =    1.920521836463386
v('DHQS        ') =    0.024392682926829
v('EDA         ') =    0.000000000000000
v('EDD         ') =    0.000000000000000
v('ENO_b       ') =   38.965340415409890
v('ENO_f       ') =   40.650406504100000
v('ETOHt2r_b   ') =    5.408816687219690
v('ETOHt2r_f   ') =    5.408816687219690
v('EX_etoh_e_  ') =    0.000000000000000
v('EX_glc_e_   ') =   -1.000000000000000
v('EX_lac_L_e_ ') =    0.000000000000000
v('F6PA        ') =    0.000001000000000
v('FBA_b       ') =    0.506115544931715
v('FBA_f       ') =    1.376794469394212
v('FUM         ') =    0.375712445188234
v('G5SADs      ') =    0.012463414634146
v('G5SD        ') =    0.012463414634146
v('G6PDH2r     ') =    0.196455824986459
v('GAPD        ') =    1.764765292755162
v('GART        ') =    0.028363704878067
v('GHMT2       ') =    0.046807125203270
v('GLCpts      ') =    1.000000000000000
v('GLCt2       ') =    0.000000000000000
v('GLNS        ') =    0.112860848780524
v('GLU5K       ') =    0.012463414634146
v('GLUDy_b     ') =    7.734987424194921
v('GLUDy_f     ') =    7.238527184357466
v('GLUPRT      ') =    0.028363704878067
v('GLYCL_b     ') =    0.000000000000000
v('GLYCL_f     ') =    0.000000000000000
v('GMPS2       ') =    0.016523520325204
v('GND         ') =    0.196455824986459
v('HCO3E_b     ') =    2.636405632194934
v('HCO3E_f     ') =    2.801676207804708
v('HEX1        ') =    0.000000000000000
v('HSDy_b      ') =    7.493864037395100
v('HSDy_f      ') =    7.438417213817865
v('HSK         ') =    0.046781782926829
v('ICDHyr      ') =    0.265336513214367
v('ICL         ') =    0.310997351692263
v('ILETA_b     ') =    5.262694913925614
v('ILETA_f     ') =    5.246314426120736
v('KARA1i      ') =    0.049263664227642
v('KARA2i      ') =    0.016380487804878
v('LEUTAi      ') =    0.025401626016260
v('L_LACD2_b   ') =    0.000000000000000
v('L_LACD2_f   ') =    0.000000000000000
v('L_LACD3_b   ') =    0.000000000000000
v('L_LACD3_f   ') =    0.000000000000000
v('L_LACt2r_b  ') =    4.197485710543316
v('L_LACt2r_f  ') =    4.197485710543316
v('MALS        ') =    0.000776805906384
v('MDH_b       ') =    0.895284786945983
v('MDH_f       ') =    1.026666468853603
v('ME1         ') =    0.000000000000000
v('ME2         ') =    0.245107569186998
v('OCBT_b      ') =    7.751648411257041
v('OCBT_f      ') =    7.770818329956228
v('P5CR        ') =    0.012463414634146
v('PDH         ') =    1.061991511463402
v('PFK         ') =    0.870678924462497
v('PGCD        ') =    0.079699204065059
v('PGI_b       ') =    0.000000000000000
v('PGI_f       ') =    0.793229215663949
v('PGK_b       ') =    5.428703241834864
v('PGK_f       ') =    3.663937949079701
v('PGL         ') =    0.196455824986459
v('PGM_b       ') =   40.650406504100000
v('PGM_f       ') =   38.965340415409890
v('PHETA1_b    ') =    3.415869949234773
v('PHETA1_f    ') =    3.405424420779488
v('POX         ') =    0.000000000000000
v('PPC         ') =    1.159724470798407
v('PPCK        ') =    0.527575479669279
v('PPND        ') =    0.007774796747967
v('PPNDH       ') =    0.010445528455285
v('PRAGSr_b    ') =    7.492446402562834
v('PRAGSr_f    ') =    7.520810107440903
v('PRAIS       ') =    0.028363704878067
v('PRASCS_b    ') =    6.348382707679144
v('PRASCS_f    ') =    6.376746412557211
v('PRFGS       ') =    0.028363704878067
v('PRPPS_b     ') =    2.698364706392248
v('PRPPS_f     ') =    2.754137834034544
v('PSCVT       ') =    0.024392682926829
v('PSERT       ') =    0.079699204065059
v('PSP_L       ') =    0.079699204065059
v('PTAr        ') =    0.291204303252033
v('PTRCTA      ') =    0.000000000000000
v('PYK         ') =    0.000000000000000
v('RPE_b       ') =    6.196571768718820
v('RPE_f       ') =    6.279791258005173
v('RPI_b       ') =   40.650406504100000
v('RPI_f       ') =   40.539664038318590
v('SDPTA_b     ') =    4.960843258152299
v('SDPTA_f     ') =    4.939857241892136
v('SHK3Dr_b    ') =    4.380219583537404
v('SHK3Dr_f    ') =    4.404612266464233
v('SHKK        ') =    0.024392682926829
v('SSALx       ') =    0.000000000000000
v('SSALy       ') =    0.000000000000000
v('SUCD1i      ') =    0.310997173643483
v('SUCOAS_b    ') =    5.625037492730623
v('SUCOAS_f    ') =    5.654688727689970
v('TA1_b       ') =    1.141815464939734
v('TA1_f       ') =    1.088757183711192
v('TA2_b       ') =    0.190216101691217
v('TA2_f       ') =    0.243274382919759
v('THRAr_b     ') =    4.825779536023809
v('THRAr_f     ') =    4.841877579113238
v('THRD_L      ') =    0.016380487804878
v('THRS        ') =    0.046781782926829
v('TK1_b       ') =    0.885813864413150
v('TK1_f       ') =    0.969033353699502
v('TK2_b       ') =    0.355428295007307
v('TK2_f       ') =    0.326762696705594
v('TK3_b       ') =    0.278898309107881
v('TK3_f       ') =    0.224344418123241
v('TPI_b       ') =    3.576902399873553
v('TPI_f       ') =    4.437621682059627
v('TYRTA_b     ') =    5.411619128398470
v('TYRTA_f     ') =    5.403844331650502
v('VALTA_b     ') =    2.781891943297983
v('VALTA_f     ') =    2.758033406712617
