# Supplementary material for: A Method to Constrain Genome-Scale Models with 13C Labeling Data
Source: PLoS Comput Biol. 2015 Sep 17;11(9):e1004363. doi: 10.1371/journal.pcbi.1004363 (PMC4574858; doi:10.1371/journal.pcbi.1004363)
Supplement: S1 Code — GAMS files, input files and expected outputs for the nine strains considered (wild type at 5, 6 and 7 hrs, pyk KO at 5, 6 and 7 hrs and pgi KO at 16, 21 and 23 hrs) for the data fits. (GZ) [file pcbi.1004363.s004.gz › GAMSfiles/pyk5h/GCMSerr.txt]

Table labelstd(frag,n)
	0	1	2	3	4	5	6	7	8	9	10	11	12
3pg	0.00200	0.00200	0.00100	0.00100	0.00000	0.00000	0.00000	0.00000	0.00000	0.00000	0.00000	0.00000	0.00000
dhap	0.00400	0.00300	0.00100	0.00100	0.00000	0.00000	0.00000	0.00000	0.00000	0.00000	0.00000	0.00000	0.00000
fdp	0.00800	0.00200	0.00600	0.00300	0.00800	0.00300	0.00100	0.00000	0.00000	0.00000	0.00000	0.00000	0.00000
mal-L	0.00400	0.00400	0.00800	0.00300	0.00100	0.00000	0.00000	0.00000	0.00000	0.00000	0.00000	0.00000	0.00000
pep	0.00400	0.00300	0.00100	0.00200	0.00000	0.00000	0.00000	0.00000	0.00000	0.00000	0.00000	0.00000	0.00000
pyr	0.05200	0.06200	0.02600	0.02100	0.00000	0.00000	0.00000	0.00000	0.00000	0.00000	0.00000	0.00000	0.00000
r5p	0.01700	0.01200	0.01100	0.01000	0.00400	0.00700	0.00000	0.00000	0.00000	0.00000	0.00000	0.00000	0.00000
ru5p-D	0.01100	0.00400	0.00300	0.00400	0.00400	0.00300	0.00000	0.00000	0.00000	0.00000	0.00000	0.00000	0.00000
s7p	0.00700	0.00400	0.00400	0.00800	0.01100	0.00400	0.00300	0.00100	0.00000	0.00000	0.00000	0.00000	0.00000
;
