# Supplementary material for: A Method to Constrain Genome-Scale Models with 13C Labeling Data
Source: PLoS Comput Biol. 2015 Sep 17;11(9):e1004363. doi: 10.1371/journal.pcbi.1004363 (PMC4574858; doi:10.1371/journal.pcbi.1004363)
Supplement: S1 Code — GAMS files, input files and expected outputs for the nine strains considered (wild type at 5, 6 and 7 hrs, pyk KO at 5, 6 and 7 hrs and pgi KO at 16, 21 and 23 hrs) for the data fits. (GZ) [file pcbi.1004363.s004.gz › GAMSfiles/pyk5h/fout.txt]

f('13dpg_c_1	0 ') = 0.79250
f('13dpg_c_1	1 ') = 0.20750
f('13dpg_c_1	2 ') = 0.63403
f('13dpg_c_1	3 ') = 0.36724
f('13dpg_c_1	4 ') = 0.63672
f('13dpg_c_1	5 ') = 0.37031
f('13dpg_c_1	6 ') = 0.01728
f('13dpg_c_1	7 ') = 0.19784
f('13dpg_c_1	8 ') = 0.50631
f('13dpg_c_1	9 ') = 0.80656
f('13dpg_c_1	10 ') = 0.40848
f('13dpg_c_1	11 ') = 0.37976
f('13dpg_c_1	12 ') = 0.64658
f('13dpg_c_1_2	0 ') = 0.76239
f('13dpg_c_1_2	1 ') = 0.06516
f('13dpg_c_1_2	2 ') = 0.17245
f('13dpg_c_1_2	3 ') = 0.95469
f('13dpg_c_1_2	4 ') = 0.76038
f('13dpg_c_1_2	5 ') = 0.44281
f('13dpg_c_1_2	6 ') = 0.47522
f('13dpg_c_1_2	7 ') = 0.12765
f('13dpg_c_1_2	8 ') = 0.06954
f('13dpg_c_1_2	9 ') = 0.47974
f('13dpg_c_1_2	10 ') = 0.62952
f('13dpg_c_1_2	11 ') = 0.17733
f('13dpg_c_1_2	12 ') = 0.15122
f('13dpg_c_1_2_3	0 ') = 0.64732
f('13dpg_c_1_2_3	1 ') = 0.14771
f('13dpg_c_1_2_3	2 ') = 0.03771
f('13dpg_c_1_2_3	3 ') = 0.16726
f('13dpg_c_1_2_3	4 ') = 0.37806
f('13dpg_c_1_2_3	5 ') = 0.89094
f('13dpg_c_1_2_3	6 ') = 0.76167
f('13dpg_c_1_2_3	7 ') = 0.71621
f('13dpg_c_1_2_3	8 ') = 0.73640
f('13dpg_c_1_2_3	9 ') = 0.18368
f('13dpg_c_1_2_3	10 ') = 0.51529
f('13dpg_c_1_2_3	11 ') = 0.49546
f('13dpg_c_1_2_3	12 ') = 0.44903
f('13dpg_c_1_3	0 ') = 0.65299
f('13dpg_c_1_3	1 ') = 0.17168
f('13dpg_c_1_3	2 ') = 0.17533
f('13dpg_c_1_3	3 ') = 0.57213
f('13dpg_c_1_3	4 ') = 0.87810
f('13dpg_c_1_3	5 ') = 0.19338
f('13dpg_c_1_3	6 ') = 0.15875
f('13dpg_c_1_3	7 ') = 0.35788
f('13dpg_c_1_3	8 ') = 0.98938
f('13dpg_c_1_3	9 ') = 0.05933
f('13dpg_c_1_3	10 ') = 0.68322
f('13dpg_c_1_3	11 ') = 0.78694
f('13dpg_c_1_3	12 ') = 0.26370
f('13dpg_c_2	0 ') = 0.79743
f('13dpg_c_2	1 ') = 0.20257
f('13dpg_c_2	2 ') = 0.49703
f('13dpg_c_2	3 ') = 0.64816
f('13dpg_c_2	4 ') = 0.88857
f('13dpg_c_2	5 ') = 0.47841
f('13dpg_c_2	6 ') = 0.19696
f('13dpg_c_2	7 ') = 0.92852
f('13dpg_c_2	8 ') = 0.20498
f('13dpg_c_2	9 ') = 0.14219
f('13dpg_c_2	10 ') = 0.65874
f('13dpg_c_2	11 ') = 0.85607
f('13dpg_c_2	12 ') = 0.61194
f('13dpg_c_2_3	0 ') = 0.67430
f('13dpg_c_2_3	1 ') = 0.13400
f('13dpg_c_2_3	2 ') = 0.19170
f('13dpg_c_2_3	3 ') = 0.96273
f('13dpg_c_2_3	4 ') = 0.22550
f('13dpg_c_2_3	5 ') = 0.10096
f('13dpg_c_2_3	6 ') = 0.60046
f('13dpg_c_2_3	7 ') = 0.01380
f('13dpg_c_2_3	8 ') = 0.25043
f('13dpg_c_2_3	9 ') = 0.24369
f('13dpg_c_2_3	10 ') = 0.62832
f('13dpg_c_2_3	11 ') = 0.81750
f('13dpg_c_2_3	12 ') = 0.40603
f('13dpg_c_3	0 ') = 0.68516
f('13dpg_c_3	1 ') = 0.31484
f('13dpg_c_3	2 ') = 0.91080
f('13dpg_c_3	3 ') = 0.05696
f('13dpg_c_3	4 ') = 0.77054
f('13dpg_c_3	5 ') = 0.24066
f('13dpg_c_3	6 ') = 0.44420
f('13dpg_c_3	7 ') = 0.51054
f('13dpg_c_3	8 ') = 0.42011
f('13dpg_c_3	9 ') = 0.02432
f('13dpg_c_3	10 ') = 0.60649
f('13dpg_c_3	11 ') = 0.44603
f('13dpg_c_3	12 ') = 0.69482
f('25aics_c_10	0 ') = 0.69703
f('25aics_c_10	1 ') = 0.30297
f('25aics_c_10	2 ') = 0.68122
f('25aics_c_10	3 ') = 0.18322
f('25aics_c_10	4 ') = 0.35423
f('25aics_c_10	5 ') = 0.74658
f('25aics_c_10	6 ') = 0.19237
f('25aics_c_10	7 ') = 0.23153
f('25aics_c_10	8 ') = 0.49932
f('25aics_c_10	9 ') = 0.25204
f('25aics_c_10	10 ') = 0.07371
f('25aics_c_10	11 ') = 0.03470
f('25aics_c_10	12 ') = 0.29895
f('25aics_c_10_11	0 ') = 0.55770
f('25aics_c_10_11	1 ') = 0.34803
f('25aics_c_10_11	2 ') = 0.09427
f('25aics_c_10_11	3 ') = 0.19900
f('25aics_c_10_11	4 ') = 0.12070
f('25aics_c_10_11	5 ') = 0.86751
f('25aics_c_10_11	6 ') = 0.47083
f('25aics_c_10_11	7 ') = 0.73735
f('25aics_c_10_11	8 ') = 0.10972
f('25aics_c_10_11	9 ') = 0.29037
f('25aics_c_10_11	10 ') = 0.48886
f('25aics_c_10_11	11 ') = 0.64008
f('25aics_c_10_11	12 ') = 0.76414
f('25aics_c_10_11_12	0 ') = 0.51330
f('25aics_c_10_11_12	1 ') = 0.26747
f('25aics_c_10_11_12	2 ') = 0.17246
f('25aics_c_10_11_12	3 ') = 0.04677
f('25aics_c_10_11_12	4 ') = 0.23833
f('25aics_c_10_11_12	5 ') = 0.09203
f('25aics_c_10_11_12	6 ') = 0.48501
f('25aics_c_10_11_12	7 ') = 0.89197
f('25aics_c_10_11_12	8 ') = 0.98782
f('25aics_c_10_11_12	9 ') = 0.53547
f('25aics_c_10_11_12	10 ') = 0.55993
f('25aics_c_10_11_12	11 ') = 0.74300
f('25aics_c_10_11_12	12 ') = 0.78353
f('25aics_c_10_11_12_13	0 ') = 0.49069
f('25aics_c_10_11_12_13	1 ') = 0.25181
f('25aics_c_10_11_12_13	2 ') = 0.10134
f('25aics_c_10_11_12_13	3 ') = 0.11827
f('25aics_c_10_11_12_13	4 ') = 0.03789
f('25aics_c_10_11_12_13	5 ') = 0.92082
f('25aics_c_10_11_12_13	6 ') = 0.98893
f('25aics_c_10_11_12_13	7 ') = 0.26282
f('25aics_c_10_11_12_13	8 ') = 0.85915
f('25aics_c_10_11_12_13	9 ') = 0.72954
f('25aics_c_10_11_12_13	10 ') = 0.23785
f('25aics_c_10_11_12_13	11 ') = 0.82767
f('25aics_c_10_11_12_13	12 ') = 0.19778
f('25aics_c_10_11_13	0 ') = 0.50808
f('25aics_c_10_11_13	1 ') = 0.28004
f('25aics_c_10_11_13	2 ') = 0.17093
f('25aics_c_10_11_13	3 ') = 0.04094
f('25aics_c_10_11_13	4 ') = 0.47773
f('25aics_c_10_11_13	5 ') = 0.33353
f('25aics_c_10_11_13	6 ') = 0.11314
f('25aics_c_10_11_13	7 ') = 0.06499
f('25aics_c_10_11_13	8 ') = 0.45388
f('25aics_c_10_11_13	9 ') = 0.50743
f('25aics_c_10_11_13	10 ') = 0.46017
f('25aics_c_10_11_13	11 ') = 0.53659
f('25aics_c_10_11_13	12 ') = 0.02654
f('25aics_c_10_12	0 ') = 0.64764
f('25aics_c_10_12	1 ') = 0.18562
f('25aics_c_10_12	2 ') = 0.16673
f('25aics_c_10_12	3 ') = 0.98998
f('25aics_c_10_12	4 ') = 0.06803
f('25aics_c_10_12	5 ') = 0.50772
f('25aics_c_10_12	6 ') = 0.38151
f('25aics_c_10_12	7 ') = 0.71466
f('25aics_c_10_12	8 ') = 0.27269
f('25aics_c_10_12	9 ') = 0.59244
f('25aics_c_10_12	10 ') = 0.82654
f('25aics_c_10_12	11 ') = 0.05277
f('25aics_c_10_12	12 ') = 0.51983
f('25aics_c_10_12_13	0 ') = 0.61932
f('25aics_c_10_12_13	1 ') = 0.17536
f('25aics_c_10_12_13	2 ') = 0.06407
f('25aics_c_10_12_13	3 ') = 0.14125
f('25aics_c_10_12_13	4 ') = 0.07008
f('25aics_c_10_12_13	5 ') = 0.28924
f('25aics_c_10_12_13	6 ') = 0.29270
f('25aics_c_10_12_13	7 ') = 0.18077
f('25aics_c_10_12_13	8 ') = 0.87904
f('25aics_c_10_12_13	9 ') = 0.02303
f('25aics_c_10_12_13	10 ') = 0.07847
f('25aics_c_10_12_13	11 ') = 0.74698
f('25aics_c_10_12_13	12 ') = 0.20601
f('25aics_c_10_13	0 ') = 0.63873
f('25aics_c_10_13	1 ') = 0.21141
f('25aics_c_10_13	2 ') = 0.14986
f('25aics_c_10_13	3 ') = 0.04015
f('25aics_c_10_13	4 ') = 0.65638
f('25aics_c_10_13	5 ') = 0.44837
f('25aics_c_10_13	6 ') = 0.26181
f('25aics_c_10_13	7 ') = 0.86803
f('25aics_c_10_13	8 ') = 0.67384
f('25aics_c_10_13	9 ') = 0.70442
f('25aics_c_10_13	10 ') = 0.84683
f('25aics_c_10_13	11 ') = 0.26860
f('25aics_c_10_13	12 ') = 0.44817
f('25aics_c_11	0 ') = 0.76640
f('25aics_c_11	1 ') = 0.23360
f('25aics_c_11	2 ') = 0.29206
f('25aics_c_11	3 ') = 0.48988
f('25aics_c_11	4 ') = 0.66919
f('25aics_c_11	5 ') = 0.05756
f('25aics_c_11	6 ') = 0.21299
f('25aics_c_11	7 ') = 0.46198
f('25aics_c_11	8 ') = 0.81350
f('25aics_c_11	9 ') = 0.24084
f('25aics_c_11	10 ') = 0.32946
f('25aics_c_11	11 ') = 0.08737
f('25aics_c_11	12 ') = 0.26911
f('25aics_c_11_12	0 ') = 0.60203
f('25aics_c_11_12	1 ') = 0.34621
f('25aics_c_11_12	2 ') = 0.05176
f('25aics_c_11_12	3 ') = 0.98492
f('25aics_c_11_12	4 ') = 0.89877
f('25aics_c_11_12	5 ') = 0.72522
f('25aics_c_11_12	6 ') = 0.24698
f('25aics_c_11_12	7 ') = 0.28451
f('25aics_c_11_12	8 ') = 0.41599
f('25aics_c_11_12	9 ') = 0.59055
f('25aics_c_11_12	10 ') = 0.28137
f('25aics_c_11_12	11 ') = 0.11212
f('25aics_c_11_12	12 ') = 0.99920
f('25aics_c_11_12_13	0 ') = 0.57387
f('25aics_c_11_12_13	1 ') = 0.23524
f('25aics_c_11_12_13	2 ') = 0.15003
f('25aics_c_11_12_13	3 ') = 0.04086
f('25aics_c_11_12_13	4 ') = 0.46634
f('25aics_c_11_12_13	5 ') = 0.01574
f('25aics_c_11_12_13	6 ') = 0.52002
f('25aics_c_11_12_13	7 ') = 0.87230
f('25aics_c_11_12_13	8 ') = 0.73552
f('25aics_c_11_12_13	9 ') = 0.36650
f('25aics_c_11_12_13	10 ') = 0.24366
f('25aics_c_11_12_13	11 ') = 0.68421
f('25aics_c_11_12_13	12 ') = 0.45106
f('25aics_c_11_13	0 ') = 0.60786
f('25aics_c_11_13	1 ') = 0.34251
f('25aics_c_11_13	2 ') = 0.04963
f('25aics_c_11_13	3 ') = 0.08249
f('25aics_c_11_13	4 ') = 0.38555
f('25aics_c_11_13	5 ') = 0.92629
f('25aics_c_11_13	6 ') = 0.01160
f('25aics_c_11_13	7 ') = 0.60028
f('25aics_c_11_13	8 ') = 0.21042
f('25aics_c_11_13	9 ') = 0.56905
f('25aics_c_11_13	10 ') = 0.61536
f('25aics_c_11_13	11 ') = 0.90075
f('25aics_c_11_13	12 ') = 0.83531
f('25aics_c_12	0 ') = 0.78388
f('25aics_c_12	1 ') = 0.21612
f('25aics_c_12	2 ') = 0.61516
f('25aics_c_12	3 ') = 0.27543
f('25aics_c_12	4 ') = 0.69731
f('25aics_c_12	5 ') = 0.06018
f('25aics_c_12	6 ') = 0.13046
f('25aics_c_12	7 ') = 0.25901
f('25aics_c_12	8 ') = 0.93711
f('25aics_c_12	9 ') = 0.19482
f('25aics_c_12	10 ') = 0.57197
f('25aics_c_12	11 ') = 0.12196
f('25aics_c_12	12 ') = 0.66061
f('25aics_c_12_13	0 ') = 0.74695
f('25aics_c_12_13	1 ') = 0.08182
f('25aics_c_12_13	2 ') = 0.17123
f('25aics_c_12_13	3 ') = 0.48910
f('25aics_c_12_13	4 ') = 0.02855
f('25aics_c_12_13	5 ') = 0.05611
f('25aics_c_12_13	6 ') = 0.23795
f('25aics_c_12_13	7 ') = 0.69276
f('25aics_c_12_13	8 ') = 0.25266
f('25aics_c_12_13	9 ') = 0.77309
f('25aics_c_12_13	10 ') = 0.86912
f('25aics_c_12_13	11 ') = 0.37584
f('25aics_c_12_13	12 ') = 0.93416
f('25aics_c_13	0 ') = 0.79184
f('25aics_c_13	1 ') = 0.20816
f('25aics_c_13	2 ') = 0.13117
f('25aics_c_13	3 ') = 0.23188
f('25aics_c_13	4 ') = 0.35942
f('25aics_c_13	5 ') = 0.41018
f('25aics_c_13	6 ') = 0.12045
f('25aics_c_13	7 ') = 0.01817
f('25aics_c_13	8 ') = 0.89001
f('25aics_c_13	9 ') = 0.69155
f('25aics_c_13	10 ') = 0.58024
f('25aics_c_13	11 ') = 0.24564
f('25aics_c_13	12 ') = 0.69731
f('2ddg6p_c_1	0 ') = 0.63282
f('2ddg6p_c_1	1 ') = 0.36718
f('2ddg6p_c_1	2 ') = 0.49367
f('2ddg6p_c_1	3 ') = 0.82879
f('2ddg6p_c_1	4 ') = 0.94582
f('2ddg6p_c_1	5 ') = 0.15353
f('2ddg6p_c_1	6 ') = 0.13073
f('2ddg6p_c_1	7 ') = 0.54086
f('2ddg6p_c_1	8 ') = 0.12140
f('2ddg6p_c_1	9 ') = 0.43411
f('2ddg6p_c_1	10 ') = 0.50068
f('2ddg6p_c_1	11 ') = 0.05884
f('2ddg6p_c_1	12 ') = 0.99847
f('2ddg6p_c_1_2_3	0 ') = 0.48771
f('2ddg6p_c_1_2_3	1 ') = 0.32958
f('2ddg6p_c_1_2_3	2 ') = 0.08780
f('2ddg6p_c_1_2_3	3 ') = 0.09492
f('2ddg6p_c_1_2_3	4 ') = 0.00055
f('2ddg6p_c_1_2_3	5 ') = 0.99258
f('2ddg6p_c_1_2_3	6 ') = 0.99418
f('2ddg6p_c_1_2_3	7 ') = 0.18150
f('2ddg6p_c_1_2_3	8 ') = 0.72905
f('2ddg6p_c_1_2_3	9 ') = 0.60635
f('2ddg6p_c_1_2_3	10 ') = 0.31982
f('2ddg6p_c_1_2_3	11 ') = 0.15109
f('2ddg6p_c_1_2_3	12 ') = 0.79181
f('2ddg6p_c_2	0 ') = 0.79282
f('2ddg6p_c_2	1 ') = 0.20718
f('2ddg6p_c_2	2 ') = 0.14055
f('2ddg6p_c_2	3 ') = 0.96865
f('2ddg6p_c_2	4 ') = 0.95176
f('2ddg6p_c_2	5 ') = 0.84469
f('2ddg6p_c_2	6 ') = 0.80489
f('2ddg6p_c_2	7 ') = 0.57749
f('2ddg6p_c_2	8 ') = 0.09960
f('2ddg6p_c_2	9 ') = 0.15158
f('2ddg6p_c_2	10 ') = 0.57058
f('2ddg6p_c_2	11 ') = 0.17018
f('2ddg6p_c_2	12 ') = 0.38754
f('2ddg6p_c_2_3	0 ') = 0.68598
f('2ddg6p_c_2_3	1 ') = 0.20529
f('2ddg6p_c_2_3	2 ') = 0.10873
f('2ddg6p_c_2_3	3 ') = 0.62259
f('2ddg6p_c_2_3	4 ') = 0.28125
f('2ddg6p_c_2_3	5 ') = 0.51581
f('2ddg6p_c_2_3	6 ') = 0.33113
f('2ddg6p_c_2_3	7 ') = 0.52411
f('2ddg6p_c_2_3	8 ') = 0.93919
f('2ddg6p_c_2_3	9 ') = 0.78601
f('2ddg6p_c_2_3	10 ') = 0.40301
f('2ddg6p_c_2_3	11 ') = 0.61458
f('2ddg6p_c_2_3	12 ') = 0.99424
f('2ddg6p_c_3	0 ') = 0.78444
f('2ddg6p_c_3	1 ') = 0.21556
f('2ddg6p_c_3	2 ') = 0.43830
f('2ddg6p_c_3	3 ') = 0.72693
f('2ddg6p_c_3	4 ') = 0.51102
f('2ddg6p_c_3	5 ') = 0.15669
f('2ddg6p_c_3	6 ') = 0.51381
f('2ddg6p_c_3	7 ') = 0.59627
f('2ddg6p_c_3	8 ') = 0.69370
f('2ddg6p_c_3	9 ') = 0.29744
f('2ddg6p_c_3	10 ') = 0.78874
f('2ddg6p_c_3	11 ') = 0.20891
f('2ddg6p_c_3	12 ') = 0.35029
f('2ddg6p_c_4	0 ') = 0.79598
f('2ddg6p_c_4	1 ') = 0.20402
f('2ddg6p_c_4	2 ') = 0.58143
f('2ddg6p_c_4	3 ') = 0.40574
f('2ddg6p_c_4	4 ') = 0.66653
f('2ddg6p_c_4	5 ') = 0.07105
f('2ddg6p_c_4	6 ') = 0.17664
f('2ddg6p_c_4	7 ') = 0.16734
f('2ddg6p_c_4	8 ') = 0.42883
f('2ddg6p_c_4	9 ') = 0.71140
f('2ddg6p_c_4	10 ') = 0.11088
f('2ddg6p_c_4	11 ') = 0.91113
f('2ddg6p_c_4	12 ') = 0.97472
f('2ddg6p_c_4_5	0 ') = 0.77052
f('2ddg6p_c_4_5	1 ') = 0.05307
f('2ddg6p_c_4_5	2 ') = 0.17640
f('2ddg6p_c_4_5	3 ') = 0.33698
f('2ddg6p_c_4_5	4 ') = 0.31498
f('2ddg6p_c_4_5	5 ') = 0.34955
f('2ddg6p_c_4_5	6 ') = 0.45983
f('2ddg6p_c_4_5	7 ') = 0.83329
f('2ddg6p_c_4_5	8 ') = 0.75212
f('2ddg6p_c_4_5	9 ') = 0.91249
f('2ddg6p_c_4_5	10 ') = 0.08382
f('2ddg6p_c_4_5	11 ') = 0.27081
f('2ddg6p_c_4_5	12 ') = 0.20576
f('2ddg6p_c_4_5_6	0 ') = 0.72957
f('2ddg6p_c_4_5_6	1 ') = 0.07489
f('2ddg6p_c_4_5_6	2 ') = 0.02270
f('2ddg6p_c_4_5_6	3 ') = 0.17283
f('2ddg6p_c_4_5_6	4 ') = 0.93012
f('2ddg6p_c_4_5_6	5 ') = 0.83321
f('2ddg6p_c_4_5_6	6 ') = 0.56374
f('2ddg6p_c_4_5_6	7 ') = 0.28278
f('2ddg6p_c_4_5_6	8 ') = 0.07062
f('2ddg6p_c_4_5_6	9 ') = 0.81792
f('2ddg6p_c_4_5_6	10 ') = 0.63163
f('2ddg6p_c_4_5_6	11 ') = 0.83243
f('2ddg6p_c_4_5_6	12 ') = 0.78547
f('2ddg6p_c_4_6	0 ') = 0.74181
f('2ddg6p_c_4_6	1 ') = 0.07945
f('2ddg6p_c_4_6	2 ') = 0.17874
f('2ddg6p_c_4_6	3 ') = 0.79101
f('2ddg6p_c_4_6	4 ') = 0.50882
f('2ddg6p_c_4_6	5 ') = 0.11848
f('2ddg6p_c_4_6	6 ') = 0.97943
f('2ddg6p_c_4_6	7 ') = 0.11124
f('2ddg6p_c_4_6	8 ') = 0.72871
f('2ddg6p_c_4_6	9 ') = 0.90068
f('2ddg6p_c_4_6	10 ') = 0.12660
f('2ddg6p_c_4_6	11 ') = 0.76798
f('2ddg6p_c_4_6	12 ') = 0.09523
f('2ddg6p_c_5	0 ') = 0.79814
f('2ddg6p_c_5	1 ') = 0.20186
f('2ddg6p_c_5	2 ') = 0.42316
f('2ddg6p_c_5	3 ') = 0.47287
f('2ddg6p_c_5	4 ') = 0.24360
f('2ddg6p_c_5	5 ') = 0.85808
f('2ddg6p_c_5	6 ') = 0.66372
f('2ddg6p_c_5	7 ') = 0.60858
f('2ddg6p_c_5	8 ') = 0.45853
f('2ddg6p_c_5	9 ') = 0.59681
f('2ddg6p_c_5	10 ') = 0.56401
f('2ddg6p_c_5	11 ') = 0.71817
f('2ddg6p_c_5	12 ') = 0.01005
f('2ddg6p_c_5_6	0 ') = 0.75128
f('2ddg6p_c_5_6	1 ') = 0.06266
f('2ddg6p_c_5_6	2 ') = 0.18605
f('2ddg6p_c_5_6	3 ') = 0.83160
f('2ddg6p_c_5_6	4 ') = 0.74751
f('2ddg6p_c_5_6	5 ') = 0.39978
f('2ddg6p_c_5_6	6 ') = 0.42798
f('2ddg6p_c_5_6	7 ') = 0.61313
f('2ddg6p_c_5_6	8 ') = 0.46967
f('2ddg6p_c_5_6	9 ') = 0.92573
f('2ddg6p_c_5_6	10 ') = 0.20221
f('2ddg6p_c_5_6	11 ') = 0.02519
f('2ddg6p_c_5_6	12 ') = 0.40147
f('2ddg6p_c_6	0 ') = 0.76709
f('2ddg6p_c_6	1 ') = 0.23291
f('2ddg6p_c_6	2 ') = 0.60948
f('2ddg6p_c_6	3 ') = 0.72335
f('2ddg6p_c_6	4 ') = 0.74201
f('2ddg6p_c_6	5 ') = 0.05794
f('2ddg6p_c_6	6 ') = 0.61252
f('2ddg6p_c_6	7 ') = 0.57983
f('2ddg6p_c_6	8 ') = 0.60334
f('2ddg6p_c_6	9 ') = 0.71066
f('2ddg6p_c_6	10 ') = 0.70135
f('2ddg6p_c_6	11 ') = 0.66488
f('2ddg6p_c_6	12 ') = 0.15140
f('2pg_c_1	0 ') = 0.79244
f('2pg_c_1	1 ') = 0.20756
f('2pg_c_1	2 ') = 0.61812
f('2pg_c_1	3 ') = 0.98160
f('2pg_c_1	4 ') = 0.90900
f('2pg_c_1	5 ') = 0.70185
f('2pg_c_1	6 ') = 0.87988
f('2pg_c_1	7 ') = 0.53410
f('2pg_c_1	8 ') = 0.63108
f('2pg_c_1	9 ') = 0.28604
f('2pg_c_1	10 ') = 0.97489
f('2pg_c_1	11 ') = 0.19967
f('2pg_c_1	12 ') = 0.54340
f('2pg_c_1_2	0 ') = 0.76098
f('2pg_c_1_2	1 ') = 0.06668
f('2pg_c_1_2	2 ') = 0.17234
f('2pg_c_1_2	3 ') = 0.71779
f('2pg_c_1_2	4 ') = 0.51721
f('2pg_c_1_2	5 ') = 0.22473
f('2pg_c_1_2	6 ') = 0.61655
f('2pg_c_1_2	7 ') = 0.76072
f('2pg_c_1_2	8 ') = 0.90271
f('2pg_c_1_2	9 ') = 0.01694
f('2pg_c_1_2	10 ') = 0.31418
f('2pg_c_1_2	11 ') = 0.65345
f('2pg_c_1_2	12 ') = 0.44014
f('2pg_c_1_2_3	0 ') = 0.64477
f('2pg_c_1_2_3	1 ') = 0.15023
f('2pg_c_1_2_3	2 ') = 0.04012
f('2pg_c_1_2_3	3 ') = 0.16488
f('2pg_c_1_2_3	4 ') = 0.21692
f('2pg_c_1_2_3	5 ') = 0.31208
f('2pg_c_1_2_3	6 ') = 0.77262
f('2pg_c_1_2_3	7 ') = 0.69339
f('2pg_c_1_2_3	8 ') = 0.13635
f('2pg_c_1_2_3	9 ') = 0.52903
f('2pg_c_1_2_3	10 ') = 0.35728
f('2pg_c_1_2_3	11 ') = 0.34953
f('2pg_c_1_2_3	12 ') = 0.80576
f('2pg_c_1_3	0 ') = 0.65169
f('2pg_c_1_3	1 ') = 0.17531
f('2pg_c_1_3	2 ') = 0.17300
f('2pg_c_1_3	3 ') = 0.19843
f('2pg_c_1_3	4 ') = 0.85633
f('2pg_c_1_3	5 ') = 0.48288
f('2pg_c_1_3	6 ') = 0.95537
f('2pg_c_1_3	7 ') = 0.64678
f('2pg_c_1_3	8 ') = 0.29440
f('2pg_c_1_3	9 ') = 0.80508
f('2pg_c_1_3	10 ') = 0.15667
f('2pg_c_1_3	11 ') = 0.13046
f('2pg_c_1_3	12 ') = 0.46706
f('2pg_c_2	0 ') = 0.79619
f('2pg_c_2	1 ') = 0.20381
f('2pg_c_2	2 ') = 0.54282
f('2pg_c_2	3 ') = 0.10206
f('2pg_c_2	4 ') = 0.05898
f('2pg_c_2	5 ') = 0.05412
f('2pg_c_2	6 ') = 0.26343
f('2pg_c_2	7 ') = 0.89895
f('2pg_c_2	8 ') = 0.25585
f('2pg_c_2	9 ') = 0.12014
f('2pg_c_2	10 ') = 0.11997
f('2pg_c_2	11 ') = 0.79948
f('2pg_c_2	12 ') = 0.21323
f('2pg_c_2_3	0 ') = 0.67186
f('2pg_c_2_3	1 ') = 0.13871
f('2pg_c_2_3	2 ') = 0.18943
f('2pg_c_2_3	3 ') = 0.33077
f('2pg_c_2_3	4 ') = 0.96436
f('2pg_c_2_3	5 ') = 0.31665
f('2pg_c_2_3	6 ') = 0.95807
f('2pg_c_2_3	7 ') = 0.20187
f('2pg_c_2_3	8 ') = 0.22598
f('2pg_c_2_3	9 ') = 0.30362
f('2pg_c_2_3	10 ') = 0.05491
f('2pg_c_2_3	11 ') = 0.90956
f('2pg_c_2_3	12 ') = 0.06266
f('2pg_c_3	0 ') = 0.68624
f('2pg_c_3	1 ') = 0.31376
f('2pg_c_3	2 ') = 0.50820
f('2pg_c_3	3 ') = 0.91962
f('2pg_c_3	4 ') = 0.54478
f('2pg_c_3	5 ') = 0.22623
f('2pg_c_3	6 ') = 0.46062
f('2pg_c_3	7 ') = 0.98829
f('2pg_c_3	8 ') = 0.86347
f('2pg_c_3	9 ') = 0.15377
f('2pg_c_3	10 ') = 0.07281
f('2pg_c_3	11 ') = 0.12404
f('2pg_c_3	12 ') = 0.79688
f('3pg_c_1	0 ') = 0.79245
f('3pg_c_1	1 ') = 0.20755
f('3pg_c_1	2 ') = 0.99786
f('3pg_c_1	3 ') = 0.37586
f('3pg_c_1	4 ') = 0.75972
f('3pg_c_1	5 ') = 0.31534
f('3pg_c_1	6 ') = 0.99876
f('3pg_c_1	7 ') = 0.31293
f('3pg_c_1	8 ') = 0.70581
f('3pg_c_1	9 ') = 0.99315
f('3pg_c_1	10 ') = 0.95428
f('3pg_c_1	11 ') = 0.57661
f('3pg_c_1	12 ') = 0.28787
f('3pg_c_1_2	0 ') = 0.76115
f('3pg_c_1_2	1 ') = 0.06649
f('3pg_c_1_2	2 ') = 0.17236
f('3pg_c_1_2	3 ') = 0.94055
f('3pg_c_1_2	4 ') = 0.98422
f('3pg_c_1_2	5 ') = 0.22863
f('3pg_c_1_2	6 ') = 0.44861
f('3pg_c_1_2	7 ') = 0.61885
f('3pg_c_1_2	8 ') = 0.62058
f('3pg_c_1_2	9 ') = 0.01231
f('3pg_c_1_2	10 ') = 0.73216
f('3pg_c_1_2	11 ') = 0.81102
f('3pg_c_1_2	12 ') = 0.90322
f('3pg_c_1_2_3	0 ') = 0.64508
f('3pg_c_1_2_3	1 ') = 0.14992
f('3pg_c_1_2_3	2 ') = 0.03982
f('3pg_c_1_2_3	3 ') = 0.16518
f('3pg_c_1_2_3	4 ') = 0.11185
f('3pg_c_1_2_3	5 ') = 0.80127
f('3pg_c_1_2_3	6 ') = 0.79940
f('3pg_c_1_2_3	7 ') = 0.91092
f('3pg_c_1_2_3	8 ') = 0.81388
f('3pg_c_1_2_3	9 ') = 0.41158
f('3pg_c_1_2_3	10 ') = 0.73738
f('3pg_c_1_2_3	11 ') = 0.63002
f('3pg_c_1_2_3	12 ') = 0.98783
f('3pg_c_1_3	0 ') = 0.65185
f('3pg_c_1_3	1 ') = 0.17486
f('3pg_c_1_3	2 ') = 0.17329
f('3pg_c_1_3	3 ') = 0.11904
f('3pg_c_1_3	4 ') = 0.27958
f('3pg_c_1_3	5 ') = 0.80225
f('3pg_c_1_3	6 ') = 0.70932
f('3pg_c_1_3	7 ') = 0.89335
f('3pg_c_1_3	8 ') = 0.19524
f('3pg_c_1_3	9 ') = 0.53906
f('3pg_c_1_3	10 ') = 0.49724
f('3pg_c_1_3	11 ') = 0.78043
f('3pg_c_1_3	12 ') = 0.04313
f('3pg_c_2	0 ') = 0.79635
f('3pg_c_2	1 ') = 0.20365
f('3pg_c_2	2 ') = 0.29095
f('3pg_c_2	3 ') = 0.19586
f('3pg_c_2	4 ') = 0.53137
f('3pg_c_2	5 ') = 0.05343
f('3pg_c_2	6 ') = 0.50277
f('3pg_c_2	7 ') = 0.54649
f('3pg_c_2	8 ') = 0.46449
f('3pg_c_2	9 ') = 0.59596
f('3pg_c_2	10 ') = 0.31579
f('3pg_c_2	11 ') = 0.37504
f('3pg_c_2	12 ') = 0.02879
f('3pg_c_2_3	0 ') = 0.67216
f('3pg_c_2_3	1 ') = 0.13813
f('3pg_c_2_3	2 ') = 0.18970
f('3pg_c_2_3	3 ') = 0.70596
f('3pg_c_2_3	4 ') = 0.21030
f('3pg_c_2_3	5 ') = 0.65143
f('3pg_c_2_3	6 ') = 0.03099
f('3pg_c_2_3	7 ') = 0.92156
f('3pg_c_2_3	8 ') = 0.49105
f('3pg_c_2_3	9 ') = 0.08303
f('3pg_c_2_3	10 ') = 0.11064
f('3pg_c_2_3	11 ') = 0.70095
f('3pg_c_2_3	12 ') = 0.46753
f('3pg_c_3	0 ') = 0.68611
f('3pg_c_3	1 ') = 0.31389
f('3pg_c_3	2 ') = 0.91493
f('3pg_c_3	3 ') = 0.94443
f('3pg_c_3	4 ') = 0.87309
f('3pg_c_3	5 ') = 0.46113
f('3pg_c_3	6 ') = 0.11200
f('3pg_c_3	7 ') = 0.13158
f('3pg_c_3	8 ') = 0.41675
f('3pg_c_3	9 ') = 0.68573
f('3pg_c_3	10 ') = 0.02148
f('3pg_c_3	11 ') = 0.14108
f('3pg_c_3	12 ') = 0.70645
f('3php_c_1	0 ') = 0.79245
f('3php_c_1	1 ') = 0.20755
f('3php_c_1	2 ') = 0.47331
f('3php_c_1	3 ') = 0.10423
f('3php_c_1	4 ') = 0.76289
f('3php_c_1	5 ') = 0.60128
f('3php_c_1	6 ') = 0.91208
f('3php_c_1	7 ') = 0.93096
f('3php_c_1	8 ') = 0.72631
f('3php_c_1	9 ') = 0.48685
f('3php_c_1	10 ') = 0.92180
f('3php_c_1	11 ') = 0.04501
f('3php_c_1	12 ') = 0.04253
f('3psme_c_10	0 ') = 0.79243
f('3psme_c_10	1 ') = 0.20757
f('3psme_c_10	2 ') = 0.73473
f('3psme_c_10	3 ') = 0.38023
f('3psme_c_10	4 ') = 0.08234
f('3psme_c_10	5 ') = 0.98027
f('3psme_c_10	6 ') = 0.38452
f('3psme_c_10	7 ') = 0.11367
f('3psme_c_10	8 ') = 0.88944
f('3psme_c_10	9 ') = 0.67280
f('3psme_c_10	10 ') = 0.70512
f('3psme_c_10	11 ') = 0.27016
f('3psme_c_10	12 ') = 0.48411
f('4abut_c_1	0 ') = 0.74770
f('4abut_c_1	1 ') = 0.25230
f('4abut_c_1	2 ') = 0.11787
f('4abut_c_1	3 ') = 0.82375
f('4abut_c_1	4 ') = 0.20696
f('4abut_c_1	5 ') = 0.34862
f('4abut_c_1	6 ') = 0.07594
f('4abut_c_1	7 ') = 0.22247
f('4abut_c_1	8 ') = 0.97155
f('4abut_c_1	9 ') = 0.15023
f('4abut_c_1	10 ') = 0.49653
f('4abut_c_1	11 ') = 0.37201
f('4abut_c_1	12 ') = 0.80346
f('4abut_c_1_2	0 ') = 0.63373
f('4abut_c_1_2	1 ') = 0.21182
f('4abut_c_1_2	2 ') = 0.15445
f('4abut_c_1_2	3 ') = 0.31068
f('4abut_c_1_2	4 ') = 0.81134
f('4abut_c_1_2	5 ') = 0.41770
f('4abut_c_1_2	6 ') = 0.16400
f('4abut_c_1_2	7 ') = 0.82997
f('4abut_c_1_2	8 ') = 0.58568
f('4abut_c_1_2	9 ') = 0.68204
f('4abut_c_1_2	10 ') = 0.41698
f('4abut_c_1_2	11 ') = 0.80104
f('4abut_c_1_2	12 ') = 0.86453
f('4abut_c_1_2_3	0 ') = 0.46436
f('4abut_c_1_2_3	1 ') = 0.32300
f('4abut_c_1_2_3	2 ') = 0.17179
f('4abut_c_1_2_3	3 ') = 0.04085
f('4abut_c_1_2_3	4 ') = 0.79337
f('4abut_c_1_2_3	5 ') = 0.37554
f('4abut_c_1_2_3	6 ') = 0.21432
f('4abut_c_1_2_3	7 ') = 0.66651
f('4abut_c_1_2_3	8 ') = 0.91861
f('4abut_c_1_2_3	9 ') = 0.41158
f('4abut_c_1_2_3	10 ') = 0.04955
f('4abut_c_1_2_3	11 ') = 0.79627
f('4abut_c_1_2_3	12 ') = 0.73769
f('4abut_c_1_2_3_4	0 ') = 0.40117
f('4abut_c_1_2_3_4	1 ') = 0.27010
f('4abut_c_1_2_3_4	2 ') = 0.23839
f('4abut_c_1_2_3_4	3 ') = 0.06680
f('4abut_c_1_2_3_4	4 ') = 0.02354
f('4abut_c_1_2_3_4	5 ') = 0.15263
f('4abut_c_1_2_3_4	6 ') = 0.87546
f('4abut_c_1_2_3_4	7 ') = 0.42996
f('4abut_c_1_2_3_4	8 ') = 0.71460
f('4abut_c_1_2_3_4	9 ') = 0.61571
f('4abut_c_1_2_3_4	10 ') = 0.82119
f('4abut_c_1_2_3_4	11 ') = 0.70242
f('4abut_c_1_2_3_4	12 ') = 0.57755
f('4abut_c_1_2_4	0 ') = 0.47304
f('4abut_c_1_2_4	1 ') = 0.32054
f('4abut_c_1_2_4	2 ') = 0.16679
f('4abut_c_1_2_4	3 ') = 0.03964
f('4abut_c_1_2_4	4 ') = 0.88991
f('4abut_c_1_2_4	5 ') = 0.09639
f('4abut_c_1_2_4	6 ') = 0.68267
f('4abut_c_1_2_4	7 ') = 0.50050
f('4abut_c_1_2_4	8 ') = 0.88140
f('4abut_c_1_2_4	9 ') = 0.93003
f('4abut_c_1_2_4	10 ') = 0.74916
f('4abut_c_1_2_4	11 ') = 0.86732
f('4abut_c_1_2_4	12 ') = 0.38733
f('4abut_c_1_3	0 ') = 0.54831
f('4abut_c_1_3	1 ') = 0.38265
f('4abut_c_1_3	2 ') = 0.06903
f('4abut_c_1_3	3 ') = 0.58209
f('4abut_c_1_3	4 ') = 0.50478
f('4abut_c_1_3	5 ') = 0.65238
f('4abut_c_1_3	6 ') = 0.26567
f('4abut_c_1_3	7 ') = 0.76881
f('4abut_c_1_3	8 ') = 0.29248
f('4abut_c_1_3	9 ') = 0.18702
f('4abut_c_1_3	10 ') = 0.09524
f('4abut_c_1_3	11 ') = 0.47730
f('4abut_c_1_3	12 ') = 0.84998
f('4abut_c_1_3_4	0 ') = 0.47304
f('4abut_c_1_3_4	1 ') = 0.32054
f('4abut_c_1_3_4	2 ') = 0.16679
f('4abut_c_1_3_4	3 ') = 0.03964
f('4abut_c_1_3_4	4 ') = 0.92858
f('4abut_c_1_3_4	5 ') = 0.80415
f('4abut_c_1_3_4	6 ') = 0.83293
f('4abut_c_1_3_4	7 ') = 0.85782
f('4abut_c_1_3_4	8 ') = 0.07882
f('4abut_c_1_3_4	9 ') = 0.18894
f('4abut_c_1_3_4	10 ') = 0.88918
f('4abut_c_1_3_4	11 ') = 0.79947
f('4abut_c_1_3_4	12 ') = 0.37354
f('4abut_c_1_4	0 ') = 0.55761
f('4abut_c_1_4	1 ') = 0.38017
f('4abut_c_1_4	2 ') = 0.06222
f('4abut_c_1_4	3 ') = 0.40147
f('4abut_c_1_4	4 ') = 0.93686
f('4abut_c_1_4	5 ') = 0.17064
f('4abut_c_1_4	6 ') = 0.61694
f('4abut_c_1_4	7 ') = 0.28153
f('4abut_c_1_4	8 ') = 0.36681
f('4abut_c_1_4	9 ') = 0.10837
f('4abut_c_1_4	10 ') = 0.83206
f('4abut_c_1_4	11 ') = 0.10661
f('4abut_c_1_4	12 ') = 0.99418
f('4abut_c_2	0 ') = 0.73159
f('4abut_c_2	1 ') = 0.26841
f('4abut_c_2	2 ') = 0.63495
f('4abut_c_2	3 ') = 0.65831
f('4abut_c_2	4 ') = 0.47613
f('4abut_c_2	5 ') = 0.93555
f('4abut_c_2	6 ') = 0.29672
f('4abut_c_2	7 ') = 0.02538
f('4abut_c_2	8 ') = 0.77732
f('4abut_c_2	9 ') = 0.11914
f('4abut_c_2	10 ') = 0.03804
f('4abut_c_2	11 ') = 0.57235
f('4abut_c_2	12 ') = 0.13666
f('4abut_c_2_3	0 ') = 0.53403
f('4abut_c_2_3	1 ') = 0.39512
f('4abut_c_2_3	2 ') = 0.07085
f('4abut_c_2_3	3 ') = 0.97664
f('4abut_c_2_3	4 ') = 0.04836
f('4abut_c_2_3	5 ') = 0.82295
f('4abut_c_2_3	6 ') = 0.78582
f('4abut_c_2_3	7 ') = 0.76709
f('4abut_c_2_3	8 ') = 0.59790
f('4abut_c_2_3	9 ') = 0.60799
f('4abut_c_2_3	10 ') = 0.62153
f('4abut_c_2_3	11 ') = 0.62719
f('4abut_c_2_3	12 ') = 0.08255
f('4abut_c_2_3_4	0 ') = 0.46436
f('4abut_c_2_3_4	1 ') = 0.32300
f('4abut_c_2_3_4	2 ') = 0.17179
f('4abut_c_2_3_4	3 ') = 0.04085
f('4abut_c_2_3_4	4 ') = 0.26357
f('4abut_c_2_3_4	5 ') = 0.48677
f('4abut_c_2_3_4	6 ') = 0.88035
f('4abut_c_2_3_4	7 ') = 0.86943
f('4abut_c_2_3_4	8 ') = 0.62314
f('4abut_c_2_3_4	9 ') = 0.20678
f('4abut_c_2_3_4	10 ') = 0.23265
f('4abut_c_2_3_4	11 ') = 0.58896
f('4abut_c_2_3_4	12 ') = 0.83408
f('4abut_c_2_4	0 ') = 0.54831
f('4abut_c_2_4	1 ') = 0.38265
f('4abut_c_2_4	2 ') = 0.06903
f('4abut_c_2_4	3 ') = 0.73779
f('4abut_c_2_4	4 ') = 0.38076
f('4abut_c_2_4	5 ') = 0.06927
f('4abut_c_2_4	6 ') = 0.93740
f('4abut_c_2_4	7 ') = 0.10521
f('4abut_c_2_4	8 ') = 0.99347
f('4abut_c_2_4	9 ') = 0.94211
f('4abut_c_2_4	10 ') = 0.93578
f('4abut_c_2_4	11 ') = 0.24060
f('4abut_c_2_4	12 ') = 0.70535
f('4abut_c_3	0 ') = 0.73159
f('4abut_c_3	1 ') = 0.26841
f('4abut_c_3	2 ') = 0.54329
f('4abut_c_3	3 ') = 0.18376
f('4abut_c_3	4 ') = 0.81885
f('4abut_c_3	5 ') = 0.05915
f('4abut_c_3	6 ') = 0.18101
f('4abut_c_3	7 ') = 0.62615
f('4abut_c_3	8 ') = 0.62517
f('4abut_c_3	9 ') = 0.48986
f('4abut_c_3	10 ') = 0.35485
f('4abut_c_3	11 ') = 0.07813
f('4abut_c_3	12 ') = 0.19056
f('4abut_c_3_4	0 ') = 0.63373
f('4abut_c_3_4	1 ') = 0.21182
f('4abut_c_3_4	2 ') = 0.15445
f('4abut_c_3_4	3 ') = 0.29480
f('4abut_c_3_4	4 ') = 0.46407
f('4abut_c_3_4	5 ') = 0.83164
f('4abut_c_3_4	6 ') = 0.17717
f('4abut_c_3_4	7 ') = 0.67482
f('4abut_c_3_4	8 ') = 0.34574
f('4abut_c_3_4	9 ') = 0.12621
f('4abut_c_3_4	10 ') = 0.40302
f('4abut_c_3_4	11 ') = 0.19643
f('4abut_c_3_4	12 ') = 0.67113
f('4abut_c_4	0 ') = 0.74770
f('4abut_c_4	1 ') = 0.25230
f('4abut_c_4	2 ') = 0.80102
f('4abut_c_4	3 ') = 0.57579
f('4abut_c_4	4 ') = 0.40035
f('4abut_c_4	5 ') = 0.83776
f('4abut_c_4	6 ') = 0.00534
f('4abut_c_4	7 ') = 0.17770
f('4abut_c_4	8 ') = 0.37115
f('4abut_c_4	9 ') = 0.92673
f('4abut_c_4	10 ') = 0.14547
f('4abut_c_4	11 ') = 0.21408
f('4abut_c_4	12 ') = 0.79498
f('4abutn_c_1	0 ') = 0.74770
f('4abutn_c_1	1 ') = 0.25230
f('4abutn_c_1	2 ') = 0.96600
f('4abutn_c_1	3 ') = 0.61328
f('4abutn_c_1	4 ') = 0.28777
f('4abutn_c_1	5 ') = 0.52889
f('4abutn_c_1	6 ') = 0.20515
f('4abutn_c_1	7 ') = 0.33457
f('4abutn_c_1	8 ') = 0.36342
f('4abutn_c_1	9 ') = 0.30740
f('4abutn_c_1	10 ') = 0.08463
f('4abutn_c_1	11 ') = 0.42521
f('4abutn_c_1	12 ') = 0.40694
f('4abutn_c_1_2	0 ') = 0.63373
f('4abutn_c_1_2	1 ') = 0.21182
f('4abutn_c_1_2	2 ') = 0.15445
f('4abutn_c_1_2	3 ') = 0.37659
f('4abutn_c_1_2	4 ') = 0.86956
f('4abutn_c_1_2	5 ') = 0.08588
f('4abutn_c_1_2	6 ') = 0.11562
f('4abutn_c_1_2	7 ') = 0.95361
f('4abutn_c_1_2	8 ') = 0.72396
f('4abutn_c_1_2	9 ') = 0.40906
f('4abutn_c_1_2	10 ') = 0.41180
f('4abutn_c_1_2	11 ') = 0.75027
f('4abutn_c_1_2	12 ') = 0.22629
f('4abutn_c_1_2_3	0 ') = 0.46436
f('4abutn_c_1_2_3	1 ') = 0.32300
f('4abutn_c_1_2_3	2 ') = 0.17179
f('4abutn_c_1_2_3	3 ') = 0.04085
f('4abutn_c_1_2_3	4 ') = 0.53264
f('4abutn_c_1_2_3	5 ') = 0.04620
f('4abutn_c_1_2_3	6 ') = 0.70585
f('4abutn_c_1_2_3	7 ') = 0.62999
f('4abutn_c_1_2_3	8 ') = 0.02058
f('4abutn_c_1_2_3	9 ') = 0.56827
f('4abutn_c_1_2_3	10 ') = 0.53518
f('4abutn_c_1_2_3	11 ') = 0.60795
f('4abutn_c_1_2_3	12 ') = 0.74545
f('4abutn_c_1_2_3_4	0 ') = 0.40117
f('4abutn_c_1_2_3_4	1 ') = 0.27010
f('4abutn_c_1_2_3_4	2 ') = 0.23839
f('4abutn_c_1_2_3_4	3 ') = 0.06680
f('4abutn_c_1_2_3_4	4 ') = 0.02354
f('4abutn_c_1_2_3_4	5 ') = 0.86524
f('4abutn_c_1_2_3_4	6 ') = 0.33519
f('4abutn_c_1_2_3_4	7 ') = 0.99908
f('4abutn_c_1_2_3_4	8 ') = 0.41280
f('4abutn_c_1_2_3_4	9 ') = 0.61706
f('4abutn_c_1_2_3_4	10 ') = 0.12403
f('4abutn_c_1_2_3_4	11 ') = 0.91673
f('4abutn_c_1_2_3_4	12 ') = 0.51052
f('4abutn_c_1_2_4	0 ') = 0.47304
f('4abutn_c_1_2_4	1 ') = 0.32054
f('4abutn_c_1_2_4	2 ') = 0.16679
f('4abutn_c_1_2_4	3 ') = 0.03964
f('4abutn_c_1_2_4	4 ') = 0.31408
f('4abutn_c_1_2_4	5 ') = 0.46907
f('4abutn_c_1_2_4	6 ') = 0.34223
f('4abutn_c_1_2_4	7 ') = 0.11210
f('4abutn_c_1_2_4	8 ') = 0.13222
f('4abutn_c_1_2_4	9 ') = 0.46750
f('4abutn_c_1_2_4	10 ') = 0.77075
f('4abutn_c_1_2_4	11 ') = 0.02024
f('4abutn_c_1_2_4	12 ') = 0.64341
f('4abutn_c_1_3	0 ') = 0.54831
f('4abutn_c_1_3	1 ') = 0.38265
f('4abutn_c_1_3	2 ') = 0.06903
f('4abutn_c_1_3	3 ') = 0.92504
f('4abutn_c_1_3	4 ') = 0.08427
f('4abutn_c_1_3	5 ') = 0.40127
f('4abutn_c_1_3	6 ') = 0.42496
f('4abutn_c_1_3	7 ') = 0.38828
f('4abutn_c_1_3	8 ') = 0.05367
f('4abutn_c_1_3	9 ') = 0.45442
f('4abutn_c_1_3	10 ') = 0.41621
f('4abutn_c_1_3	11 ') = 0.88392
f('4abutn_c_1_3	12 ') = 0.00871
f('4abutn_c_1_3_4	0 ') = 0.47304
f('4abutn_c_1_3_4	1 ') = 0.32054
f('4abutn_c_1_3_4	2 ') = 0.16679
f('4abutn_c_1_3_4	3 ') = 0.03964
f('4abutn_c_1_3_4	4 ') = 0.27105
f('4abutn_c_1_3_4	5 ') = 0.17567
f('4abutn_c_1_3_4	6 ') = 0.39667
f('4abutn_c_1_3_4	7 ') = 0.73766
f('4abutn_c_1_3_4	8 ') = 0.56382
f('4abutn_c_1_3_4	9 ') = 0.34318
f('4abutn_c_1_3_4	10 ') = 0.66399
f('4abutn_c_1_3_4	11 ') = 0.40730
f('4abutn_c_1_3_4	12 ') = 0.28050
f('4abutn_c_1_4	0 ') = 0.55761
f('4abutn_c_1_4	1 ') = 0.38017
f('4abutn_c_1_4	2 ') = 0.06222
f('4abutn_c_1_4	3 ') = 0.97033
f('4abutn_c_1_4	4 ') = 0.95163
f('4abutn_c_1_4	5 ') = 0.48128
f('4abutn_c_1_4	6 ') = 0.03221
f('4abutn_c_1_4	7 ') = 0.66120
f('4abutn_c_1_4	8 ') = 0.53740
f('4abutn_c_1_4	9 ') = 0.84004
f('4abutn_c_1_4	10 ') = 0.54791
f('4abutn_c_1_4	11 ') = 0.29606
f('4abutn_c_1_4	12 ') = 0.03273
f('4abutn_c_2	0 ') = 0.73159
f('4abutn_c_2	1 ') = 0.26841
f('4abutn_c_2	2 ') = 0.70668
f('4abutn_c_2	3 ') = 0.13340
f('4abutn_c_2	4 ') = 0.19574
f('4abutn_c_2	5 ') = 0.05970
f('4abutn_c_2	6 ') = 0.60955
f('4abutn_c_2	7 ') = 0.38951
f('4abutn_c_2	8 ') = 0.88887
f('4abutn_c_2	9 ') = 0.58171
f('4abutn_c_2	10 ') = 0.19799
f('4abutn_c_2	11 ') = 0.94093
f('4abutn_c_2	12 ') = 0.95078
f('4abutn_c_2_3	0 ') = 0.53403
f('4abutn_c_2_3	1 ') = 0.39512
f('4abutn_c_2_3	2 ') = 0.07085
f('4abutn_c_2_3	3 ') = 0.61226
f('4abutn_c_2_3	4 ') = 0.97631
f('4abutn_c_2_3	5 ') = 0.52660
f('4abutn_c_2_3	6 ') = 0.98974
f('4abutn_c_2_3	7 ') = 0.44414
f('4abutn_c_2_3	8 ') = 0.45117
f('4abutn_c_2_3	9 ') = 0.11674
f('4abutn_c_2_3	10 ') = 0.58433
f('4abutn_c_2_3	11 ') = 0.16617
f('4abutn_c_2_3	12 ') = 0.19388
f('4abutn_c_2_3_4	0 ') = 0.46436
f('4abutn_c_2_3_4	1 ') = 0.32300
f('4abutn_c_2_3_4	2 ') = 0.17179
f('4abutn_c_2_3_4	3 ') = 0.04085
f('4abutn_c_2_3_4	4 ') = 0.12788
f('4abutn_c_2_3_4	5 ') = 0.92456
f('4abutn_c_2_3_4	6 ') = 0.58020
f('4abutn_c_2_3_4	7 ') = 0.76052
f('4abutn_c_2_3_4	8 ') = 0.91412
f('4abutn_c_2_3_4	9 ') = 0.19130
f('4abutn_c_2_3_4	10 ') = 0.51671
f('4abutn_c_2_3_4	11 ') = 0.82639
f('4abutn_c_2_3_4	12 ') = 0.02910
f('4abutn_c_2_4	0 ') = 0.54831
f('4abutn_c_2_4	1 ') = 0.38265
f('4abutn_c_2_4	2 ') = 0.06903
f('4abutn_c_2_4	3 ') = 0.87406
f('4abutn_c_2_4	4 ') = 0.93530
f('4abutn_c_2_4	5 ') = 0.64013
f('4abutn_c_2_4	6 ') = 0.95009
f('4abutn_c_2_4	7 ') = 0.30822
f('4abutn_c_2_4	8 ') = 0.80395
f('4abutn_c_2_4	9 ') = 0.88750
f('4abutn_c_2_4	10 ') = 0.26054
f('4abutn_c_2_4	11 ') = 0.61237
f('4abutn_c_2_4	12 ') = 0.75577
f('4abutn_c_3	0 ') = 0.73159
f('4abutn_c_3	1 ') = 0.26841
f('4abutn_c_3	2 ') = 0.64010
f('4abutn_c_3	3 ') = 0.70287
f('4abutn_c_3	4 ') = 0.26292
f('4abutn_c_3	5 ') = 0.52547
f('4abutn_c_3	6 ') = 0.31689
f('4abutn_c_3	7 ') = 0.73403
f('4abutn_c_3	8 ') = 0.19452
f('4abutn_c_3	9 ') = 0.51440
f('4abutn_c_3	10 ') = 0.42280
f('4abutn_c_3	11 ') = 0.03153
f('4abutn_c_3	12 ') = 0.52786
f('4abutn_c_3_4	0 ') = 0.63373
f('4abutn_c_3_4	1 ') = 0.21182
f('4abutn_c_3_4	2 ') = 0.15445
f('4abutn_c_3_4	3 ') = 0.72753
f('4abutn_c_3_4	4 ') = 0.35155
f('4abutn_c_3_4	5 ') = 0.14244
f('4abutn_c_3_4	6 ') = 0.12889
f('4abutn_c_3_4	7 ') = 0.00590
f('4abutn_c_3_4	8 ') = 0.59347
f('4abutn_c_3_4	9 ') = 0.00523
f('4abutn_c_3_4	10 ') = 0.74836
f('4abutn_c_3_4	11 ') = 0.49222
f('4abutn_c_3_4	12 ') = 0.25701
f('4abutn_c_4	0 ') = 0.74770
f('4abutn_c_4	1 ') = 0.25230
f('4abutn_c_4	2 ') = 0.45993
f('4abutn_c_4	3 ') = 0.18121
f('4abutn_c_4	4 ') = 0.81651
f('4abutn_c_4	5 ') = 0.46172
f('4abutn_c_4	6 ') = 0.86518
f('4abutn_c_4	7 ') = 0.09515
f('4abutn_c_4	8 ') = 0.96671
f('4abutn_c_4	9 ') = 0.85734
f('4abutn_c_4	10 ') = 0.05384
f('4abutn_c_4	11 ') = 0.78071
f('4abutn_c_4	12 ') = 0.99555
f('4pasp_c_1	0 ') = 0.79184
f('4pasp_c_1	1 ') = 0.20816
f('4pasp_c_1	2 ') = 0.63959
f('4pasp_c_1	3 ') = 0.30605
f('4pasp_c_1	4 ') = 0.48336
f('4pasp_c_1	5 ') = 0.97041
f('4pasp_c_1	6 ') = 0.93313
f('4pasp_c_1	7 ') = 0.98451
f('4pasp_c_1	8 ') = 0.69577
f('4pasp_c_1	9 ') = 0.95895
f('4pasp_c_1	10 ') = 0.85973
f('4pasp_c_1	11 ') = 0.19169
f('4pasp_c_1	12 ') = 0.91118
f('4pasp_c_1_2	0 ') = 0.74695
f('4pasp_c_1_2	1 ') = 0.08182
f('4pasp_c_1_2	2 ') = 0.17123
f('4pasp_c_1_2	3 ') = 0.17087
f('4pasp_c_1_2	4 ') = 0.49933
f('4pasp_c_1_2	5 ') = 0.31027
f('4pasp_c_1_2	6 ') = 0.35317
f('4pasp_c_1_2	7 ') = 0.94346
f('4pasp_c_1_2	8 ') = 0.96166
f('4pasp_c_1_2	9 ') = 0.06365
f('4pasp_c_1_2	10 ') = 0.32799
f('4pasp_c_1_2	11 ') = 0.36839
f('4pasp_c_1_2	12 ') = 0.05935
f('4pasp_c_1_2_3	0 ') = 0.61932
f('4pasp_c_1_2_3	1 ') = 0.17536
f('4pasp_c_1_2_3	2 ') = 0.06407
f('4pasp_c_1_2_3	3 ') = 0.14125
f('4pasp_c_1_2_3	4 ') = 0.68384
f('4pasp_c_1_2_3	5 ') = 0.23128
f('4pasp_c_1_2_3	6 ') = 0.02509
f('4pasp_c_1_2_3	7 ') = 0.13476
f('4pasp_c_1_2_3	8 ') = 0.86792
f('4pasp_c_1_2_3	9 ') = 0.17339
f('4pasp_c_1_2_3	10 ') = 0.45277
f('4pasp_c_1_2_3	11 ') = 0.60571
f('4pasp_c_1_2_3	12 ') = 0.51448
f('4pasp_c_1_2_3_4	0 ') = 0.49069
f('4pasp_c_1_2_3_4	1 ') = 0.25181
f('4pasp_c_1_2_3_4	2 ') = 0.10134
f('4pasp_c_1_2_3_4	3 ') = 0.11827
f('4pasp_c_1_2_3_4	4 ') = 0.03789
f('4pasp_c_1_2_3_4	5 ') = 0.31946
f('4pasp_c_1_2_3_4	6 ') = 0.56381
f('4pasp_c_1_2_3_4	7 ') = 0.25324
f('4pasp_c_1_2_3_4	8 ') = 0.40603
f('4pasp_c_1_2_3_4	9 ') = 0.82613
f('4pasp_c_1_2_3_4	10 ') = 0.45505
f('4pasp_c_1_2_3_4	11 ') = 0.26384
f('4pasp_c_1_2_3_4	12 ') = 0.59442
f('4pasp_c_1_2_4	0 ') = 0.57387
f('4pasp_c_1_2_4	1 ') = 0.23524
f('4pasp_c_1_2_4	2 ') = 0.15003
f('4pasp_c_1_2_4	3 ') = 0.04086
f('4pasp_c_1_2_4	4 ') = 0.70243
f('4pasp_c_1_2_4	5 ') = 0.21679
f('4pasp_c_1_2_4	6 ') = 0.27452
f('4pasp_c_1_2_4	7 ') = 0.95550
f('4pasp_c_1_2_4	8 ') = 0.55314
f('4pasp_c_1_2_4	9 ') = 0.98776
f('4pasp_c_1_2_4	10 ') = 0.49074
f('4pasp_c_1_2_4	11 ') = 0.96825
f('4pasp_c_1_2_4	12 ') = 0.60740
f('4pasp_c_1_3	0 ') = 0.63873
f('4pasp_c_1_3	1 ') = 0.21141
f('4pasp_c_1_3	2 ') = 0.14986
f('4pasp_c_1_3	3 ') = 0.14048
f('4pasp_c_1_3	4 ') = 0.61740
f('4pasp_c_1_3	5 ') = 0.56327
f('4pasp_c_1_3	6 ') = 0.75869
f('4pasp_c_1_3	7 ') = 0.80899
f('4pasp_c_1_3	8 ') = 0.86985
f('4pasp_c_1_3	9 ') = 0.45597
f('4pasp_c_1_3	10 ') = 0.15878
f('4pasp_c_1_3	11 ') = 0.50077
f('4pasp_c_1_3	12 ') = 0.59357
f('4pasp_c_1_3_4	0 ') = 0.50808
f('4pasp_c_1_3_4	1 ') = 0.28004
f('4pasp_c_1_3_4	2 ') = 0.17093
f('4pasp_c_1_3_4	3 ') = 0.04094
f('4pasp_c_1_3_4	4 ') = 0.78615
f('4pasp_c_1_3_4	5 ') = 0.43278
f('4pasp_c_1_3_4	6 ') = 0.55327
f('4pasp_c_1_3_4	7 ') = 0.75031
f('4pasp_c_1_3_4	8 ') = 0.33717
f('4pasp_c_1_3_4	9 ') = 0.38201
f('4pasp_c_1_3_4	10 ') = 0.07695
f('4pasp_c_1_3_4	11 ') = 0.03051
f('4pasp_c_1_3_4	12 ') = 0.21738
f('4pasp_c_1_4	0 ') = 0.60786
f('4pasp_c_1_4	1 ') = 0.34251
f('4pasp_c_1_4	2 ') = 0.04963
f('4pasp_c_1_4	3 ') = 0.83696
f('4pasp_c_1_4	4 ') = 0.41218
f('4pasp_c_1_4	5 ') = 0.69034
f('4pasp_c_1_4	6 ') = 0.44042
f('4pasp_c_1_4	7 ') = 0.89719
f('4pasp_c_1_4	8 ') = 0.78468
f('4pasp_c_1_4	9 ') = 0.46089
f('4pasp_c_1_4	10 ') = 0.47008
f('4pasp_c_1_4	11 ') = 0.23516
f('4pasp_c_1_4	12 ') = 0.32680
f('4pasp_c_2	0 ') = 0.78388
f('4pasp_c_2	1 ') = 0.21612
f('4pasp_c_2	2 ') = 0.65096
f('4pasp_c_2	3 ') = 0.56671
f('4pasp_c_2	4 ') = 0.40017
f('4pasp_c_2	5 ') = 0.93353
f('4pasp_c_2	6 ') = 0.89410
f('4pasp_c_2	7 ') = 0.64308
f('4pasp_c_2	8 ') = 0.05782
f('4pasp_c_2	9 ') = 0.83741
f('4pasp_c_2	10 ') = 0.95601
f('4pasp_c_2	11 ') = 0.59969
f('4pasp_c_2	12 ') = 0.30392
f('4pasp_c_2_3	0 ') = 0.64764
f('4pasp_c_2_3	1 ') = 0.18562
f('4pasp_c_2_3	2 ') = 0.16673
f('4pasp_c_2_3	3 ') = 0.84937
f('4pasp_c_2_3	4 ') = 0.88941
f('4pasp_c_2_3	5 ') = 0.45251
f('4pasp_c_2_3	6 ') = 0.53477
f('4pasp_c_2_3	7 ') = 0.10292
f('4pasp_c_2_3	8 ') = 0.78316
f('4pasp_c_2_3	9 ') = 0.74221
f('4pasp_c_2_3	10 ') = 0.93751
f('4pasp_c_2_3	11 ') = 0.10145
f('4pasp_c_2_3	12 ') = 0.15822
f('4pasp_c_2_3_4	0 ') = 0.51330
f('4pasp_c_2_3_4	1 ') = 0.26747
f('4pasp_c_2_3_4	2 ') = 0.17246
f('4pasp_c_2_3_4	3 ') = 0.04677
f('4pasp_c_2_3_4	4 ') = 0.52378
f('4pasp_c_2_3_4	5 ') = 0.63965
f('4pasp_c_2_3_4	6 ') = 0.79361
f('4pasp_c_2_3_4	7 ') = 0.29396
f('4pasp_c_2_3_4	8 ') = 0.36685
f('4pasp_c_2_3_4	9 ') = 0.74667
f('4pasp_c_2_3_4	10 ') = 0.90961
f('4pasp_c_2_3_4	11 ') = 0.48466
f('4pasp_c_2_3_4	12 ') = 0.65351
f('4pasp_c_2_4	0 ') = 0.60203
f('4pasp_c_2_4	1 ') = 0.34621
f('4pasp_c_2_4	2 ') = 0.05176
f('4pasp_c_2_4	3 ') = 0.80666
f('4pasp_c_2_4	4 ') = 0.74818
f('4pasp_c_2_4	5 ') = 0.33273
f('4pasp_c_2_4	6 ') = 0.27582
f('4pasp_c_2_4	7 ') = 0.01649
f('4pasp_c_2_4	8 ') = 0.87148
f('4pasp_c_2_4	9 ') = 0.76840
f('4pasp_c_2_4	10 ') = 0.29776
f('4pasp_c_2_4	11 ') = 0.55170
f('4pasp_c_2_4	12 ') = 0.61299
f('4pasp_c_3	0 ') = 0.69703
f('4pasp_c_3	1 ') = 0.30297
f('4pasp_c_3	2 ') = 0.51781
f('4pasp_c_3	3 ') = 0.27493
f('4pasp_c_3	4 ') = 0.45469
f('4pasp_c_3	5 ') = 0.49218
f('4pasp_c_3	6 ') = 0.06594
f('4pasp_c_3	7 ') = 0.80661
f('4pasp_c_3	8 ') = 0.84070
f('4pasp_c_3	9 ') = 0.85251
f('4pasp_c_3	10 ') = 0.72850
f('4pasp_c_3	11 ') = 0.80951
f('4pasp_c_3	12 ') = 0.05127
f('4pasp_c_3_4	0 ') = 0.55770
f('4pasp_c_3_4	1 ') = 0.34803
f('4pasp_c_3_4	2 ') = 0.09427
f('4pasp_c_3_4	3 ') = 0.92229
f('4pasp_c_3_4	4 ') = 0.56114
f('4pasp_c_3_4	5 ') = 0.39569
f('4pasp_c_3_4	6 ') = 0.81887
f('4pasp_c_3_4	7 ') = 0.67202
f('4pasp_c_3_4	8 ') = 0.59944
f('4pasp_c_3_4	9 ') = 0.23298
f('4pasp_c_3_4	10 ') = 0.84790
f('4pasp_c_3_4	11 ') = 0.94620
f('4pasp_c_3_4	12 ') = 0.85398
f('4pasp_c_4	0 ') = 0.76640
f('4pasp_c_4	1 ') = 0.23360
f('4pasp_c_4	2 ') = 0.65324
f('4pasp_c_4	3 ') = 0.54018
f('4pasp_c_4	4 ') = 0.78997
f('4pasp_c_4	5 ') = 0.21619
f('4pasp_c_4	6 ') = 0.88211
f('4pasp_c_4	7 ') = 0.94348
f('4pasp_c_4	8 ') = 0.46618
f('4pasp_c_4	9 ') = 0.49713
f('4pasp_c_4	10 ') = 0.40886
f('4pasp_c_4	11 ') = 0.18870
f('4pasp_c_4	12 ') = 0.00974
f('6pgc_c_1	0 ') = 0.50000
f('6pgc_c_1	1 ') = 0.50000
f('6pgc_c_1	2 ') = 0.56466
f('6pgc_c_1	3 ') = 0.25153
f('6pgc_c_1	4 ') = 0.22194
f('6pgc_c_1	5 ') = 0.53777
f('6pgc_c_1	6 ') = 0.50691
f('6pgc_c_1	7 ') = 0.10419
f('6pgc_c_1	8 ') = 0.89510
f('6pgc_c_1	9 ') = 0.36819
f('6pgc_c_1	10 ') = 0.88823
f('6pgc_c_1	11 ') = 0.03185
f('6pgc_c_1	12 ') = 0.79053
f('6pgc_c_1_2_3	0 ') = 0.50000
f('6pgc_c_1_2_3	1 ') = 0.30000
f('6pgc_c_1_2_3	2 ') = 0.00000
f('6pgc_c_1_2_3	3 ') = 0.20000
f('6pgc_c_1_2_3	4 ') = 0.73426
f('6pgc_c_1_2_3	5 ') = 0.58030
f('6pgc_c_1_2_3	6 ') = 0.17347
f('6pgc_c_1_2_3	7 ') = 0.29648
f('6pgc_c_1_2_3	8 ') = 0.88510
f('6pgc_c_1_2_3	9 ') = 0.17815
f('6pgc_c_1_2_3	10 ') = 0.73692
f('6pgc_c_1_2_3	11 ') = 0.22433
f('6pgc_c_1_2_3	12 ') = 0.32873
f('6pgc_c_2	0 ') = 0.80000
f('6pgc_c_2	1 ') = 0.20000
f('6pgc_c_2	2 ') = 0.75730
f('6pgc_c_2	3 ') = 0.15638
f('6pgc_c_2	4 ') = 0.29975
f('6pgc_c_2	5 ') = 0.64400
f('6pgc_c_2	6 ') = 0.43763
f('6pgc_c_2	7 ') = 0.90763
f('6pgc_c_2	8 ') = 0.12826
f('6pgc_c_2	9 ') = 0.83963
f('6pgc_c_2	10 ') = 0.97787
f('6pgc_c_2	11 ') = 0.79278
f('6pgc_c_2	12 ') = 0.48480
f('6pgc_c_2_3	0 ') = 0.80000
f('6pgc_c_2_3	1 ') = 0.00000
f('6pgc_c_2_3	2 ') = 0.20000
f('6pgc_c_2_3	3 ') = 0.49150
f('6pgc_c_2_3	4 ') = 0.96049
f('6pgc_c_2_3	5 ') = 0.43414
f('6pgc_c_2_3	6 ') = 0.85389
f('6pgc_c_2_3	7 ') = 0.31223
f('6pgc_c_2_3	8 ') = 0.66489
f('6pgc_c_2_3	9 ') = 0.00183
f('6pgc_c_2_3	10 ') = 0.26884
f('6pgc_c_2_3	11 ') = 0.60363
f('6pgc_c_2_3	12 ') = 0.85390
f('6pgc_c_2_3_4_5_6	0 ') = 0.80000
f('6pgc_c_2_3_4_5_6	1 ') = 0.00000
f('6pgc_c_2_3_4_5_6	2 ') = 0.00000
f('6pgc_c_2_3_4_5_6	3 ') = 0.00000
f('6pgc_c_2_3_4_5_6	4 ') = 0.00000
f('6pgc_c_2_3_4_5_6	5 ') = 0.20000
f('6pgc_c_2_3_4_5_6	6 ') = 0.73275
f('6pgc_c_2_3_4_5_6	7 ') = 0.87350
f('6pgc_c_2_3_4_5_6	8 ') = 0.57009
f('6pgc_c_2_3_4_5_6	9 ') = 0.21690
f('6pgc_c_2_3_4_5_6	10 ') = 0.14547
f('6pgc_c_2_3_4_5_6	11 ') = 0.61340
f('6pgc_c_2_3_4_5_6	12 ') = 0.02521
f('6pgc_c_3	0 ') = 0.80000
f('6pgc_c_3	1 ') = 0.20000
f('6pgc_c_3	2 ') = 0.35043
f('6pgc_c_3	3 ') = 0.21910
f('6pgc_c_3	4 ') = 0.68629
f('6pgc_c_3	5 ') = 0.47774
f('6pgc_c_3	6 ') = 0.55130
f('6pgc_c_3	7 ') = 0.88028
f('6pgc_c_3	8 ') = 0.67464
f('6pgc_c_3	9 ') = 0.86255
f('6pgc_c_3	10 ') = 0.64324
f('6pgc_c_3	11 ') = 0.34493
f('6pgc_c_3	12 ') = 0.38818
f('6pgc_c_3_4_5_6	0 ') = 0.80000
f('6pgc_c_3_4_5_6	1 ') = 0.00000
f('6pgc_c_3_4_5_6	2 ') = 0.00000
f('6pgc_c_3_4_5_6	3 ') = 0.00000
f('6pgc_c_3_4_5_6	4 ') = 0.20000
f('6pgc_c_3_4_5_6	5 ') = 0.34844
f('6pgc_c_3_4_5_6	6 ') = 0.96769
f('6pgc_c_3_4_5_6	7 ') = 0.29001
f('6pgc_c_3_4_5_6	8 ') = 0.95872
f('6pgc_c_3_4_5_6	9 ') = 0.28170
f('6pgc_c_3_4_5_6	10 ') = 0.34297
f('6pgc_c_3_4_5_6	11 ') = 0.87673
f('6pgc_c_3_4_5_6	12 ') = 0.61769
f('6pgc_c_4	0 ') = 0.80000
f('6pgc_c_4	1 ') = 0.20000
f('6pgc_c_4	2 ') = 0.38061
f('6pgc_c_4	3 ') = 0.62007
f('6pgc_c_4	4 ') = 0.30220
f('6pgc_c_4	5 ') = 0.97495
f('6pgc_c_4	6 ') = 0.82153
f('6pgc_c_4	7 ') = 0.48006
f('6pgc_c_4	8 ') = 0.28401
f('6pgc_c_4	9 ') = 0.40274
f('6pgc_c_4	10 ') = 0.84116
f('6pgc_c_4	11 ') = 0.39057
f('6pgc_c_4	12 ') = 0.96402
f('6pgc_c_4_5	0 ') = 0.80000
f('6pgc_c_4_5	1 ') = 0.00000
f('6pgc_c_4_5	2 ') = 0.20000
f('6pgc_c_4_5	3 ') = 0.57289
f('6pgc_c_4_5	4 ') = 0.72457
f('6pgc_c_4_5	5 ') = 0.63317
f('6pgc_c_4_5	6 ') = 0.00266
f('6pgc_c_4_5	7 ') = 0.65427
f('6pgc_c_4_5	8 ') = 0.92293
f('6pgc_c_4_5	9 ') = 0.06787
f('6pgc_c_4_5	10 ') = 0.58899
f('6pgc_c_4_5	11 ') = 0.40292
f('6pgc_c_4_5	12 ') = 0.41590
f('6pgc_c_4_5_6	0 ') = 0.80000
f('6pgc_c_4_5_6	1 ') = 0.00000
f('6pgc_c_4_5_6	2 ') = 0.00000
f('6pgc_c_4_5_6	3 ') = 0.20000
f('6pgc_c_4_5_6	4 ') = 0.66997
f('6pgc_c_4_5_6	5 ') = 0.48043
f('6pgc_c_4_5_6	6 ') = 0.15013
f('6pgc_c_4_5_6	7 ') = 0.45115
f('6pgc_c_4_5_6	8 ') = 0.47107
f('6pgc_c_4_5_6	9 ') = 0.27432
f('6pgc_c_4_5_6	10 ') = 0.03781
f('6pgc_c_4_5_6	11 ') = 0.18314
f('6pgc_c_4_5_6	12 ') = 0.90206
f('6pgc_c_4_6	0 ') = 0.80000
f('6pgc_c_4_6	1 ') = 0.00000
f('6pgc_c_4_6	2 ') = 0.20000
f('6pgc_c_4_6	3 ') = 0.85584
f('6pgc_c_4_6	4 ') = 0.34039
f('6pgc_c_4_6	5 ') = 0.11641
f('6pgc_c_4_6	6 ') = 0.01905
f('6pgc_c_4_6	7 ') = 0.66488
f('6pgc_c_4_6	8 ') = 0.28451
f('6pgc_c_4_6	9 ') = 0.16717
f('6pgc_c_4_6	10 ') = 0.80100
f('6pgc_c_4_6	11 ') = 0.61566
f('6pgc_c_4_6	12 ') = 0.51102
f('6pgc_c_5	0 ') = 0.80000
f('6pgc_c_5	1 ') = 0.20000
f('6pgc_c_5	2 ') = 0.74419
f('6pgc_c_5	3 ') = 0.87001
f('6pgc_c_5	4 ') = 0.06898
f('6pgc_c_5	5 ') = 0.23514
f('6pgc_c_5	6 ') = 0.00667
f('6pgc_c_5	7 ') = 0.27698
f('6pgc_c_5	8 ') = 0.18353
f('6pgc_c_5	9 ') = 0.30675
f('6pgc_c_5	10 ') = 0.46672
f('6pgc_c_5	11 ') = 0.78696
f('6pgc_c_5	12 ') = 0.65694
f('6pgc_c_5_6	0 ') = 0.80000
f('6pgc_c_5_6	1 ') = 0.00000
f('6pgc_c_5_6	2 ') = 0.20000
f('6pgc_c_5_6	3 ') = 0.72409
f('6pgc_c_5_6	4 ') = 0.27957
f('6pgc_c_5_6	5 ') = 0.71971
f('6pgc_c_5_6	6 ') = 0.48460
f('6pgc_c_5_6	7 ') = 0.48978
f('6pgc_c_5_6	8 ') = 0.16789
f('6pgc_c_5_6	9 ') = 0.62629
f('6pgc_c_5_6	10 ') = 0.62356
f('6pgc_c_5_6	11 ') = 0.60545
f('6pgc_c_5_6	12 ') = 0.04778
f('6pgc_c_6	0 ') = 0.80000
f('6pgc_c_6	1 ') = 0.20000
f('6pgc_c_6	2 ') = 0.24807
f('6pgc_c_6	3 ') = 0.91681
f('6pgc_c_6	4 ') = 0.24563
f('6pgc_c_6	5 ') = 0.14616
f('6pgc_c_6	6 ') = 0.79141
f('6pgc_c_6	7 ') = 0.51477
f('6pgc_c_6	8 ') = 0.01334
f('6pgc_c_6	9 ') = 0.49705
f('6pgc_c_6	10 ') = 0.74581
f('6pgc_c_6	11 ') = 0.56677
f('6pgc_c_6	12 ') = 0.62156
f('6pgl_c_1	0 ') = 0.50000
f('6pgl_c_1	1 ') = 0.50000
f('6pgl_c_1	2 ') = 0.42200
f('6pgl_c_1	3 ') = 0.92509
f('6pgl_c_1	4 ') = 0.08830
f('6pgl_c_1	5 ') = 0.23479
f('6pgl_c_1	6 ') = 0.46527
f('6pgl_c_1	7 ') = 0.37638
f('6pgl_c_1	8 ') = 0.03071
f('6pgl_c_1	9 ') = 0.31748
f('6pgl_c_1	10 ') = 0.02008
f('6pgl_c_1	11 ') = 0.71161
f('6pgl_c_1	12 ') = 0.44260
f('6pgl_c_1_2_3	0 ') = 0.50000
f('6pgl_c_1_2_3	1 ') = 0.30000
f('6pgl_c_1_2_3	2 ') = 0.00000
f('6pgl_c_1_2_3	3 ') = 0.20000
f('6pgl_c_1_2_3	4 ') = 0.07611
f('6pgl_c_1_2_3	5 ') = 0.15520
f('6pgl_c_1_2_3	6 ') = 0.46709
f('6pgl_c_1_2_3	7 ') = 0.65307
f('6pgl_c_1_2_3	8 ') = 0.70534
f('6pgl_c_1_2_3	9 ') = 0.90429
f('6pgl_c_1_2_3	10 ') = 0.65276
f('6pgl_c_1_2_3	11 ') = 0.42045
f('6pgl_c_1_2_3	12 ') = 0.06980
f('6pgl_c_2	0 ') = 0.80000
f('6pgl_c_2	1 ') = 0.20000
f('6pgl_c_2	2 ') = 0.69966
f('6pgl_c_2	3 ') = 0.36628
f('6pgl_c_2	4 ') = 0.65406
f('6pgl_c_2	5 ') = 0.02182
f('6pgl_c_2	6 ') = 0.66923
f('6pgl_c_2	7 ') = 0.32430
f('6pgl_c_2	8 ') = 0.58158
f('6pgl_c_2	9 ') = 0.05323
f('6pgl_c_2	10 ') = 0.52937
f('6pgl_c_2	11 ') = 0.47164
f('6pgl_c_2	12 ') = 0.15107
f('6pgl_c_2_3	0 ') = 0.80000
f('6pgl_c_2_3	1 ') = 0.00000
f('6pgl_c_2_3	2 ') = 0.20000
f('6pgl_c_2_3	3 ') = 0.65036
f('6pgl_c_2_3	4 ') = 0.00750
f('6pgl_c_2_3	5 ') = 0.24814
f('6pgl_c_2_3	6 ') = 0.93010
f('6pgl_c_2_3	7 ') = 0.01244
f('6pgl_c_2_3	8 ') = 0.27354
f('6pgl_c_2_3	9 ') = 0.76309
f('6pgl_c_2_3	10 ') = 0.23696
f('6pgl_c_2_3	11 ') = 0.50658
f('6pgl_c_2_3	12 ') = 0.09205
f('6pgl_c_2_3_4_5_6	0 ') = 0.80000
f('6pgl_c_2_3_4_5_6	1 ') = 0.00000
f('6pgl_c_2_3_4_5_6	2 ') = 0.00000
f('6pgl_c_2_3_4_5_6	3 ') = 0.00000
f('6pgl_c_2_3_4_5_6	4 ') = 0.00000
f('6pgl_c_2_3_4_5_6	5 ') = 0.20000
f('6pgl_c_2_3_4_5_6	6 ') = 0.13813
f('6pgl_c_2_3_4_5_6	7 ') = 0.43136
f('6pgl_c_2_3_4_5_6	8 ') = 0.96041
f('6pgl_c_2_3_4_5_6	9 ') = 0.69626
f('6pgl_c_2_3_4_5_6	10 ') = 0.47522
f('6pgl_c_2_3_4_5_6	11 ') = 0.30662
f('6pgl_c_2_3_4_5_6	12 ') = 0.03791
f('6pgl_c_3	0 ') = 0.80000
f('6pgl_c_3	1 ') = 0.20000
f('6pgl_c_3	2 ') = 0.95282
f('6pgl_c_3	3 ') = 0.99993
f('6pgl_c_3	4 ') = 0.98671
f('6pgl_c_3	5 ') = 0.23319
f('6pgl_c_3	6 ') = 0.87262
f('6pgl_c_3	7 ') = 0.02833
f('6pgl_c_3	8 ') = 0.27782
f('6pgl_c_3	9 ') = 0.50677
f('6pgl_c_3	10 ') = 0.40500
f('6pgl_c_3	11 ') = 0.78853
f('6pgl_c_3	12 ') = 0.65867
f('6pgl_c_3_4_5_6	0 ') = 0.80000
f('6pgl_c_3_4_5_6	1 ') = 0.00000
f('6pgl_c_3_4_5_6	2 ') = 0.00000
f('6pgl_c_3_4_5_6	3 ') = 0.00000
f('6pgl_c_3_4_5_6	4 ') = 0.20000
f('6pgl_c_3_4_5_6	5 ') = 0.60082
f('6pgl_c_3_4_5_6	6 ') = 0.10439
f('6pgl_c_3_4_5_6	7 ') = 0.77217
f('6pgl_c_3_4_5_6	8 ') = 0.56293
f('6pgl_c_3_4_5_6	9 ') = 0.68418
f('6pgl_c_3_4_5_6	10 ') = 0.32917
f('6pgl_c_3_4_5_6	11 ') = 0.13835
f('6pgl_c_3_4_5_6	12 ') = 0.32153
f('6pgl_c_4	0 ') = 0.80000
f('6pgl_c_4	1 ') = 0.20000
f('6pgl_c_4	2 ') = 0.69767
f('6pgl_c_4	3 ') = 0.67955
f('6pgl_c_4	4 ') = 0.85392
f('6pgl_c_4	5 ') = 0.02861
f('6pgl_c_4	6 ') = 0.47658
f('6pgl_c_4	7 ') = 0.58404
f('6pgl_c_4	8 ') = 0.71984
f('6pgl_c_4	9 ') = 0.09445
f('6pgl_c_4	10 ') = 0.09619
f('6pgl_c_4	11 ') = 0.96846
f('6pgl_c_4	12 ') = 0.48217
f('6pgl_c_4_5	0 ') = 0.80000
f('6pgl_c_4_5	1 ') = 0.00000
f('6pgl_c_4_5	2 ') = 0.20000
f('6pgl_c_4_5	3 ') = 0.09884
f('6pgl_c_4_5	4 ') = 0.26188
f('6pgl_c_4_5	5 ') = 0.88190
f('6pgl_c_4_5	6 ') = 0.45889
f('6pgl_c_4_5	7 ') = 0.98506
f('6pgl_c_4_5	8 ') = 0.99513
f('6pgl_c_4_5	9 ') = 0.44323
f('6pgl_c_4_5	10 ') = 0.73170
f('6pgl_c_4_5	11 ') = 0.59413
f('6pgl_c_4_5	12 ') = 0.04220
f('6pgl_c_4_5_6	0 ') = 0.80000
f('6pgl_c_4_5_6	1 ') = 0.00000
f('6pgl_c_4_5_6	2 ') = 0.00000
f('6pgl_c_4_5_6	3 ') = 0.20000
f('6pgl_c_4_5_6	4 ') = 0.17379
f('6pgl_c_4_5_6	5 ') = 0.42346
f('6pgl_c_4_5_6	6 ') = 0.52830
f('6pgl_c_4_5_6	7 ') = 0.83564
f('6pgl_c_4_5_6	8 ') = 0.91625
f('6pgl_c_4_5_6	9 ') = 0.30508
f('6pgl_c_4_5_6	10 ') = 0.28092
f('6pgl_c_4_5_6	11 ') = 0.62745
f('6pgl_c_4_5_6	12 ') = 0.49927
f('6pgl_c_4_6	0 ') = 0.80000
f('6pgl_c_4_6	1 ') = 0.00000
f('6pgl_c_4_6	2 ') = 0.20000
f('6pgl_c_4_6	3 ') = 0.23306
f('6pgl_c_4_6	4 ') = 0.70842
f('6pgl_c_4_6	5 ') = 0.00166
f('6pgl_c_4_6	6 ') = 0.86076
f('6pgl_c_4_6	7 ') = 0.26154
f('6pgl_c_4_6	8 ') = 0.26597
f('6pgl_c_4_6	9 ') = 0.39256
f('6pgl_c_4_6	10 ') = 0.15487
f('6pgl_c_4_6	11 ') = 0.04233
f('6pgl_c_4_6	12 ') = 0.15941
f('6pgl_c_5	0 ') = 0.80000
f('6pgl_c_5	1 ') = 0.20000
f('6pgl_c_5	2 ') = 0.19065
f('6pgl_c_5	3 ') = 0.44550
f('6pgl_c_5	4 ') = 0.15941
f('6pgl_c_5	5 ') = 0.80720
f('6pgl_c_5	6 ') = 0.72635
f('6pgl_c_5	7 ') = 0.46948
f('6pgl_c_5	8 ') = 0.44816
f('6pgl_c_5	9 ') = 0.62432
f('6pgl_c_5	10 ') = 0.09582
f('6pgl_c_5	11 ') = 0.62099
f('6pgl_c_5	12 ') = 0.95647
f('6pgl_c_5_6	0 ') = 0.80000
f('6pgl_c_5_6	1 ') = 0.00000
f('6pgl_c_5_6	2 ') = 0.20000
f('6pgl_c_5_6	3 ') = 0.45863
f('6pgl_c_5_6	4 ') = 0.09208
f('6pgl_c_5_6	5 ') = 0.49817
f('6pgl_c_5_6	6 ') = 0.33486
f('6pgl_c_5_6	7 ') = 0.71184
f('6pgl_c_5_6	8 ') = 0.61730
f('6pgl_c_5_6	9 ') = 0.52061
f('6pgl_c_5_6	10 ') = 0.52477
f('6pgl_c_5_6	11 ') = 0.04229
f('6pgl_c_5_6	12 ') = 0.68352
f('6pgl_c_6	0 ') = 0.80000
f('6pgl_c_6	1 ') = 0.20000
f('6pgl_c_6	2 ') = 0.27003
f('6pgl_c_6	3 ') = 0.89047
f('6pgl_c_6	4 ') = 0.95321
f('6pgl_c_6	5 ') = 0.38444
f('6pgl_c_6	6 ') = 0.58045
f('6pgl_c_6	7 ') = 0.85225
f('6pgl_c_6	8 ') = 0.48822
f('6pgl_c_6	9 ') = 0.09885
f('6pgl_c_6	10 ') = 0.13798
f('6pgl_c_6	11 ') = 0.23670
f('6pgl_c_6	12 ') = 0.45116
f('TAC3_c_1	0 ') = 0.56334
f('TAC3_c_1	1 ') = 0.43666
f('TAC3_c_1	2 ') = 0.91523
f('TAC3_c_1	3 ') = 0.43702
f('TAC3_c_1	4 ') = 0.76398
f('TAC3_c_1	5 ') = 0.55004
f('TAC3_c_1	6 ') = 0.26460
f('TAC3_c_1	7 ') = 0.28271
f('TAC3_c_1	8 ') = 0.06958
f('TAC3_c_1	9 ') = 0.58808
f('TAC3_c_1	10 ') = 0.57940
f('TAC3_c_1	11 ') = 0.73862
f('TAC3_c_1	12 ') = 0.37127
f('TAC3_c_1_2	0 ') = 0.55214
f('TAC3_c_1_2	1 ') = 0.25828
f('TAC3_c_1_2	2 ') = 0.18958
f('TAC3_c_1_2	3 ') = 0.10534
f('TAC3_c_1_2	4 ') = 0.03286
f('TAC3_c_1_2	5 ') = 0.32574
f('TAC3_c_1_2	6 ') = 0.34832
f('TAC3_c_1_2	7 ') = 0.04425
f('TAC3_c_1_2	8 ') = 0.95906
f('TAC3_c_1_2	9 ') = 0.93254
f('TAC3_c_1_2	10 ') = 0.37192
f('TAC3_c_1_2	11 ') = 0.32255
f('TAC3_c_1_2	12 ') = 0.96272
f('TAC3_c_1_2_3	0 ') = 0.47926
f('TAC3_c_1_2_3	1 ') = 0.30649
f('TAC3_c_1_2_3	2 ') = 0.08407
f('TAC3_c_1_2_3	3 ') = 0.13018
f('TAC3_c_1_2_3	4 ') = 0.53563
f('TAC3_c_1_2_3	5 ') = 0.42571
f('TAC3_c_1_2_3	6 ') = 0.93208
f('TAC3_c_1_2_3	7 ') = 0.27267
f('TAC3_c_1_2_3	8 ') = 0.68214
f('TAC3_c_1_2_3	9 ') = 0.52735
f('TAC3_c_1_2_3	10 ') = 0.02128
f('TAC3_c_1_2_3	11 ') = 0.87000
f('TAC3_c_1_2_3	12 ') = 0.81219
f('TAC3_c_1_2_3e4p_c_1_2_3_4	0 ') = 0.29219
f('TAC3_c_1_2_3e4p_c_1_2_3_4	1 ') = 0.26673
f('TAC3_c_1_2_3e4p_c_1_2_3_4	2 ') = 0.12034
f('TAC3_c_1_2_3e4p_c_1_2_3_4	3 ') = 0.14942
f('TAC3_c_1_2_3e4p_c_1_2_3_4	4 ') = 0.09799
f('TAC3_c_1_2_3e4p_c_1_2_3_4	5 ') = 0.04126
f('TAC3_c_1_2_3e4p_c_1_2_3_4	6 ') = 0.01993
f('TAC3_c_1_2_3e4p_c_1_2_3_4	7 ') = 0.01213
f('TAC3_c_1_2_3e4p_c_1_2_3_4	8 ') = 0.09756
f('TAC3_c_1_2_3e4p_c_1_2_3_4	9 ') = 0.12561
f('TAC3_c_1_2_3e4p_c_1_2_3_4	10 ') = 0.66160
f('TAC3_c_1_2_3e4p_c_1_2_3_4	11 ') = 0.04272
f('TAC3_c_1_2_3e4p_c_1_2_3_4	12 ') = 0.93944
f('TAC3_c_1_2_3g3p_c_1_2_3	0 ') = 0.31247
f('TAC3_c_1_2_3g3p_c_1_2_3	1 ') = 0.26841
f('TAC3_c_1_2_3g3p_c_1_2_3	2 ') = 0.11465
f('TAC3_c_1_2_3g3p_c_1_2_3	3 ') = 0.18935
f('TAC3_c_1_2_3g3p_c_1_2_3	4 ') = 0.07402
f('TAC3_c_1_2_3g3p_c_1_2_3	5 ') = 0.01876
f('TAC3_c_1_2_3g3p_c_1_2_3	6 ') = 0.02234
f('TAC3_c_1_2_3g3p_c_1_2_3	7 ') = 0.80751
f('TAC3_c_1_2_3g3p_c_1_2_3	8 ') = 0.69056
f('TAC3_c_1_2_3g3p_c_1_2_3	9 ') = 0.74730
f('TAC3_c_1_2_3g3p_c_1_2_3	10 ') = 0.33859
f('TAC3_c_1_2_3g3p_c_1_2_3	11 ') = 0.70134
f('TAC3_c_1_2_3g3p_c_1_2_3	12 ') = 0.08171
f('TAC3_c_1_3	0 ') = 0.48754
f('TAC3_c_1_3	1 ') = 0.36054
f('TAC3_c_1_3	2 ') = 0.15192
f('TAC3_c_1_3	3 ') = 0.62654
f('TAC3_c_1_3	4 ') = 0.70066
f('TAC3_c_1_3	5 ') = 0.18278
f('TAC3_c_1_3	6 ') = 0.51189
f('TAC3_c_1_3	7 ') = 0.19028
f('TAC3_c_1_3	8 ') = 0.19945
f('TAC3_c_1_3	9 ') = 0.62241
f('TAC3_c_1_3	10 ') = 0.21396
f('TAC3_c_1_3	11 ') = 0.34106
f('TAC3_c_1_3	12 ') = 0.77504
f('TAC3_c_2	0 ') = 0.79921
f('TAC3_c_2	1 ') = 0.20079
f('TAC3_c_2	2 ') = 0.62686
f('TAC3_c_2	3 ') = 0.35870
f('TAC3_c_2	4 ') = 0.78635
f('TAC3_c_2	5 ') = 0.25398
f('TAC3_c_2	6 ') = 0.77133
f('TAC3_c_2	7 ') = 0.92587
f('TAC3_c_2	8 ') = 0.94412
f('TAC3_c_2	9 ') = 0.36825
f('TAC3_c_2	10 ') = 0.50637
f('TAC3_c_2	11 ') = 0.54766
f('TAC3_c_2	12 ') = 0.34553
f('TAC3_c_2_3	0 ') = 0.70459
f('TAC3_c_2_3	1 ') = 0.16231
f('TAC3_c_2_3	2 ') = 0.13310
f('TAC3_c_2_3	3 ') = 0.45352
f('TAC3_c_2_3	4 ') = 0.59345
f('TAC3_c_2_3	5 ') = 0.84258
f('TAC3_c_2_3	6 ') = 0.12629
f('TAC3_c_2_3	7 ') = 0.72591
f('TAC3_c_2_3	8 ') = 0.83029
f('TAC3_c_2_3	9 ') = 0.61800
f('TAC3_c_2_3	10 ') = 0.15750
f('TAC3_c_2_3	11 ') = 0.99222
f('TAC3_c_2_3	12 ') = 0.09275
f('TAC3_c_2_3g3p_c_1_2_3	0 ') = 0.45938
f('TAC3_c_2_3g3p_c_1_2_3	1 ') = 0.20665
f('TAC3_c_2_3g3p_c_1_2_3	2 ') = 0.13349
f('TAC3_c_2_3g3p_c_1_2_3	3 ') = 0.14535
f('TAC3_c_2_3g3p_c_1_2_3	4 ') = 0.03229
f('TAC3_c_2_3g3p_c_1_2_3	5 ') = 0.02284
f('TAC3_c_2_3g3p_c_1_2_3	6 ') = 0.48159
f('TAC3_c_2_3g3p_c_1_2_3	7 ') = 0.56383
f('TAC3_c_2_3g3p_c_1_2_3	8 ') = 0.76630
f('TAC3_c_2_3g3p_c_1_2_3	9 ') = 0.13448
f('TAC3_c_2_3g3p_c_1_2_3	10 ') = 0.18182
f('TAC3_c_2_3g3p_c_1_2_3	11 ') = 0.34142
f('TAC3_c_2_3g3p_c_1_2_3	12 ') = 0.21167
f('TAC3_c_3	0 ') = 0.77228
f('TAC3_c_3	1 ') = 0.22772
f('TAC3_c_3	2 ') = 0.98294
f('TAC3_c_3	3 ') = 0.83222
f('TAC3_c_3	4 ') = 0.97540
f('TAC3_c_3	5 ') = 0.58164
f('TAC3_c_3	6 ') = 0.25402
f('TAC3_c_3	7 ') = 0.50978
f('TAC3_c_3	8 ') = 0.43059
f('TAC3_c_3	9 ') = 0.00014
f('TAC3_c_3	10 ') = 0.37945
f('TAC3_c_3	11 ') = 0.46625
f('TAC3_c_3	12 ') = 0.58792
f('TAC3_c_3e4p_c_1	0 ') = 0.60893
f('TAC3_c_3e4p_c_1	1 ') = 0.34291
f('TAC3_c_3e4p_c_1	2 ') = 0.04817
f('TAC3_c_3e4p_c_1	3 ') = 0.89936
f('TAC3_c_3e4p_c_1	4 ') = 0.32732
f('TAC3_c_3e4p_c_1	5 ') = 0.49044
f('TAC3_c_3e4p_c_1	6 ') = 0.28672
f('TAC3_c_3e4p_c_1	7 ') = 0.10511
f('TAC3_c_3e4p_c_1	8 ') = 0.22332
f('TAC3_c_3e4p_c_1	9 ') = 0.96856
f('TAC3_c_3e4p_c_1	10 ') = 0.69580
f('TAC3_c_3e4p_c_1	11 ') = 0.69232
f('TAC3_c_3e4p_c_1	12 ') = 0.43127
f('TAC3_c_3e4p_c_1_2_3_4	0 ') = 0.47084
f('TAC3_c_3e4p_c_1_2_3_4	1 ') = 0.26754
f('TAC3_c_3e4p_c_1_2_3_4	2 ') = 0.06696
f('TAC3_c_3e4p_c_1_2_3_4	3 ') = 0.08031
f('TAC3_c_3e4p_c_1_2_3_4	4 ') = 0.09312
f('TAC3_c_3e4p_c_1_2_3_4	5 ') = 0.02122
f('TAC3_c_3e4p_c_1_2_3_4	6 ') = 0.75219
f('TAC3_c_3e4p_c_1_2_3_4	7 ') = 0.51174
f('TAC3_c_3e4p_c_1_2_3_4	8 ') = 0.81084
f('TAC3_c_3e4p_c_1_2_3_4	9 ') = 0.73320
f('TAC3_c_3e4p_c_1_2_3_4	10 ') = 0.03449
f('TAC3_c_3e4p_c_1_2_3_4	11 ') = 0.20375
f('TAC3_c_3e4p_c_1_2_3_4	12 ') = 0.91734
f('TAC3_c_3g3p_c_1_2_3	0 ') = 0.50351
f('TAC3_c_3g3p_c_1_2_3	1 ') = 0.25899
f('TAC3_c_3g3p_c_1_2_3	2 ') = 0.05833
f('TAC3_c_3g3p_c_1_2_3	3 ') = 0.14010
f('TAC3_c_3g3p_c_1_2_3	4 ') = 0.03907
f('TAC3_c_3g3p_c_1_2_3	5 ') = 0.68124
f('TAC3_c_3g3p_c_1_2_3	6 ') = 0.03066
f('TAC3_c_3g3p_c_1_2_3	7 ') = 0.80277
f('TAC3_c_3g3p_c_1_2_3	8 ') = 0.23007
f('TAC3_c_3g3p_c_1_2_3	9 ') = 0.25180
f('TAC3_c_3g3p_c_1_2_3	10 ') = 0.93697
f('TAC3_c_3g3p_c_1_2_3	11 ') = 0.40760
f('TAC3_c_3g3p_c_1_2_3	12 ') = 0.34813
f('TKC2_c_1	0 ') = 0.63950
f('TKC2_c_1	1 ') = 0.36050
f('TKC2_c_1	2 ') = 0.28581
f('TKC2_c_1	3 ') = 0.87843
f('TKC2_c_1	4 ') = 0.28533
f('TKC2_c_1	5 ') = 0.00505
f('TKC2_c_1	6 ') = 0.87572
f('TKC2_c_1	7 ') = 0.26224
f('TKC2_c_1	8 ') = 0.07341
f('TKC2_c_1	9 ') = 0.47150
f('TKC2_c_1	10 ') = 0.96517
f('TKC2_c_1	11 ') = 0.94847
f('TKC2_c_1	12 ') = 0.47134
f('TKC2_c_1_2	0 ') = 0.61483
f('TKC2_c_1_2	1 ') = 0.20811
f('TKC2_c_1_2	2 ') = 0.17706
f('TKC2_c_1_2	3 ') = 0.06048
f('TKC2_c_1_2	4 ') = 0.01617
f('TKC2_c_1_2	5 ') = 0.25617
f('TKC2_c_1_2	6 ') = 0.41917
f('TKC2_c_1_2	7 ') = 0.80430
f('TKC2_c_1_2	8 ') = 0.82028
f('TKC2_c_1_2	9 ') = 0.80265
f('TKC2_c_1_2	10 ') = 0.43408
f('TKC2_c_1_2	11 ') = 0.61638
f('TKC2_c_1_2	12 ') = 0.96610
f('TKC2_c_1_2e4p_c_1	0 ') = 0.48478
f('TKC2_c_1_2e4p_c_1	1 ') = 0.29414
f('TKC2_c_1_2e4p_c_1	2 ') = 0.18363
f('TKC2_c_1_2e4p_c_1	3 ') = 0.03745
f('TKC2_c_1_2e4p_c_1	4 ') = 0.95650
f('TKC2_c_1_2e4p_c_1	5 ') = 0.71317
f('TKC2_c_1_2e4p_c_1	6 ') = 0.50823
f('TKC2_c_1_2e4p_c_1	7 ') = 0.78252
f('TKC2_c_1_2e4p_c_1	8 ') = 0.54461
f('TKC2_c_1_2e4p_c_1	9 ') = 0.48212
f('TKC2_c_1_2e4p_c_1	10 ') = 0.52881
f('TKC2_c_1_2e4p_c_1	11 ') = 0.97862
f('TKC2_c_1_2e4p_c_1	12 ') = 0.75779
f('TKC2_c_1_2e4p_c_1_2_3_4	0 ') = 0.37485
f('TKC2_c_1_2e4p_c_1_2_3_4	1 ') = 0.22935
f('TKC2_c_1_2e4p_c_1_2_3_4	2 ') = 0.16573
f('TKC2_c_1_2e4p_c_1_2_3_4	3 ') = 0.09445
f('TKC2_c_1_2e4p_c_1_2_3_4	4 ') = 0.08328
f('TKC2_c_1_2e4p_c_1_2_3_4	5 ') = 0.03585
f('TKC2_c_1_2e4p_c_1_2_3_4	6 ') = 0.01650
f('TKC2_c_1_2e4p_c_1_2_3_4	7 ') = 0.48407
f('TKC2_c_1_2e4p_c_1_2_3_4	8 ') = 0.67103
f('TKC2_c_1_2e4p_c_1_2_3_4	9 ') = 0.60693
f('TKC2_c_1_2e4p_c_1_2_3_4	10 ') = 0.00246
f('TKC2_c_1_2e4p_c_1_2_3_4	11 ') = 0.33071
f('TKC2_c_1_2e4p_c_1_2_3_4	12 ') = 0.92447
f('TKC2_c_1_2g3p_c_1_2_3	0 ') = 0.40085
f('TKC2_c_1_2g3p_c_1_2_3	1 ') = 0.22367
f('TKC2_c_1_2g3p_c_1_2_3	2 ') = 0.16571
f('TKC2_c_1_2g3p_c_1_2_3	3 ') = 0.13777
f('TKC2_c_1_2g3p_c_1_2_3	4 ') = 0.04161
f('TKC2_c_1_2g3p_c_1_2_3	5 ') = 0.03038
f('TKC2_c_1_2g3p_c_1_2_3	6 ') = 0.23076
f('TKC2_c_1_2g3p_c_1_2_3	7 ') = 0.92683
f('TKC2_c_1_2g3p_c_1_2_3	8 ') = 0.34539
f('TKC2_c_1_2g3p_c_1_2_3	9 ') = 0.72816
f('TKC2_c_1_2g3p_c_1_2_3	10 ') = 0.63721
f('TKC2_c_1_2g3p_c_1_2_3	11 ') = 0.20063
f('TKC2_c_1_2g3p_c_1_2_3	12 ') = 0.91390
f('TKC2_c_1_2r5p_c_1	0 ') = 0.41874
f('TKC2_c_1_2r5p_c_1	1 ') = 0.33783
f('TKC2_c_1_2r5p_c_1	2 ') = 0.18696
f('TKC2_c_1_2r5p_c_1	3 ') = 0.05647
f('TKC2_c_1_2r5p_c_1	4 ') = 0.21291
f('TKC2_c_1_2r5p_c_1	5 ') = 0.75563
f('TKC2_c_1_2r5p_c_1	6 ') = 0.58226
f('TKC2_c_1_2r5p_c_1	7 ') = 0.57378
f('TKC2_c_1_2r5p_c_1	8 ') = 0.66050
f('TKC2_c_1_2r5p_c_1	9 ') = 0.41031
f('TKC2_c_1_2r5p_c_1	10 ') = 0.68210
f('TKC2_c_1_2r5p_c_1	11 ') = 0.85858
f('TKC2_c_1_2r5p_c_1	12 ') = 0.45365
f('TKC2_c_1_2r5p_c_1_2_3_4_5	0 ') = 0.29592
f('TKC2_c_1_2r5p_c_1_2_3_4_5	1 ') = 0.21446
f('TKC2_c_1_2r5p_c_1_2_3_4_5	2 ') = 0.20149
f('TKC2_c_1_2r5p_c_1_2_3_4_5	3 ') = 0.12500
f('TKC2_c_1_2r5p_c_1_2_3_4_5	4 ') = 0.06823
f('TKC2_c_1_2r5p_c_1_2_3_4_5	5 ') = 0.06454
f('TKC2_c_1_2r5p_c_1_2_3_4_5	6 ') = 0.01952
f('TKC2_c_1_2r5p_c_1_2_3_4_5	7 ') = 0.01083
f('TKC2_c_1_2r5p_c_1_2_3_4_5	8 ') = 0.62503
f('TKC2_c_1_2r5p_c_1_2_3_4_5	9 ') = 0.87279
f('TKC2_c_1_2r5p_c_1_2_3_4_5	10 ') = 0.55761
f('TKC2_c_1_2r5p_c_1_2_3_4_5	11 ') = 0.66619
f('TKC2_c_1_2r5p_c_1_2_3_4_5	12 ') = 0.19679
f('TKC2_c_1e4p_c_1	0 ') = 0.50424
f('TKC2_c_1e4p_c_1	1 ') = 0.41951
f('TKC2_c_1e4p_c_1	2 ') = 0.07625
f('TKC2_c_1e4p_c_1	3 ') = 0.37944
f('TKC2_c_1e4p_c_1	4 ') = 0.47822
f('TKC2_c_1e4p_c_1	5 ') = 0.44239
f('TKC2_c_1e4p_c_1	6 ') = 0.59567
f('TKC2_c_1e4p_c_1	7 ') = 0.00886
f('TKC2_c_1e4p_c_1	8 ') = 0.12220
f('TKC2_c_1e4p_c_1	9 ') = 0.96170
f('TKC2_c_1e4p_c_1	10 ') = 0.34900
f('TKC2_c_1e4p_c_1	11 ') = 0.61055
f('TKC2_c_1e4p_c_1	12 ') = 0.59076
f('TKC2_c_1r5p_c_1	0 ') = 0.43554
f('TKC2_c_1r5p_c_1	1 ') = 0.44948
f('TKC2_c_1r5p_c_1	2 ') = 0.11497
f('TKC2_c_1r5p_c_1	3 ') = 0.62625
f('TKC2_c_1r5p_c_1	4 ') = 0.31823
f('TKC2_c_1r5p_c_1	5 ') = 0.80894
f('TKC2_c_1r5p_c_1	6 ') = 0.08814
f('TKC2_c_1r5p_c_1	7 ') = 0.63544
f('TKC2_c_1r5p_c_1	8 ') = 0.22491
f('TKC2_c_1r5p_c_1	9 ') = 0.02117
f('TKC2_c_1r5p_c_1	10 ') = 0.33601
f('TKC2_c_1r5p_c_1	11 ') = 0.55032
f('TKC2_c_1r5p_c_1	12 ') = 0.56601
f('TKC2_c_2	0 ') = 0.79826
f('TKC2_c_2	1 ') = 0.20174
f('TKC2_c_2	2 ') = 0.12764
f('TKC2_c_2	3 ') = 0.86355
f('TKC2_c_2	4 ') = 0.48171
f('TKC2_c_2	5 ') = 0.76921
f('TKC2_c_2	6 ') = 0.92318
f('TKC2_c_2	7 ') = 0.35457
f('TKC2_c_2	8 ') = 0.57682
f('TKC2_c_2	9 ') = 0.01794
f('TKC2_c_2	10 ') = 0.43037
f('TKC2_c_2	11 ') = 0.81651
f('TKC2_c_2	12 ') = 0.34903
f('TKC2_c_2e4p_c_1	0 ') = 0.62941
f('TKC2_c_2e4p_c_1	1 ') = 0.32791
f('TKC2_c_2e4p_c_1	2 ') = 0.04267
f('TKC2_c_2e4p_c_1	3 ') = 0.79525
f('TKC2_c_2e4p_c_1	4 ') = 0.00864
f('TKC2_c_2e4p_c_1	5 ') = 0.13403
f('TKC2_c_2e4p_c_1	6 ') = 0.95232
f('TKC2_c_2e4p_c_1	7 ') = 0.20959
f('TKC2_c_2e4p_c_1	8 ') = 0.59082
f('TKC2_c_2e4p_c_1	9 ') = 0.79507
f('TKC2_c_2e4p_c_1	10 ') = 0.16215
f('TKC2_c_2e4p_c_1	11 ') = 0.56251
f('TKC2_c_2e4p_c_1	12 ') = 0.45715
f('TKC2_c_2e4p_c_1_2_3_4	0 ') = 0.48668
f('TKC2_c_2e4p_c_1_2_3_4	1 ') = 0.25603
f('TKC2_c_2e4p_c_1_2_3_4	2 ') = 0.06361
f('TKC2_c_2e4p_c_1_2_3_4	3 ') = 0.08175
f('TKC2_c_2e4p_c_1_2_3_4	4 ') = 0.09313
f('TKC2_c_2e4p_c_1_2_3_4	5 ') = 0.01880
f('TKC2_c_2e4p_c_1_2_3_4	6 ') = 0.17881
f('TKC2_c_2e4p_c_1_2_3_4	7 ') = 0.56432
f('TKC2_c_2e4p_c_1_2_3_4	8 ') = 0.14341
f('TKC2_c_2e4p_c_1_2_3_4	9 ') = 0.84400
f('TKC2_c_2e4p_c_1_2_3_4	10 ') = 0.06128
f('TKC2_c_2e4p_c_1_2_3_4	11 ') = 0.82427
f('TKC2_c_2e4p_c_1_2_3_4	12 ') = 0.74880
f('TKC2_c_2g3p_c_1_2_3	0 ') = 0.52045
f('TKC2_c_2g3p_c_1_2_3	1 ') = 0.24577
f('TKC2_c_2g3p_c_1_2_3	2 ') = 0.05548
f('TKC2_c_2g3p_c_1_2_3	3 ') = 0.14369
f('TKC2_c_2g3p_c_1_2_3	4 ') = 0.03462
f('TKC2_c_2g3p_c_1_2_3	5 ') = 0.43808
f('TKC2_c_2g3p_c_1_2_3	6 ') = 0.76767
f('TKC2_c_2g3p_c_1_2_3	7 ') = 0.86459
f('TKC2_c_2g3p_c_1_2_3	8 ') = 0.98540
f('TKC2_c_2g3p_c_1_2_3	9 ') = 0.06252
f('TKC2_c_2g3p_c_1_2_3	10 ') = 0.41563
f('TKC2_c_2g3p_c_1_2_3	11 ') = 0.77136
f('TKC2_c_2g3p_c_1_2_3	12 ') = 0.39183
f('TKC2_c_2r5p_c_1	0 ') = 0.54367
f('TKC2_c_2r5p_c_1	1 ') = 0.39199
f('TKC2_c_2r5p_c_1	2 ') = 0.06434
f('TKC2_c_2r5p_c_1	3 ') = 0.56609
f('TKC2_c_2r5p_c_1	4 ') = 0.56793
f('TKC2_c_2r5p_c_1	5 ') = 0.16042
f('TKC2_c_2r5p_c_1	6 ') = 0.44929
f('TKC2_c_2r5p_c_1	7 ') = 0.54776
f('TKC2_c_2r5p_c_1	8 ') = 0.14116
f('TKC2_c_2r5p_c_1	9 ') = 0.11445
f('TKC2_c_2r5p_c_1	10 ') = 0.57093
f('TKC2_c_2r5p_c_1	11 ') = 0.14149
f('TKC2_c_2r5p_c_1	12 ') = 0.58126
f('acald_c_1	0 ') = 0.69703
f('acald_c_1	1 ') = 0.30297
f('acald_c_1	2 ') = 0.05696
f('acald_c_1	3 ') = 0.95674
f('acald_c_1	4 ') = 0.71556
f('acald_c_1	5 ') = 0.84373
f('acald_c_1	6 ') = 0.78491
f('acald_c_1	7 ') = 0.42203
f('acald_c_1	8 ') = 0.86475
f('acald_c_1	9 ') = 0.80013
f('acald_c_1	10 ') = 0.62934
f('acald_c_1	11 ') = 0.93294
f('acald_c_1	12 ') = 0.79075
f('acald_c_1_2	0 ') = 0.55770
f('acald_c_1_2	1 ') = 0.34803
f('acald_c_1_2	2 ') = 0.09427
f('acald_c_1_2	3 ') = 0.96722
f('acald_c_1_2	4 ') = 0.41426
f('acald_c_1_2	5 ') = 0.93395
f('acald_c_1_2	6 ') = 0.62804
f('acald_c_1_2	7 ') = 0.80874
f('acald_c_1_2	8 ') = 0.78363
f('acald_c_1_2	9 ') = 0.43533
f('acald_c_1_2	10 ') = 0.43668
f('acald_c_1_2	11 ') = 0.27985
f('acald_c_1_2	12 ') = 0.36228
f('acald_c_2	0 ') = 0.76640
f('acald_c_2	1 ') = 0.23360
f('acald_c_2	2 ') = 0.39423
f('acald_c_2	3 ') = 0.01655
f('acald_c_2	4 ') = 0.01034
f('acald_c_2	5 ') = 0.58661
f('acald_c_2	6 ') = 0.26928
f('acald_c_2	7 ') = 0.15220
f('acald_c_2	8 ') = 0.58025
f('acald_c_2	9 ') = 0.65788
f('acald_c_2	10 ') = 0.00431
f('acald_c_2	11 ') = 0.19015
f('acald_c_2	12 ') = 0.05388
f('accoa_c_1	0 ') = 0.79094
f('accoa_c_1	1 ') = 0.20906
f('accoa_c_1	2 ') = 0.38600
f('accoa_c_1	3 ') = 0.41245
f('accoa_c_1	4 ') = 0.12940
f('accoa_c_1	5 ') = 0.02724
f('accoa_c_1	6 ') = 0.68932
f('accoa_c_1	7 ') = 0.80924
f('accoa_c_1	8 ') = 0.21211
f('accoa_c_1	9 ') = 0.42686
f('accoa_c_1	10 ') = 0.01687
[truncated: 8,881 more rows]
