# Supplementary material for: A Method to Constrain Genome-Scale Models with 13C Labeling Data
Source: PLoS Comput Biol. 2015 Sep 17;11(9):e1004363. doi: 10.1371/journal.pcbi.1004363 (PMC4574858; doi:10.1371/journal.pcbi.1004363)
Supplement: S1 Code — GAMS files, input files and expected outputs for the nine strains considered (wild type at 5, 6 and 7 hrs, pyk KO at 5, 6 and 7 hrs and pgi KO at 16, 21 and 23 hrs) for the data fits. (GZ) [file pcbi.1004363.s004.gz › GAMSfiles/pyk5h/VFBAout.txt]

vFBA('ABTA                          ') =    0.000000000000000
vFBA('ABUTD                         ') =    0.000000000000000
vFBA('ACACCT                        ') =    0.000000000000000
vFBA('ACALDi                        ') =    0.000000000000000
vFBA('ACGK                          ') =    0.235790000000000
vFBA('ACGS                          ') =    0.235790000000000
vFBA('ACHBS                         ') =    0.201480000000000
vFBA('ACLS                          ') =    0.605943070000000
vFBA('ACODA                         ') =    0.235790000000000
vFBA('ACONT                         ') =    7.088906538351553
vFBA('ADHEr                         ') =    0.000000000000000
vFBA('ADSL1r                        ') =    0.211334270000212
vFBA('ADSL2r                        ') =    0.348873570000221
vFBA('ADSS                          ') =    0.211334270000212
vFBA('AGMT                          ') =    0.030660000000000
vFBA('AIRC2                         ') =    0.348873570000221
vFBA('AKGDH                         ') =    0.000000000000000
vFBA('ARGDC                         ') =    0.030660000000000
vFBA('ARGSS                         ') =    0.235790000000000
vFBA('CBMK                          ') =    0.465813000000009
vFBA('CBPS                          ') =    0.000000000000000
vFBA('CHORM                         ') =    0.224110000000000
vFBA('CHORS                         ') =    0.300030000000000
vFBA('CS                            ') =    7.088906538351553
vFBA('DDPA                          ') =    0.300030000000000
vFBA('DHAD1                         ') =    0.605943070000000
vFBA('DHAD2                         ') =    0.201480000000000
vFBA('DHAPT                         ') =    0.000012300000000
vFBA('DHQS                          ') =    0.300030000000000
vFBA('EDA                           ') =    0.000000000000000
vFBA('EDD                           ') =    0.000000000000000
vFBA('EX_etoh_e_                    ') =    0.000000000000000
vFBA('EX_glc_e_                     ') =  -12.300000000000000
vFBA('EX_lac_L_e_                   ') =    0.000000000000000
vFBA('F6PA                          ') =    0.000012300000000
vFBA('FUM                           ') =    4.621263075815274
vFBA('G5SADs                        ') =    0.153300000000000
vFBA('G5SD                          ') =    0.153300000000000
vFBA('G6PDH2r                       ') =    2.416406647333442
vFBA('GAPD                          ') =   21.706613100888500
vFBA('GART                          ') =    0.348873570000221
vFBA('GHMT2                         ') =    0.575727640000221
vFBA('GLCpts                        ') =   12.300000000000000
vFBA('GLCt2                         ') =    0.000000000000000
vFBA('GLNS                          ') =    1.388188440000451
vFBA('GLU5K                         ') =    0.153300000000000
vFBA('GLUPRT                        ') =    0.348873570000221
vFBA('GMPS2                         ') =    0.203239300000009
vFBA('GND                           ') =    2.416406647333442
vFBA('HEX1                          ') =    0.000000000000000
vFBA('HSK                           ') =    0.575415930000000
vFBA('ICDHyr                        ') =    3.263639112536711
vFBA('ICL                           ') =    3.825267425814839
vFBA('KARA1i                        ') =    0.605943070000000
vFBA('KARA2i                        ') =    0.201480000000000
vFBA('LEUTAi                        ') =    0.312440000000000
vFBA('MALS                          ') =    0.009554712648524
vFBA('ME1                           ') =    0.000000000000000
vFBA('ME2                           ') =    3.014823101000073
vFBA('P5CR                          ') =    0.153300000000000
vFBA('PDH                           ') =   13.062495590999850
vFBA('PFK                           ') =   10.709350770888710
vFBA('PGCD                          ') =    0.980300210000221
vFBA('PGL                           ') =    2.416406647333442
vFBA('POX                           ') =    0.000000000000000
vFBA('PPC                           ') =   14.264610990820400
vFBA('PPCK                          ') =    6.489178399932129
vFBA('PPND                          ') =    0.095630000000000
vFBA('PPNDH                         ') =    0.128480000000000
vFBA('PRAIS                         ') =    0.348873570000221
vFBA('PRFGS                         ') =    0.348873570000221
vFBA('PSCVT                         ') =    0.300030000000000
vFBA('PSERT                         ') =    0.980300210000221
vFBA('PSP_L                         ') =    0.980300210000221
vFBA('PTAr                          ') =    3.581812930000000
vFBA('PTRCTA                        ') =    0.000000000000000
vFBA('PYK                           ') =    0.000000000000000
vFBA('SHKK                          ') =    0.300030000000000
vFBA('SSALx                         ') =    0.000000000000000
vFBA('SSALy                         ') =    0.000000000000000
vFBA('SUCD1i                        ') =    3.825265235814839
vFBA('THRD_L                        ') =    0.201480000000000
vFBA('THRS                          ') =    0.575415930000000
vFBA('12PPDt                        ') =    0.000000000000000
vFBA('2DGLCNRx                      ') =    0.000000000000000
vFBA('2DGLCNRy                      ') =    0.000000000000000
vFBA('2DGULRx                       ') =    0.000000000000000
vFBA('2DGULRy                       ') =    0.000000000000000
vFBA('3HCINNMH                      ') =    0.000000000000000
vFBA('3HPPPNH                       ') =    0.000000000000000
vFBA('4HTHRS                        ') =    0.000000000000000
vFBA('5DGLCNR                       ') =    0.000000000000000
vFBA('A5PISO                        ') =    0.030660000000000
vFBA('AACPS1                        ') =    0.000000000000000
vFBA('AACPS2                        ') =    0.000000000000000
vFBA('AACPS3                        ') =    0.000000000000000
vFBA('AACPS4                        ') =    0.000000000000000
vFBA('AACPS5                        ') =    0.000000000000000
vFBA('AADDGT                        ') =    0.000000000000000
vFBA('AB6PGH                        ') =    0.000000000000000
vFBA('ABUTt2                        ') =    0.000000000000000
vFBA('ACACT1r                       ') =    0.000000000000000
vFBA('ACACt2                        ') =    0.000000000000000
vFBA('ACALDt                        ') =   -0.198005930000000
vFBA('ACBIPGT                       ') =    0.000000000000000
vFBA('ACCOACr                       ') =    1.683954510000000
vFBA('ACCOAL                        ') =    0.000000000000000
vFBA('ACGAMT                        ') =    0.000000000000000
vFBA('ACGApts                       ') =    0.000000000000000
vFBA('ACKr                          ') =   -3.581812930000000
vFBA('ACMAMUT                       ') =    0.000000000000000
vFBA('ACMANApts                     ') =    0.000000000000000
vFBA('ACNAMt2                       ') =    0.000000000000000
vFBA('ACNML                         ') =    0.000000000000000
vFBA('ACOATA                        ') =    0.000000000000000
vFBA('ACONMT                        ') =    0.000000000000000
vFBA('ACOTA                         ') =   -0.235790000000000
vFBA('ACPS1                         ') =    0.000000000000000
vFBA('ACS                           ') =    0.000000000000000
vFBA('ACt2r                         ') =   -4.000000000000000
vFBA('ADA                           ') =    0.000000000000000
vFBA('ADCL                          ') =    0.036500000000000
vFBA('ADCS                          ') =    0.036500000000000
vFBA('ADD                           ') =    0.000000000000000
vFBA('ADEt2r                        ') =    0.000000000000000
vFBA('ADK1                          ') =  500.000000000000000
vFBA('ADK3                          ') = -498.283407919999600
vFBA('ADK4                          ') =    0.000000000000000
vFBA('ADMDCr                        ') =    0.005110000000000
vFBA('ADNCYC                        ') =    0.000000000000000
vFBA('ADNK1                         ') =    0.005110000000024
vFBA('ADNt2                         ') =  500.000000000000000
vFBA('ADNt2r                        ') = -500.000000000000000
vFBA('ADOCBIK                       ') =    0.000000000000000
vFBA('ADOCBLS                       ') =    0.000000000000000
vFBA('ADPT                          ') =    0.000000000000000
vFBA('ADSK                          ') =    0.170133070000000
vFBA('AGDC                          ') =    0.000000000000000
vFBA('AGMHE                         ') =    0.018396000000000
vFBA('AGPR                          ') =   -0.235790000000000
vFBA('AHC                           ') =    0.000000000000000
vFBA('AHCYSNS                       ') =    0.000000000000000
vFBA('AICART                        ') =    0.414573570000221
vFBA('AIRC3                         ') =   -0.348873570000221
vFBA('AKGt2r                        ') =   -2.452901112536711
vFBA('ALAALAr                       ') =    0.020148000000000
vFBA('ALAR                          ') =    0.000000000000000
vFBA('ALARi                         ') =    0.040296000000000
vFBA('ALATA_D2                      ') =    0.000000000000000
vFBA('ALATA_L                       ') =   -0.416684000000000
vFBA('ALATA_L2                      ') =    0.000000000000000
vFBA('ALAabc                        ') =    0.000000000000000
vFBA('ALAt2r                        ') =    0.000000000000000
vFBA('ALCD19                        ') =    0.000000000000000
vFBA('ALDD19x                       ') =    0.000000000000000
vFBA('ALDD2x                        ') =    0.000000000000000
vFBA('ALLTAH                        ') =    0.000000000000000
vFBA('ALLTN                         ') =    0.000000000000000
vFBA('ALLTNt2r                      ') =    0.000000000000000
vFBA('ALTRH                         ') =    0.000000000000000
vFBA('AMALT1                        ') =    0.000000000000000
vFBA('AMALT2                        ') =    0.000000000000000
vFBA('AMALT3                        ') =    0.000000000000000
vFBA('AMALT4                        ') =    0.000000000000000
vFBA('AMANAPE                       ') =    0.000000000000000
vFBA('AMANK                         ') =    0.000000000000000
vFBA('AMAOTr                        ') =    0.000000000000000
vFBA('AMMQT8_2                      ') =    0.000000000000000
vFBA('AMPMS                         ') =    0.000000000000000
vFBA('AMPN                          ') =    0.000000000000000
vFBA('ANPRT                         ') =    0.039420000000000
vFBA('ANS                           ') =    0.039420000000000
vFBA('AOXSr                         ') =    0.000000000000000
vFBA('AP4AH                         ') =    0.000000000000000
vFBA('AP5AH                         ') =    0.000000000000000
vFBA('APRAUR                        ') =    0.000007300000000
vFBA('ARAI                          ') =    0.000000000000000
vFBA('ARBabc                        ') =    0.000000000000000
vFBA('ARBt2r                        ') =    0.000000000000000
vFBA('ARGORNt7                      ') =    0.000000000000000
vFBA('ARGSL                         ') =    0.235790000000000
vFBA('ARGabc                        ') =    0.000000000000000
vFBA('ASAD                          ') =   -0.940123930000000
vFBA('ASNN                          ') =    0.000000000000000
vFBA('ASNS1                         ') =    0.000000000000000
vFBA('ASNS2                         ') =    0.167170000000000
vFBA('ASNabc                        ') =    0.000000000000000
vFBA('ASNt2r                        ') =    0.000000000000000
vFBA('ASP1DC                        ') =    0.000043070000000
vFBA('ASPCT                         ') =    0.230023000000009
vFBA('ASPK                          ') =    0.940123930000000
vFBA('ASPO3                         ') =    0.001992900000003
vFBA('ASPO4                         ') =    0.000000000000000
vFBA('ASPO5                         ') =    0.000000000000000
vFBA('ASPO6                         ') =    0.000000000000000
vFBA('ASPT                          ') =    0.000000000000000
vFBA('ASPTA                         ') =   -2.302520740000446
vFBA('ASPabc                        ') =    0.000000000000000
vFBA('ASPt2                         ') =    0.000000000000000
vFBA('ASPt2_2                       ') =    0.000000000000000
vFBA('ASPt2_3                       ') =    0.000000000000000
vFBA('AST                           ') =    0.000000000000000
vFBA('ATPM                          ') =    7.600000000000000
vFBA('ATPPRT                        ') =    0.065700000000000
vFBA('ATPS4r                        ') =   46.784806779935200
vFBA('BETALDHx                      ') =    0.000000000000000
vFBA('BETALDHy                      ') =    0.000000000000000
vFBA('BPNT                          ') =    0.170133070000000
vFBA('BSORx                         ') =    0.000000000000000
vFBA('BSORy                         ') =    0.000000000000000
vFBA('BTS2                          ') =    0.000000000000000
vFBA('BUTCT                         ') =    0.000000000000000
vFBA('BUTt2r                        ') =    0.000000000000000
vFBA('BiomassEcoli                  ') =    0.730000000000000
vFBA('C120SN                        ') =    0.030660000000000
vFBA('C140SN                        ') =    0.010087140000000
vFBA('C141SN                        ') =    0.009887850000000
vFBA('C160SN                        ') =    0.071192520000000
vFBA('C161SN                        ') =    0.013842990000000
vFBA('C181SN                        ') =    0.098878500000000
vFBA('CADVt                         ') =    0.000000000000000
vFBA('CAT                           ') =    0.000000000000000
vFBA('CBIAT_DELETE                  ') =    0.000000000000000
vFBA('CBL1abc                       ') =    0.000000000000000
vFBA('CBLAT_DELETE                  ') =    0.000000000000000
vFBA('CDAPPA_EC                     ') =    0.000000000000000
vFBA('CDPMEK                        ') =    0.000000000000000
vFBA('CHLabc                        ') =    0.000000000000000
vFBA('CHLt2r                        ') =    0.000000000000000
vFBA('CHRPL                         ') =    0.000000000000000
vFBA('CINNDO                        ') =    0.000000000000000
vFBA('CITL                          ') =    0.000000000000000
vFBA('CITt7                         ') =    0.000000000000000
vFBA('CLPNS_EC                      ') =    0.004708500000000
vFBA('CMPN                          ') =    0.000000000000000
vFBA('CO2t                          ') =  -15.139381900981590
vFBA('CPPPGO                        ') =    0.000000000000000
vFBA('CRNBTCT                       ') =    0.000000000000000
vFBA('CRNCBCT                       ') =    0.000000000000000
vFBA('CRNCDH                        ') =    0.000000000000000
vFBA('CRNt7                         ') =    0.000000000000000
vFBA('CSND                          ') =    0.000000000000000
vFBA('CSNt2                         ') =    0.000000000000000
vFBA('CTPS2                         ') =    0.110522000000000
vFBA('CYANST                        ') =    0.000000000000000
vFBA('CYNTAH                        ') =    0.000000000000000
vFBA('CYNTt2                        ') =    0.000000000000000
vFBA('CYSDS                         ') =    0.000000000000000
vFBA('CYSS                          ') =    0.170133070000000
vFBA('CYSTL                         ') =    0.106580000000000
vFBA('CYSabc                        ') =    0.000000000000000
vFBA('CYTBD                         ') =    0.000000000000000
vFBA('CYTBO3                        ') =   35.962367680204070
vFBA('CYTD                          ') =    0.000000000000000
vFBA('CYTDK2                        ') =    0.000000000000000
vFBA('CYTDt2                        ') =    0.000000000000000
vFBA('CYTDt2r                       ') =    0.000000000000000
vFBA('CYTK1                         ') =    0.129581570000000
vFBA('CYTK2                         ') =    0.000000000000000
vFBA('DAAD                          ') =    0.000000000000000
vFBA('DADA                          ') =    0.000000000000000
vFBA('DADK                          ') =    0.000000000000000
vFBA('DADNt2                        ') =    0.000000000000000
vFBA('DAGK_EC                       ') =    0.012264000000000
vFBA('DALAt2r                       ') =    0.000000000000000
vFBA('DAPDC                         ') =    0.237980000000000
vFBA('DAPE                          ') =    0.258128000000000
vFBA('DAPabc                        ') =    0.000000000000000
vFBA('DASYN_EC                      ') =    0.111142500000000
vFBA('DB4PS                         ') =    0.000014600000000
vFBA('DBTSr                         ') =    0.000000000000000
vFBA('DCTPD                         ') =    0.000000000000000
vFBA('DCYTD                         ') =    0.000000000000000
vFBA('DCYTt2                        ') =    0.000000000000000
vFBA('DDGALK                        ') =    0.000000000000000
vFBA('DDGLCNt2r                     ') =    0.000000000000000
vFBA('DDGLK                         ') =    0.000000000000000
vFBA('DDPGALA                       ') =    0.000000000000000
vFBA('DGK1                          ') =    0.000000000000000
vFBA('DGSNt2                        ') =    0.000000000000000
vFBA('DHAt                          ') =    0.000000000000000
vFBA('DHBD                          ') =    0.000000000000000
vFBA('DHBSr                         ') =    0.000000000000000
vFBA('DHCIND                        ') =    0.000000000000000
vFBA('DHCINDO                       ') =    0.000000000000000
vFBA('DHDPRy                        ') =    0.258128000000000
vFBA('DHDPS                         ') =    0.258128000000000
vFBA('DHFR                          ') =    0.054531000000000
vFBA('DHFS                          ') =    0.036500000000000
vFBA('DHNAOT                        ') =    0.000000000000000
vFBA('DHNPA2                        ') =    0.036500000000000
vFBA('DHORD2                        ') =    0.230023000000009
vFBA('DHORD5                        ') =    0.000000000000000
vFBA('DHORTS                        ') =   -0.230023000000009
vFBA('DHPPD                         ') =    0.000000000000000
vFBA('DHPPDA2                       ') =    0.000007300000000
vFBA('DHPS2                         ') =    0.036500000000000
vFBA('DHPTDCs                       ') =    0.000000000000000
vFBA('DHQD                          ') =    0.300030000000000
vFBA('DINSt2                        ') =    0.000000000000000
vFBA('DKGLCNR1                      ') =    0.000000000000000
vFBA('DKGLCNR2x                     ') =    0.000000000000000
vFBA('DKGLCNR2y                     ') =    0.000000000000000
vFBA('DKMPPD                        ') =    0.000000000000000
vFBA('DKMPPD2                       ') =    0.005110000000000
vFBA('DMATT                         ') =    0.000000000000000
vFBA('DMPPS                         ') =    0.000000000000000
vFBA('DMQMT                         ') =    0.000000000000000
vFBA('DMSOR1                        ') =    0.000000000000000
vFBA('DMSOR1e                       ') =    0.000000000000000
vFBA('DMSOR2                        ') =    0.000000000000000
vFBA('DMSOR2e                       ') =    0.000000000000000
vFBA('DNMPPA                        ') =    0.036500000000000
vFBA('DNTPPA                        ') =    0.036500000000000
vFBA('DOGULNR                       ') =    0.000000000000000
vFBA('DPCOAK                        ') =    0.000043070000000
vFBA('DPR                           ') =    0.000043070000000
vFBA('DRPA                          ') =    0.000000000000000
vFBA('DSERt2r                       ') =    0.000000000000000
vFBA('DTMPK                         ') =    0.018031000000000
vFBA('DURIK1                        ') =    0.000000000000000
vFBA('DURIPP                        ') =    0.000000000000000
vFBA('DURIt2                        ') =    0.000000000000000
vFBA('DUTPDP                        ') =    0.000000000000000
vFBA('DXPRIi                        ') =    0.000000000000000
vFBA('DXPS                          ') =    0.000000000000000
vFBA('DXYLK                         ') =    0.000000000000000
vFBA('D_LACt2                       ') =    0.000000000000000
vFBA('E4PD                          ') =    0.000000000000000
vFBA('ECAP_EC                       ') =    0.000000000000000
vFBA('EDTXS1                        ') =    0.006132000000000
vFBA('EDTXS2                        ') =    0.006132000000000
vFBA('EDTXS3                        ') =    0.000000000000000
vFBA('EDTXS4                        ') =    0.000000000000000
vFBA('ENO                           ') =   20.726312890888270
vFBA('ENTCS                         ') =    0.000000000000000
vFBA('ETHAAL                        ') =    0.000000000000000
vFBA('ETOHt2r                       ') =    0.000000000000000
vFBA('EX_12ppd_S_e_                 ') =    0.000000000000000
vFBA('EX_15dap_e_                   ') =    0.000000000000000
vFBA('EX_26dap_M_e_                 ') =    0.000000000000000
vFBA('EX_2ddglcn_e_                 ') =    0.000000000000000
vFBA('EX_3hcinnm_e_                 ') =    0.000000000000000
vFBA('EX_3hpppn_e_                  ') =    0.000000000000000
vFBA('EX_4abut_e_                   ') =    0.000000000000000
vFBA('EX_ac_e_                      ') =    4.000000000000000
vFBA('EX_acac_e_                    ') =    0.000000000000000
vFBA('EX_acald_e_                   ') =    0.198005930000000
vFBA('EX_acgam_e_                   ') =    0.000000000000000
vFBA('EX_acmana_e_                  ') =    0.000000000000000
vFBA('EX_acnam_e_                   ') =    0.000000000000000
vFBA('EX_ade_e_                     ') =    0.000000000000000
vFBA('EX_adn_e_                     ') =    0.000000000000000
vFBA('EX_akg_e_                     ') =    2.452901112536711
vFBA('EX_ala_D_e_                   ') =    0.000000000000000
vFBA('EX_ala_L_e_                   ') =    0.000000000000000
vFBA('EX_alltn_e_                   ') =    0.000000000000000
vFBA('EX_amp_e_                     ') =    0.000000000000000
vFBA('EX_arab_L_e_                  ') =    0.000000000000000
vFBA('EX_arg_L_e_                   ') =    0.000000000000000
vFBA('EX_asn_L_e_                   ') =    0.000000000000000
vFBA('EX_asp_L_e_                   ') =    0.000000000000000
vFBA('EX_but_e_                     ') =    0.000000000000000
vFBA('EX_cbl1_e_                    ') =    0.000000000000000
vFBA('EX_chol_e_                    ') =    0.000000000000000
vFBA('EX_cit_e_                     ') =    0.000000000000000
vFBA('EX_co2_e_                     ') =   15.139381900981590
vFBA('EX_crn_e_                     ') =    0.000000000000000
vFBA('EX_csn_e_                     ') =    0.000000000000000
vFBA('EX_cynt_e_                    ') =    0.000000000000000
vFBA('EX_cys_L_e_                   ') =    0.000000000000000
vFBA('EX_cytd_e_                    ') =    0.000000000000000
vFBA('EX_dad_2_e_                   ') =    0.000000000000000
vFBA('EX_dcyt_e_                    ') =    0.000000000000000
vFBA('EX_dgsn_e_                    ') =    0.000000000000000
vFBA('EX_dha_e_                     ') =    0.000000000000000
vFBA('EX_din_e_                     ') =    0.000000000000000
vFBA('EX_dms_e_                     ') =    0.000000000000000
vFBA('EX_dmso_e_                    ') =    0.000000000000000
vFBA('EX_duri_e_                    ') =    0.000000000000000
vFBA('EX_fe2_e_                     ') =    0.000000000000000
vFBA('EX_for_e_                     ') =    0.000000000000000
vFBA('EX_fru_e_                     ') =    0.000000000000000
vFBA('EX_fuc1p_L_e_                 ') =    0.000000000000000
vFBA('EX_fuc_L_e_                   ') =    0.000000000000000
vFBA('EX_fum_e_                     ') =    0.000000000000000
vFBA('EX_g6p_e_                     ') =    0.000000000000000
vFBA('EX_gal_e_                     ') =    0.000000000000000
vFBA('EX_galct_D_e_                 ') =    0.000000000000000
vFBA('EX_galctn_D_e_                ') =    0.000000000000000
vFBA('EX_galt_e_                    ') =    0.000000000000000
vFBA('EX_galur_e_                   ') =    0.000000000000000
vFBA('EX_gam_e_                     ') =    0.000000000000000
vFBA('EX_gbbtn_e_                   ') =    0.000000000000000
vFBA('EX_glcn_e_                    ') =    0.000000000000000
vFBA('EX_glcr_e_                    ') =    0.000000000000000
vFBA('EX_glcur_e_                   ') =    0.000000000000000
vFBA('EX_gln_L_e_                   ') =    0.000000000000000
vFBA('EX_glu_L_e_                   ') =    0.000000000000000
vFBA('EX_gly_e_                     ') =    0.000000000000000
vFBA('EX_glyald_e_                  ') =    0.000000000000000
vFBA('EX_glyb_e_                    ') =    0.000000000000000
vFBA('EX_glyc3p_e_                  ') =    0.000000000000000
vFBA('EX_glyc_e_                    ') =    0.000000000000000
vFBA('EX_glyclt_e_                  ') =    3.852212713166316
vFBA('EX_gsn_e_                     ') =    0.000000000000000
vFBA('EX_gua_e_                     ') =    0.000000000000000
vFBA('EX_h2o_e_                     ') =   35.550249076058150
vFBA('EX_h_e_                       ') =   19.512719538240460
vFBA('EX_hdca_e_                    ') =    0.000000000000000
vFBA('EX_his_L_e_                   ') =    0.000000000000000
vFBA('EX_hxan_e_                    ') =    0.000000000000000
vFBA('EX_idon_L_e_                  ') =    0.000000000000000
vFBA('EX_ile_L_e_                   ') =    0.000000000000000
vFBA('EX_indole_e_                  ') =    0.000000000000000
vFBA('EX_ins_e_                     ') =    0.000000000000000
vFBA('EX_k_e_                       ') =    0.000000000000000
vFBA('EX_lac_D_e_                   ') =    0.000000000000000
vFBA('EX_lcts_e_                    ') =    0.000000000000000
vFBA('EX_leu_L_e_                   ') =    0.000000000000000
vFBA('EX_lys_L_e_                   ') =    0.000000000000000
vFBA('EX_mal_L_e_                   ') =    0.000000000000000
vFBA('EX_malt_e_                    ') =    0.000000000000000
vFBA('EX_malthx_e_                  ') =    0.000000000000000
vFBA('EX_maltpt_e_                  ') =    0.000000000000000
vFBA('EX_malttr_e_                  ') =    0.000000000000000
vFBA('EX_maltttr_e_                 ') =    0.000000000000000
vFBA('EX_man6p_e_                   ') =    0.000000000000000
vFBA('EX_man_e_                     ') =    0.000000000000000
vFBA('EX_melib_e_                   ') =    0.000000000000000
vFBA('EX_met_D_e_                   ') =    0.000000000000000
vFBA('EX_met_L_e_                   ') =    0.000000000000000
vFBA('EX_mnl_e_                     ') =    0.000000000000000
vFBA('EX_na1_e_                     ') =    0.000000000000000
vFBA('EX_nac_e_                     ') =    0.000000000000000
vFBA('EX_nad_e_                     ') =    0.000000000000000
vFBA('EX_nh4_e_                     ') =   -7.860977990001130
vFBA('EX_nmn_e_                     ') =    0.000000000000000
vFBA('EX_no2_e_                     ') =    0.000000000000000
vFBA('EX_no3_e_                     ') =    0.000000000000000
vFBA('EX_o2_e_                      ') =  -17.981183840102030
vFBA('EX_ocdca_e_                   ') =    0.000000000000000
vFBA('EX_orn_e_                     ') =    0.000000000000000
vFBA('EX_phe_L_e_                   ') =    0.000000000000000
vFBA('EX_pi_e_                      ') =   -0.665495010000653
vFBA('EX_pnto_R_e_                  ') =    0.000000000000000
vFBA('EX_pppn_e_                    ') =    0.000000000000000
vFBA('EX_pro_L_e_                   ') =    0.000000000000000
vFBA('EX_ptrc_e_                    ') =    0.000000000000000
vFBA('EX_pyr_e_                     ') =    0.000000000000000
vFBA('EX_rib_D_e_                   ') =    0.000000000000000
vFBA('EX_rmn_e_                     ') =    0.000000000000000
vFBA('EX_sbt_D_e_                   ') =    0.000000000000000
vFBA('EX_ser_D_e_                   ') =    0.000000000000000
vFBA('EX_ser_L_e_                   ') =    0.000000000000000
vFBA('EX_so4_e_                     ') =   -0.170133070000000
vFBA('EX_spmd_e_                    ') =    0.000000000000000
vFBA('EX_succ_e_                    ') =    0.000000000000000
vFBA('EX_sucr_e_                    ') =    0.000000000000000
vFBA('EX_tartr_L_e_                 ') =    0.000000000000000
vFBA('EX_taur_e_                    ') =    0.000000000000000
vFBA('EX_thm_e_                     ') =    0.000000000000000
vFBA('EX_thr_L_e_                   ') =    0.000000000000000
vFBA('EX_thymd_e_                   ') =    0.000000000000000
vFBA('EX_tma_e_                     ') =    0.000000000000000
vFBA('EX_tmao_e_                    ') =    0.000000000000000
vFBA('EX_tre_e_                     ') =    0.000000000000000
vFBA('EX_trp_L_e_                   ') =    0.000000000000000
vFBA('EX_tsul_e_                    ') =    0.000000000000000
vFBA('EX_ttdca_e_                   ') =    0.000000000000000
vFBA('EX_tyr_L_e_                   ') =    0.000000000000000
vFBA('EX_ura_e_                     ') =    0.000000000000000
vFBA('EX_urea_e_                    ') =    0.030660000000000
vFBA('EX_uri_e_                     ') =    0.000000000000000
vFBA('EX_val_L_e_                   ') =    0.000000000000000
vFBA('EX_xan_e_                     ') =    0.000000000000000
vFBA('EX_xtsn_e_                    ') =    0.000000000000000
vFBA('EX_xyl_D_e_                   ') =    0.000000000000000
vFBA('FAO1                          ') =    0.000000000000000
vFBA('FAO2                          ') =    0.000000000000000
vFBA('FAO3                          ') =    0.000000000000000
vFBA('FAO4                          ') =    0.000000000000000
vFBA('FBA                           ') =   10.709350770888710
vFBA('FBP                           ') =    0.000000000000000
vFBA('FCI                           ') =    0.000000000000000
vFBA('FCLK                          ') =    0.000000000000000
vFBA('FCLPA                         ') =    0.000000000000000
vFBA('FCLT                          ') =    0.000000000000000
vFBA('FDH2                          ') =    0.000000000000000
vFBA('FDH3                          ') =    0.000000000000000
vFBA('FE2abc                        ') =    0.000000000000000
vFBA('FFSD                          ') =    0.000000000000000
vFBA('FHL                           ') =    0.000000000000000
vFBA('FMNAT                         ') =    0.000007300000000
vFBA('FORt                          ') =    0.000000000000000
vFBA('FRD2                          ') =    0.000000000000000
vFBA('FRD3                          ') =    0.000000000000000
vFBA('FRUK                          ') =    0.000000000000000
vFBA('FRUpts                        ') =    0.000000000000000
vFBA('FRUpts2                       ') =    0.000000000000000
vFBA('FTHFD                         ') =    0.000000000000000
vFBA('FUCPt6_2                      ') =    0.000000000000000
vFBA('FUCt                          ') =    0.000000000000000
vFBA('FUMt2_2                       ') =    0.000000000000000
vFBA('FUMt2_3                       ') =    0.000000000000000
vFBA('G1PACT                        ') =    0.052560000000000
vFBA('G1PP                          ') =    0.000000000000000
vFBA('G1PTT                         ') =    0.000000000000000
vFBA('G1SATi                        ') =    0.000000000000000
vFBA('G3PD2                         ') =   -0.120523000000000
vFBA('G3PD5                         ') =    0.000000000000000
vFBA('G3PD6                         ') =    0.000000000000000
vFBA('G3PD7                         ') =    0.000000000000000
vFBA('G6PDA                         ') =    0.000000000000000
vFBA('G6Pt6_2                       ') =    0.000000000000000
vFBA('GALCTD                        ') =    0.000000000000000
vFBA('GALCTND                       ') =    0.000000000000000
vFBA('GALCTNt2r                     ') =    0.000000000000000
vFBA('GALCTt2r                      ') =    0.000000000000000
vFBA('GALKr                         ') =    0.000000000000000
vFBA('GALS3                         ') =    0.000000000000000
vFBA('GALTpts                       ') =    0.000000000000000
vFBA('GALU                          ') = -499.985546000000000
vFBA('GALURt2r                      ') =    0.000000000000000
vFBA('GALUi                         ') =  500.000000000000000
vFBA('GALabc                        ') =    0.000000000000000
vFBA('GALt2                         ') =    0.000000000000000
vFBA('GAMpts                        ') =    0.000000000000000
vFBA('GARFT                         ') =    0.000000000000000
vFBA('GCALDD                        ') =    0.036500000000000
vFBA('GDMANE                        ') =    0.000000000000000
vFBA('GF6PTA                        ') =    0.052560000000000
vFBA('GK1                           ') =    0.203239300000009
vFBA('GLCDe                         ') =    0.000000000000000
vFBA('GLCNt2r                       ') =    0.000000000000000
vFBA('GLCP                          ') =    0.000000000000000
vFBA('GLCRAL                        ') =    0.000000000000000
vFBA('GLCRD                         ') =    0.000000000000000
vFBA('GLCRt2r                       ') =    0.000000000000000
vFBA('GLCS1                         ') =    0.112420000000000
vFBA('GLCURt2r                      ') =    0.000000000000000
vFBA('GLGC                          ') =    0.112420000000000
vFBA('GLNabc                        ') =    0.000000000000000
vFBA('GLTPD                         ') =    0.000000000000000
vFBA('GLUABUTt7                     ') =    0.000000000000000
vFBA('GLUCYS                        ') =    0.000000000000000
vFBA('GLUDC                         ') =    0.000000000000000
vFBA('GLUDy                         ') =   -6.106460950000668
vFBA('GLUN                          ') =    0.000000000000000
vFBA('GLUR                          ') =   -0.020148000000000
vFBA('GLUSy                         ') =    0.000000000000000
vFBA('GLUTRR                        ') =    0.000000000000000
vFBA('GLUTRS                        ') =    0.000000000000000
vFBA('GLUabc                        ') =    0.000000000000000
vFBA('GLUt2r                        ') =    0.000000000000000
vFBA('GLUt4                         ') =    0.000000000000000
vFBA('GLXCL                         ') =    0.000000000000000
vFBA('GLYALDt                       ') =    0.000000000000000
vFBA('GLYATi                        ') =    0.000000000000000
vFBA('GLYBabc                       ') =    0.000000000000000
vFBA('GLYBt2r                       ') =    0.000000000000000
vFBA('GLYC3Pabc                     ') =    0.000000000000000
vFBA('GLYC3Pt6                      ') =    0.000000000000000
vFBA('GLYCDx                        ') =    0.000000000000000
vFBA('GLYCK                         ') =    0.000000000000000
vFBA('GLYCL                         ') =    0.000000000000000
vFBA('GLYCLTDx                      ') =    3.815712713166316
vFBA('GLYCLTDy                      ') =    0.000000000000000
vFBA('GLYCLTt2r                     ') =   -3.852212713166316
vFBA('GLYCTO2                       ') =    0.000000000000000
vFBA('GLYCTO3                       ') =    0.000000000000000
vFBA('GLYCTO4                       ') =    0.000000000000000
vFBA('GLYCt                         ') =    0.000000000000000
vFBA('GLYK                          ') =    0.004708500000000
vFBA('GLYOX                         ') =    0.000000000000000
vFBA('GLYt2r                        ') =    0.000000000000000
vFBA('GMAND                         ') =    0.000000000000000
vFBA('GMHEPAT                       ') =    0.018396000000000
vFBA('GMHEPK                        ') =    0.018396000000000
vFBA('GMHEPPA                       ') =    0.018396000000000
vFBA('GMPR                          ') =    0.000000000000000
vFBA('GNK                           ') =    0.000000000000000
vFBA('GOFUCR                        ') =    0.000000000000000
vFBA('GP4GH                         ') =    0.000000000000000
vFBA('GPDDA1                        ') =    0.000000000000000
vFBA('GPDDA2                        ') =    0.000000000000000
vFBA('GPDDA3                        ') =    0.000000000000000
vFBA('GPDDA4                        ') =    0.000000000000000
vFBA('GPDDA5                        ') =    0.000000000000000
vFBA('GRTT                          ') =    0.000000000000000
vFBA('GSNK                          ') =    0.000000000000000
vFBA('GSNt2                         ') =    0.000000000000000
vFBA('GSPMDA                        ') =    0.000000000000000
vFBA('GSPMDS                        ') =    0.000000000000000
vFBA('GTHOr                         ') =    0.000000000000000
vFBA('GTHS                          ') =    0.000000000000000
vFBA('GTPCI                         ') =    0.036500000000000
vFBA('GTPCII2                       ') =    0.000007300000000
vFBA('GUAD                          ') =    0.000000000000000
vFBA('GUAPRT                        ') =    0.000000000000000
vFBA('GUAt                          ') =    0.000000000000000
vFBA('GUAt2                         ') =    0.000000000000000
vFBA('GUI1                          ') =    0.000000000000000
vFBA('GUI2                          ') =    0.000000000000000
vFBA('H2Ot                          ') =  -35.550249076058150
vFBA('HBZOPT                        ') =    0.000000000000000
vFBA('HCINNMt2r                     ') =    0.000000000000000
vFBA('HCO3E                         ') =    2.032828080000221
vFBA('HDCAt2                        ') =    0.000000000000000
vFBA('HEMEOS                        ') =    0.000000000000000
vFBA('HETZK                         ') =    0.000000000000000
vFBA('HISTD                         ') =    0.065700000000000
vFBA('HISTP                         ') =    0.065700000000000
vFBA('HISabc                        ') =    0.000000000000000
vFBA('HISt2r                        ') =    0.000000000000000
vFBA('HKNDDH                        ') =    0.000000000000000
vFBA('HKNTDH                        ') =    0.000000000000000
vFBA('HMBS                          ') =    0.000000000000000
vFBA('HMPK1                         ') =    0.000000000000000
vFBA('HOPNTAL                       ') =    0.000000000000000
vFBA('HPPK2                         ') =    0.036500000000000
vFBA('HPPPNDO                       ') =    0.000000000000000
vFBA('HPPPNt2r                      ') =    0.000000000000000
vFBA('HPYRI                         ') =    0.000000000000000
vFBA('HPYRRx                        ') =    0.000000000000000
vFBA('HPYRRy                        ') =    0.000000000000000
vFBA('HSDy                          ') =   -0.681995930000000
vFBA('HSST                          ') =    0.106580000000000
vFBA('HSTPT                         ') =    0.065700000000000
vFBA('HXPRT                         ') =    0.000000000000000
vFBA('HYD1                          ') =    0.000000000000000
vFBA('HYD2                          ') =    0.000000000000000
vFBA('HYD3                          ') =    0.000000000000000
vFBA('HYPOE                         ') =    0.000000000000000
vFBA('HYXNt                         ') =    0.000000000000000
vFBA('ICHORSi                       ') =    0.000000000000000
vFBA('ICHORT                        ') =    0.000000000000000
vFBA('IDOND                         ') =    0.000000000000000
vFBA('IDOND2                        ') =    0.000000000000000
vFBA('IDONt2r                       ') =    0.000000000000000
vFBA('IG3PS                         ') =    0.065700000000000
vFBA('IGPDH                         ') =    0.065700000000000
vFBA('IGPS                          ') =    0.039420000000000
vFBA('ILETA                         ') =   -0.201480000000000
vFBA('ILEabc                        ') =    0.000000000000000
vFBA('ILEt2r                        ') =    0.000000000000000
vFBA('IMPC                          ') =   -0.414573570000221
vFBA('IMPD                          ') =    0.203239300000009
vFBA('INDOLEt2r                     ') =    0.000000000000000
vFBA('INSK                          ') =    0.000000000000000
vFBA('INSt2                         ') =    0.000000000000000
vFBA('INSt2r                        ') =    0.000000000000000
vFBA('IPDDIi                        ') =    0.000000000000000
vFBA('IPDPS                         ') =    0.000000000000000
vFBA('IPMD                          ') =    0.312440000000000
vFBA('IPPMIa                        ') =   -0.312440000000000
vFBA('IPPMIb                        ') =   -0.312440000000000
vFBA('IPPS                          ') =    0.312440000000000
vFBA('KAS14                         ') =    0.000000000000000
vFBA('KAS15                         ') =    0.234549000000000
vFBA('KAS16                         ') =    0.024528000000000
vFBA('KDOCT2                        ') =    0.030660000000000
vFBA('KDOPP                         ') =    0.030660000000000
vFBA('KDOPS                         ') =    0.030660000000000
vFBA('KG6PDC                        ') =    0.000000000000000
vFBA('Kabc                          ') =    0.000000000000000
vFBA('Kt2r                          ') =    0.000000000000000
vFBA('LACZ                          ') =    0.000000000000000
vFBA('LCAD                          ') =    0.000000000000000
vFBA('LCADi                         ') =    0.000000000000000
vFBA('LCARS                         ') =    0.000000000000000
vFBA('LCTSt                         ') =    0.000000000000000
vFBA('LDH_D                         ') =    0.000000000000000
vFBA('LDH_D2                        ') =    0.000000000000000
vFBA('LEUabc                        ') =    0.000000000000000
vFBA('LEUt2r                        ') =    0.000000000000000
vFBA('LGTHL                         ') =    0.000000000000000
vFBA('LPADSS                        ') =    0.006132000000000
vFBA('LPLIPA1                       ') =    0.000000000000000
vFBA('LPLIPA2                       ') =    0.000000000000000
vFBA('LPLIPA3                       ') =    0.000000000000000
vFBA('LPLIPA4                       ') =    0.000000000000000
vFBA('LPLIPA5                       ') =    0.000000000000000
vFBA('LPLIPA6                       ') =    0.000000000000000
vFBA('LPSSYN_EC                     ') =    0.006132000000000
vFBA('LYSDC                         ') =    0.000000000000000
vFBA('LYSabc                        ') =    0.000000000000000
vFBA('LYSt2r                        ') =    0.000000000000000
vFBA('L_LACD2                       ') =    0.000000000000000
vFBA('L_LACD3                       ') =    0.000000000000000
vFBA('L_LACt2r                      ') =    0.000000000000000
vFBA('M1PD                          ') =    0.000000000000000
vFBA('MACPD                         ') =    0.000000000000000
vFBA('MALTHXabc                     ') =    0.000000000000000
vFBA('MALTPTabc                     ') =    0.000000000000000
vFBA('MALTTRabc                     ') =    0.000000000000000
vFBA('MALTTTRabc                    ') =    0.000000000000000
vFBA('MALTabc                       ') =    0.000000000000000
vFBA('MALTpts                       ') =    0.000000000000000
vFBA('MALt2_2                       ') =    0.000000000000000
vFBA('MALt2_3                       ') =    0.000000000000000
vFBA('MAN1PT2                       ') =    0.000000000000000
vFBA('MAN6PI                        ') =    0.000000000000000
vFBA('MAN6Pt6_2                     ') =    0.000000000000000
vFBA('MANAO                         ') =    0.000000000000000
vFBA('MANpts                        ') =    0.000000000000000
vFBA('MCITD                         ') =    0.000000000000000
vFBA('MCITL2                        ') =    0.000000000000000
vFBA('MCITS                         ') =    0.000000000000000
vFBA('MCOATA                        ') =    1.683954510000000
vFBA('MDH                           ') =    1.615994687463724
vFBA('MDH2                          ') =    0.000000000000000
vFBA('MDH3                          ') =    0.000000000000000
vFBA('MDRPD                         ') =    0.005110000000000
vFBA('MECDPDH                       ') =    0.000000000000000
vFBA('MECDPS                        ') =    0.000000000000000
vFBA('MELIBt2                       ') =    0.000000000000000
vFBA('MEPCT                         ') =    0.000000000000000
vFBA('METAT                         ') =    0.005110000000000
vFBA('METDabc                       ') =    0.000000000000000
vFBA('METS                          ') =    0.106580000000000
vFBA('METabc                        ') =    0.000000000000000
vFBA('MGSA                          ') =    0.000000000000000
vFBA('MI1PP                         ') =    0.000000000000000
vFBA('MICITD                        ') =    0.000000000000000
vFBA('MLTG1                         ') =    0.000000000000000
vFBA('MLTG2                         ') =    0.000000000000000
vFBA('MLTG3                         ') =    0.000000000000000
vFBA('MLTG4                         ') =    0.000000000000000
vFBA('MLTG5                         ') =    0.000000000000000
vFBA('MLTP1                         ') =    0.000000000000000
vFBA('MLTP2                         ') =    0.000000000000000
vFBA('MLTP3                         ') =    0.000000000000000
vFBA('MMCD                          ') =    0.000000000000000
vFBA('MME                           ') =    0.000000000000000
vFBA('MMM2                          ') =    0.000000000000000
vFBA('MNLpts                        ') =    0.000000000000000
vFBA('MNNH                          ') =    0.000000000000000
vFBA('MOAT                          ') =    0.006132000000000
vFBA('MOAT2                         ') =    0.006132000000000
vFBA('MOHMT                         ') =    0.000043070000000
vFBA('MTAN                          ') =    0.005110000000000
vFBA('MTHFC                         ') =    0.414573570000221
vFBA('MTHFD                         ') =    0.414573570000221
vFBA('MTHFR2                        ') =    0.143080000000000
vFBA('MTRI                          ') =    0.005110000000000
vFBA('MTRK                          ') =    0.005110000000000
vFBA('NACODA                        ') =    0.000000000000000
vFBA('NACUP                         ') =    0.000000000000000
vFBA('NADDP                         ') =    0.000000000000000
vFBA('NADDPe                        ') =    0.000000000000000
vFBA('NADH10                        ') =    0.000000000000000
vFBA('NADH5                         ') =    0.000000000000000
vFBA('NADH6                         ') =   31.905086544389210
vFBA('NADH7                         ') =    0.000000000000000
vFBA('NADH8                         ') =    0.000000000000000
vFBA('NADH9                         ') =    0.000000000000000
vFBA('NADK                          ') =    0.000386900000001
vFBA('NADPPPS                       ') =    0.000000000000000
vFBA('NADS1                         ') =    0.001992900000003
vFBA('NADTRHD                       ') =    0.000000000000000
vFBA('NAMNPP                        ') =    0.000000000000000
vFBA('NAt3_1                        ') =    0.000000000000000
vFBA('NAt3_15                       ') =    0.000000000000000
vFBA('NAt3_2                        ') =    0.000000000000000
vFBA('NDPK1                         ') = -497.717243279999300
vFBA('NDPK2                         ') =    0.287389947059692
vFBA('NDPK3                         ') =    0.141845570000000
vFBA('NDPK4                         ') =    0.018031000000000
vFBA('NDPK5                         ') =    0.018542000000000
vFBA('NDPK6                         ') =   -0.010573947059683
vFBA('NDPK7                         ') =    0.000000000000000
vFBA('NDPK8                         ') =    0.018031000000000
vFBA('NH4t                          ') =    7.860977990001130
vFBA('NMNAT                         ') =    0.000000000000000
vFBA('NMNDA                         ') =    0.000000000000000
vFBA('NMNN                          ') =    0.000000000000000
vFBA('NMNP                          ') =    0.000000000000000
vFBA('NMNt7                         ') =    0.000000000000000
vFBA('NNAM                          ') =    0.000000000000000
vFBA('NNAT                          ') =    0.001992900000003
vFBA('NNDMBRT                       ') =    0.000000000000000
vFBA('NNDPR                         ') =    0.001992900000003
vFBA('NO2t2r                        ') =    0.000000000000000
vFBA('NO3R1                         ') =    0.000000000000000
vFBA('NO3R2                         ') =    0.000000000000000
vFBA('NO3t7                         ') =    0.000000000000000
vFBA('NPHS                          ') =    0.000000000000000
vFBA('NTD1                          ') =    0.000000000000000
vFBA('NTD10                         ') =    0.000000000000000
vFBA('NTD11                         ') =    0.000000000000000
vFBA('NTD2                          ') =    0.000000000000000
vFBA('NTD3                          ') =    0.000000000000000
vFBA('NTD4                          ') =    0.000000000000000
vFBA('NTD5                          ') =    0.000000000000000
vFBA('NTD6                          ') =    0.000000000000000
vFBA('NTD7                          ') =    0.000000000000000
vFBA('NTD8                          ') =    0.000000000000000
vFBA('NTD9                          ') =    0.000000000000000
vFBA('NTPP1                         ') =    0.000000000000000
vFBA('NTPP2                         ') =    0.000000000000000
vFBA('NTPP3                         ') =    0.000000000000000
vFBA('NTPP4                         ') =    0.000000000000000
vFBA('NTPP5                         ') =    0.000000000000000
vFBA('NTPP6                         ') =    0.000000000000000
vFBA('NTPP7                         ') =    0.000000000000000
vFBA('NTPP8                         ') =    0.000000000000000
vFBA('NTPTP1                        ') =    0.000000000000000
vFBA('NTPTP2                        ') =    0.000000000000000
vFBA('NTRIR2x                       ') =    0.000000000000000
vFBA('O2t                           ') =   17.981183840102030
vFBA('OBTFL                         ') =    0.000000000000000
vFBA('OCBT                          ') =    0.235790000000000
vFBA('OCDCAt2                       ') =    0.000000000000000
vFBA('OCTDPS                        ') =    0.000000000000000
vFBA('OHPBAT                        ') =    0.000000000000000
vFBA('OHPHM                         ') =    0.000000000000000
vFBA('OMBZLM                        ') =    0.000000000000000
vFBA('OMCDC                         ') =    0.312440000000000
vFBA('OMMBLHX                       ') =    0.000000000000000
vFBA('OMPDC                         ') =    0.230023000000009
vFBA('OMPHHX                        ') =    0.000000000000000
vFBA('OP4ENH                        ') =    0.000000000000000
vFBA('OPHBDC                        ') =    0.000000000000000
vFBA('OPHHX                         ') =    0.000000000000000
vFBA('ORNDC                         ') =    0.000000000000000
vFBA('ORNTA                         ') =    0.000000000000000
vFBA('ORNabc                        ') =    0.000000000000000
vFBA('ORPT                          ') =   -0.230023000000009
vFBA('OXGDC2                        ') =    0.000000000000000
vFBA('P5CD                          ') =    0.000000000000000
vFBA('PACCOAL                       ') =    0.000000000000000
vFBA('PANTS                         ') =    0.000043070000000
vFBA('PAPA_EC                       ') =    0.000000000000000
vFBA('PAPPT3                        ') =    0.020148000000000
vFBA('PAPSR                         ') =    0.170133070000000
vFBA('PASYN_EC                      ') =    0.098878500000000
vFBA('PDX5PO                        ') =    0.000000000000000
vFBA('PDX5PS                        ') =    0.000000000000000
vFBA('PDXPP                         ') =    0.000000000000000
vFBA('PEAMNO                        ') =    0.000000000000000
vFBA('PEPT_EC                       ') =    0.012264000000000
vFBA('PERD                          ') =    0.000000000000000
vFBA('PFK_2                         ') =    0.000000000000000
vFBA('PFL                           ') =    0.307241670000221
vFBA('PGAMT                         ') =   -0.052560000000000
vFBA('PGI                           ') =    9.756719352666575
vFBA('PGK                           ') =  -21.706613100888500
vFBA('PGLYCP                        ') =    0.000000000000000
vFBA('PGM                           ') =  -20.726312890888270
vFBA('PGMT                          ') =   -0.126873999999985
vFBA('PGPP_EC                       ') =    0.026353000000000
vFBA('PGSA_EC                       ') =    0.026353000000000
vFBA('PHETA1                        ') =   -0.128480000000000
vFBA('PHEt2r                        ') =    0.000000000000000
vFBA('PIabc                         ') =    0.000000000000000
vFBA('PIt2r                         ') =    0.665495010000653
vFBA('PLIPA1                        ') =    0.000000000000000
vFBA('PLIPA2                        ') =    0.000000000000000
vFBA('PLIPA3                        ') =    0.000000000000000
vFBA('PMANM                         ') =    0.000000000000000
vFBA('PMDPHT                        ') =    0.000007300000000
vFBA('PMPK                          ') =    0.000000000000000
vFBA('PNTK                          ') =    0.000043070000000
vFBA('PNTOt4                        ') =    0.000000000000000
vFBA('PPA                           ') =    2.482959950000212
vFBA('PPAKr                         ') =    0.000000000000000
vFBA('PPBNGS                        ') =    0.000000000000000
vFBA('PPCDC                         ') =    0.000043070000000
vFBA('PPCSCT                        ') =    0.000000000000000
vFBA('PPM                           ') =   -0.005110000000000
vFBA('PPM2                          ') =    0.000000000000000
vFBA('PPNCL2                        ') =    0.000043070000000
vFBA('PPPGO                         ') =    0.000000000000000
vFBA('PPPNDO                        ') =    0.000000000000000
vFBA('PPPNt2r                       ') =    0.000000000000000
vFBA('PPS                           ') =    0.000000000000000
vFBA('PPTGS                         ') =    0.020148000000000
vFBA('PRAGSr                        ') =    0.348873570000221
vFBA('PRAIi                         ') =    0.039420000000000
vFBA('PRAMPC                        ') =    0.065700000000000
vFBA('PRASCS                        ') =    0.348873570000221
vFBA('PRATPP                        ') =    0.065700000000000
vFBA('PRMICIi                       ') =    0.065700000000000
vFBA('PROD2                         ') =    0.000000000000000
vFBA('PROabc                        ') =    0.000000000000000
vFBA('PROt2r                        ') =    0.000000000000000
vFBA('PROt4                         ') =    0.000000000000000
vFBA('PRPPS                         ') =    0.686009470000234
vFBA('PSD_EC                        ') =    0.082891500000000
vFBA('PSSA_EC                       ') =    0.084789500000000
vFBA('PTA2                          ') =    0.000000000000000
vFBA('PTPATi                        ') =    0.000043070000000
vFBA('PTRCORNt7                     ') =    0.000000000000000
vFBA('PTRCabc                       ') =    0.000000000000000
vFBA('PTRCt2r                       ') =    0.000000000000000
vFBA('PUNP1                         ') =   -0.005110000000000
vFBA('PUNP2                         ') =    0.000000000000000
vFBA('PUNP3                         ') =    0.000000000000000
vFBA('PUNP4                         ') =    0.000000000000000
vFBA('PUNP5                         ') =    0.000000000000000
vFBA('PUNP6                         ') =    0.000000000000000
vFBA('PUNP7                         ') =    0.000000000000000
vFBA('PYAM5PO                       ') =    0.000000000000000
vFBA('PYDAMK                        ') =    0.000000000000000
vFBA('PYDXK                         ') =    0.000000000000000
vFBA('PYDXNK                        ') =    0.000000000000000
vFBA('PYDXPP                        ') =    0.000000000000000
vFBA('PYNP2r                        ') =    0.000000000000000
vFBA('PYRt2r                        ') =    0.000000000000000
vFBA('QULNS                         ') =    0.001992900000003
vFBA('RBFK                          ') =    0.000007300000000
vFBA('RBFSa                         ') =    0.000014600000000
vFBA('RBFSb                         ') =    0.000007300000000
vFBA('RBK                           ') =    0.000000000000000
vFBA('RBK_L1                        ') =    0.000000000000000
vFBA('RBP4E                         ') =    0.000000000000000
vFBA('RHCCE                         ') =    0.000000000000000
vFBA('RIBabc                        ') =    0.000000000000000
vFBA('RMI                           ') =    0.000000000000000
vFBA('RMK                           ') =    0.000000000000000
vFBA('RMNt                          ') =    0.000000000000000
vFBA('RMPA                          ') =    0.000000000000000
vFBA('RNDR1                         ') =    0.018031000000000
vFBA('RNDR2                         ') =    0.018542000000000
vFBA('RNDR3                         ') =    0.000000000000000
vFBA('RNDR4                         ') =    0.007457052940317
vFBA('RNTR1                         ') =    0.000000000000000
vFBA('RNTR2                         ') =    0.000000000000000
vFBA('RNTR3                         ') =    0.018542000000000
vFBA('RNTR4                         ') =    0.010573947059683
vFBA('RPE                           ') =    1.023599718222139
vFBA('RPI                           ') =   -1.362132329111303
vFBA('RZ5PP                         ') =    0.000000000000000
vFBA('S7PI                          ') =    0.018396000000000
vFBA('SADH                          ') =    0.000000000000000
vFBA('SADT2                         ') =    0.170133070000000
vFBA('SBTPD                         ') =    0.000000000000000
vFBA('SBTpts                        ') =    0.000000000000000
vFBA('SDPDS                         ') =    0.258128000000000
vFBA('SDPTA                         ') =   -0.258128000000000
vFBA('SELNPS                        ') =    0.000000000000000
vFBA('SERASr                        ') =    0.000000000000000
vFBA('SERAT                         ') =    0.170133070000000
vFBA('SERD_D                        ') =    0.000000000000000
vFBA('SERD_L                        ') =    0.000000000000000
vFBA('SERt2r                        ') =    0.000000000000000
vFBA('SERt4                         ') =    0.000000000000000
vFBA('SGDS                          ') =    0.000000000000000
vFBA('SGSAD                         ') =    0.000000000000000
vFBA('SHCHCS2                       ') =    0.000000000000000
vFBA('SHCHD2                        ') =    0.000000000000000
vFBA('SHCHF                         ') =    0.000000000000000
vFBA('SHK3Dr                        ') =    0.300030000000000
vFBA('SHSL1                         ') =    0.106580000000000
vFBA('SOTA                          ') =    0.000000000000000
vFBA('SPMDAT1                       ') =    0.000000000000000
vFBA('SPMDAT2                       ') =    0.000000000000000
vFBA('SPMDabc                       ') =    0.000000000000000
vFBA('SPMS                          ') =    0.005110000000000
vFBA('SPODM                         ') =    0.000000000000000
vFBA('SUCBZL                        ') =    0.000000000000000
vFBA('SUCBZS                        ') =    0.000000000000000
vFBA('SUCCabc                       ') =    0.000000000000000
vFBA('SUCCt2_2                      ') =    0.000000000000000
vFBA('SUCCt2_3                      ') =    0.000000000000000
vFBA('SUCCt2b                       ') =    0.000000000000000
vFBA('SUCD4                         ') =    3.825265235814839
vFBA('SUCFUMt                       ') =    0.000000000000000
vFBA('SUCOAS                        ') =    0.364710190000000
vFBA('SUCpts                        ') =    0.000000000000000
vFBA('SULR                          ') =   -0.170133070000000
vFBA('SULabc                        ') =    0.170133070000000
vFBA('TA1                           ') =   -0.652616859111069
vFBA('TA2                           ') =    0.652616859111069
vFBA('TAGURr                        ') =    0.000000000000000
vFBA('TARTD                         ') =    0.000000000000000
vFBA('TARTRt7                       ') =    0.000000000000000
vFBA('TAUDO                         ') =    0.000000000000000
vFBA('TAURabc                       ') =    0.000000000000000
vFBA('TDPADGAT                      ') =    0.000000000000000
vFBA('TDPAGTA                       ') =    0.000000000000000
vFBA('TDPDRE                        ') =    0.000000000000000
vFBA('TDPDRR                        ') =    0.000000000000000
vFBA('TDPGDH                        ') =    0.000000000000000
vFBA('TDSK                          ') =    0.006132000000000
vFBA('TGBPA                         ') =    0.000000000000000
vFBA('THD2                          ') =    2.280697131796776
vFBA('THDPS                         ') =    0.258128000000000
vFBA('THMDt2                        ') =    0.000000000000000
vFBA('THMDt2r                       ') =    0.000000000000000
vFBA('THMabc                        ') =    0.000000000000000
vFBA('THRAr                         ') =    0.198005930000000
vFBA('THRD                          ') =    0.000000000000000
vFBA('THRabc                        ') =    0.000000000000000
vFBA('THRt2r                        ') =    0.000000000000000
vFBA('THRt4                         ') =    0.000000000000000
vFBA('THZPSN                        ') =    0.000000000000000
vFBA('TK1                           ') =    1.023599718222139
vFBA('TK2                           ') =   -0.352586859111069
vFBA('TK3                           ') =   -0.671012859111069
vFBA('TMAOR1                        ') =    0.000000000000000
vFBA('TMAOR1e                       ') =    0.000000000000000
vFBA('TMAOR2                        ') =    0.000000000000000
vFBA('TMAOR2e                       ') =    0.000000000000000
vFBA('TMDK1                         ') =    0.000000000000000
vFBA('TMDPP                         ') =    0.000000000000000
vFBA('TMDS                          ') =    0.018031000000000
vFBA('TMKr                          ') =    0.000000000000000
vFBA('TMPKr                         ') =    0.000000000000000
vFBA('TMPPP                         ') =    0.000000000000000
vFBA('TPI                           ') =   10.586847170888710
vFBA('TRDR                          ') =    0.243279070000000
vFBA('TRE6PH                        ') =    0.000000000000000
vFBA('TRE6PP                        ') =    0.000000000000000
vFBA('TRE6PS                        ') =    0.000000000000000
vFBA('TREH                          ') =    0.000000000000000
vFBA('TREHe                         ') =    0.000000000000000
vFBA('TREpts                        ') =    0.000000000000000
vFBA('TRPAS2                        ') =   -0.039420000000000
vFBA('TRPS1                         ') =    0.000000000000000
vFBA('TRPS2                         ') =    0.000000000000000
vFBA('TRPS3                         ') =    0.039420000000000
vFBA('TRPt2r                        ') =    0.000000000000000
vFBA('TRSAR                         ') =    0.000000000000000
vFBA('TSULabc                       ') =    0.000000000000000
vFBA('TTDCAt2                       ') =    0.000000000000000
vFBA('TYRTA                         ') =   -0.095630000000000
vFBA('TYRt2r                        ') =    0.000000000000000
vFBA('U23GAAT                       ') =    0.012264000000000
vFBA('UAAGDS                        ') =    0.020148000000000
vFBA('UACMAMO                       ') =    0.000000000000000
vFBA('UAG2Ei                        ') =    0.000000000000000
vFBA('UAGAAT                        ') =    0.012264000000000
vFBA('UAGCVT                        ') =    0.020148000000000
vFBA('UAGDP                         ') =    0.052560000000000
vFBA('UAGPT3                        ') =    0.020148000000000
vFBA('UAMAGS                        ') =    0.020148000000000
vFBA('UAMAS                         ') =    0.020148000000000
vFBA('UAPGR                         ') =    0.020148000000000
vFBA('UDCPDP                        ') =    0.020148000000000
vFBA('UDCPDPS                       ') =    0.000000000000000
vFBA('UDPG4E                        ') =    0.000000000000000
vFBA('UDPGALM                       ') =    0.000000000000000
vFBA('UDPGD                         ') =    0.000000000000000
vFBA('UGLT                          ') =    0.000000000000000
vFBA('UGLYCH                        ') =    0.000000000000000
vFBA('UGMDDS                        ') =    0.020148000000000
vFBA('UHGADA                        ') =    0.012264000000000
vFBA('UMPK                          ') =    0.256303000000009
vFBA('UNK3                          ') =    0.005110000000000
vFBA('UPP3MT                        ') =    0.000000000000000
vFBA('UPP3S                         ') =    0.000000000000000
vFBA('UPPDC1                        ') =    0.000000000000000
vFBA('UPPRT                         ') =    0.000000000000000
vFBA('URAt2                         ') =  500.000000000000000
vFBA('URAt2r                        ') = -500.000000000000000
vFBA('UREAt                         ') =   -0.030660000000000
vFBA('URIDK2r                       ') =   -0.018031000000000
vFBA('URIK2                         ') =    0.000000000000000
vFBA('URIt2                         ') =    0.000000000000000
vFBA('URIt2r                        ') =    0.000000000000000
vFBA('USHD                          ') =    0.006132000000000
vFBA('VALTA                         ') =   -0.293460000000000
vFBA('VALabc                        ') =    0.000000000000000
vFBA('VALt2r                        ') =    0.000000000000000
vFBA('VPAMT                         ') =    0.000000000000000
vFBA('X5PL3E                        ') =    0.000000000000000
vFBA('XANt                          ') =    0.000000000000000
vFBA('XANt2                         ') =    0.000000000000000
vFBA('XPPT                          ') =    0.000000000000000
vFBA('XTSNt2r                       ') =    0.000000000000000
vFBA('XYLI1                         ') =    0.000000000000000
vFBA('XYLI2i                        ') =    0.000000000000000
vFBA('XYLK                          ') =    0.000000000000000
vFBA('XYLabc                        ') =    0.000000000000000
vFBA('XYLt2                         ') =    0.000000000000000
