# Supplementary material for: A Method to Constrain Genome-Scale Models with 13C Labeling Data
Source: PLoS Comput Biol. 2015 Sep 17;11(9):e1004363. doi: 10.1371/journal.pcbi.1004363 (PMC4574858; doi:10.1371/journal.pcbi.1004363)
Supplement: S1 Code — GAMS files, input files and expected outputs for the nine strains considered (wild type at 5, 6 and 7 hrs, pyk KO at 5, 6 and 7 hrs and pgi KO at 16, 21 and 23 hrs) for the data fits. (GZ) [file pcbi.1004363.s004.gz › GAMSfiles/pyk5h/VFBAgrowthout.txt]

vFBAgrowth('ABTA                          ') =    0.000000000000000
vFBAgrowth('ABUTD                         ') =    0.000000000000000
vFBAgrowth('ACACCT                        ') =    0.000000000000000
vFBAgrowth('ACALDi                        ') =    0.280798421427883
vFBAgrowth('ACGK                          ') =    0.334381196504976
vFBAgrowth('ACGS                          ') =    0.334381196504976
vFBAgrowth('ACHBS                         ') =    0.285725109087843
vFBAgrowth('ACLS                          ') =    0.859306877986761
vFBAgrowth('ACODA                         ') =    0.334381196504976
vFBAgrowth('ACONT                         ') =    3.810989764007663
vFBAgrowth('ADHEr                         ') =    0.000000000000000
vFBAgrowth('ADSL1r                        ') =    0.299699758535611
vFBAgrowth('ADSL2r                        ') =    0.494748554924163
vFBAgrowth('ADSS                          ') =    0.299699758535611
vFBAgrowth('AGMT                          ') =    0.043479907904672
vFBAgrowth('AIRC2                         ') =    0.494748554924163
vFBAgrowth('AKGDH                         ') =    2.661244470699844
vFBAgrowth('ARGDC                         ') =    0.043479907904672
vFBAgrowth('ARGSS                         ') =    0.334381196504976
vFBAgrowth('CBMK                          ') =    0.660584029380263
vFBAgrowth('CBPS                          ') =    0.000000000000000
vFBAgrowth('CHORM                         ') =    0.317817422065101
vFBAgrowth('CHORS                         ') =    0.425481955924288
vFBAgrowth('CS                            ') =    3.810989764007663
vFBAgrowth('DDPA                          ') =    0.425481955924288
vFBAgrowth('DHAD1                         ') =    0.859306877986761
vFBAgrowth('DHAD2                         ') =    0.285725109087843
vFBAgrowth('DHAPT                         ') =    1.209576106168779
vFBAgrowth('DHQS                          ') =    0.425481955924288
vFBAgrowth('EDA                           ') =    0.000000000000000
vFBAgrowth('EDD                           ') =    0.000000000000000
vFBAgrowth('EX_etoh_e_                    ') =    0.000000000000000
vFBAgrowth('EX_glc_e_                     ') =  -12.300000000000000
vFBAgrowth('EX_lac_L_e_                   ') =    0.000000000000000
vFBAgrowth('F6PA                          ') =    1.209576106168779
vFBAgrowth('FUM                           ') =    3.790083174956880
vFBAgrowth('G5SADs                        ') =    0.217399539523359
vFBAgrowth('G5SD                          ') =    0.217399539523359
vFBAgrowth('G6PDH2r                       ') =    7.590299543421576
vFBAgrowth('GAPD                          ') =   19.108958107927570
vFBAgrowth('GART                          ') =    0.494748554924163
vFBAgrowth('GHMT2                         ') =    0.816457428746732
vFBAgrowth('GLCpts                        ') =   12.300000000000000
vFBAgrowth('GLCt2                         ') =    0.000000000000000
vFBAgrowth('GLNS                          ') =    1.968633578784460
vFBAgrowth('GLU5K                         ') =    0.217399539523359
vFBAgrowth('GLUPRT                        ') =    0.494748554924163
vFBAgrowth('GMPS2                         ') =    0.288220027612849
vFBAgrowth('GND                           ') =    7.590299543421576
vFBAgrowth('HEX1                          ') =    0.000000000000000
vFBAgrowth('HSK                           ') =    0.816015383016342
vFBAgrowth('ICDHyr                        ') =    3.810977464007663
vFBAgrowth('ICL                           ') =    0.000012300000000
vFBAgrowth('KARA1i                        ') =    0.859306877986761
vFBAgrowth('KARA2i                        ') =    0.285725109087843
vFBAgrowth('LEUTAi                        ') =    0.443080966266655
vFBAgrowth('MALS                          ') =    0.000012300000000
vFBAgrowth('ME1                           ') =    0.000000000000000
vFBAgrowth('ME2                           ') =    0.000000000000000
vFBAgrowth('P5CR                          ') =    0.217399539523359
vFBAgrowth('PDH                           ') =   10.315462358327080
vFBAgrowth('PFK                           ') =    7.446852605751432
vFBAgrowth('PGCD                          ') =    1.390194483031024
vFBAgrowth('PGL                           ') =    7.590299543421576
vFBAgrowth('POX                           ') =    0.000000000000000
vFBAgrowth('PPC                           ') =    3.286183488065732
vFBAgrowth('PPCK                          ') =    0.000012300000000
vFBAgrowth('PPND                          ') =    0.135615903226476
vFBAgrowth('PPNDH                         ') =    0.182201518838625
vFBAgrowth('PRAIS                         ') =    0.494748554924163
vFBAgrowth('PRFGS                         ') =    0.494748554924163
vFBAgrowth('PSCVT                         ') =    0.425481955924288
vFBAgrowth('PSERT                         ') =    1.390194483031024
vFBAgrowth('PSP_L                         ') =    1.390194483031024
vFBAgrowth('PTAr                          ') =    3.406955796134229
vFBAgrowth('PTRCTA                        ') =    0.000000000000000
vFBAgrowth('PYK                           ') =    0.000000000000000
vFBAgrowth('SHKK                          ') =    0.425481955924288
vFBAgrowth('SSALx                         ') =    0.000000000000000
vFBAgrowth('SSALy                         ') =    0.000000000000000
vFBAgrowth('SUCD1i                        ') =    2.661253664992136
vFBAgrowth('THRD_L                        ') =    0.285725109087843
vFBAgrowth('THRS                          ') =    0.816015383016342
vFBAgrowth('12PPDt                        ') =    0.000000000000000
vFBAgrowth('2DGLCNRx                      ') =    0.000000000000000
vFBAgrowth('2DGLCNRy                      ') =    0.000000000000000
vFBAgrowth('2DGULRx                       ') =    0.000000000000000
vFBAgrowth('2DGULRy                       ') =    0.000000000000000
vFBAgrowth('3HCINNMH                      ') =    0.000000000000000
vFBAgrowth('3HPPPNH                       ') =    0.000000000000000
vFBAgrowth('4HTHRS                        ') =    0.000000000000000
vFBAgrowth('5DGLCNR                       ') =    0.000000000000000
vFBAgrowth('A5PISO                        ') =    0.043479907904672
vFBAgrowth('AACPS1                        ') =    0.000000000000000
vFBAgrowth('AACPS2                        ') =    0.000000000000000
vFBAgrowth('AACPS3                        ') =    0.000000000000000
vFBAgrowth('AACPS4                        ') =    0.000000000000000
vFBAgrowth('AACPS5                        ') =    0.000000000000000
vFBAgrowth('AADDGT                        ') =    0.000000000000000
vFBAgrowth('AB6PGH                        ') =    0.000000000000000
vFBAgrowth('ABUTt2                        ') =    0.000000000000000
vFBAgrowth('ACACT1r                       ') =    0.000000000000000
vFBAgrowth('ACACt2                        ') =    0.000000000000000
vFBAgrowth('ACALDt                        ') =    0.000000000000000
vFBAgrowth('ACBIPGT                       ') =    0.000000000000000
vFBAgrowth('ACCOACr                       ') =    2.388068721802240
vFBAgrowth('ACCOAL                        ') =    0.000000000000000
vFBAgrowth('ACGAMT                        ') =    0.000000000000000
vFBAgrowth('ACGApts                       ') =    0.000000000000000
vFBAgrowth('ACKr                          ') =   -3.406955796134229
vFBAgrowth('ACMAMUT                       ') =    0.000000000000000
vFBAgrowth('ACMANApts                     ') =    0.000000000000000
vFBAgrowth('ACNAMt2                       ') =    0.000000000000000
vFBAgrowth('ACNML                         ') =    0.000000000000000
vFBAgrowth('ACOATA                        ') =    0.000000000000000
vFBAgrowth('ACONMT                        ') =    0.000000000000000
vFBAgrowth('ACOTA                         ') =   -0.334381196504976
vFBAgrowth('ACPS1                         ') =    0.000000000000000
vFBAgrowth('ACS                           ') =    0.000000000000000
vFBAgrowth('ACt2r                         ') =   -4.000000000000000
vFBAgrowth('ADA                           ') =    0.000000000000000
vFBAgrowth('ADCL                          ') =    0.051761795124609
vFBAgrowth('ADCS                          ') =    0.051761795124609
vFBAgrowth('ADD                           ') =    0.000000000000000
vFBAgrowth('ADEt2r                        ') =    0.000000000000000
vFBAgrowth('ADK1                          ') =  500.000000000000000
vFBAgrowth('ADK3                          ') = -497.565646916233200
vFBAgrowth('ADK4                          ') =    0.000000000000000
vFBAgrowth('ADMDCr                        ') =    0.007246651317445
vFBAgrowth('ADNCYC                        ') =    0.000000000000000
vFBAgrowth('ADNK1                         ') =    0.007246651317445
vFBAgrowth('ADNt2                         ') =  500.000000000000000
vFBAgrowth('ADNt2r                        ') = -500.000000000000000
vFBAgrowth('ADOCBIK                       ') =    0.000000000000000
vFBAgrowth('ADOCBLS                       ') =    0.000000000000000
vFBAgrowth('ADPT                          ') =    0.000000000000000
vFBAgrowth('ADSK                          ') =    0.241271044198926
vFBAgrowth('AGDC                          ') =    0.000000000000000
vFBAgrowth('AGMHE                         ') =    0.026087944742803
vFBAgrowth('AGPR                          ') =   -0.334381196504976
vFBAgrowth('AHC                           ') =    0.000000000000000
vFBAgrowth('AHCYSNS                       ') =    0.000000000000000
vFBAgrowth('AICART                        ') =    0.587919786148460
vFBAgrowth('AIRC3                         ') =   -0.494748554924163
vFBAgrowth('AKGt2r                        ') =    0.000000000000000
vFBAgrowth('ALAALAr                       ') =    0.028572510908784
vFBAgrowth('ALAR                          ') =    0.000000000000000
vFBAgrowth('ALARi                         ') =    0.057145021817569
vFBAgrowth('ALATA_D2                      ') =    0.000000000000000
vFBAgrowth('ALATA_L                       ') =   -0.590912653142539
vFBAgrowth('ALATA_L2                      ') =    0.000000000000000
vFBAgrowth('ALAabc                        ') =    0.000000000000000
vFBAgrowth('ALAt2r                        ') =    0.000000000000000
vFBAgrowth('ALCD19                        ') =    0.000000000000000
vFBAgrowth('ALDD19x                       ') =    0.000000000000000
vFBAgrowth('ALDD2x                        ') =    0.000000000000000
vFBAgrowth('ALLTAH                        ') =    0.000000000000000
vFBAgrowth('ALLTN                         ') =    0.000000000000000
vFBAgrowth('ALLTNt2r                      ') =    0.000000000000000
vFBAgrowth('ALTRH                         ') =    0.000000000000000
vFBAgrowth('AMALT1                        ') =    0.000000000000000
vFBAgrowth('AMALT2                        ') =    0.000000000000000
vFBAgrowth('AMALT3                        ') =    0.000000000000000
vFBAgrowth('AMALT4                        ') =    0.000000000000000
vFBAgrowth('AMANAPE                       ') =    0.000000000000000
vFBAgrowth('AMANK                         ') =    0.000000000000000
vFBAgrowth('AMAOTr                        ') =    0.000000000000000
vFBAgrowth('AMMQT8_2                      ') =    0.000000000000000
vFBAgrowth('AMPMS                         ') =    0.000000000000000
vFBAgrowth('AMPN                          ') =    0.000000000000000
vFBAgrowth('ANPRT                         ') =    0.055902738734578
vFBAgrowth('ANS                           ') =    0.055902738734578
vFBAgrowth('AOXSr                         ') =    0.000000000000000
vFBAgrowth('AP4AH                         ') =    0.000000000000000
vFBAgrowth('AP5AH                         ') =    0.000000000000000
vFBAgrowth('APRAUR                        ') =    0.000010352359025
vFBAgrowth('ARAI                          ') =    0.000000000000000
vFBAgrowth('ARBabc                        ') =    0.000000000000000
vFBAgrowth('ARBt2r                        ') =    0.000000000000000
vFBAgrowth('ARGORNt7                      ') =    0.000000000000000
vFBAgrowth('ARGSL                         ') =    0.334381196504976
vFBAgrowth('ARGabc                        ') =    0.000000000000000
vFBAgrowth('ASAD                          ') =   -1.333219239901438
vFBAgrowth('ASNN                          ') =    0.000000000000000
vFBAgrowth('ASNS1                         ') =    0.000000000000000
vFBAgrowth('ASNS2                         ') =    0.237069021670710
vFBAgrowth('ASNabc                        ') =    0.000000000000000
vFBAgrowth('ASNt2r                        ') =    0.000000000000000
vFBAgrowth('ASP1DC                        ') =    0.000061078918247
vFBAgrowth('ASPCT                         ') =    0.326202832875287
vFBAgrowth('ASPK                          ') =    1.333219239901438
vFBAgrowth('ASPO3                         ') =    0.002826194013806
vFBAgrowth('ASPO4                         ') =    0.000000000000000
vFBAgrowth('ASPO5                         ') =    0.000000000000000
vFBAgrowth('ASPO6                         ') =    0.000000000000000
vFBAgrowth('ASPT                          ') =    0.000000000000000
vFBAgrowth('ASPTA                         ') =   -3.265276899014950
vFBAgrowth('ASPabc                        ') =    0.000000000000000
vFBAgrowth('ASPt2                         ') =    0.000000000000000
vFBAgrowth('ASPt2_2                       ') =    0.000000000000000
vFBAgrowth('ASPt2_3                       ') =    0.000000000000000
vFBAgrowth('AST                           ') =    0.000000000000000
vFBAgrowth('ATPM                          ') =    7.600000000000000
vFBAgrowth('ATPPRT                        ') =    0.093171231224297
vFBAgrowth('ATPS4r                        ') =   56.911446925244910
vFBAgrowth('BETALDHx                      ') =    0.000000000000000
vFBAgrowth('BETALDHy                      ') =    0.000000000000000
vFBAgrowth('BPNT                          ') =    0.241271044198926
vFBAgrowth('BSORx                         ') =    0.000000000000000
vFBAgrowth('BSORy                         ') =    0.000000000000000
vFBAgrowth('BTS2                          ') =    0.000000000000000
vFBAgrowth('BUTCT                         ') =    0.000000000000000
vFBAgrowth('BUTt2r                        ') =    0.000000000000000
vFBAgrowth('BiomassEcoli                  ') =    1.035235902492185
vFBAgrowth('C120SN                        ') =    0.043479907904672
vFBAgrowth('C140SN                        ') =    0.014304889700637
vFBAgrowth('C141SN                        ') =    0.014022270299257
vFBAgrowth('C160SN                        ') =    0.100960346154648
vFBAgrowth('C161SN                        ') =    0.019631178418959
vFBAgrowth('C181SN                        ') =    0.140222702992566
vFBAgrowth('CADVt                         ') =    0.000000000000000
vFBAgrowth('CAT                           ') =    0.000000000000000
vFBAgrowth('CBIAT_DELETE                  ') =    0.000000000000000
vFBAgrowth('CBL1abc                       ') =    0.000000000000000
vFBAgrowth('CBLAT_DELETE                  ') =    0.000000000000000
vFBAgrowth('CDAPPA_EC                     ') =    0.000000000000000
vFBAgrowth('CDPMEK                        ') =    0.000000000000000
vFBAgrowth('CHLabc                        ') =    0.000000000000000
vFBAgrowth('CHLt2r                        ') =    0.000000000000000
vFBAgrowth('CHRPL                         ') =    0.000000000000000
vFBAgrowth('CINNDO                        ') =    0.000000000000000
vFBAgrowth('CITL                          ') =    0.000000000000000
vFBAgrowth('CITt7                         ') =    0.000000000000000
vFBAgrowth('CLPNS_EC                      ') =    0.006677271571075
vFBAgrowth('CMPN                          ') =    0.000000000000000
vFBAgrowth('CO2t                          ') =  -22.733228863115080
vFBAgrowth('CPPPGO                        ') =    0.000000000000000
vFBAgrowth('CRNBTCT                       ') =    0.000000000000000
vFBAgrowth('CRNCBCT                       ') =    0.000000000000000
vFBAgrowth('CRNCDH                        ') =    0.000000000000000
vFBAgrowth('CRNt7                         ') =    0.000000000000000
vFBAgrowth('CSND                          ') =    0.000000000000000
vFBAgrowth('CSNt2                         ') =    0.000000000000000
vFBAgrowth('CTPS2                         ') =    0.156734715637317
vFBAgrowth('CYANST                        ') =    0.000000000000000
vFBAgrowth('CYNTAH                        ') =    0.000000000000000
vFBAgrowth('CYNTt2                        ') =    0.000000000000000
vFBAgrowth('CYSDS                         ') =    0.000000000000000
vFBAgrowth('CYSS                          ') =    0.241271044198926
vFBAgrowth('CYSTL                         ') =    0.151144441763859
vFBAgrowth('CYSabc                        ') =    0.000000000000000
vFBAgrowth('CYTBD                         ') =    0.000000000000000
vFBAgrowth('CYTBO3                        ') =   41.439099164247090
vFBAgrowth('CYTD                          ') =    0.000000000000000
vFBAgrowth('CYTDK2                        ') =    0.000000000000000
vFBAgrowth('CYTDt2                        ') =    0.000000000000000
vFBAgrowth('CYTDt2r                       ') =    0.000000000000000
vFBAgrowth('CYTK1                         ') =    0.183763689815486
vFBAgrowth('CYTK2                         ') =    0.000000000000000
vFBAgrowth('DAAD                          ') =    0.000000000000000
vFBAgrowth('DADA                          ') =    0.000000000000000
vFBAgrowth('DADK                          ') =    0.000000000000000
vFBAgrowth('DADNt2                        ') =    0.000000000000000
vFBAgrowth('DAGK_EC                       ') =    0.017391963161869
vFBAgrowth('DALAt2r                       ') =    0.000000000000000
vFBAgrowth('DAPDC                         ') =    0.337486904212452
vFBAgrowth('DAPE                          ') =    0.366059415121237
vFBAgrowth('DAPabc                        ') =    0.000000000000000
vFBAgrowth('DASYN_EC                      ') =    0.157614666154435
vFBAgrowth('DB4PS                         ') =    0.000020704718050
vFBAgrowth('DBTSr                         ') =    0.000000000000000
vFBAgrowth('DCTPD                         ') =    0.000000000000000
vFBAgrowth('DCYTD                         ') =    0.000000000000000
vFBAgrowth('DCYTt2                        ') =    0.000000000000000
vFBAgrowth('DDGALK                        ') =    0.000000000000000
vFBAgrowth('DDGLCNt2r                     ') =    0.000000000000000
vFBAgrowth('DDGLK                         ') =    0.000000000000000
vFBAgrowth('DDPGALA                       ') =    0.000000000000000
vFBAgrowth('DGK1                          ') =    0.000000000000000
vFBAgrowth('DGSNt2                        ') =    0.000000000000000
vFBAgrowth('DHAt                          ') =    0.000000000000000
vFBAgrowth('DHBD                          ') =    0.000000000000000
vFBAgrowth('DHBSr                         ') =    0.000000000000000
vFBAgrowth('DHCIND                        ') =    0.000000000000000
vFBAgrowth('DHCINDO                       ') =    0.000000000000000
vFBAgrowth('DHDPRy                        ') =    0.366059415121237
vFBAgrowth('DHDPS                         ') =    0.366059415121237
vFBAgrowth('DHFR                          ') =    0.077332121916166
vFBAgrowth('DHFS                          ') =    0.051761795124609
vFBAgrowth('DHNAOT                        ') =    0.000000000000000
vFBAgrowth('DHNPA2                        ') =    0.051761795124609
vFBAgrowth('DHORD2                        ') =    0.326202832875287
vFBAgrowth('DHORD5                        ') =    0.000000000000000
vFBAgrowth('DHORTS                        ') =   -0.326202832875287
vFBAgrowth('DHPPD                         ') =    0.000000000000000
vFBAgrowth('DHPPDA2                       ') =    0.000010352359025
vFBAgrowth('DHPS2                         ') =    0.051761795124609
vFBAgrowth('DHPTDCs                       ') =    0.000000000000000
vFBAgrowth('DHQD                          ') =    0.425481955924288
vFBAgrowth('DINSt2                        ') =    0.000000000000000
vFBAgrowth('DKGLCNR1                      ') =    0.000000000000000
vFBAgrowth('DKGLCNR2x                     ') =    0.000000000000000
vFBAgrowth('DKGLCNR2y                     ') =    0.000000000000000
vFBAgrowth('DKMPPD                        ') =    0.000000000000000
vFBAgrowth('DKMPPD2                       ') =    0.007246651317445
vFBAgrowth('DMATT                         ') =    0.000000000000000
vFBAgrowth('DMPPS                         ') =    0.000000000000000
vFBAgrowth('DMQMT                         ') =    0.000000000000000
vFBAgrowth('DMSOR1                        ') =    0.000000000000000
vFBAgrowth('DMSOR1e                       ') =    0.000000000000000
vFBAgrowth('DMSOR2                        ') =    0.000000000000000
vFBAgrowth('DMSOR2e                       ') =    0.000000000000000
vFBAgrowth('DNMPPA                        ') =    0.051761795124609
vFBAgrowth('DNTPPA                        ') =    0.051761795124609
vFBAgrowth('DOGULNR                       ') =    0.000000000000000
vFBAgrowth('DPCOAK                        ') =    0.000061078918247
vFBAgrowth('DPR                           ') =    0.000061078918247
vFBAgrowth('DRPA                          ') =    0.000000000000000
vFBAgrowth('DSERt2r                       ') =    0.000000000000000
vFBAgrowth('DTMPK                         ') =    0.025570326791557
vFBAgrowth('DURIK1                        ') =    0.000000000000000
vFBAgrowth('DURIPP                        ') =    0.000000000000000
vFBAgrowth('DURIt2                        ') =    0.000000000000000
vFBAgrowth('DUTPDP                        ') =    0.000000000000000
vFBAgrowth('DXPRIi                        ') =    0.000000000000000
vFBAgrowth('DXPS                          ') =    0.000000000000000
vFBAgrowth('DXYLK                         ') =    0.000000000000000
vFBAgrowth('D_LACt2                       ') =    0.000000000000000
vFBAgrowth('E4PD                          ') =    0.000000000000000
vFBAgrowth('ECAP_EC                       ') =    0.000000000000000
vFBAgrowth('EDTXS1                        ') =    0.008695981580934
vFBAgrowth('EDTXS2                        ') =    0.008695981580934
vFBAgrowth('EDTXS3                        ') =    0.000000000000000
vFBAgrowth('EDTXS4                        ') =    0.000000000000000
vFBAgrowth('ENO                           ') =   17.718763624896540
vFBAgrowth('ENTCS                         ') =    0.000000000000000
vFBAgrowth('ETHAAL                        ') =    0.000000000000000
vFBAgrowth('ETOHt2r                       ') =    0.000000000000000
vFBAgrowth('EX_12ppd_S_e_                 ') =    0.000000000000000
vFBAgrowth('EX_15dap_e_                   ') =    0.000000000000000
vFBAgrowth('EX_26dap_M_e_                 ') =    0.000000000000000
vFBAgrowth('EX_2ddglcn_e_                 ') =    0.000000000000000
vFBAgrowth('EX_3hcinnm_e_                 ') =    0.000000000000000
vFBAgrowth('EX_3hpppn_e_                  ') =    0.000000000000000
vFBAgrowth('EX_4abut_e_                   ') =    0.000000000000000
vFBAgrowth('EX_ac_e_                      ') =    4.000000000000000
vFBAgrowth('EX_acac_e_                    ') =    0.000000000000000
vFBAgrowth('EX_acald_e_                   ') =    0.000000000000000
vFBAgrowth('EX_acgam_e_                   ') =    0.000000000000000
vFBAgrowth('EX_acmana_e_                  ') =    0.000000000000000
vFBAgrowth('EX_acnam_e_                   ') =    0.000000000000000
vFBAgrowth('EX_ade_e_                     ') =    0.000000000000000
vFBAgrowth('EX_adn_e_                     ') =    0.000000000000000
vFBAgrowth('EX_akg_e_                     ') =    0.000000000000000
vFBAgrowth('EX_ala_D_e_                   ') =    0.000000000000000
vFBAgrowth('EX_ala_L_e_                   ') =    0.000000000000000
vFBAgrowth('EX_alltn_e_                   ') =    0.000000000000000
vFBAgrowth('EX_amp_e_                     ') =    0.000000000000000
vFBAgrowth('EX_arab_L_e_                  ') =    0.000000000000000
vFBAgrowth('EX_arg_L_e_                   ') =    0.000000000000000
vFBAgrowth('EX_asn_L_e_                   ') =    0.000000000000000
vFBAgrowth('EX_asp_L_e_                   ') =    0.000000000000000
vFBAgrowth('EX_but_e_                     ') =    0.000000000000000
vFBAgrowth('EX_cbl1_e_                    ') =    0.000000000000000
vFBAgrowth('EX_chol_e_                    ') =    0.000000000000000
vFBAgrowth('EX_cit_e_                     ') =    0.000000000000000
vFBAgrowth('EX_co2_e_                     ') =   22.733228863115080
vFBAgrowth('EX_crn_e_                     ') =    0.000000000000000
vFBAgrowth('EX_csn_e_                     ') =    0.000000000000000
vFBAgrowth('EX_cynt_e_                    ') =    0.000000000000000
vFBAgrowth('EX_cys_L_e_                   ') =    0.000000000000000
vFBAgrowth('EX_cytd_e_                    ') =    0.000000000000000
vFBAgrowth('EX_dad_2_e_                   ') =    0.000000000000000
vFBAgrowth('EX_dcyt_e_                    ') =    0.000000000000000
vFBAgrowth('EX_dgsn_e_                    ') =    0.000000000000000
vFBAgrowth('EX_dha_e_                     ') =    0.000000000000000
vFBAgrowth('EX_din_e_                     ') =    0.000000000000000
vFBAgrowth('EX_dms_e_                     ') =    0.000000000000000
vFBAgrowth('EX_dmso_e_                    ') =    0.000000000000000
vFBAgrowth('EX_duri_e_                    ') =    0.000000000000000
vFBAgrowth('EX_fe2_e_                     ') =    0.000000000000000
vFBAgrowth('EX_for_e_                     ') =    0.000000000000000
vFBAgrowth('EX_fru_e_                     ') =    0.000000000000000
vFBAgrowth('EX_fuc1p_L_e_                 ') =    0.000000000000000
vFBAgrowth('EX_fuc_L_e_                   ') =    0.000000000000000
vFBAgrowth('EX_fum_e_                     ') =    0.000000000000000
vFBAgrowth('EX_g6p_e_                     ') =    0.000000000000000
vFBAgrowth('EX_gal_e_                     ') =    0.000000000000000
vFBAgrowth('EX_galct_D_e_                 ') =    0.000000000000000
vFBAgrowth('EX_galctn_D_e_                ') =    0.000000000000000
vFBAgrowth('EX_galt_e_                    ') =    0.000000000000000
vFBAgrowth('EX_galur_e_                   ') =    0.000000000000000
vFBAgrowth('EX_gam_e_                     ') =    0.000000000000000
vFBAgrowth('EX_gbbtn_e_                   ') =    0.000000000000000
vFBAgrowth('EX_glcn_e_                    ') =    0.000000000000000
vFBAgrowth('EX_glcr_e_                    ') =    0.000000000000000
vFBAgrowth('EX_glcur_e_                   ') =    0.000000000000000
vFBAgrowth('EX_gln_L_e_                   ') =    0.000000000000000
vFBAgrowth('EX_glu_L_e_                   ') =    0.000000000000000
vFBAgrowth('EX_gly_e_                     ') =    0.000000000000000
vFBAgrowth('EX_glyald_e_                  ') =    0.000000000000000
vFBAgrowth('EX_glyb_e_                    ') =    0.000000000000000
vFBAgrowth('EX_glyc3p_e_                  ') =    0.000000000000000
vFBAgrowth('EX_glyc_e_                    ') =    0.000000000000000
vFBAgrowth('EX_glyclt_e_                  ') =    0.051761795124609
vFBAgrowth('EX_gsn_e_                     ') =    0.000000000000000
vFBAgrowth('EX_gua_e_                     ') =    0.000000000000000
vFBAgrowth('EX_h2o_e_                     ') =   44.721447913407500
vFBAgrowth('EX_h_e_                       ') =   13.630820305602920
vFBAgrowth('EX_hdca_e_                    ') =    0.000000000000000
vFBAgrowth('EX_his_L_e_                   ') =    0.000000000000000
vFBAgrowth('EX_hxan_e_                    ') =    0.000000000000000
vFBAgrowth('EX_idon_L_e_                  ') =    0.000000000000000
vFBAgrowth('EX_ile_L_e_                   ') =    0.000000000000000
vFBAgrowth('EX_indole_e_                  ') =    0.000000000000000
vFBAgrowth('EX_ins_e_                     ') =    0.000000000000000
vFBAgrowth('EX_k_e_                       ') =    0.000000000000000
vFBAgrowth('EX_lac_D_e_                   ') =    0.000000000000000
vFBAgrowth('EX_lcts_e_                    ') =    0.000000000000000
vFBAgrowth('EX_leu_L_e_                   ') =    0.000000000000000
vFBAgrowth('EX_lys_L_e_                   ') =    0.000000000000000
vFBAgrowth('EX_mal_L_e_                   ') =    0.000000000000000
vFBAgrowth('EX_malt_e_                    ') =    0.000000000000000
vFBAgrowth('EX_malthx_e_                  ') =    0.000000000000000
vFBAgrowth('EX_maltpt_e_                  ') =    0.000000000000000
vFBAgrowth('EX_malttr_e_                  ') =    0.000000000000000
vFBAgrowth('EX_maltttr_e_                 ') =    0.000000000000000
vFBAgrowth('EX_man6p_e_                   ') =    0.000000000000000
vFBAgrowth('EX_man_e_                     ') =    0.000000000000000
vFBAgrowth('EX_melib_e_                   ') =    0.000000000000000
vFBAgrowth('EX_met_D_e_                   ') =    0.000000000000000
vFBAgrowth('EX_met_L_e_                   ') =    0.000000000000000
vFBAgrowth('EX_mnl_e_                     ') =    0.000000000000000
vFBAgrowth('EX_na1_e_                     ') =    0.000000000000000
vFBAgrowth('EX_nac_e_                     ') =    0.000000000000000
vFBAgrowth('EX_nad_e_                     ') =    0.000000000000000
vFBAgrowth('EX_nh4_e_                     ') =  -11.147899512258830
vFBAgrowth('EX_nmn_e_                     ') =    0.000000000000000
vFBAgrowth('EX_no2_e_                     ') =    0.000000000000000
vFBAgrowth('EX_no3_e_                     ') =    0.000000000000000
vFBAgrowth('EX_o2_e_                      ') =  -20.719549582123540
vFBAgrowth('EX_ocdca_e_                   ') =    0.000000000000000
vFBAgrowth('EX_orn_e_                     ') =    0.000000000000000
vFBAgrowth('EX_phe_L_e_                   ') =    0.000000000000000
vFBAgrowth('EX_pi_e_                      ') =   -0.943759352440337
vFBAgrowth('EX_pnto_R_e_                  ') =    0.000000000000000
vFBAgrowth('EX_pppn_e_                    ') =    0.000000000000000
vFBAgrowth('EX_pro_L_e_                   ') =    0.000000000000000
vFBAgrowth('EX_ptrc_e_                    ') =    0.000000000000000
vFBAgrowth('EX_pyr_e_                     ') =    0.000000000000000
vFBAgrowth('EX_rib_D_e_                   ') =    0.000000000000000
vFBAgrowth('EX_rmn_e_                     ') =    0.000000000000000
vFBAgrowth('EX_sbt_D_e_                   ') =    0.000000000000000
vFBAgrowth('EX_ser_D_e_                   ') =    0.000000000000000
vFBAgrowth('EX_ser_L_e_                   ') =    0.000000000000000
vFBAgrowth('EX_so4_e_                     ') =   -0.241271044198926
vFBAgrowth('EX_spmd_e_                    ') =    0.000000000000000
vFBAgrowth('EX_succ_e_                    ') =    0.000000000000000
vFBAgrowth('EX_sucr_e_                    ') =    0.000000000000000
vFBAgrowth('EX_tartr_L_e_                 ') =    0.000000000000000
vFBAgrowth('EX_taur_e_                    ') =    0.000000000000000
vFBAgrowth('EX_thm_e_                     ') =    0.000000000000000
vFBAgrowth('EX_thr_L_e_                   ') =    0.000000000000000
vFBAgrowth('EX_thymd_e_                   ') =    0.000000000000000
vFBAgrowth('EX_tma_e_                     ') =    0.000000000000000
vFBAgrowth('EX_tmao_e_                    ') =    0.000000000000000
vFBAgrowth('EX_tre_e_                     ') =    0.000000000000000
vFBAgrowth('EX_trp_L_e_                   ') =    0.000000000000000
vFBAgrowth('EX_tsul_e_                    ') =    0.000000000000000
vFBAgrowth('EX_ttdca_e_                   ') =    0.000000000000000
vFBAgrowth('EX_tyr_L_e_                   ') =    0.000000000000000
vFBAgrowth('EX_ura_e_                     ') =    0.000000000000000
vFBAgrowth('EX_urea_e_                    ') =    0.043479907904672
vFBAgrowth('EX_uri_e_                     ') =    0.000000000000000
vFBAgrowth('EX_val_L_e_                   ') =    0.000000000000000
vFBAgrowth('EX_xan_e_                     ') =    0.000000000000000
vFBAgrowth('EX_xtsn_e_                    ') =    0.000000000000000
vFBAgrowth('EX_xyl_D_e_                   ') =    0.000000000000000
vFBAgrowth('FAO1                          ') =    0.000000000000000
vFBAgrowth('FAO2                          ') =    0.000000000000000
vFBAgrowth('FAO3                          ') =    0.000000000000000
vFBAgrowth('FAO4                          ') =    0.000000000000000
vFBAgrowth('FBA                           ') =    7.446852605751432
vFBAgrowth('FBP                           ') =    0.000000000000000
vFBAgrowth('FCI                           ') =    0.000000000000000
vFBAgrowth('FCLK                          ') =    0.000000000000000
vFBAgrowth('FCLPA                         ') =    0.000000000000000
vFBAgrowth('FCLT                          ') =    0.000000000000000
vFBAgrowth('FDH2                          ') =    0.000000000000000
vFBAgrowth('FDH3                          ') =    0.000000000000000
vFBAgrowth('FE2abc                        ') =    0.000000000000000
vFBAgrowth('FFSD                          ') =    0.000000000000000
vFBAgrowth('FHL                           ') =    0.000000000000000
vFBAgrowth('FMNAT                         ') =    0.000010352359025
vFBAgrowth('FORt                          ') =    0.000000000000000
vFBAgrowth('FRD2                          ') =    0.000000000000000
vFBAgrowth('FRD3                          ') =    0.000000000000000
vFBAgrowth('FRUK                          ') =    0.000000000000000
vFBAgrowth('FRUpts                        ') =    0.000000000000000
vFBAgrowth('FRUpts2                       ') =    0.000000000000000
vFBAgrowth('FTHFD                         ') =    0.000000000000000
vFBAgrowth('FUCPt6_2                      ') =    0.000000000000000
vFBAgrowth('FUCt                          ') =    0.000000000000000
vFBAgrowth('FUMt2_2                       ') =    0.000000000000000
vFBAgrowth('FUMt2_3                       ') =    0.000000000000000
vFBAgrowth('G1PACT                        ') =    0.074536984979437
vFBAgrowth('G1PP                          ') =    0.000000000000000
vFBAgrowth('G1PTT                         ') =    0.000000000000000
vFBAgrowth('G1SATi                        ') =    0.000000000000000
vFBAgrowth('G3PD2                         ') =   -0.170917447501460
vFBAgrowth('G3PD5                         ') =    0.000000000000000
vFBAgrowth('G3PD6                         ') =    0.000000000000000
vFBAgrowth('G3PD7                         ') =    0.000000000000000
vFBAgrowth('G6PDA                         ') =    0.000000000000000
vFBAgrowth('G6Pt6_2                       ') =    0.000000000000000
vFBAgrowth('GALCTD                        ') =    0.000000000000000
vFBAgrowth('GALCTND                       ') =    0.000000000000000
vFBAgrowth('GALCTNt2r                     ') =    0.000000000000000
vFBAgrowth('GALCTt2r                      ') =    0.000000000000000
vFBAgrowth('GALKr                         ') =    0.000000000000000
vFBAgrowth('GALS3                         ') =    0.000000000000000
vFBAgrowth('GALTpts                       ') =    0.000000000000000
vFBAgrowth('GALU                          ') = -499.979502329130600
vFBAgrowth('GALURt2r                      ') =    0.000000000000000
vFBAgrowth('GALUi                         ') =  500.000000000000000
vFBAgrowth('GALabc                        ') =    0.000000000000000
vFBAgrowth('GALt2                         ') =    0.000000000000000
vFBAgrowth('GAMpts                        ') =    0.000000000000000
vFBAgrowth('GARFT                         ') =    0.000000000000000
vFBAgrowth('GCALDD                        ') =    0.051761795124609
vFBAgrowth('GDMANE                        ') =    0.000000000000000
vFBAgrowth('GF6PTA                        ') =    0.074536984979437
vFBAgrowth('GK1                           ') =    0.288220027612849
vFBAgrowth('GLCDe                         ') =    0.000000000000000
vFBAgrowth('GLCNt2r                       ') =    0.000000000000000
vFBAgrowth('GLCP                          ') =    0.000000000000000
vFBAgrowth('GLCRAL                        ') =    0.000000000000000
vFBAgrowth('GLCRD                         ') =    0.000000000000000
vFBAgrowth('GLCRt2r                       ') =    0.000000000000000
vFBAgrowth('GLCS1                         ') =    0.159426328983796
vFBAgrowth('GLCURt2r                      ') =    0.000000000000000
vFBAgrowth('GLGC                          ') =    0.159426328983796
vFBAgrowth('GLNabc                        ') =    0.000000000000000
vFBAgrowth('GLTPD                         ') =    0.000000000000000
vFBAgrowth('GLUABUTt7                     ') =    0.000000000000000
vFBAgrowth('GLUCYS                        ') =    0.000000000000000
vFBAgrowth('GLUDC                         ') =    0.000000000000000
vFBAgrowth('GLUDy                         ') =   -8.659763852885745
vFBAgrowth('GLUN                          ') =    0.000000000000000
vFBAgrowth('GLUR                          ') =   -0.028572510908784
vFBAgrowth('GLUSy                         ') =    0.000000000000000
vFBAgrowth('GLUTRR                        ') =    0.000000000000000
vFBAgrowth('GLUTRS                        ') =    0.000000000000000
vFBAgrowth('GLUabc                        ') =    0.000000000000000
vFBAgrowth('GLUt2r                        ') =    0.000000000000000
vFBAgrowth('GLUt4                         ') =    0.000000000000000
vFBAgrowth('GLXCL                         ') =    0.000000000000000
vFBAgrowth('GLYALDt                       ') =    0.000000000000000
vFBAgrowth('GLYATi                        ') =    0.000000000000000
vFBAgrowth('GLYBabc                       ') =    0.000000000000000
vFBAgrowth('GLYBt2r                       ') =    0.000000000000000
vFBAgrowth('GLYC3Pabc                     ') =    0.000000000000000
vFBAgrowth('GLYC3Pt6                      ') =    0.000000000000000
vFBAgrowth('GLYCDx                        ') =    0.000000000000000
vFBAgrowth('GLYCK                         ') =    0.000000000000000
vFBAgrowth('GLYCL                         ') =    0.000000000000000
vFBAgrowth('GLYCLTDx                      ') =    0.000000000000000
vFBAgrowth('GLYCLTDy                      ') =    0.000000000000000
vFBAgrowth('GLYCLTt2r                     ') =   -0.051761795124609
vFBAgrowth('GLYCTO2                       ') =    0.000000000000000
vFBAgrowth('GLYCTO3                       ') =    0.000000000000000
vFBAgrowth('GLYCTO4                       ') =    0.000000000000000
vFBAgrowth('GLYCt                         ') =    0.000000000000000
vFBAgrowth('GLYK                          ') =    0.006677271571075
vFBAgrowth('GLYOX                         ') =    0.000000000000000
vFBAgrowth('GLYt2r                        ') =    0.000000000000000
vFBAgrowth('GMAND                         ') =    0.000000000000000
vFBAgrowth('GMHEPAT                       ') =    0.026087944742803
vFBAgrowth('GMHEPK                        ') =    0.026087944742803
vFBAgrowth('GMHEPPA                       ') =    0.026087944742803
vFBAgrowth('GMPR                          ') =    0.000000000000000
vFBAgrowth('GNK                           ') =    0.000000000000000
vFBAgrowth('GOFUCR                        ') =    0.000000000000000
vFBAgrowth('GP4GH                         ') =    0.000000000000000
vFBAgrowth('GPDDA1                        ') =    0.000000000000000
vFBAgrowth('GPDDA2                        ') =    0.000000000000000
vFBAgrowth('GPDDA3                        ') =    0.000000000000000
vFBAgrowth('GPDDA4                        ') =    0.000000000000000
vFBAgrowth('GPDDA5                        ') =    0.000000000000000
vFBAgrowth('GRTT                          ') =    0.000000000000000
vFBAgrowth('GSNK                          ') =    0.000000000000000
vFBAgrowth('GSNt2                         ') =    0.000000000000000
vFBAgrowth('GSPMDA                        ') =    0.000000000000000
vFBAgrowth('GSPMDS                        ') =    0.000000000000000
vFBAgrowth('GTHOr                         ') =    0.000000000000000
vFBAgrowth('GTHS                          ') =    0.000000000000000
vFBAgrowth('GTPCI                         ') =    0.051761795124609
vFBAgrowth('GTPCII2                       ') =    0.000010352359025
vFBAgrowth('GUAD                          ') =    0.000000000000000
vFBAgrowth('GUAPRT                        ') =    0.000000000000000
vFBAgrowth('GUAt                          ') =    0.000000000000000
vFBAgrowth('GUAt2                         ') =    0.000000000000000
vFBAgrowth('GUI1                          ') =    0.000000000000000
vFBAgrowth('GUI2                          ') =    0.000000000000000
vFBAgrowth('H2Ot                          ') =  -44.721447913407500
vFBAgrowth('HBZOPT                        ') =    0.000000000000000
vFBAgrowth('HCINNMt2r                     ') =    0.000000000000000
vFBAgrowth('HCO3E                         ') =    2.882817276726403
vFBAgrowth('HDCAt2                        ') =    0.000000000000000
vFBAgrowth('HEMEOS                        ') =    0.000000000000000
vFBAgrowth('HETZK                         ') =    0.000000000000000
vFBAgrowth('HISTD                         ') =    0.093171231224297
vFBAgrowth('HISTP                         ') =    0.093171231224297
vFBAgrowth('HISabc                        ') =    0.000000000000000
vFBAgrowth('HISt2r                        ') =    0.000000000000000
vFBAgrowth('HKNDDH                        ') =    0.000000000000000
vFBAgrowth('HKNTDH                        ') =    0.000000000000000
vFBAgrowth('HMBS                          ') =    0.000000000000000
vFBAgrowth('HMPK1                         ') =    0.000000000000000
vFBAgrowth('HOPNTAL                       ') =    0.000000000000000
vFBAgrowth('HPPK2                         ') =    0.051761795124609
vFBAgrowth('HPPPNDO                       ') =    0.000000000000000
vFBAgrowth('HPPPNt2r                      ') =    0.000000000000000
vFBAgrowth('HPYRI                         ') =    0.000000000000000
vFBAgrowth('HPYRRx                        ') =    0.000000000000000
vFBAgrowth('HPYRRy                        ') =    0.000000000000000
vFBAgrowth('HSDy                          ') =   -0.967159824780201
vFBAgrowth('HSST                          ') =    0.151144441763859
vFBAgrowth('HSTPT                         ') =    0.093171231224297
vFBAgrowth('HXPRT                         ') =    0.000000000000000
vFBAgrowth('HYD1                          ') =    0.000000000000000
vFBAgrowth('HYD2                          ') =    0.000000000000000
vFBAgrowth('HYD3                          ') =    0.000000000000000
vFBAgrowth('HYPOE                         ') =    0.000000000000000
vFBAgrowth('HYXNt                         ') =    0.000000000000000
vFBAgrowth('ICHORSi                       ') =    0.000000000000000
vFBAgrowth('ICHORT                        ') =    0.000000000000000
vFBAgrowth('IDOND                         ') =    0.000000000000000
vFBAgrowth('IDOND2                        ') =    0.000000000000000
vFBAgrowth('IDONt2r                       ') =    0.000000000000000
vFBAgrowth('IG3PS                         ') =    0.093171231224297
vFBAgrowth('IGPDH                         ') =    0.093171231224297
vFBAgrowth('IGPS                          ') =    0.055902738734578
vFBAgrowth('ILETA                         ') =   -0.285725109087843
vFBAgrowth('ILEabc                        ') =    0.000000000000000
vFBAgrowth('ILEt2r                        ') =    0.000000000000000
vFBAgrowth('IMPC                          ') =   -0.587919786148460
vFBAgrowth('IMPD                          ') =    0.288220027612849
vFBAgrowth('INDOLEt2r                     ') =    0.000000000000000
vFBAgrowth('INSK                          ') =    0.000000000000000
vFBAgrowth('INSt2                         ') =    0.000000000000000
vFBAgrowth('INSt2r                        ') =    0.000000000000000
vFBAgrowth('IPDDIi                        ') =    0.000000000000000
vFBAgrowth('IPDPS                         ') =    0.000000000000000
vFBAgrowth('IPMD                          ') =    0.443080966266655
vFBAgrowth('IPPMIa                        ') =   -0.443080966266655
vFBAgrowth('IPPMIb                        ') =   -0.443080966266655
vFBAgrowth('IPPS                          ') =    0.443080966266655
vFBAgrowth('KAS14                         ') =    0.000000000000000
vFBAgrowth('KAS15                         ') =    0.332621295470739
vFBAgrowth('KAS16                         ') =    0.034783926323737
vFBAgrowth('KDOCT2                        ') =    0.043479907904672
vFBAgrowth('KDOPP                         ') =    0.043479907904672
vFBAgrowth('KDOPS                         ') =    0.043479907904672
vFBAgrowth('KG6PDC                        ') =    0.000000000000000
vFBAgrowth('Kabc                          ') =    0.000000000000000
vFBAgrowth('Kt2r                          ') =    0.000000000000000
vFBAgrowth('LACZ                          ') =    0.000000000000000
vFBAgrowth('LCAD                          ') =    0.000000000000000
vFBAgrowth('LCADi                         ') =    0.000000000000000
vFBAgrowth('LCARS                         ') =    0.000000000000000
vFBAgrowth('LCTSt                         ') =    0.000000000000000
vFBAgrowth('LDH_D                         ') =    0.000000000000000
vFBAgrowth('LDH_D2                        ') =    0.000000000000000
vFBAgrowth('LEUabc                        ') =    0.000000000000000
vFBAgrowth('LEUt2r                        ') =    0.000000000000000
vFBAgrowth('LGTHL                         ') =    0.000000000000000
vFBAgrowth('LPADSS                        ') =    0.008695981580934
vFBAgrowth('LPLIPA1                       ') =    0.000000000000000
vFBAgrowth('LPLIPA2                       ') =    0.000000000000000
vFBAgrowth('LPLIPA3                       ') =    0.000000000000000
vFBAgrowth('LPLIPA4                       ') =    0.000000000000000
vFBAgrowth('LPLIPA5                       ') =    0.000000000000000
vFBAgrowth('LPLIPA6                       ') =    0.000000000000000
vFBAgrowth('LPSSYN_EC                     ') =    0.008695981580934
vFBAgrowth('LYSDC                         ') =    0.000000000000000
vFBAgrowth('LYSabc                        ') =    0.000000000000000
vFBAgrowth('LYSt2r                        ') =    0.000000000000000
vFBAgrowth('L_LACD2                       ') =    0.000000000000000
vFBAgrowth('L_LACD3                       ') =    0.000000000000000
vFBAgrowth('L_LACt2r                      ') =    0.000000000000000
vFBAgrowth('M1PD                          ') =    0.000000000000000
vFBAgrowth('MACPD                         ') =    0.000000000000000
vFBAgrowth('MALTHXabc                     ') =    0.000000000000000
vFBAgrowth('MALTPTabc                     ') =    0.000000000000000
vFBAgrowth('MALTTRabc                     ') =    0.000000000000000
vFBAgrowth('MALTTTRabc                    ') =    0.000000000000000
vFBAgrowth('MALTabc                       ') =    0.000000000000000
vFBAgrowth('MALTpts                       ') =    0.000000000000000
vFBAgrowth('MALt2_2                       ') =    0.000000000000000
vFBAgrowth('MALt2_3                       ') =    0.000000000000000
vFBAgrowth('MAN1PT2                       ') =    0.000000000000000
vFBAgrowth('MAN6PI                        ') =    0.000000000000000
vFBAgrowth('MAN6Pt6_2                     ') =    0.000000000000000
vFBAgrowth('MANAO                         ') =    0.000000000000000
vFBAgrowth('MANpts                        ') =    0.000000000000000
vFBAgrowth('MCITD                         ') =    0.000000000000000
vFBAgrowth('MCITL2                        ') =    0.000000000000000
vFBAgrowth('MCITS                         ') =    0.000000000000000
vFBAgrowth('MCOATA                        ') =    2.388068721802240
vFBAgrowth('MDH                           ') =    3.790095474956880
vFBAgrowth('MDH2                          ') =    0.000000000000000
vFBAgrowth('MDH3                          ') =    0.000000000000000
vFBAgrowth('MDRPD                         ') =    0.007246651317445
vFBAgrowth('MECDPDH                       ') =    0.000000000000000
vFBAgrowth('MECDPS                        ') =    0.000000000000000
vFBAgrowth('MELIBt2                       ') =    0.000000000000000
vFBAgrowth('MEPCT                         ') =    0.000000000000000
vFBAgrowth('METAT                         ') =    0.007246651317445
vFBAgrowth('METDabc                       ') =    0.000000000000000
vFBAgrowth('METS                          ') =    0.151144441763859
vFBAgrowth('METabc                        ') =    0.000000000000000
vFBAgrowth('MGSA                          ') =    0.000000000000000
vFBAgrowth('MI1PP                         ') =    0.000000000000000
vFBAgrowth('MICITD                        ') =    0.000000000000000
vFBAgrowth('MLTG1                         ') =    0.000000000000000
vFBAgrowth('MLTG2                         ') =    0.000000000000000
vFBAgrowth('MLTG3                         ') =    0.000000000000000
vFBAgrowth('MLTG4                         ') =    0.000000000000000
vFBAgrowth('MLTG5                         ') =    0.000000000000000
vFBAgrowth('MLTP1                         ') =    0.000000000000000
vFBAgrowth('MLTP2                         ') =    0.000000000000000
vFBAgrowth('MLTP3                         ') =    0.000000000000000
vFBAgrowth('MMCD                          ') =    0.000000000000000
vFBAgrowth('MME                           ') =    0.000000000000000
vFBAgrowth('MMM2                          ') =    0.000000000000000
vFBAgrowth('MNLpts                        ') =    0.000000000000000
vFBAgrowth('MNNH                          ') =    0.000000000000000
vFBAgrowth('MOAT                          ') =    0.008695981580934
vFBAgrowth('MOAT2                         ') =    0.008695981580934
vFBAgrowth('MOHMT                         ') =    0.000061078918247
vFBAgrowth('MTAN                          ') =    0.007246651317445
vFBAgrowth('MTHFC                         ') =    0.587919786148460
vFBAgrowth('MTHFD                         ') =    0.587919786148460
vFBAgrowth('MTHFR2                        ') =    0.202906236888468
vFBAgrowth('MTRI                          ') =    0.007246651317445
vFBAgrowth('MTRK                          ') =    0.007246651317445
vFBAgrowth('NACODA                        ') =    0.000000000000000
vFBAgrowth('NACUP                         ') =    0.000000000000000
vFBAgrowth('NADDP                         ') =    0.000000000000000
vFBAgrowth('NADDPe                        ') =    0.000000000000000
vFBAgrowth('NADH10                        ') =    0.000000000000000
vFBAgrowth('NADH5                         ') =    0.000000000000000
vFBAgrowth('NADH6                         ') =   38.448816472365860
vFBAgrowth('NADH7                         ') =    0.000000000000000
vFBAgrowth('NADH8                         ') =    0.000000000000000
vFBAgrowth('NADH9                         ') =    0.000000000000000
vFBAgrowth('NADK                          ') =    0.000548675028323
vFBAgrowth('NADPPPS                       ') =    0.000000000000000
vFBAgrowth('NADS1                         ') =    0.002826194013806
vFBAgrowth('NADTRHD                       ') =    0.000000000000000
vFBAgrowth('NAMNPP                        ') =    0.000000000000000
vFBAgrowth('NAt3_1                        ') =    0.000000000000000
vFBAgrowth('NAt3_15                       ') =    0.000000000000000
vFBAgrowth('NAt3_2                        ') =    0.000000000000000
vFBAgrowth('NDPK1                         ') = -496.736456085885800
vFBAgrowth('NDPK2                         ') =    0.392561454225036
vFBAgrowth('NDPK3                         ') =    0.174860661054053
vFBAgrowth('NDPK4                         ') =    0.025570326791557
vFBAgrowth('NDPK5                         ') =    0.000000000000000
vFBAgrowth('NDPK6                         ') =    0.000000000000000
vFBAgrowth('NDPK7                         ') =    0.026294991923301
vFBAgrowth('NDPK8                         ') =    0.025570326791557
vFBAgrowth('NH4t                          ') =   11.147899512258830
vFBAgrowth('NMNAT                         ') =    0.000000000000000
vFBAgrowth('NMNDA                         ') =    0.000000000000000
vFBAgrowth('NMNN                          ') =    0.000000000000000
vFBAgrowth('NMNP                          ') =    0.000000000000000
vFBAgrowth('NMNt7                         ') =    0.000000000000000
vFBAgrowth('NNAM                          ') =    0.000000000000000
vFBAgrowth('NNAT                          ') =    0.002826194013806
vFBAgrowth('NNDMBRT                       ') =    0.000000000000000
vFBAgrowth('NNDPR                         ') =    0.002826194013806
vFBAgrowth('NO2t2r                        ') =    0.000000000000000
vFBAgrowth('NO3R1                         ') =    0.000000000000000
vFBAgrowth('NO3R2                         ') =    0.000000000000000
vFBAgrowth('NO3t7                         ') =    0.000000000000000
vFBAgrowth('NPHS                          ') =    0.000000000000000
vFBAgrowth('NTD1                          ') =    0.000000000000000
vFBAgrowth('NTD10                         ') =    0.000000000000000
vFBAgrowth('NTD11                         ') =    0.000000000000000
vFBAgrowth('NTD2                          ') =    0.000000000000000
vFBAgrowth('NTD3                          ') =    0.000000000000000
vFBAgrowth('NTD4                          ') =    0.000000000000000
vFBAgrowth('NTD5                          ') =    0.000000000000000
vFBAgrowth('NTD6                          ') =    0.000000000000000
vFBAgrowth('NTD7                          ') =    0.000000000000000
vFBAgrowth('NTD8                          ') =    0.000000000000000
vFBAgrowth('NTD9                          ') =    0.000000000000000
vFBAgrowth('NTPP1                         ') =    0.000000000000000
vFBAgrowth('NTPP2                         ') =    0.000000000000000
vFBAgrowth('NTPP3                         ') =    0.000000000000000
vFBAgrowth('NTPP4                         ') =    0.000000000000000
vFBAgrowth('NTPP5                         ') =    0.000000000000000
vFBAgrowth('NTPP6                         ') =    0.000000000000000
vFBAgrowth('NTPP7                         ') =    0.000000000000000
vFBAgrowth('NTPP8                         ') =    0.000000000000000
vFBAgrowth('NTPTP1                        ') =    0.000000000000000
vFBAgrowth('NTPTP2                        ') =    0.000000000000000
vFBAgrowth('NTRIR2x                       ') =    0.000000000000000
vFBAgrowth('O2t                           ') =   20.719549582123540
vFBAgrowth('OBTFL                         ') =    0.000000000000000
vFBAgrowth('OCBT                          ') =    0.334381196504976
vFBAgrowth('OCDCAt2                       ') =    0.000000000000000
vFBAgrowth('OCTDPS                        ') =    0.000000000000000
vFBAgrowth('OHPBAT                        ') =    0.000000000000000
vFBAgrowth('OHPHM                         ') =    0.000000000000000
vFBAgrowth('OMBZLM                        ') =    0.000000000000000
vFBAgrowth('OMCDC                         ') =    0.443080966266655
vFBAgrowth('OMMBLHX                       ') =    0.000000000000000
vFBAgrowth('OMPDC                         ') =    0.326202832875287
vFBAgrowth('OMPHHX                        ') =    0.000000000000000
vFBAgrowth('OP4ENH                        ') =    0.000000000000000
vFBAgrowth('OPHBDC                        ') =    0.000000000000000
vFBAgrowth('OPHHX                         ') =    0.000000000000000
vFBAgrowth('ORNDC                         ') =    0.000000000000000
vFBAgrowth('ORNTA                         ') =    0.000000000000000
vFBAgrowth('ORNabc                        ') =    0.000000000000000
vFBAgrowth('ORPT                          ') =   -0.326202832875287
vFBAgrowth('OXGDC2                        ') =    0.000000000000000
vFBAgrowth('P5CD                          ') =    0.000000000000000
vFBAgrowth('PACCOAL                       ') =    0.000000000000000
vFBAgrowth('PANTS                         ') =    0.000061078918247
vFBAgrowth('PAPA_EC                       ') =    0.000000000000000
vFBAgrowth('PAPPT3                        ') =    0.028572510908784
vFBAgrowth('PAPSR                         ') =    0.241271044198926
vFBAgrowth('PASYN_EC                      ') =    0.140222702992566
vFBAgrowth('PDX5PO                        ') =    0.000000000000000
vFBAgrowth('PDX5PS                        ') =    0.000000000000000
vFBAgrowth('PDXPP                         ') =    0.000000000000000
vFBAgrowth('PEAMNO                        ') =    0.000000000000000
vFBAgrowth('PEPT_EC                       ') =    0.017391963161869
vFBAgrowth('PERD                          ') =    0.000000000000000
vFBAgrowth('PFK_2                         ') =    0.000000000000000
vFBAgrowth('PFL                           ') =    0.435709051405034
vFBAgrowth('PGAMT                         ') =   -0.074536984979437
vFBAgrowth('PGI                           ') =    4.529776456725302
vFBAgrowth('PGK                           ') =  -19.108958107927570
vFBAgrowth('PGLYCP                        ') =    0.000000000000000
vFBAgrowth('PGM                           ') =  -17.718763624896540
vFBAgrowth('PGMT                          ') =   -0.179923999853124
vFBAgrowth('PGPP_EC                       ') =    0.037372016079968
vFBAgrowth('PGSA_EC                       ') =    0.037372016079968
vFBAgrowth('PHETA1                        ') =   -0.182201518838625
vFBAgrowth('PHEt2r                        ') =    0.000000000000000
vFBAgrowth('PIabc                         ') =    0.000000000000000
vFBAgrowth('PIt2r                         ') =    0.943759352440337
vFBAgrowth('PLIPA1                        ') =    0.000000000000000
vFBAgrowth('PLIPA2                        ') =    0.000000000000000
vFBAgrowth('PLIPA3                        ') =    0.000000000000000
vFBAgrowth('PMANM                         ') =    0.000000000000000
vFBAgrowth('PMDPHT                        ') =    0.000010352359025
vFBAgrowth('PMPK                          ') =    0.000000000000000
vFBAgrowth('PNTK                          ') =    0.000061078918247
vFBAgrowth('PNTOt4                        ') =    0.000000000000000
vFBAgrowth('PPA                           ') =    3.521163403685240
vFBAgrowth('PPAKr                         ') =    0.000000000000000
vFBAgrowth('PPBNGS                        ') =    0.000000000000000
vFBAgrowth('PPCDC                         ') =    0.000061078918247
vFBAgrowth('PPCSCT                        ') =    0.000000000000000
vFBAgrowth('PPM                           ') =   -0.007246651317445
vFBAgrowth('PPM2                          ') =    0.000000000000000
vFBAgrowth('PPNCL2                        ') =    0.000061078918247
vFBAgrowth('PPPGO                         ') =    0.000000000000000
vFBAgrowth('PPPNDO                        ') =    0.000000000000000
vFBAgrowth('PPPNt2r                       ') =    0.000000000000000
vFBAgrowth('PPS                           ') =    0.000000000000000
vFBAgrowth('PPTGS                         ') =    0.028572510908784
vFBAgrowth('PRAGSr                        ') =    0.494748554924163
vFBAgrowth('PRAIi                         ') =    0.055902738734578
vFBAgrowth('PRAMPC                        ') =    0.093171231224297
vFBAgrowth('PRASCS                        ') =    0.494748554924163
vFBAgrowth('PRATPP                        ') =    0.093171231224297
vFBAgrowth('PRMICIi                       ') =    0.093171231224297
vFBAgrowth('PROD2                         ') =    0.000000000000000
vFBAgrowth('PROabc                        ') =    0.000000000000000
vFBAgrowth('PROt2r                        ') =    0.000000000000000
vFBAgrowth('PROt4                         ') =    0.000000000000000
vFBAgrowth('PRPPS                         ') =    0.972851551772132
vFBAgrowth('PSD_EC                        ') =    0.117551036727988
vFBAgrowth('PSSA_EC                       ') =    0.120242650074467
vFBAgrowth('PTA2                          ') =    0.000000000000000
vFBAgrowth('PTPATi                        ') =    0.000061078918247
vFBAgrowth('PTRCORNt7                     ') =    0.000000000000000
vFBAgrowth('PTRCabc                       ') =    0.000000000000000
vFBAgrowth('PTRCt2r                       ') =    0.000000000000000
vFBAgrowth('PUNP1                         ') =   -0.007246651317445
vFBAgrowth('PUNP2                         ') =    0.000000000000000
vFBAgrowth('PUNP3                         ') =    0.000000000000000
vFBAgrowth('PUNP4                         ') =    0.000000000000000
vFBAgrowth('PUNP5                         ') =    0.000000000000000
vFBAgrowth('PUNP6                         ') =    0.000000000000000
vFBAgrowth('PUNP7                         ') =    0.000000000000000
vFBAgrowth('PYAM5PO                       ') =    0.000000000000000
vFBAgrowth('PYDAMK                        ') =    0.000000000000000
vFBAgrowth('PYDXK                         ') =    0.000000000000000
vFBAgrowth('PYDXNK                        ') =    0.000000000000000
vFBAgrowth('PYDXPP                        ') =    0.000000000000000
vFBAgrowth('PYNP2r                        ') =    0.000000000000000
vFBAgrowth('PYRt2r                        ') =    0.000000000000000
vFBAgrowth('QULNS                         ') =    0.002826194013806
vFBAgrowth('RBFK                          ') =    0.000010352359025
vFBAgrowth('RBFSa                         ') =    0.000020704718050
vFBAgrowth('RBFSb                         ') =    0.000010352359025
vFBAgrowth('RBK                           ') =    0.000000000000000
vFBAgrowth('RBK_L1                        ') =    0.000000000000000
vFBAgrowth('RBP4E                         ') =    0.000000000000000
vFBAgrowth('RHCCE                         ') =    0.000000000000000
vFBAgrowth('RIBabc                        ') =    0.000000000000000
vFBAgrowth('RMI                           ') =    0.000000000000000
vFBAgrowth('RMK                           ') =    0.000000000000000
vFBAgrowth('RMNt                          ') =    0.000000000000000
vFBAgrowth('RMPA                          ') =    0.000000000000000
vFBAgrowth('RNDR1                         ') =    0.025570326791557
vFBAgrowth('RNDR2                         ') =    0.000000000000000
vFBAgrowth('RNDR3                         ') =    0.026294991923301
vFBAgrowth('RNDR4                         ') =    0.025570326791557
vFBAgrowth('RNTR1                         ') =    0.000000000000000
vFBAgrowth('RNTR2                         ') =    0.026294991923301
vFBAgrowth('RNTR3                         ') =    0.000000000000000
vFBAgrowth('RNTR4                         ') =    0.000000000000000
vFBAgrowth('RPE                           ') =    4.227277184917155
vFBAgrowth('RPI                           ') =   -3.319521745881699
vFBAgrowth('RZ5PP                         ') =    0.000000000000000
vFBAgrowth('S7PI                          ') =    0.026087944742803
vFBAgrowth('SADH                          ') =    0.000000000000000
vFBAgrowth('SADT2                         ') =    0.241271044198926
vFBAgrowth('SBTPD                         ') =    0.000000000000000
vFBAgrowth('SBTpts                        ') =    0.000000000000000
vFBAgrowth('SDPDS                         ') =    0.366059415121237
vFBAgrowth('SDPTA                         ') =   -0.366059415121237
vFBAgrowth('SELNPS                        ') =    0.000000000000000
vFBAgrowth('SERASr                        ') =    0.000000000000000
vFBAgrowth('SERAT                         ') =    0.241271044198926
vFBAgrowth('SERD_D                        ') =    0.000000000000000
vFBAgrowth('SERD_L                        ') =    0.000000000000000
vFBAgrowth('SERt2r                        ') =    0.000000000000000
vFBAgrowth('SERt4                         ') =    0.000000000000000
vFBAgrowth('SGDS                          ') =    0.000000000000000
vFBAgrowth('SGSAD                         ') =    0.000000000000000
vFBAgrowth('SHCHCS2                       ') =    0.000000000000000
vFBAgrowth('SHCHD2                        ') =    0.000000000000000
vFBAgrowth('SHCHF                         ') =    0.000000000000000
vFBAgrowth('SHK3Dr                        ') =    0.425481955924288
vFBAgrowth('SHSL1                         ') =    0.151144441763859
vFBAgrowth('SOTA                          ') =    0.000000000000000
vFBAgrowth('SPMDAT1                       ') =    0.000000000000000
vFBAgrowth('SPMDAT2                       ') =    0.000000000000000
vFBAgrowth('SPMDabc                       ') =    0.000000000000000
vFBAgrowth('SPMS                          ') =    0.007246651317445
vFBAgrowth('SPODM                         ') =    0.000000000000000
vFBAgrowth('SUCBZL                        ') =    0.000000000000000
vFBAgrowth('SUCBZS                        ') =    0.000000000000000
vFBAgrowth('SUCCabc                       ') =    0.000000000000000
vFBAgrowth('SUCCt2_2                      ') =    0.000000000000000
vFBAgrowth('SUCCt2_3                      ') =    0.000000000000000
vFBAgrowth('SUCCt2b                       ') =    0.000000000000000
vFBAgrowth('SUCD4                         ') =    2.661253664992136
vFBAgrowth('SUCFUMt                       ') =    0.000000000000000
vFBAgrowth('SUCOAS                        ') =   -2.144037508107041
vFBAgrowth('SUCpts                        ') =    0.000000000000000
vFBAgrowth('SULR                          ') =   -0.241271044198926
vFBAgrowth('SULabc                        ') =    0.241271044198926
vFBAgrowth('TA1                           ') =   -2.313335598049320
vFBAgrowth('TA2                           ') =    2.313335598049320
vFBAgrowth('TAGURr                        ') =    0.000000000000000
vFBAgrowth('TARTD                         ') =    0.000000000000000
vFBAgrowth('TARTRt7                       ') =    0.000000000000000
vFBAgrowth('TAUDO                         ') =    0.000000000000000
vFBAgrowth('TAURabc                       ') =    0.000000000000000
vFBAgrowth('TDPADGAT                      ') =    0.000000000000000
vFBAgrowth('TDPAGTA                       ') =    0.000000000000000
vFBAgrowth('TDPDRE                        ') =    0.000000000000000
vFBAgrowth('TDPDRR                        ') =    0.000000000000000
vFBAgrowth('TDPGDH                        ') =    0.000000000000000
vFBAgrowth('TDSK                          ') =    0.008695981580934
vFBAgrowth('TGBPA                         ') =    0.000000000000000
vFBAgrowth('THD2                          ') =    0.000000000000000
vFBAgrowth('THDPS                         ') =    0.366059415121237
vFBAgrowth('THMDt2                        ') =    0.000000000000000
vFBAgrowth('THMDt2r                       ') =    0.000000000000000
vFBAgrowth('THMabc                        ') =    0.000000000000000
vFBAgrowth('THRAr                         ') =    0.280798421427883
vFBAgrowth('THRD                          ') =    0.000000000000000
vFBAgrowth('THRabc                        ') =    0.000000000000000
vFBAgrowth('THRt2r                        ') =    0.000000000000000
vFBAgrowth('THRt4                         ') =    0.000000000000000
vFBAgrowth('THZPSN                        ') =    0.000000000000000
vFBAgrowth('TK1                           ') =    4.227277184917155
vFBAgrowth('TK2                           ') =   -1.887853642125031
vFBAgrowth('TK3                           ') =   -2.339423542792123
vFBAgrowth('TMAOR1                        ') =    0.000000000000000
vFBAgrowth('TMAOR1e                       ') =    0.000000000000000
vFBAgrowth('TMAOR2                        ') =    0.000000000000000
vFBAgrowth('TMAOR2e                       ') =    0.000000000000000
vFBAgrowth('TMDK1                         ') =    0.000000000000000
vFBAgrowth('TMDPP                         ') =    0.000000000000000
vFBAgrowth('TMDS                          ') =    0.025570326791557
vFBAgrowth('TMKr                          ') =    0.000000000000000
vFBAgrowth('TMPKr                         ') =    0.000000000000000
vFBAgrowth('TMPPP                         ') =    0.000000000000000
vFBAgrowth('TPI                           ') =    8.482685070404944
vFBAgrowth('TRDR                          ') =    0.345001681628643
vFBAgrowth('TRE6PH                        ') =    0.000000000000000
vFBAgrowth('TRE6PP                        ') =    0.000000000000000
vFBAgrowth('TRE6PS                        ') =    0.000000000000000
vFBAgrowth('TREH                          ') =    0.000000000000000
vFBAgrowth('TREHe                         ') =    0.000000000000000
vFBAgrowth('TREpts                        ') =    0.000000000000000
vFBAgrowth('TRPAS2                        ') =   -0.055902738734578
vFBAgrowth('TRPS1                         ') =    0.000000000000000
vFBAgrowth('TRPS2                         ') =    0.000000000000000
vFBAgrowth('TRPS3                         ') =    0.055902738734578
vFBAgrowth('TRPt2r                        ') =    0.000000000000000
vFBAgrowth('TRSAR                         ') =    0.000000000000000
vFBAgrowth('TSULabc                       ') =    0.000000000000000
vFBAgrowth('TTDCAt2                       ') =    0.000000000000000
vFBAgrowth('TYRTA                         ') =   -0.135615903226476
vFBAgrowth('TYRt2r                        ') =    0.000000000000000
vFBAgrowth('U23GAAT                       ') =    0.017391963161869
vFBAgrowth('UAAGDS                        ') =    0.028572510908784
vFBAgrowth('UACMAMO                       ') =    0.000000000000000
vFBAgrowth('UAG2Ei                        ') =    0.000000000000000
vFBAgrowth('UAGAAT                        ') =    0.017391963161869
vFBAgrowth('UAGCVT                        ') =    0.028572510908784
vFBAgrowth('UAGDP                         ') =    0.074536984979437
vFBAgrowth('UAGPT3                        ') =    0.028572510908784
vFBAgrowth('UAMAGS                        ') =    0.028572510908784
vFBAgrowth('UAMAS                         ') =    0.028572510908784
vFBAgrowth('UAPGR                         ') =    0.028572510908784
vFBAgrowth('UDCPDP                        ') =    0.028572510908784
vFBAgrowth('UDCPDPS                       ') =    0.000000000000000
vFBAgrowth('UDPG4E                        ') =    0.000000000000000
vFBAgrowth('UDPGALM                       ') =    0.000000000000000
vFBAgrowth('UDPGD                         ') =    0.000000000000000
vFBAgrowth('UGLT                          ') =    0.000000000000000
vFBAgrowth('UGLYCH                        ') =    0.000000000000000
vFBAgrowth('UGMDDS                        ') =    0.028572510908784
vFBAgrowth('UHGADA                        ') =    0.017391963161869
vFBAgrowth('UMPK                          ') =    0.363471325365006
vFBAgrowth('UNK3                          ') =    0.007246651317445
vFBAgrowth('UPP3MT                        ') =    0.000000000000000
vFBAgrowth('UPP3S                         ') =    0.000000000000000
vFBAgrowth('UPPDC1                        ') =    0.000000000000000
vFBAgrowth('UPPRT                         ') =    0.000000000000000
vFBAgrowth('URAt2                         ') =  500.000000000000000
vFBAgrowth('URAt2r                        ') = -500.000000000000000
vFBAgrowth('UREAt                         ') =   -0.043479907904672
vFBAgrowth('URIDK2r                       ') =   -0.025570326791557
vFBAgrowth('URIK2                         ') =    0.000000000000000
vFBAgrowth('URIt2                         ') =    0.000000000000000
vFBAgrowth('URIt2r                        ') =    0.000000000000000
vFBAgrowth('USHD                          ') =    0.008695981580934
vFBAgrowth('VALTA                         ') =   -0.416164832801858
vFBAgrowth('VALabc                        ') =    0.000000000000000
vFBAgrowth('VALt2r                        ') =    0.000000000000000
vFBAgrowth('VPAMT                         ') =    0.000000000000000
vFBAgrowth('X5PL3E                        ') =    0.000000000000000
vFBAgrowth('XANt                          ') =    0.000000000000000
vFBAgrowth('XANt2                         ') =    0.000000000000000
vFBAgrowth('XPPT                          ') =    0.000000000000000
vFBAgrowth('XTSNt2r                       ') =    0.000000000000000
vFBAgrowth('XYLI1                         ') =    0.000000000000000
vFBAgrowth('XYLI2i                        ') =    0.000000000000000
vFBAgrowth('XYLK                          ') =    0.000000000000000
vFBAgrowth('XYLabc                        ') =    0.000000000000000
vFBAgrowth('XYLt2                         ') =    0.000000000000000
