# Supplementary material for: A Method to Constrain Genome-Scale Models with 13C Labeling Data
Source: PLoS Comput Biol. 2015 Sep 17;11(9):e1004363. doi: 10.1371/journal.pcbi.1004363 (PMC4574858; doi:10.1371/journal.pcbi.1004363)
Supplement: S1 Code — GAMS files, input files and expected outputs for the nine strains considered (wild type at 5, 6 and 7 hrs, pyk KO at 5, 6 and 7 hrs and pgi KO at 16, 21 and 23 hrs) for the data fits. (GZ) [file pcbi.1004363.s004.gz › GAMSfiles/pyk5h/ubvec.txt]

ubvec('12PPDt')=500.0
ubvec('2DGLCNRx')=500.0
ubvec('2DGLCNRy')=500.0
ubvec('2DGULRx')=500.0
ubvec('2DGULRy')=500.0
ubvec('3HCINNMH')=500.0
ubvec('3HPPPNH')=500.0
ubvec('4HTHRS')=500.0
ubvec('5DGLCNR')=500.0
ubvec('A5PISO')=500.0
ubvec('AACPS1')=500.0
ubvec('AACPS2')=500.0
ubvec('AACPS3')=500.0
ubvec('AACPS4')=500.0
ubvec('AACPS5')=500.0
ubvec('AADDGT')=500.0
ubvec('AB6PGH')=0.0
ubvec('ABTA')=500.0
ubvec('ABUTD')=500.0
ubvec('ABUTt2')=0.0
ubvec('ACACCT')=500.0
ubvec('ACACT1r')=500.0
ubvec('ACACt2')=500.0
ubvec('ACALDi')=500.0
ubvec('ACALDt')=0.0
ubvec('ACBIPGT')=500.0
ubvec('ACCOACr')=500.0
ubvec('ACCOAL')=500.0
ubvec('ACGAMT')=500.0
ubvec('ACGApts')=0.0
ubvec('ACGK')=500.0
ubvec('ACGS')=500.0
ubvec('ACHBS')=500.0
ubvec('ACKr')=500.0
ubvec('ACLS')=500.0
ubvec('ACMAMUT')=500.0
ubvec('ACMANApts')=0.0
ubvec('ACNAMt2')=500.0
ubvec('ACNML')=0.0
ubvec('ACOATA')=500.0
ubvec('ACODA')=500.0
ubvec('ACONMT')=500.0
ubvec('ACONT')=500.0
ubvec('ACOTA')=500.0
ubvec('ACPS1')=500.0
ubvec('ACS')=0.0
ubvec('ACt2r')=0.0
ubvec('ADA')=500.0
ubvec('ADCL')=0.615
ubvec('ADCS')=0.615
ubvec('ADD')=500.0
ubvec('ADEt2r')=500.0
ubvec('ADHEr')=500.0
ubvec('ADK1')=500.0
ubvec('ADK3')=500.0
ubvec('ADK4')=500.0
ubvec('ADMDCr')=0.615
ubvec('ADNCYC')=500.0
ubvec('ADNK1')=500.0
ubvec('ADNt2')=500.0
ubvec('ADNt2r')=500.0
ubvec('ADOCBIK')=500.0
ubvec('ADOCBLS')=500.0
ubvec('ADPT')=500.0
ubvec('ADSK')=500.0
ubvec('ADSL1r')=500.0
ubvec('ADSL2r')=500.0
ubvec('ADSS')=500.0
ubvec('AGDC')=0.0
ubvec('AGMHE')=500.0
ubvec('AGMT')=500.0
ubvec('AGPR')=500.0
ubvec('AHC')=500.0
ubvec('AHCYSNS')=500.0
ubvec('AICART')=500.0
ubvec('AIRC2')=500.0
ubvec('AIRC3')=500.0
ubvec('AKGDH')=500.0
ubvec('AKGt2r')=0.0
ubvec('ALAALAr')=500.0
ubvec('ALAR')=500.0
ubvec('ALARi')=500.0
ubvec('ALATA_D2')=0.0
ubvec('ALATA_L')=500.0
ubvec('ALATA_L2')=0.0
ubvec('ALAabc')=0.0
ubvec('ALAt2r')=0.0
ubvec('ALCD19')=500.0
ubvec('ALDD19x')=500.0
ubvec('ALDD2x')=0.0
ubvec('ALLTAH')=0.0
ubvec('ALLTN')=500.0
ubvec('ALLTNt2r')=500.0
ubvec('ALTRH')=500.0
ubvec('AMALT1')=0.0
ubvec('AMALT2')=0.0
ubvec('AMALT3')=0.0
ubvec('AMALT4')=0.0
ubvec('AMANAPE')=500.0
ubvec('AMANK')=500.0
ubvec('AMAOTr')=500.0
ubvec('AMMQT8_2')=500.0
ubvec('AMPMS')=0.0
ubvec('AMPN')=0.0
ubvec('ANPRT')=500.0
ubvec('ANS')=0.615
ubvec('AOXSr')=0.0
ubvec('AP4AH')=500.0
ubvec('AP5AH')=500.0
ubvec('APRAUR')=500.0
ubvec('ARAI')=500.0
ubvec('ARBabc')=500.0
ubvec('ARBt2r')=500.0
ubvec('ARGDC')=500.0
ubvec('ARGORNt7')=0.0
ubvec('ARGSL')=500.0
ubvec('ARGSS')=500.0
ubvec('ARGabc')=0.0
ubvec('ASAD')=500.0
ubvec('ASNN')=0.0
ubvec('ASNS1')=0.0
ubvec('ASNS2')=500.0
ubvec('ASNabc')=500.0
ubvec('ASNt2r')=500.0
ubvec('ASP1DC')=0.615
ubvec('ASPCT')=500.0
ubvec('ASPK')=500.0
ubvec('ASPO3')=500.0
ubvec('ASPO4')=500.0
ubvec('ASPO5')=0.0
ubvec('ASPO6')=500.0
ubvec('ASPT')=0.0
ubvec('ASPTA')=500.0
ubvec('ASPabc')=0.0
ubvec('ASPt2')=0.0
ubvec('ASPt2_2')=0.0
ubvec('ASPt2_3')=0.0
ubvec('AST')=500.0
ubvec('ATPM')=7.6
ubvec('ATPPRT')=500.0
ubvec('ATPS4r')=500.0
ubvec('BETALDHx')=500.0
ubvec('BETALDHy')=500.0
ubvec('BPNT')=500.0
ubvec('BSORx')=500.0
ubvec('BSORy')=500.0
ubvec('BTS2')=0.0
ubvec('BUTCT')=0.0
ubvec('BUTt2r')=500.0
ubvec('BiomassEcoli')=0.76
ubvec('C120SN')=0.615
ubvec('C140SN')=0.615
ubvec('C141SN')=0.615
ubvec('C160SN')=0.615
ubvec('C161SN')=0.615
ubvec('C181SN')=0.615
ubvec('CADVt')=500.0
ubvec('CAT')=500.0
ubvec('CBIAT_DELETE')=500.0
ubvec('CBL1abc')=500.0
ubvec('CBLAT_DELETE')=500.0
ubvec('CBMK')=500.0
ubvec('CBPS')=500.0
ubvec('CDAPPA_EC')=500.0
ubvec('CDPMEK')=500.0
ubvec('CHLabc')=500.0
ubvec('CHLt2r')=500.0
ubvec('CHORM')=500.0
ubvec('CHORS')=500.0
ubvec('CHRPL')=0.0
ubvec('CINNDO')=500.0
ubvec('CITL')=0.0
ubvec('CITt7')=0.0
ubvec('CLPNS_EC')=500.0
ubvec('CMPN')=0.0
ubvec('CO2t')=0.0
ubvec('CPPPGO')=0.0
ubvec('CRNBTCT')=500.0
ubvec('CRNCBCT')=500.0
ubvec('CRNCDH')=500.0
ubvec('CRNt7')=500.0
ubvec('CS')=500.0
ubvec('CSND')=500.0
ubvec('CSNt2')=500.0
ubvec('CTPS2')=0.615
ubvec('CYANST')=500.0
ubvec('CYNTAH')=0.0
ubvec('CYNTt2')=500.0
ubvec('CYSDS')=0.0
ubvec('CYSS')=0.615
ubvec('CYSTL')=0.615
ubvec('CYSabc')=500.0
ubvec('CYTBD')=500.0
ubvec('CYTBO3')=500.0
ubvec('CYTD')=500.0
ubvec('CYTDK2')=500.0
ubvec('CYTDt2')=500.0
ubvec('CYTDt2r')=500.0
ubvec('CYTK1')=500.0
ubvec('CYTK2')=500.0
ubvec('DAAD')=0.0
ubvec('DADA')=500.0
ubvec('DADK')=500.0
ubvec('DADNt2')=500.0
ubvec('DAGK_EC')=500.0
ubvec('DALAt2r')=500.0
ubvec('DAPDC')=0.615
ubvec('DAPE')=500.0
ubvec('DAPabc')=500.0
ubvec('DASYN_EC')=500.0
ubvec('DB4PS')=0.615
ubvec('DBTSr')=500.0
ubvec('DCTPD')=500.0
ubvec('DCYTD')=500.0
ubvec('DCYTt2')=500.0
ubvec('DDGALK')=500.0
ubvec('DDGLCNt2r')=500.0
ubvec('DDGLK')=0.0
ubvec('DDPA')=500.0
ubvec('DDPGALA')=0.0
ubvec('DGK1')=500.0
ubvec('DGSNt2')=500.0
ubvec('DHAD1')=500.0
ubvec('DHAD2')=500.0
ubvec('DHAPT')=500.0
ubvec('DHAt')=0.0
ubvec('DHBD')=500.0
ubvec('DHBSr')=500.0
ubvec('DHCIND')=500.0
ubvec('DHCINDO')=500.0
ubvec('DHDPRy')=500.0
ubvec('DHDPS')=500.0
ubvec('DHFR')=500.0
ubvec('DHFS')=500.0
ubvec('DHNAOT')=0.0
ubvec('DHNPA2')=500.0
ubvec('DHORD2')=500.0
ubvec('DHORD5')=500.0
ubvec('DHORTS')=500.0
ubvec('DHPPD')=500.0
ubvec('DHPPDA2')=500.0
ubvec('DHPS2')=500.0
ubvec('DHPTDCs')=500.0
ubvec('DHQD')=500.0
ubvec('DHQS')=500.0
ubvec('DINSt2')=500.0
ubvec('DKGLCNR1')=500.0
ubvec('DKGLCNR2x')=500.0
ubvec('DKGLCNR2y')=500.0
ubvec('DKMPPD')=0.0
ubvec('DKMPPD2')=0.615
ubvec('DMATT')=500.0
ubvec('DMPPS')=500.0
ubvec('DMQMT')=500.0
ubvec('DMSOR1')=500.0
ubvec('DMSOR1e')=500.0
ubvec('DMSOR2')=500.0
ubvec('DMSOR2e')=500.0
ubvec('DNMPPA')=500.0
ubvec('DNTPPA')=500.0
ubvec('DOGULNR')=500.0
ubvec('DPCOAK')=500.0
ubvec('DPR')=500.0
ubvec('DRPA')=0.0
ubvec('DSERt2r')=500.0
ubvec('DTMPK')=500.0
ubvec('DURIK1')=500.0
ubvec('DURIPP')=500.0
ubvec('DURIt2')=500.0
ubvec('DUTPDP')=500.0
ubvec('DXPRIi')=500.0
ubvec('DXPS')=0.0
ubvec('DXYLK')=500.0
ubvec('D_LACt2')=500.0
ubvec('E4PD')=500.0
ubvec('ECAP_EC')=500.0
ubvec('EDA')=500.0
ubvec('EDD')=500.0
ubvec('EDTXS1')=500.0
ubvec('EDTXS2')=500.0
ubvec('EDTXS3')=500.0
ubvec('EDTXS4')=500.0
ubvec('ENO')=500.0
ubvec('ENTCS')=500.0
ubvec('ETHAAL')=0.0
ubvec('ETOHt2r')=500.0
ubvec('EX_12ppd_S_e_')=500.0
ubvec('EX_15dap_e_')=500.0
ubvec('EX_26dap_M_e_')=500.0
ubvec('EX_2ddglcn_e_')=500.0
ubvec('EX_3hcinnm_e_')=500.0
ubvec('EX_3hpppn_e_')=500.0
ubvec('EX_4abut_e_')=500.0
ubvec('EX_ac_e_')=4.0
ubvec('EX_acac_e_')=500.0
ubvec('EX_acald_e_')=500.0
ubvec('EX_acgam_e_')=500.0
ubvec('EX_acmana_e_')=500.0
ubvec('EX_acnam_e_')=500.0
ubvec('EX_ade_e_')=500.0
ubvec('EX_adn_e_')=500.0
ubvec('EX_akg_e_')=500.0
ubvec('EX_ala_D_e_')=500.0
ubvec('EX_ala_L_e_')=500.0
ubvec('EX_alltn_e_')=500.0
ubvec('EX_amp_e_')=500.0
ubvec('EX_arab_L_e_')=500.0
ubvec('EX_arg_L_e_')=500.0
ubvec('EX_asn_L_e_')=500.0
ubvec('EX_asp_L_e_')=500.0
ubvec('EX_but_e_')=500.0
ubvec('EX_cbl1_e_')=500.0
ubvec('EX_chol_e_')=500.0
ubvec('EX_cit_e_')=500.0
ubvec('EX_co2_e_')=500.0
ubvec('EX_crn_e_')=500.0
ubvec('EX_csn_e_')=500.0
ubvec('EX_cynt_e_')=500.0
ubvec('EX_cys_L_e_')=500.0
ubvec('EX_cytd_e_')=500.0
ubvec('EX_dad_2_e_')=500.0
ubvec('EX_dcyt_e_')=500.0
ubvec('EX_dgsn_e_')=500.0
ubvec('EX_dha_e_')=500.0
ubvec('EX_din_e_')=500.0
ubvec('EX_dms_e_')=500.0
ubvec('EX_dmso_e_')=500.0
ubvec('EX_duri_e_')=500.0
ubvec('EX_etoh_e_')=500.0
ubvec('EX_fe2_e_')=500.0
ubvec('EX_for_e_')=500.0
ubvec('EX_fru_e_')=500.0
ubvec('EX_fuc1p_L_e_')=500.0
ubvec('EX_fuc_L_e_')=500.0
ubvec('EX_fum_e_')=500.0
ubvec('EX_g6p_e_')=500.0
ubvec('EX_gal_e_')=500.0
ubvec('EX_galct_D_e_')=500.0
ubvec('EX_galctn_D_e_')=500.0
ubvec('EX_galt_e_')=500.0
ubvec('EX_galur_e_')=500.0
ubvec('EX_gam_e_')=500.0
ubvec('EX_gbbtn_e_')=500.0
ubvec('EX_glc_e_')=-12.3
ubvec('EX_glcn_e_')=500.0
ubvec('EX_glcr_e_')=500.0
ubvec('EX_glcur_e_')=500.0
ubvec('EX_gln_L_e_')=500.0
ubvec('EX_glu_L_e_')=500.0
ubvec('EX_gly_e_')=500.0
ubvec('EX_glyald_e_')=500.0
ubvec('EX_glyb_e_')=500.0
ubvec('EX_glyc3p_e_')=500.0
ubvec('EX_glyc_e_')=500.0
ubvec('EX_glyclt_e_')=500.0
ubvec('EX_gsn_e_')=500.0
ubvec('EX_gua_e_')=500.0
ubvec('EX_h2o_e_')=500.0
ubvec('EX_h_e_')=500.0
ubvec('EX_hdca_e_')=500.0
ubvec('EX_his_L_e_')=500.0
ubvec('EX_hxan_e_')=500.0
ubvec('EX_idon_L_e_')=500.0
ubvec('EX_ile_L_e_')=500.0
ubvec('EX_indole_e_')=500.0
ubvec('EX_ins_e_')=500.0
ubvec('EX_k_e_')=500.0
ubvec('EX_lac_D_e_')=500.0
ubvec('EX_lac_L_e_')=500.0
ubvec('EX_lcts_e_')=500.0
ubvec('EX_leu_L_e_')=500.0
ubvec('EX_lys_L_e_')=500.0
ubvec('EX_mal_L_e_')=500.0
ubvec('EX_malt_e_')=500.0
ubvec('EX_malthx_e_')=500.0
ubvec('EX_maltpt_e_')=500.0
ubvec('EX_malttr_e_')=500.0
ubvec('EX_maltttr_e_')=500.0
ubvec('EX_man6p_e_')=500.0
ubvec('EX_man_e_')=500.0
ubvec('EX_melib_e_')=500.0
ubvec('EX_met_D_e_')=500.0
ubvec('EX_met_L_e_')=500.0
ubvec('EX_mnl_e_')=500.0
ubvec('EX_na1_e_')=500.0
ubvec('EX_nac_e_')=500.0
ubvec('EX_nad_e_')=500.0
ubvec('EX_nh4_e_')=500.0
ubvec('EX_nmn_e_')=500.0
ubvec('EX_no2_e_')=500.0
ubvec('EX_no3_e_')=500.0
ubvec('EX_o2_e_')=500.0
ubvec('EX_ocdca_e_')=500.0
ubvec('EX_orn_e_')=500.0
ubvec('EX_phe_L_e_')=500.0
ubvec('EX_pi_e_')=500.0
ubvec('EX_pnto_R_e_')=500.0
ubvec('EX_pppn_e_')=500.0
ubvec('EX_pro_L_e_')=500.0
ubvec('EX_ptrc_e_')=500.0
ubvec('EX_pyr_e_')=500.0
ubvec('EX_rib_D_e_')=500.0
ubvec('EX_rmn_e_')=500.0
ubvec('EX_sbt_D_e_')=500.0
ubvec('EX_ser_D_e_')=500.0
ubvec('EX_ser_L_e_')=500.0
ubvec('EX_so4_e_')=500.0
ubvec('EX_spmd_e_')=500.0
ubvec('EX_succ_e_')=500.0
ubvec('EX_sucr_e_')=500.0
ubvec('EX_tartr_L_e_')=500.0
ubvec('EX_taur_e_')=500.0
ubvec('EX_thm_e_')=500.0
ubvec('EX_thr_L_e_')=500.0
ubvec('EX_thymd_e_')=500.0
ubvec('EX_tma_e_')=500.0
ubvec('EX_tmao_e_')=500.0
ubvec('EX_tre_e_')=500.0
ubvec('EX_trp_L_e_')=500.0
ubvec('EX_tsul_e_')=500.0
ubvec('EX_ttdca_e_')=500.0
ubvec('EX_tyr_L_e_')=500.0
ubvec('EX_ura_e_')=500.0
ubvec('EX_urea_e_')=500.0
ubvec('EX_uri_e_')=500.0
ubvec('EX_val_L_e_')=500.0
ubvec('EX_xan_e_')=500.0
ubvec('EX_xtsn_e_')=500.0
ubvec('EX_xyl_D_e_')=500.0
ubvec('F6PA')=500.0
ubvec('FAO1')=0.0
ubvec('FAO2')=0.0
ubvec('FAO3')=0.0
ubvec('FAO4')=500.0
ubvec('FBA')=500.0
ubvec('FBP')=0.0
ubvec('FCI')=500.0
ubvec('FCLK')=500.0
ubvec('FCLPA')=0.0
ubvec('FCLT')=500.0
ubvec('FDH2')=0.0
ubvec('FDH3')=0.0
ubvec('FE2abc')=500.0
ubvec('FFSD')=0.0
ubvec('FHL')=0.0
ubvec('FMNAT')=500.0
ubvec('FORt')=0.0
ubvec('FRD2')=0.0
ubvec('FRD3')=0.0
ubvec('FRUK')=0.0
ubvec('FRUpts')=0.0
ubvec('FRUpts2')=0.0
ubvec('FTHFD')=0.0
ubvec('FUCPt6_2')=500.0
ubvec('FUCt')=500.0
ubvec('FUM')=500.0
ubvec('FUMt2_2')=0.0
ubvec('FUMt2_3')=0.0
ubvec('G1PACT')=500.0
ubvec('G1PP')=0.0
ubvec('G1PTT')=500.0
ubvec('G1SATi')=500.0
ubvec('G3PD2')=0.0
ubvec('G3PD5')=0.0
ubvec('G3PD6')=0.0
ubvec('G3PD7')=0.0
ubvec('G5SADs')=500.0
ubvec('G5SD')=500.0
ubvec('G6PDA')=0.0
ubvec('G6PDH2r')=500.0
ubvec('G6Pt6_2')=0.0
ubvec('GALCTD')=500.0
ubvec('GALCTND')=500.0
ubvec('GALCTNt2r')=500.0
ubvec('GALCTt2r')=500.0
ubvec('GALKr')=500.0
ubvec('GALS3')=0.0
ubvec('GALTpts')=0.0
ubvec('GALU')=500.0
ubvec('GALURt2r')=500.0
ubvec('GALUi')=500.0
ubvec('GALabc')=500.0
ubvec('GALt2')=500.0
ubvec('GAMpts')=0.0
ubvec('GAPD')=500.0
ubvec('GARFT')=0.0
ubvec('GART')=500.0
ubvec('GCALDD')=500.0
ubvec('GDMANE')=500.0
ubvec('GF6PTA')=0.615
ubvec('GHMT2')=500.0
ubvec('GK1')=500.0
ubvec('GLCDe')=500.0
ubvec('GLCNt2r')=500.0
ubvec('GLCP')=500.0
ubvec('GLCRAL')=0.0
ubvec('GLCRD')=500.0
ubvec('GLCRt2r')=500.0
ubvec('GLCS1')=500.0
ubvec('GLCURt2r')=500.0
ubvec('GLCpts')=12.3
ubvec('GLCt2')=500.0
ubvec('GLGC')=500.0
ubvec('GLNS')=500.0
ubvec('GLNabc')=0.0
ubvec('GLTPD')=500.0
ubvec('GLU5K')=500.0
ubvec('GLUABUTt7')=0.0
ubvec('GLUCYS')=500.0
ubvec('GLUDC')=0.0
ubvec('GLUDy')=500.0
ubvec('GLUN')=0.0
ubvec('GLUPRT')=500.0
ubvec('GLUR')=0.0
ubvec('GLUSy')=0.0
ubvec('GLUTRR')=500.0
ubvec('GLUTRS')=500.0
ubvec('GLUabc')=0.0
ubvec('GLUt2r')=0.0
ubvec('GLUt4')=0.0
ubvec('GLXCL')=0.0
ubvec('GLYALDt')=500.0
ubvec('GLYATi')=0.0
ubvec('GLYBabc')=500.0
ubvec('GLYBt2r')=500.0
ubvec('GLYC3Pabc')=500.0
ubvec('GLYC3Pt6')=500.0
ubvec('GLYCDx')=0.0
ubvec('GLYCK')=0.0
ubvec('GLYCL')=500.0
ubvec('GLYCLTDx')=500.0
ubvec('GLYCLTDy')=500.0
ubvec('GLYCLTt2r')=500.0
ubvec('GLYCTO2')=0.0
ubvec('GLYCTO3')=0.0
ubvec('GLYCTO4')=0.0
ubvec('GLYCt')=500.0
ubvec('GLYK')=500.0
ubvec('GLYOX')=500.0
ubvec('GLYt2r')=0.0
ubvec('GMAND')=500.0
ubvec('GMHEPAT')=500.0
ubvec('GMHEPK')=500.0
ubvec('GMHEPPA')=500.0
ubvec('GMPR')=500.0
ubvec('GMPS2')=500.0
ubvec('GND')=500.0
ubvec('GNK')=0.0
ubvec('GOFUCR')=500.0
ubvec('GP4GH')=500.0
ubvec('GPDDA1')=500.0
ubvec('GPDDA2')=500.0
ubvec('GPDDA3')=0.0
ubvec('GPDDA4')=500.0
ubvec('GPDDA5')=500.0
ubvec('GRTT')=500.0
ubvec('GSNK')=500.0
ubvec('GSNt2')=500.0
ubvec('GSPMDA')=500.0
ubvec('GSPMDS')=500.0
ubvec('GTHOr')=500.0
ubvec('GTHS')=500.0
ubvec('GTPCI')=0.615
ubvec('GTPCII2')=0.615
ubvec('GUAD')=500.0
ubvec('GUAPRT')=500.0
ubvec('GUAt')=500.0
ubvec('GUAt2')=500.0
ubvec('GUI1')=500.0
ubvec('GUI2')=500.0
ubvec('H2Ot')=500.0
ubvec('HBZOPT')=500.0
ubvec('HCINNMt2r')=500.0
ubvec('HCO3E')=500.0
ubvec('HDCAt2')=500.0
ubvec('HEMEOS')=500.0
ubvec('HETZK')=500.0
ubvec('HEX1')=500.0
ubvec('HISTD')=500.0
ubvec('HISTP')=500.0
ubvec('HISabc')=500.0
ubvec('HISt2r')=500.0
ubvec('HKNDDH')=0.0
ubvec('HKNTDH')=0.0
ubvec('HMBS')=500.0
ubvec('HMPK1')=500.0
ubvec('HOPNTAL')=0.0
ubvec('HPPK2')=500.0
ubvec('HPPPNDO')=500.0
ubvec('HPPPNt2r')=500.0
ubvec('HPYRI')=500.0
ubvec('HPYRRx')=500.0
ubvec('HPYRRy')=500.0
ubvec('HSDy')=500.0
ubvec('HSK')=500.0
ubvec('HSST')=500.0
ubvec('HSTPT')=0.615
ubvec('HXPRT')=500.0
ubvec('HYD1')=500.0
ubvec('HYD2')=500.0
ubvec('HYD3')=500.0
ubvec('HYPOE')=500.0
ubvec('HYXNt')=500.0
ubvec('ICDHyr')=500.0
ubvec('ICHORSi')=500.0
ubvec('ICHORT')=0.0
ubvec('ICL')=500.0
ubvec('IDOND')=500.0
ubvec('IDOND2')=500.0
ubvec('IDONt2r')=500.0
ubvec('IG3PS')=0.615
ubvec('IGPDH')=500.0
ubvec('IGPS')=0.615
ubvec('ILETA')=500.0
ubvec('ILEabc')=0.0
ubvec('ILEt2r')=0.0
ubvec('IMPC')=500.0
ubvec('IMPD')=500.0
ubvec('INDOLEt2r')=500.0
ubvec('INSK')=500.0
ubvec('INSt2')=500.0
ubvec('INSt2r')=500.0
ubvec('IPDDIi')=500.0
ubvec('IPDPS')=500.0
ubvec('IPMD')=500.0
ubvec('IPPMIa')=500.0
ubvec('IPPMIb')=500.0
ubvec('IPPS')=500.0
ubvec('KARA1i')=500.0
ubvec('KARA2i')=500.0
ubvec('KAS14')=0.0
ubvec('KAS15')=0.615
ubvec('KAS16')=0.615
ubvec('KDOCT2')=500.0
ubvec('KDOPP')=500.0
ubvec('KDOPS')=500.0
ubvec('KG6PDC')=0.0
ubvec('Kabc')=500.0
ubvec('Kt2r')=500.0
ubvec('LACZ')=0.0
ubvec('LCAD')=0.0
ubvec('LCADi')=0.0
ubvec('LCARS')=500.0
ubvec('LCTSt')=500.0
ubvec('LDH_D')=0.0
ubvec('LDH_D2')=0.0
ubvec('LEUTAi')=500.0
ubvec('LEUabc')=0.0
ubvec('LEUt2r')=0.0
ubvec('LGTHL')=500.0
ubvec('LPADSS')=500.0
ubvec('LPLIPA1')=500.0
ubvec('LPLIPA2')=500.0
ubvec('LPLIPA3')=500.0
ubvec('LPLIPA4')=500.0
ubvec('LPLIPA5')=500.0
ubvec('LPLIPA6')=500.0
ubvec('LPSSYN_EC')=500.0
ubvec('LYSDC')=0.0
ubvec('LYSabc')=500.0
ubvec('LYSt2r')=500.0
ubvec('L_LACD2')=500.0
ubvec('L_LACD3')=500.0
ubvec('L_LACt2r')=500.0
ubvec('M1PD')=0.0
ubvec('MACPD')=0.0
ubvec('MALS')=500.0
ubvec('MALTHXabc')=500.0
ubvec('MALTPTabc')=500.0
ubvec('MALTTRabc')=500.0
ubvec('MALTTTRabc')=500.0
ubvec('MALTabc')=500.0
ubvec('MALTpts')=0.0
ubvec('MALt2_2')=0.0
ubvec('MALt2_3')=0.0
ubvec('MAN1PT2')=500.0
ubvec('MAN6PI')=0.0
ubvec('MAN6Pt6_2')=500.0
ubvec('MANAO')=500.0
ubvec('MANpts')=0.0
ubvec('MCITD')=500.0
ubvec('MCITL2')=0.0
ubvec('MCITS')=500.0
ubvec('MCOATA')=500.0
ubvec('MDH')=500.0
ubvec('MDH2')=0.0
ubvec('MDH3')=0.0
ubvec('MDRPD')=500.0
ubvec('ME1')=500.0
ubvec('ME2')=500.0
ubvec('MECDPDH')=500.0
ubvec('MECDPS')=500.0
ubvec('MELIBt2')=500.0
ubvec('MEPCT')=500.0
ubvec('METAT')=500.0
ubvec('METDabc')=500.0
ubvec('METS')=500.0
ubvec('METabc')=500.0
ubvec('MGSA')=500.0
ubvec('MI1PP')=500.0
ubvec('MICITD')=500.0
ubvec('MLTG1')=0.0
ubvec('MLTG2')=0.0
ubvec('MLTG3')=0.0
ubvec('MLTG4')=0.0
ubvec('MLTG5')=0.0
ubvec('MLTP1')=500.0
ubvec('MLTP2')=500.0
ubvec('MLTP3')=500.0
ubvec('MMCD')=0.0
ubvec('MME')=500.0
ubvec('MMM2')=500.0
ubvec('MNLpts')=0.0
ubvec('MNNH')=500.0
ubvec('MOAT')=500.0
ubvec('MOAT2')=500.0
ubvec('MOHMT')=500.0
ubvec('MTAN')=500.0
ubvec('MTHFC')=500.0
ubvec('MTHFD')=500.0
ubvec('MTHFR2')=500.0
ubvec('MTRI')=500.0
ubvec('MTRK')=500.0
ubvec('NACODA')=0.0
ubvec('NACUP')=500.0
ubvec('NADDP')=500.0
ubvec('NADDPe')=500.0
ubvec('NADH10')=500.0
ubvec('NADH5')=500.0
ubvec('NADH6')=500.0
ubvec('NADH7')=500.0
ubvec('NADH8')=500.0
ubvec('NADH9')=500.0
ubvec('NADK')=500.0
ubvec('NADPPPS')=500.0
ubvec('NADS1')=500.0
ubvec('NADTRHD')=500.0
ubvec('NAMNPP')=500.0
ubvec('NAt3_1')=500.0
ubvec('NAt3_15')=500.0
ubvec('NAt3_2')=500.0
ubvec('NDPK1')=500.0
ubvec('NDPK2')=500.0
ubvec('NDPK3')=500.0
ubvec('NDPK4')=500.0
ubvec('NDPK5')=500.0
ubvec('NDPK6')=500.0
ubvec('NDPK7')=500.0
ubvec('NDPK8')=500.0
ubvec('NH4t')=500.0
ubvec('NMNAT')=500.0
ubvec('NMNDA')=500.0
ubvec('NMNN')=0.0
ubvec('NMNP')=500.0
ubvec('NMNt7')=0.0
ubvec('NNAM')=500.0
ubvec('NNAT')=500.0
ubvec('NNDMBRT')=500.0
ubvec('NNDPR')=0.615
ubvec('NO2t2r')=500.0
ubvec('NO3R1')=500.0
ubvec('NO3R2')=500.0
ubvec('NO3t7')=500.0
ubvec('NPHS')=500.0
ubvec('NTD1')=500.0
ubvec('NTD10')=500.0
ubvec('NTD11')=500.0
ubvec('NTD2')=500.0
ubvec('NTD3')=500.0
ubvec('NTD4')=500.0
ubvec('NTD5')=500.0
ubvec('NTD6')=500.0
ubvec('NTD7')=500.0
ubvec('NTD8')=500.0
ubvec('NTD9')=500.0
ubvec('NTPP1')=500.0
ubvec('NTPP2')=500.0
ubvec('NTPP3')=500.0
ubvec('NTPP4')=500.0
ubvec('NTPP5')=500.0
ubvec('NTPP6')=500.0
ubvec('NTPP7')=500.0
ubvec('NTPP8')=500.0
ubvec('NTPTP1')=500.0
ubvec('NTPTP2')=500.0
ubvec('NTRIR2x')=500.0
ubvec('O2t')=500.0
ubvec('OBTFL')=0.0
ubvec('OCBT')=500.0
ubvec('OCDCAt2')=500.0
ubvec('OCTDPS')=500.0
ubvec('OHPBAT')=0.0
ubvec('OHPHM')=500.0
ubvec('OMBZLM')=500.0
ubvec('OMCDC')=0.615
ubvec('OMMBLHX')=500.0
ubvec('OMPDC')=0.615
ubvec('OMPHHX')=500.0
ubvec('OP4ENH')=500.0
ubvec('OPHBDC')=0.0
ubvec('OPHHX')=500.0
ubvec('ORNDC')=0.0
ubvec('ORNTA')=0.0
ubvec('ORNabc')=0.0
ubvec('ORPT')=0.0
ubvec('OXGDC2')=0.0
ubvec('P5CD')=0.0
ubvec('P5CR')=500.0
ubvec('PACCOAL')=500.0
ubvec('PANTS')=500.0
ubvec('PAPA_EC')=500.0
ubvec('PAPPT3')=500.0
ubvec('PAPSR')=500.0
ubvec('PASYN_EC')=500.0
ubvec('PDH')=500.0
ubvec('PDX5PO')=500.0
ubvec('PDX5PS')=0.0
ubvec('PDXPP')=500.0
ubvec('PEAMNO')=500.0
ubvec('PEPT_EC')=500.0
ubvec('PERD')=500.0
ubvec('PFK')=500.0
ubvec('PFK_2')=500.0
ubvec('PFL')=0.615
ubvec('PGAMT')=500.0
ubvec('PGCD')=500.0
ubvec('PGI')=500.0
ubvec('PGK')=500.0
ubvec('PGL')=500.0
ubvec('PGLYCP')=500.0
ubvec('PGM')=500.0
ubvec('PGMT')=0.0
ubvec('PGPP_EC')=500.0
ubvec('PGSA_EC')=500.0
ubvec('PHETA1')=500.0
ubvec('PHEt2r')=0.0
ubvec('PIabc')=500.0
ubvec('PIt2r')=500.0
ubvec('PLIPA1')=500.0
ubvec('PLIPA2')=500.0
ubvec('PLIPA3')=500.0
ubvec('PMANM')=500.0
ubvec('PMDPHT')=500.0
ubvec('PMPK')=500.0
ubvec('PNTK')=500.0
ubvec('PNTOt4')=500.0
ubvec('POX')=500.0
ubvec('PPA')=500.0
ubvec('PPAKr')=500.0
ubvec('PPBNGS')=500.0
ubvec('PPC')=500.0
ubvec('PPCDC')=0.615
ubvec('PPCK')=500.0
ubvec('PPCSCT')=0.0
ubvec('PPM')=0.0
ubvec('PPM2')=500.0
ubvec('PPNCL2')=500.0
ubvec('PPND')=500.0
ubvec('PPNDH')=500.0
ubvec('PPPGO')=500.0
ubvec('PPPNDO')=500.0
ubvec('PPPNt2r')=500.0
ubvec('PPS')=0.0
ubvec('PPTGS')=500.0
ubvec('PRAGSr')=500.0
ubvec('PRAIS')=500.0
ubvec('PRAIi')=500.0
ubvec('PRAMPC')=500.0
ubvec('PRASCS')=500.0
ubvec('PRATPP')=500.0
ubvec('PRFGS')=500.0
ubvec('PRMICIi')=500.0
ubvec('PROD2')=0.0
ubvec('PROabc')=0.0
ubvec('PROt2r')=0.0
ubvec('PROt4')=0.0
ubvec('PRPPS')=500.0
ubvec('PSCVT')=500.0
ubvec('PSD_EC')=0.615
ubvec('PSERT')=500.0
ubvec('PSP_L')=500.0
ubvec('PSSA_EC')=500.0
ubvec('PTA2')=500.0
ubvec('PTAr')=500.0
ubvec('PTPATi')=500.0
ubvec('PTRCORNt7')=0.0
ubvec('PTRCTA')=500.0
ubvec('PTRCabc')=0.0
ubvec('PTRCt2r')=0.0
ubvec('PUNP1')=500.0
ubvec('PUNP2')=500.0
ubvec('PUNP3')=500.0
ubvec('PUNP4')=500.0
ubvec('PUNP5')=500.0
ubvec('PUNP6')=500.0
ubvec('PUNP7')=500.0
ubvec('PYAM5PO')=500.0
ubvec('PYDAMK')=500.0
ubvec('PYDXK')=500.0
ubvec('PYDXNK')=500.0
ubvec('PYDXPP')=500.0
ubvec('PYK')=0.0
ubvec('PYNP2r')=500.0
ubvec('PYRt2r')=0.0
ubvec('QULNS')=500.0
ubvec('RBFK')=500.0
ubvec('RBFSa')=500.0
ubvec('RBFSb')=500.0
ubvec('RBK')=0.0
ubvec('RBK_L1')=500.0
ubvec('RBP4E')=0.0
ubvec('RHCCE')=500.0
ubvec('RIBabc')=500.0
ubvec('RMI')=500.0
ubvec('RMK')=500.0
ubvec('RMNt')=500.0
ubvec('RMPA')=0.0
ubvec('RNDR1')=500.0
ubvec('RNDR2')=500.0
ubvec('RNDR3')=500.0
ubvec('RNDR4')=500.0
ubvec('RNTR1')=500.0
ubvec('RNTR2')=500.0
ubvec('RNTR3')=500.0
ubvec('RNTR4')=500.0
ubvec('RPE')=500.0
ubvec('RPI')=500.0
ubvec('RZ5PP')=500.0
ubvec('S7PI')=500.0
ubvec('SADH')=0.0
ubvec('SADT2')=500.0
ubvec('SBTPD')=0.0
ubvec('SBTpts')=0.0
ubvec('SDPDS')=0.615
ubvec('SDPTA')=500.0
ubvec('SELNPS')=500.0
ubvec('SERASr')=500.0
ubvec('SERAT')=500.0
ubvec('SERD_D')=0.0
ubvec('SERD_L')=0.0
ubvec('SERt2r')=0.0
ubvec('SERt4')=0.0
ubvec('SGDS')=0.0
ubvec('SGSAD')=500.0
ubvec('SHCHCS2')=0.0
ubvec('SHCHD2')=500.0
ubvec('SHCHF')=500.0
ubvec('SHK3Dr')=500.0
ubvec('SHKK')=500.0
ubvec('SHSL1')=0.615
ubvec('SOTA')=0.0
ubvec('SPMDAT1')=500.0
ubvec('SPMDAT2')=500.0
ubvec('SPMDabc')=500.0
ubvec('SPMS')=500.0
ubvec('SPODM')=500.0
ubvec('SSALx')=500.0
ubvec('SSALy')=500.0
ubvec('SUCBZL')=500.0
ubvec('SUCBZS')=500.0
ubvec('SUCCabc')=0.0
ubvec('SUCCt2_2')=0.0
ubvec('SUCCt2_3')=0.0
ubvec('SUCCt2b')=500.0
ubvec('SUCD1i')=500.0
ubvec('SUCD4')=500.0
ubvec('SUCFUMt')=0.0
ubvec('SUCOAS')=500.0
ubvec('SUCpts')=0.0
ubvec('SULR')=500.0
ubvec('SULabc')=500.0
ubvec('TA1')=500.0
ubvec('TA2')=500.0
ubvec('TAGURr')=500.0
ubvec('TARTD')=0.0
ubvec('TARTRt7')=500.0
ubvec('TAUDO')=0.0
ubvec('TAURabc')=500.0
ubvec('TDPADGAT')=500.0
ubvec('TDPAGTA')=0.0
ubvec('TDPDRE')=500.0
ubvec('TDPDRR')=500.0
ubvec('TDPGDH')=500.0
ubvec('TDSK')=500.0
ubvec('TGBPA')=0.0
ubvec('THD2')=500.0
ubvec('THDPS')=0.615
ubvec('THMDt2')=500.0
ubvec('THMDt2r')=500.0
ubvec('THMabc')=500.0
ubvec('THRAr')=500.0
ubvec('THRD')=500.0
ubvec('THRD_L')=500.0
ubvec('THRS')=500.0
ubvec('THRabc')=0.0
ubvec('THRt2r')=0.0
ubvec('THRt4')=0.0
ubvec('THZPSN')=0.0
ubvec('TK1')=500.0
ubvec('TK2')=500.0
ubvec('TK3')=500.0
ubvec('TMAOR1')=500.0
ubvec('TMAOR1e')=500.0
ubvec('TMAOR2')=500.0
ubvec('TMAOR2e')=500.0
ubvec('TMDK1')=500.0
ubvec('TMDPP')=500.0
ubvec('TMDS')=500.0
ubvec('TMKr')=500.0
ubvec('TMPKr')=500.0
ubvec('TMPPP')=500.0
ubvec('TPI')=500.0
ubvec('TRDR')=500.0
ubvec('TRE6PH')=0.0
ubvec('TRE6PP')=500.0
ubvec('TRE6PS')=500.0
ubvec('TREH')=0.0
ubvec('TREHe')=0.0
ubvec('TREpts')=0.0
ubvec('TRPAS2')=0.0
ubvec('TRPS1')=0.0
ubvec('TRPS2')=500.0
ubvec('TRPS3')=0.615
ubvec('TRPt2r')=500.0
ubvec('TRSAR')=500.0
ubvec('TSULabc')=500.0
ubvec('TTDCAt2')=500.0
ubvec('TYRTA')=500.0
ubvec('TYRt2r')=0.0
ubvec('U23GAAT')=500.0
ubvec('UAAGDS')=500.0
ubvec('UACMAMO')=500.0
ubvec('UAG2Ei')=500.0
ubvec('UAGAAT')=500.0
ubvec('UAGCVT')=500.0
ubvec('UAGDP')=500.0
ubvec('UAGPT3')=500.0
ubvec('UAMAGS')=500.0
ubvec('UAMAS')=500.0
ubvec('UAPGR')=500.0
ubvec('UDCPDP')=500.0
ubvec('UDCPDPS')=500.0
ubvec('UDPG4E')=500.0
ubvec('UDPGALM')=500.0
ubvec('UDPGD')=500.0
ubvec('UGLT')=500.0
ubvec('UGLYCH')=0.0
ubvec('UGMDDS')=500.0
ubvec('UHGADA')=0.615
ubvec('UMPK')=500.0
ubvec('UNK3')=0.615
ubvec('UPP3MT')=500.0
ubvec('UPP3S')=500.0
ubvec('UPPDC1')=0.0
ubvec('UPPRT')=500.0
ubvec('URAt2')=500.0
ubvec('URAt2r')=500.0
ubvec('UREAt')=0.0
ubvec('URIDK2r')=500.0
ubvec('URIK2')=500.0
ubvec('URIt2')=500.0
ubvec('URIt2r')=500.0
ubvec('USHD')=500.0
ubvec('VALTA')=500.0
ubvec('VALabc')=0.0
ubvec('VALt2r')=0.0
ubvec('VPAMT')=0.0
ubvec('X5PL3E')=500.0
ubvec('XANt')=500.0
ubvec('XANt2')=500.0
ubvec('XPPT')=500.0
ubvec('XTSNt2r')=500.0
ubvec('XYLI1')=500.0
ubvec('XYLI2i')=0.0
ubvec('XYLK')=0.0
ubvec('XYLabc')=500.0
ubvec('XYLt2')=500.0
