# Supplementary material for: A Method to Constrain Genome-Scale Models with 13C Labeling Data
Source: PLoS Comput Biol. 2015 Sep 17;11(9):e1004363. doi: 10.1371/journal.pcbi.1004363 (PMC4574858; doi:10.1371/journal.pcbi.1004363)
Supplement: S1 Code — GAMS files, input files and expected outputs for the nine strains considered (wild type at 5, 6 and 7 hrs, pyk KO at 5, 6 and 7 hrs and pgi KO at 16, 21 and 23 hrs) for the data fits. (GZ) [file pcbi.1004363.s004.gz › GAMSfiles/pyk5h/Vgrowthout.txt]

vgrowth('ABTA                          ') =    0.000000000000000
vgrowth('ABUTD                         ') =    0.000000000000000
vgrowth('ACACCT                        ') =    0.000000000000000
vgrowth('ACALDi                        ') =    0.022829139953486
vgrowth('ACGK                          ') =    0.027185463130486
vgrowth('ACGS                          ') =    0.027185463130486
vgrowth('ACHBS                         ') =    0.023229683665678
vgrowth('ACKr_b                        ') =    0.276988276108474
vgrowth('ACKr_f                        ') =    0.000000000000000
vgrowth('ACLS                          ') =    0.069862347803802
vgrowth('ACODA                         ') =    0.027185463130486
vgrowth('ACONT                         ') =    0.309836566179485
vgrowth('ACOTA_b                       ') =    0.027185463130486
vgrowth('ACOTA_f                       ') =    0.000000000000000
vgrowth('ADHEr                         ') =    0.000000000000000
vgrowth('ADSL1r                        ') =    0.024365834027285
vgrowth('ADSL2r                        ') =    0.040223459749932
vgrowth('ADSS                          ') =    0.024365834027285
vgrowth('AGMT                          ') =    0.003534951862168
vgrowth('AGPR_b                        ') =    0.027185463130486
vgrowth('AGPR_f                        ') =    0.000000000000000
vgrowth('AIRC2                         ') =    0.040223459749932
vgrowth('AIRC3_b                       ') =    0.040223459749932
vgrowth('AIRC3_f                       ') =    0.000000000000000
vgrowth('AKGDH                         ') =    0.216361339081288
vgrowth('ALATA_L_b                     ') =    0.048041679117280
vgrowth('ALATA_L_f                     ') =    0.000000000000000
vgrowth('ARGDC                         ') =    0.003534951862168
vgrowth('ARGSL_b                       ') =    0.000000000000000
vgrowth('ARGSL_f                       ') =    0.027185463130486
vgrowth('ARGSS                         ') =    0.027185463130486
vgrowth('ASAD_b                        ') =    0.108391808122068
vgrowth('ASAD_f                        ') =    0.000000000000000
vgrowth('ASPK_b                        ') =    0.000000000000000
vgrowth('ASPK_f                        ') =    0.108391808122068
vgrowth('ASPTA_b                       ') =    0.265469666586581
vgrowth('ASPTA_f                       ') =    0.000000000000000
vgrowth('CBMK                          ') =    0.053706018648802
vgrowth('CBPS                          ') =    0.000000000000000
vgrowth('CHORM                         ') =    0.025838814802041
vgrowth('CHORS                         ') =    0.034592028936934
vgrowth('CS                            ') =    0.309836566179485
vgrowth('DDPA                          ') =    0.034592028936934
vgrowth('DHAD1                         ') =    0.069862347803802
vgrowth('DHAD2                         ') =    0.023229683665678
vgrowth('DHAPT                         ') =    0.098339520826730
vgrowth('DHQD_b                        ') =    0.000000000000000
vgrowth('DHQD_f                        ') =    0.034592028936934
vgrowth('DHQS                          ') =    0.034592028936934
vgrowth('EDA                           ') =    0.000000000000000
vgrowth('EDD                           ') =    0.000000000000000
vgrowth('ENO_b                         ') =    0.000000000000000
vgrowth('ENO_f                         ') =    1.440549888202971
vgrowth('ETOHt2r_b                     ') =   40.650406504100000
vgrowth('ETOHt2r_f                     ') =   40.650406504100000
vgrowth('EX_etoh_e_                    ') =    0.000000000000000
vgrowth('EX_glc_e_                     ') =   -1.000000000000000
vgrowth('EX_lac_L_e_                   ') =    0.000000000000000
vgrowth('F6PA                          ') =    0.098339520826730
vgrowth('FBA_b                         ') =    0.000001000000000
vgrowth('FBA_f                         ') =    0.605436171199303
vgrowth('FUM                           ') =    0.308136843492429
vgrowth('G5SADs                        ') =    0.017674759310842
vgrowth('G5SD                          ') =    0.017674759310842
vgrowth('G6PDH2r                       ') =    0.617097523855413
vgrowth('GAPD                          ') =    1.553573829912810
vgrowth('GART                          ') =    0.040223459749932
vgrowth('GHMT2                         ') =    0.066378652743637
vgrowth('GLCpts                        ') =    1.000000000000000
vgrowth('GLCt2                         ') =    0.000000000000000
vgrowth('GLNS                          ') =    0.160051510470281
vgrowth('GLU5K                         ') =    0.017674759310842
vgrowth('GLUDy_b                       ') =    0.704045841698028
vgrowth('GLUDy_f                       ') =    0.000000000000000
vgrowth('GLUPRT                        ') =    0.040223459749932
vgrowth('GLYCL_b                       ') =    0.000000000000000
vgrowth('GLYCL_f                       ') =    0.000000000000000
vgrowth('GMPS2                         ') =    0.023432522570150
vgrowth('GND                           ') =    0.617097523855413
vgrowth('HCO3E_b                       ') =    0.000000000000000
vgrowth('HCO3E_f                       ') =    0.234375388351740
vgrowth('HEX1                          ') =    0.000000000000000
vgrowth('HSDy_b                        ') =    0.078630880063431
vgrowth('HSDy_f                        ') =    0.000000000000000
vgrowth('HSK                           ') =    0.066342714066369
vgrowth('ICDHyr                        ') =    0.309835566179485
vgrowth('ICL                           ') =    0.000001000000000
vgrowth('ILETA_b                       ') =    0.023229683665678
vgrowth('ILETA_f                       ') =    0.000000000000000
vgrowth('KARA1i                        ') =    0.069862347803802
vgrowth('KARA2i                        ') =    0.023229683665678
vgrowth('LEUTAi                        ') =    0.036022842785907
vgrowth('L_LACD2_b                     ') =    0.000000000000000
vgrowth('L_LACD2_f                     ') =    0.000000000000000
vgrowth('L_LACD3_b                     ') =    0.000000000000000
vgrowth('L_LACD3_f                     ') =    0.000000000000000
vgrowth('L_LACt2r_b                    ') =    0.000001000000000
vgrowth('L_LACt2r_f                    ') =    0.000001000000000
vgrowth('MALS                          ') =    0.000001000000000
vgrowth('MDH_b                         ') =    0.000001000000000
vgrowth('MDH_f                         ') =    0.308138843492429
vgrowth('ME1                           ') =    0.000000000000000
vgrowth('ME2                           ') =    0.000000000000000
vgrowth('OCBT_b                        ') =    0.000000000000000
vgrowth('OCBT_f                        ') =    0.027185463130486
vgrowth('P5CR                          ') =    0.017674759310842
vgrowth('PDH                           ') =    0.838655476286754
vgrowth('PFK                           ') =    0.605435171199303
vgrowth('PGCD                          ') =    0.113023941709839
vgrowth('PGI_b                         ') =    0.000000000000000
vgrowth('PGI_f                         ') =    0.368274508676854
vgrowth('PGK_b                         ') =    1.553573829912810
vgrowth('PGK_f                         ') =    0.000000000000000
vgrowth('PGL                           ') =    0.617097523855413
vgrowth('PGM_b                         ') =    1.440550888202971
vgrowth('PGM_f                         ') =    0.000001000000000
vgrowth('PHETA1_b                      ') =    0.014813131612896
vgrowth('PHETA1_f                      ') =    0.000000000000000
vgrowth('POX                           ') =    0.000000000000000
vgrowth('PPC                           ') =    0.267169389273637
vgrowth('PPCK                          ') =    0.000001000000000
vgrowth('PPND                          ') =    0.011025683189144
vgrowth('PPNDH                         ') =    0.014813131612896
vgrowth('PRAGSr_b                      ') =    0.000000000000000
vgrowth('PRAGSr_f                      ') =    0.040223459749932
vgrowth('PRAIS                         ') =    0.040223459749932
vgrowth('PRASCS_b                      ') =    0.000000000000000
vgrowth('PRASCS_f                      ') =    0.040223459749932
vgrowth('PRFGS                         ') =    0.040223459749932
vgrowth('PRPPS_b                       ') =    0.000001000000000
vgrowth('PRPPS_f                       ') =    0.079094622095295
vgrowth('PSCVT                         ') =    0.034592028936934
vgrowth('PSERT                         ') =    0.113023941709839
vgrowth('PSP_L                         ') =    0.113023941709839
vgrowth('PTAr                          ') =    0.276988276108474
vgrowth('PTRCTA                        ') =    0.000000000000000
vgrowth('PYK                           ') =    0.000000000000000
vgrowth('RPE_b                         ') =    0.000001000000000
vgrowth('RPE_f                         ') =    0.343682071944484
vgrowth('RPI_b                         ') =    0.269880816738349
vgrowth('RPI_f                         ') =    0.000001000000000
vgrowth('SDPTA_b                       ') =    0.029760928058637
vgrowth('SDPTA_f                       ') =    0.000000000000000
vgrowth('SHK3Dr_b                      ') =    0.000000000000000
vgrowth('SHK3Dr_f                      ') =    0.034592028936934
vgrowth('SHKK                          ') =    0.034592028936934
vgrowth('SSALx                         ') =    0.000000000000000
vgrowth('SSALy                         ') =    0.000000000000000
vgrowth('SUCD1i                        ') =    0.216362086584727
vgrowth('SUCOAS_b                      ') =    0.174311992529028
vgrowth('SUCOAS_f                      ') =    0.000000000000000
vgrowth('TA1_b                         ') =    0.188076064882058
vgrowth('TA1_f                         ') =    0.000000000000000
vgrowth('TA2_b                         ') =    0.000001000000000
vgrowth('TA2_f                         ') =    0.188077064882058
vgrowth('THRAr_b                       ') =    0.000000000000000
vgrowth('THRAr_f                       ') =    0.022829139953486
vgrowth('THRD_L                        ') =    0.023229683665678
vgrowth('THRS                          ') =    0.066342714066369
vgrowth('TK1_b                         ') =    0.000000000000000
vgrowth('TK1_f                         ') =    0.343681071944484
vgrowth('TK2_b                         ') =    0.153484035945125
vgrowth('TK2_f                         ') =    0.000000000000000
vgrowth('TK3_b                         ') =    0.190198035999360
vgrowth('TK3_f                         ') =    0.000001000000000
vgrowth('TPI_b                         ') =    0.000001000000000
vgrowth('TPI_f                         ') =    0.689650192715849
vgrowth('TYRTA_b                       ') =    0.011025683189144
vgrowth('TYRTA_f                       ') =    0.000000000000000
vgrowth('VALTA_b                       ') =    0.033834539252184
vgrowth('VALTA_f                       ') =    0.000000000000000
