# Supplementary material for: A Method to Constrain Genome-Scale Models with 13C Labeling Data
Source: PLoS Comput Biol. 2015 Sep 17;11(9):e1004363. doi: 10.1371/journal.pcbi.1004363 (PMC4574858; doi:10.1371/journal.pcbi.1004363)
Supplement: S1 Code — GAMS files, input files and expected outputs for the nine strains considered (wild type at 5, 6 and 7 hrs, pyk KO at 5, 6 and 7 hrs and pgi KO at 16, 21 and 23 hrs) for the data fits. (GZ) [file pcbi.1004363.s004.gz › GAMSfiles/pyk5h/labelcomp.txt]

labelcomp('3pg	0 ') = 0.64508
labelcomp('3pg	1 ') = 0.14992
labelcomp('3pg	2 ') = 0.03982
labelcomp('3pg	3 ') = 0.16518
labelcomp('3pg	4 ') = 0.03037
labelcomp('3pg	5 ') = 0.23299
labelcomp('3pg	6 ') = 0.96732
labelcomp('3pg	7 ') = 0.82815
labelcomp('3pg	8 ') = 0.33476
labelcomp('3pg	9 ') = 0.91173
labelcomp('3pg	10 ') = 0.85719
labelcomp('3pg	11 ') = 0.92677
labelcomp('3pg	12 ') = 0.82788
labelcomp('dhap	0 ') = 0.61974
labelcomp('dhap	1 ') = 0.17428
labelcomp('dhap	2 ') = 0.04059
labelcomp('dhap	3 ') = 0.16540
labelcomp('dhap	4 ') = 0.64061
labelcomp('dhap	5 ') = 0.05551
labelcomp('dhap	6 ') = 0.02159
labelcomp('dhap	7 ') = 0.87919
labelcomp('dhap	8 ') = 0.91720
labelcomp('dhap	9 ') = 0.14067
labelcomp('dhap	10 ') = 0.72289
labelcomp('dhap	11 ') = 0.48468
labelcomp('dhap	12 ') = 0.87904
labelcomp('fdp	0 ') = 0.39333
labelcomp('fdp	1 ') = 0.24720
labelcomp('fdp	2 ') = 0.07890
labelcomp('fdp	3 ') = 0.15196
labelcomp('fdp	4 ') = 0.05170
labelcomp('fdp	5 ') = 0.01402
labelcomp('fdp	6 ') = 0.06289
labelcomp('fdp	7 ') = 0.89816
labelcomp('fdp	8 ') = 0.29207
labelcomp('fdp	9 ') = 0.82074
labelcomp('fdp	10 ') = 0.28118
labelcomp('fdp	11 ') = 0.18148
labelcomp('fdp	12 ') = 0.28929
labelcomp('mal-L	0 ') = 0.49146
labelcomp('mal-L	1 ') = 0.23250
labelcomp('mal-L	2 ') = 0.14034
labelcomp('mal-L	3 ') = 0.09957
labelcomp('mal-L	4 ') = 0.03614
labelcomp('mal-L	5 ') = 0.10973
labelcomp('mal-L	6 ') = 0.06476
labelcomp('mal-L	7 ') = 0.76934
labelcomp('mal-L	8 ') = 0.26773
labelcomp('mal-L	9 ') = 0.29995
labelcomp('mal-L	10 ') = 0.50783
labelcomp('mal-L	11 ') = 0.81039
labelcomp('mal-L	12 ') = 0.42860
labelcomp('pep	0 ') = 0.64444
labelcomp('pep	1 ') = 0.15055
labelcomp('pep	2 ') = 0.04042
labelcomp('pep	3 ') = 0.16458
labelcomp('pep	4 ') = 0.63400
labelcomp('pep	5 ') = 0.07902
labelcomp('pep	6 ') = 0.21471
labelcomp('pep	7 ') = 0.35099
labelcomp('pep	8 ') = 0.30789
labelcomp('pep	9 ') = 0.74846
labelcomp('pep	10 ') = 0.96727
labelcomp('pep	11 ') = 0.23260
labelcomp('pep	12 ') = 0.93456
labelcomp('pyr	0 ') = 0.63391
labelcomp('pyr	1 ') = 0.16095
labelcomp('pyr	2 ') = 0.05034
labelcomp('pyr	3 ') = 0.15480
labelcomp('pyr	4 ') = 0.10108
labelcomp('pyr	5 ') = 0.32376
labelcomp('pyr	6 ') = 0.18223
labelcomp('pyr	7 ') = 0.10018
labelcomp('pyr	8 ') = 0.06258
labelcomp('pyr	9 ') = 0.28169
labelcomp('pyr	10 ') = 0.78236
labelcomp('pyr	11 ') = 0.66422
labelcomp('pyr	12 ') = 0.59410
labelcomp('r5p	0 ') = 0.48131
labelcomp('r5p	1 ') = 0.18590
labelcomp('r5p	2 ') = 0.12618
labelcomp('r5p	3 ') = 0.10707
labelcomp('r5p	4 ') = 0.03840
labelcomp('r5p	5 ') = 0.06115
labelcomp('r5p	6 ') = 0.96205
labelcomp('r5p	7 ') = 0.32560
labelcomp('r5p	8 ') = 0.71546
labelcomp('r5p	9 ') = 0.71320
labelcomp('r5p	10 ') = 0.15450
labelcomp('r5p	11 ') = 0.49380
labelcomp('r5p	12 ') = 0.40579
labelcomp('ru5p-D	0 ') = 0.48134
labelcomp('ru5p-D	1 ') = 0.18571
labelcomp('ru5p-D	2 ') = 0.12631
labelcomp('ru5p-D	3 ') = 0.10713
labelcomp('ru5p-D	4 ') = 0.03828
labelcomp('ru5p-D	5 ') = 0.06124
labelcomp('ru5p-D	6 ') = 0.30358
labelcomp('ru5p-D	7 ') = 0.54348
labelcomp('ru5p-D	8 ') = 0.09682
labelcomp('ru5p-D	9 ') = 0.25298
labelcomp('ru5p-D	10 ') = 0.54657
labelcomp('ru5p-D	11 ') = 0.79510
labelcomp('ru5p-D	12 ') = 0.38980
labelcomp('s7p	0 ') = 0.29441
labelcomp('s7p	1 ') = 0.23566
labelcomp('s7p	2 ') = 0.16858
labelcomp('s7p	3 ') = 0.13490
labelcomp('s7p	4 ') = 0.08030
labelcomp('s7p	5 ') = 0.05510
labelcomp('s7p	6 ') = 0.01969
labelcomp('s7p	7 ') = 0.01136
labelcomp('s7p	8 ') = 0.74366
labelcomp('s7p	9 ') = 0.79827
labelcomp('s7p	10 ') = 0.41494
labelcomp('s7p	11 ') = 0.93465
labelcomp('s7p	12 ') = 0.33767
