# Supplementary material for: A Method to Constrain Genome-Scale Models with 13C Labeling Data
Source: PLoS Comput Biol. 2015 Sep 17;11(9):e1004363. doi: 10.1371/journal.pcbi.1004363 (PMC4574858; doi:10.1371/journal.pcbi.1004363)
Supplement: S1 Code — GAMS files, input files and expected outputs for the nine strains considered (wild type at 5, 6 and 7 hrs, pyk KO at 5, 6 and 7 hrs and pgi KO at 16, 21 and 23 hrs) for the data fits. (GZ) [file pcbi.1004363.s004.gz › GAMSfiles/pgi21h/GAMS_EMU_MFA_FLUX_HYB.log]

--- Job GAMS_EMU_MFA_FLUX_HYB.gms Start 04/30/15 20:02:33 24.2.3 r46072 LEX-LEG x86_64/Linux
GAMS 24.2.3   Copyright (C) 1987-2014 GAMS Development. All rights reserved
Licensee: Joint BioEnergy Institute (JBEI)               G140602:1402AV-LNX
          University of California, Berkeley (5 user)                DC8104
          License for teaching and research at degree granting institutions
--- Starting compilation
--- GAMS_EMU_MFA_FLUX_HYB.gms(34) 2 Mb
--- .mets.txt(114) 3 Mb
--- GAMS_EMU_MFA_FLUX_HYB.gms(36) 3 Mb
--- .ExchaMets.txt(9) 3 Mb
--- GAMS_EMU_MFA_FLUX_HYB.gms(38) 3 Mb
--- .ExcMets.txt(2) 3 Mb
--- GAMS_EMU_MFA_FLUX_HYB.gms(40) 3 Mb
--- .SourceMets.txt(3) 3 Mb
--- GAMS_EMU_MFA_FLUX_HYB.gms(42) 3 Mb
--- .rxns.txt(173) 3 Mb
--- GAMS_EMU_MFA_FLUX_HYB.gms(44) 3 Mb
--- .jmeas.txt(173) 3 Mb
--- GAMS_EMU_MFA_FLUX_HYB.gms(46) 3 Mb
--- .jsugg.txt(2) 3 Mb
--- GAMS_EMU_MFA_FLUX_HYB.gms(64) 3 Mb
--- .StoichNetwork.txt(443) 3 Mb
--- GAMS_EMU_MFA_FLUX_HYB.gms(65) 3 Mb
--- .vUPPER.txt(171) 3 Mb
--- GAMS_EMU_MFA_FLUX_HYB.gms(66) 3 Mb
--- .vLOWER.txt(171) 3 Mb
--- GAMS_EMU_MFA_FLUX_HYB.gms(67) 3 Mb
--- GAMS_EMU_MFA_FLUX_HYB.gms(73) 3 Mb
--- .all_emu.txt(839) 3 Mb
--- GAMS_EMU_MFA_FLUX_HYB.gms(75) 3 Mb
--- .dummy_emus.txt(51) 3 Mb
--- GAMS_EMU_MFA_FLUX_HYB.gms(77) 3 Mb
--- .fragmentsMS.txt(11) 3 Mb
--- GAMS_EMU_MFA_FLUX_HYB.gms(79) 3 Mb
--- .fitFrags.txt(11) 3 Mb
--- GAMS_EMU_MFA_FLUX_HYB.gms(81) 3 Mb
--- .mset.txt(15) 3 Mb
--- GAMS_EMU_MFA_FLUX_HYB.gms(83) 3 Mb
--- .nset.txt(15) 3 Mb
--- GAMS_EMU_MFA_FLUX_HYB.gms(103) 3 Mb
--- .emu_carbon_numbers.txt(837) 3 Mb
--- GAMS_EMU_MFA_FLUX_HYB.gms(104) 3 Mb
--- .frag_carbon_numbers.txt(9) 3 Mb
--- GAMS_EMU_MFA_FLUX_HYB.gms(105) 3 Mb
--- .GCMSout.txt(12) 3 Mb
--- GAMS_EMU_MFA_FLUX_HYB.gms(106) 3 Mb
--- .GCMSerr.txt(12) 3 Mb
--- GAMS_EMU_MFA_FLUX_HYB.gms(107) 3 Mb
--- .GCMSnorm.txt(12) 3 Mb
--- GAMS_EMU_MFA_FLUX_HYB.gms(108) 3 Mb
--- .aacorr.txt(9) 3 Mb
--- GAMS_EMU_MFA_FLUX_HYB.gms(109) 3 Mb
--- .gamma_mat.txt(1521) 3 Mb
--- GAMS_EMU_MFA_FLUX_HYB.gms(110) 3 Mb
--- .emm_simplified.txt(3938) 4 Mb
--- GAMS_EMU_MFA_FLUX_HYB.gms(111) 4 Mb
--- .met_emu.txt(788) 4 Mb
--- GAMS_EMU_MFA_FLUX_HYB.gms(118) 4 Mb
--- .hybridmets.txt(765) 4 Mb
--- GAMS_EMU_MFA_FLUX_HYB.gms(120) 4 Mb
--- .hybridreacs.txt(1079) 4 Mb
--- GAMS_EMU_MFA_FLUX_HYB.gms(122) 4 Mb
--- .linkedreacs.txt(129) 4 Mb
--- GAMS_EMU_MFA_FLUX_HYB.gms(139) 4 Mb
--- .Sbig.txt(4506) 4 Mb
--- GAMS_EMU_MFA_FLUX_HYB.gms(140) 4 Mb
--- .bvec.txt(763) 4 Mb
--- GAMS_EMU_MFA_FLUX_HYB.gms(141) 4 Mb
--- .lbvec.txt(1077) 5 Mb
--- GAMS_EMU_MFA_FLUX_HYB.gms(142) 5 Mb
--- .ubvec.txt(1077) 5 Mb
--- GAMS_EMU_MFA_FLUX_HYB.gms(143) 5 Mb
--- .cvec.txt(1077) 5 Mb
--- GAMS_EMU_MFA_FLUX_HYB.gms(144) 5 Mb
--- .reacmap.txt(171) 5 Mb
--- GAMS_EMU_MFA_FLUX_HYB.gms(147) 5 Mb
--- .inFluxRef.txt(1) 5 Mb
--- GAMS_EMU_MFA_FLUX_HYB.gms(153) 5 Mb
--- .randseed.txt(1) 5 Mb
--- GAMS_EMU_MFA_FLUX_HYB.gms(158) 5 Mb
--- .labelCompNormMin.txt(1) 5 Mb
--- GAMS_EMU_MFA_FLUX_HYB.gms(215) 5 Mb
--- .condensation_rxns_names.txt(209) 5 Mb
--- GAMS_EMU_MFA_FLUX_HYB.gms(224) 5 Mb
--- .condensation_rxns_eqns.txt(209) 5 Mb
--- GAMS_EMU_MFA_FLUX_HYB.gms(285) 5 Mb
--- .Source_Labeling.txt(74) 5 Mb
--- GAMS_EMU_MFA_FLUX_HYB.gms(318) 5 Mb
--- .condensation_rxns_names.txt(209) 5 Mb
--- GAMS_EMU_MFA_FLUX_HYB.gms(446) 5 Mb
--- Starting execution: elapsed 0:00:00.041
--- GAMS_EMU_MFA_FLUX_HYB.gms(446) 7 Mb
--- Generating LP model FBAgrowth
--- GAMS_EMU_MFA_FLUX_HYB.gms(21024) 7 Mb
---   891 rows  1,249 columns  4,806 non-zeroes
--- Executing CPLEX: elapsed 0:00:00.216

IBM ILOG CPLEX   24.2.3 r46072 Released May 22, 2014 LEG x86_64/Linux         
--- GAMS/Cplex licensed for continuous and discrete problems.
Cplex 12.6.0.0

Reading parameter(s) from "/scratch0/hgmartin_scratch/tests/TStests/paper/repo2B/pgi21h/20150430T200225GAMSrng/20150430T200225GAMSstd/Run0_1/cplex.opt"
>>  eprhs = 1.000E-8
Finished reading from "/scratch0/hgmartin_scratch/tests/TStests/paper/repo2B/pgi21h/20150430T200225GAMSrng/20150430T200225GAMSstd/Run0_1/cplex.opt"
Reading data...
Starting Cplex...
Space for names approximately 0.06 Mb
Use option 'names no' to turn use of names off
Tried aggregator 1 time.
LP Presolve eliminated 484 rows and 739 columns.
Aggregator did 257 substitutions.
Reduced LP has 150 rows, 253 columns, and 1359 nonzeros.
Presolve time = 0.00 sec. (1.07 ticks)
Initializing dual steep norms . . .

Iteration log . . .
Iteration:     1   Dual objective     =             1.130137
Iteration:    62   Dual objective     =             0.660528
Perturbation started.
Iteration:   102   Dual objective     =             0.660528
Iteration:   164   Dual objective     =             0.276426
Removing perturbation.
LP status(1): optimal
Cplex Time: 0.01sec (det. 3.91 ticks)

Optimal solution found.
Objective :           0.274546

--- Restarting execution
--- GAMS_EMU_MFA_FLUX_HYB.gms(21024) 4 Mb
--- Reading solution for model FBAgrowth
--- GAMS_EMU_MFA_FLUX_HYB.gms(21024) 5 Mb
--- Generating LP model INITFBA
--- GAMS_EMU_MFA_FLUX_HYB.gms(21032) 5 Mb
---   891 rows  1,249 columns  4,806 non-zeroes
--- Executing CPLEX: elapsed 0:00:00.315

IBM ILOG CPLEX   24.2.3 r46072 Released May 22, 2014 LEG x86_64/Linux         
--- GAMS/Cplex licensed for continuous and discrete problems.
Cplex 12.6.0.0

Reading parameter(s) from "/scratch0/hgmartin_scratch/tests/TStests/paper/repo2B/pgi21h/20150430T200225GAMSrng/20150430T200225GAMSstd/Run0_1/cplex.opt"
>>  eprhs = 1.000E-8
Finished reading from "/scratch0/hgmartin_scratch/tests/TStests/paper/repo2B/pgi21h/20150430T200225GAMSrng/20150430T200225GAMSstd/Run0_1/cplex.opt"
Reading data...
Starting Cplex...
Space for names approximately 0.06 Mb
Use option 'names no' to turn use of names off
Tried aggregator 1 time.
LP Presolve eliminated 484 rows and 739 columns.
Aggregator did 257 substitutions.
Reduced LP has 150 rows, 253 columns, and 1359 nonzeros.
Presolve time = 0.00 sec. (1.06 ticks)

Iteration log . . .
Iteration:     1   Scaled dual infeas =             0.591231
Iteration:    62   Scaled dual infeas =             0.271833
Iteration:   108   Dual objective     = -29058487819942862848.000000
Perturbation started.
Iteration:   159   Dual objective     =             0.260000
Iteration:   221   Dual objective     =             0.251849
Iteration:   283   Dual objective     =             0.248724
Removing perturbation.
LP status(1): optimal
Cplex Time: 0.01sec (det. 6.87 ticks)

Optimal solution found.
Objective :           0.260000

--- Restarting execution
--- GAMS_EMU_MFA_FLUX_HYB.gms(21032) 4 Mb
--- Reading solution for model INITFBA
--- Generating NLP model INIT
--- GAMS_EMU_MFA_FLUX_HYB.gms(21035) 7 Mb
---   891 rows  1,249 columns  4,976 non-zeroes
---   681 nl-code  171 nl-non-zeroes
--- GAMS_EMU_MFA_FLUX_HYB.gms(21035) 5 Mb
--- Executing CONOPT: elapsed 0:00:00.413
CONOPT 3         24.2.3 r46072 Released May 22, 2014 LEG x86_64/Linux         
Reading parameter(s) from "/scratch0/hgmartin_scratch/tests/TStests/paper/repo2B/pgi21h/20150430T200225GAMSrng/20150430T200225GAMSstd/Run0_1/conopt.opt"
*** Warning Read from empty file or string
Finished reading from "/scratch0/hgmartin_scratch/tests/TStests/paper/repo2B/pgi21h/20150430T200225GAMSrng/20150430T200225GAMSstd/Run0_1/conopt.opt"
 
 
    C O N O P T 3   version 3.15P
    Copyright (C)   ARKI Consulting and Development A/S
                    Bagsvaerdvej 246 A
                    DK-2880 Bagsvaerd, Denmark
 
 
   Iter Phase Ninf   Infeasibility   RGmax    NSB   Step InItr MX OK
      0   0        5.3683950966E+03 (Input point)
                                Pre-triangular equations:      231
                                Post-triangular equations:      25
      1   0        6.6184972457E-13 (After pre-processing)
      2   0        6.6373262037E-14 (After scaling)
 
 ** Feasible solution. Value of objective =    5368.39509656
 
   Iter Phase Ninf     Objective     RGmax    NSB   Step InItr MX OK
      3   3        5.3546702507E+03 6.4E+01     3 1.0E+00    2 T  T
      4   3        5.1674819233E+03 3.1E+02     9 9.7E-02    8 F  T
      5   3        5.1243194574E+03 3.2E+02     8 4.6E-02    7 F  T
      6   3        5.1221592203E+03 3.2E+02     8 2.0E-05      T  T
     11   3        5.1072305408E+03 2.5E+01     5 1.1E-03      T  T
     14   3        4.9409202873E+03 3.6E+01     4 9.0E-02    2 F  T
     15   3        4.0852034622E+03 3.6E+01    11 9.0E-02    2 F  T
     16   3        4.0852034622E+03 2.6E+01    46 0.0E+00      T  T
     21   3        3.9269676009E+03 2.5E+01    12 2.4E-01      F  T
     26   4        3.1004190339E+03 2.4E+01    32 1.0E+00    2 T  T
 
   Iter Phase Ninf     Objective     RGmax    NSB   Step InItr MX OK
     27   4        2.9912660380E+03 1.7E+01    49 1.0E+00   12 T  T
     28   4        2.9651080771E+03 1.4E+01    42 1.0E+00    7 T  T
     29   3        2.9651080771E+03 9.7E+01    58 0.0E+00      T  T
     30   3        2.9649728441E+03 9.7E+01    42 1.4E-05      T  T
     31   3        2.9649728441E+03 3.7E+01    62 0.0E+00      T  T
     32   3        2.9631465245E+03 3.7E+01    42 1.4E-03      T  T
     33   3        2.9631465245E+03 2.5E+01    63 0.0E+00      T  T
     34   3        2.9622289265E+03 2.5E+01    42 1.5E-03      T  T
     35   3        2.9622289265E+03 1.6E+01    72 0.0E+00      T  T
     36   3        2.9554044267E+03 1.5E+01    45 1.0E+00    3 T  T
 
   Iter Phase Ninf     Objective     RGmax    NSB   Step InItr MX OK
     37   3        2.9548544637E+03 4.7E+01    42 2.0E-02    2 F  T
     38   3        2.9528584632E+03 4.6E+01    42 1.0E+00    1 T  T
     39   3        2.9526925986E+03 3.0E+00    41 2.2E-02    2 F  T
     40   3        2.9526165055E+03 3.3E+00    41 2.1E-02    1 F  T
     41   3        2.9525708532E+03 1.5E+00    41 9.1E-03      F  T
     46   3        2.9525394591E+03 3.7E+00    42 0.0E+00      T  T
     51   3        2.9524927113E+03 1.7E+00    41 6.1E-03      F  T
     56   3        2.9524927113E+03 1.2E+00    42 0.0E+00      T  T
     61   3        2.9524927113E+03 2.1E+00    42 0.0E+00      T  T
     66   4        2.9523364656E+03 8.4E-01    41 1.4E+01      F  T
 
   Iter Phase Ninf     Objective     RGmax    NSB   Step InItr MX OK
     67   4        2.9522602354E+03 7.1E-01    41 1.0E+00    3 T  T
     68   4        2.9522559333E+03 1.5E-01    40 1.0E+00    2 F  T
     69   3        2.9522559333E+03 2.3E-08    44
 
 ** Optimal solution. Reduced gradient less than tolerance.
 
--- Restarting execution
--- GAMS_EMU_MFA_FLUX_HYB.gms(21035) 4 Mb
--- Reading solution for model INIT
--- GAMS_EMU_MFA_FLUX_HYB.gms(21035) 5 Mb
--- Generating NLP model EMU
--- GAMS_EMU_MFA_FLUX_HYB.gms(21040) 10 Mb
---   9,136 rows  8,706 columns  35,889 non-zeroes
---   44,348 nl-code  18,794 nl-non-zeroes
--- GAMS_EMU_MFA_FLUX_HYB.gms(21040) 8 Mb
--- Executing CONOPT: elapsed 0:00:02.548
CONOPT 3         24.2.3 r46072 Released May 22, 2014 LEG x86_64/Linux         
Reading parameter(s) from "/scratch0/hgmartin_scratch/tests/TStests/paper/repo2B/pgi21h/20150430T200225GAMSrng/20150430T200225GAMSstd/Run0_1/conopt.opt"
*** Warning Read from empty file or string
Finished reading from "/scratch0/hgmartin_scratch/tests/TStests/paper/repo2B/pgi21h/20150430T200225GAMSrng/20150430T200225GAMSstd/Run0_1/conopt.opt"
 
 
    C O N O P T 3   version 3.15P
    Copyright (C)   ARKI Consulting and Development A/S
                    Bagsvaerdvej 246 A
                    DK-2880 Bagsvaerd, Denmark
 
 
   Iter Phase Ninf   Infeasibility   RGmax    NSB   Step InItr MX OK
      0   0        1.7517354112E+04 (Input point)
                                Pre-triangular equations:     1187
                                Post-triangular equations:       1
      1   0        1.6825535437E+04 (After pre-processing)
      2   0        5.4423133086E+03 (After scaling)
      3   0   853  5.4378219952E+03               8.3E-04      T  T
      4   0   853  5.4162491575E+03               4.0E-03      T  T
      5   0   853  5.4143610741E+03               3.5E-04      T  T
      6   0   853  5.4094999201E+03               9.1E-04      T  T
      7   0   854  5.3997757209E+03               1.8E-03      T  T
 
   Iter Phase Ninf   Infeasibility   RGmax    NSB   Step InItr MX OK
      8   0   855  5.3202035347E+03               1.5E-02      T  T
      9   0   855  5.3077214415E+03               2.3E-03      T  T
     10   0   855  5.2843736606E+03               4.4E-03      T  T
     11   0   855  5.2385142879E+03               8.7E-03      T  T
     12   0   855  5.2032314606E+03               6.7E-03      T  T
     13   0   855  5.1875714103E+03               3.0E-03      T  T
     14   0   855  5.1758744853E+03               2.3E-03      T  T
     15   0   855  5.1695425437E+03               1.2E-03      T  T
     16   0   855  5.1181890486E+03               9.9E-03      T  T
     17   0   855  5.0884888593E+03               5.8E-03      T  T
 
   Iter Phase Ninf   Infeasibility   RGmax    NSB   Step InItr MX OK
     18   0   855  5.0764894383E+03               2.4E-03      T  T
     19   0   855  5.0680589112E+03               1.7E-03      T  T
     20   0   855  5.0539081076E+03               2.8E-03      T  T
     21   0   855  5.0539081076E+03               0.0E+00      F  F
     22   0   856  5.0539081076E+03               0.0E+00      F  F
     23   0   857  5.0539081076E+03               0.0E+00      F  F
     24   0   858  5.0539081076E+03               0.0E+00      F  F
     25   0   859  5.0539081076E+03               0.0E+00      F  F
     26   0   860  5.0503170367E+03               7.1E-04      T  T
     27   0   861  5.0405681078E+03               1.9E-03      T  T
 
   Iter Phase Ninf   Infeasibility   RGmax    NSB   Step InItr MX OK
     28   0   862  4.9133094910E+03               2.5E-02      T  T
     29   0   863  4.9133094910E+03               0.0E+00      T  T
     30   0   864  4.9133094910E+03               0.0E+00      T  T
     31   0   865  4.8941582382E+03               3.9E-03      T  T
     32   0   866  4.8941582382E+03               0.0E+00      T  T
     33   0   867  4.8941582382E+03               0.0E+00      T  T
     34   0   868  4.8941582382E+03               0.0E+00      T  T
     35   0   869  4.8941582382E+03               0.0E+00      T  T
     36   0   870  4.8941582382E+03               0.0E+00      T  T
     37   0   871  4.8941582382E+03               0.0E+00      T  T
 
   Iter Phase Ninf   Infeasibility   RGmax    NSB   Step InItr MX OK
     38   0   872  4.8941582382E+03               0.0E+00      T  T
     39   0   873  4.8941582382E+03               0.0E+00      T  T
     40   0   874  4.8941582382E+03               0.0E+00      T  T
     41   0   875  4.8941582382E+03               0.0E+00      T  T
     42   0   876  4.8941582382E+03               0.0E+00      T  T
     43   0   877  4.8941582382E+03               0.0E+00      T  T
     44   0   878  4.8941582382E+03               0.0E+00      T  T
     45   0   879  4.8941582382E+03               0.0E+00      T  T
     46   0   880  4.8941582382E+03               0.0E+00      T  T
     47   0   881  4.8941582382E+03               0.0E+00      T  T
 
   Iter Phase Ninf   Infeasibility   RGmax    NSB   Step InItr MX OK
     48   0   882  4.8941582382E+03               0.0E+00      T  T
     49   0   883  4.8941582382E+03               0.0E+00      T  T
     50   0   884  4.8941582382E+03               0.0E+00      T  T
     51   0   885  4.8941582382E+03               0.0E+00      T  T
     52   0   886  4.8941582382E+03               0.0E+00      T  T
     53   0   887  4.8941582382E+03               0.0E+00      T  T
     54   0   888  4.8941582382E+03               0.0E+00      T  T
     55   0   889  4.8941582382E+03               0.0E+00      T  T
     56   0   890  4.8941582382E+03               0.0E+00      T  T
     57   0   891  4.8941582382E+03               0.0E+00      T  T
 
   Iter Phase Ninf   Infeasibility   RGmax    NSB   Step InItr MX OK
     58   0   892  4.8941582382E+03               0.0E+00      T  T
     59   0   893  4.8941582382E+03               0.0E+00      T  T
     60   0   894  4.8941582382E+03               0.0E+00      T  T
     61   0   895  4.8941582382E+03               0.0E+00      T  T
     62   0   896  4.8941582382E+03               0.0E+00      T  T
     63   0   897  4.8941582382E+03               0.0E+00      T  T
     64   0   898  4.8941582382E+03               0.0E+00      T  T
     65   0   899  4.8941582382E+03               0.0E+00      T  T
     66   0   900  4.8941582382E+03               0.0E+00      T  T
     67   0   901  4.8941582382E+03               0.0E+00      T  T
 
   Iter Phase Ninf   Infeasibility   RGmax    NSB   Step InItr MX OK
     68   0   902  4.8941582382E+03               0.0E+00      T  T
     69   0   903  4.8941582382E+03               0.0E+00      T  T
     70   0   904  4.8941582382E+03               0.0E+00      T  T
     71   0   905  4.8941582382E+03               0.0E+00      T  T
     72   0   906  4.8941582382E+03               0.0E+00      T  T
     73   0   907  4.8941582382E+03               0.0E+00      T  T
     74   0   908  4.8941582382E+03               0.0E+00      T  T
     75   0   909  4.8941582382E+03               0.0E+00      T  T
     76   0   910  4.8941582382E+03               0.0E+00      T  T
     77   0   911  4.8941582382E+03               0.0E+00      T  T
 
   Iter Phase Ninf   Infeasibility   RGmax    NSB   Step InItr MX OK
     78   0   912  4.8941582382E+03               0.0E+00      T  T
     79   0   913  4.8941582382E+03               0.0E+00      T  T
     80   0   914  4.8941582382E+03               0.0E+00      T  T
     81   0   915  4.8941582382E+03               0.0E+00      T  T
     82   0   916  4.8941582382E+03               0.0E+00      T  T
     83   0   917  4.8941582382E+03               0.0E+00      T  T
     84   0   918  4.8941582382E+03               0.0E+00      T  T
     85   0   919  4.8941582382E+03               0.0E+00      T  T
     86   0   920  4.8941582382E+03               0.0E+00      T  T
     87   0   921  4.8941582382E+03               0.0E+00      T  T
 
   Iter Phase Ninf   Infeasibility   RGmax    NSB   Step InItr MX OK
     88   0   922  4.8941582382E+03               0.0E+00      T  T
     89   0   923  4.8941582382E+03               0.0E+00      T  T
     90   0   924  4.8941582382E+03               0.0E+00      T  T
     91   0   925  4.8941582382E+03               0.0E+00      T  T
     92   0   926  4.8941582382E+03               0.0E+00      T  T
     93   0   927  4.8941582382E+03               0.0E+00      T  T
     94   0   928  4.8941582382E+03               0.0E+00      T  T
     95   0   929  4.8941582382E+03               0.0E+00      T  T
     96   0   930  4.8941582382E+03               0.0E+00      T  T
     97   0   931  4.8941582382E+03               0.0E+00      T  T
 
   Iter Phase Ninf   Infeasibility   RGmax    NSB   Step InItr MX OK
     98   0   932  4.8941582382E+03               0.0E+00      T  T
     99   0   933  4.8941582382E+03               0.0E+00      T  T
    100   0   934  4.8941582382E+03               0.0E+00      T  T
    101   0   935  4.8941582382E+03               0.0E+00      T  T
    102   0   936  4.8941582382E+03               0.0E+00      T  T
    103   0   937  4.8941582382E+03               0.0E+00      T  T
    104   0   938  4.8941582382E+03               0.0E+00      T  T
    105   0   939  4.8941582382E+03               0.0E+00      T  T
    106   0   940  4.8941582382E+03               0.0E+00      T  T
    107   0   941  4.8941582382E+03               0.0E+00      T  T
 
   Iter Phase Ninf   Infeasibility   RGmax    NSB   Step InItr MX OK
    108   0   942  4.8941582382E+03               0.0E+00      T  T
    109   0   943  4.8941582382E+03               0.0E+00      T  T
    110   0   944  4.8941582382E+03               0.0E+00      T  T
    111   0   945  4.8941582382E+03               0.0E+00      T  T
    112   0   946  4.8941582382E+03               0.0E+00      T  T
    113   0   947  4.8941582382E+03               0.0E+00      T  T
    114   0   948  4.8941582382E+03               0.0E+00      T  T
    115   0   949  4.8941582382E+03               0.0E+00      T  T
    116   0   950  4.8941582382E+03               0.0E+00      T  T
    117   0   951  4.8941582382E+03               0.0E+00      T  T
 
   Iter Phase Ninf   Infeasibility   RGmax    NSB   Step InItr MX OK
    118   0   952  4.8941582382E+03               0.0E+00      T  T
    119   0   953  4.8941582382E+03               0.0E+00      T  T
    120   0   954  4.8941582382E+03               0.0E+00      T  T
    121   0   955  4.8941582382E+03               0.0E+00      T  T
    122   0   956  4.8941582382E+03               0.0E+00      T  T
    123   0   957  4.8941582382E+03               0.0E+00      T  T
    124   0   958  4.8941582382E+03               0.0E+00      T  T
    125   0   959  4.8941582382E+03               0.0E+00      T  T
    126   0   960  4.8941582382E+03               0.0E+00      T  T
    127   0   961  4.8941582382E+03               0.0E+00      T  T
 
   Iter Phase Ninf   Infeasibility   RGmax    NSB   Step InItr MX OK
    128   0   962  4.8941582382E+03               0.0E+00      T  T
    129   0   963  4.8941582382E+03               0.0E+00      T  T
    130   0   964  4.8941582382E+03               0.0E+00      T  T
    131   0   965  4.8941582382E+03               0.0E+00      T  T
    132   0   966  4.8941582382E+03               0.0E+00      T  T
    133   0   967  4.8941582382E+03               0.0E+00      T  T
    134   0   968  4.8941582382E+03               0.0E+00      T  T
    135   0   969  4.8941582382E+03               0.0E+00      T  T
    136   0   970  4.8941582382E+03               0.0E+00      T  T
    137   0   971  4.8941582382E+03               0.0E+00      T  T
 
   Iter Phase Ninf   Infeasibility   RGmax    NSB   Step InItr MX OK
    138   0   972  4.8941582382E+03               0.0E+00      T  T
    139   0   973  4.8941582382E+03               0.0E+00      T  T
    140   0   974  4.8941582382E+03               0.0E+00      T  T
    141   0   975  4.8941582382E+03               0.0E+00      T  T
    142   0   976  4.8941582382E+03               0.0E+00      T  T
    143   0   977  4.8941582382E+03               0.0E+00      T  T
    144   0   978  4.8941582382E+03               0.0E+00      T  T
    145   0   979  4.8941582382E+03               0.0E+00      T  T
    146   0   980  4.8941582382E+03               0.0E+00      T  T
    147   0   981  4.8941582382E+03               0.0E+00      T  T
 
   Iter Phase Ninf   Infeasibility   RGmax    NSB   Step InItr MX OK
    148   0   982  4.8941582382E+03               0.0E+00      T  T
    149   0   983  4.8941582382E+03               0.0E+00      T  T
    150   0   984  4.8941582382E+03               0.0E+00      T  T
    151   0   985  4.8941582382E+03               0.0E+00      T  T
    152   0   986  4.8941582382E+03               0.0E+00      T  T
    153   0   987  4.8941582382E+03               0.0E+00      T  T
    154   0   988  4.8941582382E+03               0.0E+00      T  T
    155   0   989  4.8941582382E+03               0.0E+00      T  T
    156   0   990  4.8941582382E+03               0.0E+00      T  T
    157   0   991  4.8941582382E+03               0.0E+00      T  T
 
   Iter Phase Ninf   Infeasibility   RGmax    NSB   Step InItr MX OK
    158   0   992  4.8941582382E+03               0.0E+00      T  T
    159   0   993  4.8941582382E+03               0.0E+00      T  T
    160   0   994  4.8941582382E+03               0.0E+00      T  T
    161   0   995  4.8941582382E+03               0.0E+00      T  T
    162   0   996  4.8941582382E+03               0.0E+00      T  T
    163   0   997  4.8941582382E+03               0.0E+00      T  T
    164   0   998  4.8941582382E+03               0.0E+00      T  T
    165   0   999  4.8941582382E+03               0.0E+00      T  T
    166   0  1000  4.8941582382E+03               0.0E+00      T  T
    167   0  1001  4.8941582382E+03               0.0E+00      T  T
 
   Iter Phase Ninf   Infeasibility   RGmax    NSB   Step InItr MX OK
    168   0  1002  4.8941582382E+03               0.0E+00      T  T
    169   0  1003  4.8941582382E+03               0.0E+00      T  T
    170   0  1004  4.8941582382E+03               0.0E+00      T  T
    171   0  1005  4.8941582382E+03               0.0E+00      T  T
    172   0  1006  4.8941582382E+03               0.0E+00      T  T
    173   0  1007  4.8941582382E+03               0.0E+00      T  T
    174   0  1008  4.8941582382E+03               0.0E+00      T  T
    175   0  1009  4.8941582382E+03               0.0E+00      T  T
    176   0  1010  4.8941582382E+03               0.0E+00      T  T
    177   0  1011  4.8941582382E+03               0.0E+00      T  T
 
   Iter Phase Ninf   Infeasibility   RGmax    NSB   Step InItr MX OK
    178   0  1012  4.8941582382E+03               0.0E+00      T  T
    179   0  1013  4.8941582382E+03               0.0E+00      T  T
    180   0  1014  4.8941582382E+03               0.0E+00      T  T
    181   0  1015  4.8941582382E+03               0.0E+00      T  T
    182   0  1016  4.8941582382E+03               0.0E+00      T  T
    183   0  1017  4.8941582382E+03               0.0E+00      T  T
    184   0  1018  4.8941582382E+03               0.0E+00      T  T
    185   0  1019  4.8941582382E+03               0.0E+00      T  T
    186   0  1020  4.8941582382E+03               0.0E+00      T  T
    187   0  1021  4.8941582382E+03               0.0E+00      T  T
 
   Iter Phase Ninf   Infeasibility   RGmax    NSB   Step InItr MX OK
    188   0  1022  4.8941582382E+03               0.0E+00      T  T
    189   0  1023  4.8941582382E+03               0.0E+00      T  T
    190   0  1024  4.8941582382E+03               0.0E+00      T  T
    191   0  1025  4.8941582382E+03               0.0E+00      T  T
    192   0  1026  4.8941582382E+03               0.0E+00      T  T
    193   0  1027  4.8941582382E+03               0.0E+00      T  T
    194   0  1028  4.8941582382E+03               0.0E+00      T  T
    195   0  1029  4.8941582382E+03               0.0E+00      T  T
    196   0  1030  4.8941582382E+03               0.0E+00      T  T
    197   0  1031  4.8941582382E+03               0.0E+00      T  T
 
   Iter Phase Ninf   Infeasibility   RGmax    NSB   Step InItr MX OK
    198   0  1032  4.8941582382E+03               0.0E+00      T  T
    199   0  1033  4.8941582382E+03               0.0E+00      T  T
    200   0  1034  4.8941582382E+03               0.0E+00      T  T
    201   0  1035  4.8941582382E+03               0.0E+00      T  T
    202   0  1036  4.8941582382E+03               0.0E+00      T  T
    203   0  1037  4.8941582382E+03               0.0E+00      T  T
    204   0  1038  4.8941582382E+03               0.0E+00      T  T
    205   0  1039  4.8941582382E+03               0.0E+00      T  T
    206   0  1040  4.8941582382E+03               0.0E+00      T  T
    207   0  1041  4.8941582382E+03               0.0E+00      T  T
 
   Iter Phase Ninf   Infeasibility   RGmax    NSB   Step InItr MX OK
    208   0  1042  4.8941582382E+03               0.0E+00      T  T
    209   0  1043  4.8941582382E+03               0.0E+00      T  T
    210   0  1044  4.8941582382E+03               0.0E+00      T  T
    211   0  1045  4.8941582382E+03               0.0E+00      T  T
    212   0  1046  4.8941582382E+03               0.0E+00      T  T
    213   0  1047  4.8941582382E+03               0.0E+00      T  T
    214   0  1048  4.8941582382E+03               0.0E+00      T  T
    215   0  1049  4.8941582382E+03               0.0E+00      T  T
    216   0  1050  4.8941582382E+03               0.0E+00      T  T
    217   0  1051  4.8941582382E+03               0.0E+00      T  T
 
   Iter Phase Ninf   Infeasibility   RGmax    NSB   Step InItr MX OK
    218   0  1052  4.8941582382E+03               0.0E+00      T  T
    219   0  1053  4.8941582382E+03               0.0E+00      T  T
    220   0  1054  4.8941582382E+03               0.0E+00      T  T
    221   0  1055  4.8941582382E+03               0.0E+00      T  T
    222   0  1056  4.8941582382E+03               0.0E+00      T  T
    223   0  1057  4.8941582382E+03               0.0E+00      T  T
    224   0  1058  4.8941582382E+03               0.0E+00      T  T
    225   0  1059  4.8941582382E+03               0.0E+00      T  T
    226   0  1060  4.8941582382E+03               0.0E+00      T  T
    227   0  1061  4.8941582382E+03               0.0E+00      T  T
 
   Iter Phase Ninf   Infeasibility   RGmax    NSB   Step InItr MX OK
    228   0  1062  4.8941582382E+03               0.0E+00      T  T
    229   0  1063  4.8941582382E+03               0.0E+00      T  T
    230   0  1064  4.8941582382E+03               0.0E+00      T  T
    231   0  1065  4.8941582382E+03               0.0E+00      T  T
    232   0  1066  4.7492912533E+03               3.2E-02      T  T
    233   0  1067  4.7492912533E+03               0.0E+00      T  T
    234   0  1068  4.7492912533E+03               0.0E+00      T  T
    235   0  1069  4.7492912533E+03               0.0E+00      T  T
    236   0  1070  4.7492912533E+03               0.0E+00      T  T
    237   0  1071  4.7492912533E+03               0.0E+00      T  T
 
   Iter Phase Ninf   Infeasibility   RGmax    NSB   Step InItr MX OK
    238   0  1072  4.7492912533E+03               0.0E+00      T  T
    239   0  1073  4.7492912533E+03               0.0E+00      T  T
    240   0  1074  4.7492912533E+03               0.0E+00      T  T
    241   0  1075  4.7492912533E+03               0.0E+00      T  T
    242   0  1076  4.7492912533E+03               0.0E+00      T  T
    243   0  1077  4.7492912533E+03               0.0E+00      T  T
    244   0  1078  4.7492912533E+03               0.0E+00      T  T
    245   0  1079  4.7492912533E+03               0.0E+00      T  T
    246   0  1080  4.7492912533E+03               0.0E+00      T  T
    247   0  1081  4.7492912533E+03               0.0E+00      T  T
 
   Iter Phase Ninf   Infeasibility   RGmax    NSB   Step InItr MX OK
    248   0  1082  4.7492912533E+03               0.0E+00      T  T
    249   0  1083  4.7492912533E+03               0.0E+00      T  T
    250   0  1084  4.7492912533E+03               0.0E+00      T  T
    251   0  1085  4.7492912533E+03               0.0E+00      T  T
    252   0  1086  4.7492912533E+03               0.0E+00      T  T
    253   0  1087  4.7492912533E+03               0.0E+00      T  T
    254   0  1088  4.7492912533E+03               0.0E+00      T  T
    255   0  1089  4.7492912533E+03               0.0E+00      T  T
    256   0  1090  4.7492912533E+03               0.0E+00      T  T
    257   0  1091  4.7492912533E+03               0.0E+00      T  T
 
   Iter Phase Ninf   Infeasibility   RGmax    NSB   Step InItr MX OK
    258   0  1092  4.7492912533E+03               0.0E+00      T  T
    259   0  1093  4.7492912533E+03               0.0E+00      T  T
    260   0  1094  4.7492912533E+03               0.0E+00      T  T
    261   0  1095  4.7492912533E+03               0.0E+00      T  T
    262   0  1096  4.7492912533E+03               0.0E+00      T  T
    263   0  1097  4.7492912533E+03               0.0E+00      T  T
    264   0  1098  4.7492912533E+03               0.0E+00      T  T
    265   0  1099  4.7492912533E+03               0.0E+00      T  T
    266   0  1100  4.7492912533E+03               0.0E+00      T  T
    267   0  1101  4.7492912533E+03               0.0E+00      T  T
 
   Iter Phase Ninf   Infeasibility   RGmax    NSB   Step InItr MX OK
    268   0  1102  4.7492912533E+03               0.0E+00      T  T
    269   0  1103  4.7492912533E+03               0.0E+00      T  T
    270   0  1104  4.7492912533E+03               0.0E+00      T  T
    271   0  1105  4.7492912533E+03               0.0E+00      T  T
    272   0  1106  4.7492912533E+03               0.0E+00      T  T
    273   0  1107  4.7492912533E+03               0.0E+00      T  T
    274   0  1108  4.7492912533E+03               0.0E+00      T  T
    275   0  1109  4.7492912533E+03               0.0E+00      T  T
    276   0  1110  4.7492912533E+03               0.0E+00      T  T
    277   0  1111  4.7492912533E+03               0.0E+00      T  T
 
   Iter Phase Ninf   Infeasibility   RGmax    NSB   Step InItr MX OK
    278   0  1112  4.7492912533E+03               0.0E+00      T  T
    279   0  1113  4.7492912533E+03               0.0E+00      T  T
    280   0  1114  4.7492912533E+03               0.0E+00      T  T
    281   0  1115  4.7492912533E+03               0.0E+00      T  T
    282   0  1116  4.7492912533E+03               0.0E+00      T  T
    283   0  1117  4.7492912533E+03               0.0E+00      T  T
    284   0  1118  4.7492912533E+03               0.0E+00      T  T
    285   0  1119  4.7492912533E+03               0.0E+00      T  T
    286   0  1120  4.7492912533E+03               0.0E+00      T  T
    287   0  1121  4.7492912533E+03               0.0E+00      T  T
 
   Iter Phase Ninf   Infeasibility   RGmax    NSB   Step InItr MX OK
    288   0  1122  4.7492912533E+03               0.0E+00      T  T
    289   0  1123  4.7492912533E+03               0.0E+00      T  T
    290   0  1124  4.7492912533E+03               0.0E+00      T  T
    291   0  1125  4.7492912533E+03               0.0E+00      T  T
    292   0  1126  4.7492912533E+03               0.0E+00      T  T
    293   0  1127  4.7492912533E+03               0.0E+00      T  T
    294   0  1128  4.7492912533E+03               0.0E+00      T  T
    295   0  1129  4.7492912533E+03               0.0E+00      T  T
    296   0  1130  4.7492912533E+03               0.0E+00      T  T
    297   0  1131  4.7492912533E+03               0.0E+00      T  T
 
   Iter Phase Ninf   Infeasibility   RGmax    NSB   Step InItr MX OK
    298   0  1132  4.7492912533E+03               0.0E+00      T  T
    299   0  1133  4.7492912533E+03               0.0E+00      T  T
    300   0  1134  4.7492912533E+03               0.0E+00      T  T
    301   0  1135  4.7492912533E+03               0.0E+00      T  T
    302   0  1136  4.7492912533E+03               0.0E+00      T  T
    303   0  1137  4.7492912533E+03               0.0E+00      T  T
    304   0  1138  4.7492912533E+03               0.0E+00      T  T
    305   0  1139  4.7492912533E+03               0.0E+00      T  T
    306   0  1140  4.7492912533E+03               0.0E+00      T  T
    307   0  1141  4.7492912533E+03               0.0E+00      T  T
 
   Iter Phase Ninf   Infeasibility   RGmax    NSB   Step InItr MX OK
    308   0  1142  4.7492912533E+03               0.0E+00      T  T
    309   0  1143  4.7492912533E+03               0.0E+00      T  T
    310   0  1144  4.7492912533E+03               0.0E+00      T  T
    311   0  1145  4.7492912533E+03               0.0E+00      T  T
    312   0  1146  4.7492912533E+03               0.0E+00      T  T
    313   0  1147  4.7492912533E+03               0.0E+00      T  T
    314   0  1148  4.7492912533E+03               0.0E+00      T  T
    315   0  1149  4.7492912533E+03               0.0E+00      T  T
    316   0  1150  4.7492912533E+03               0.0E+00      T  T
    317   0  1151  4.7492912533E+03               0.0E+00      T  T
 
   Iter Phase Ninf   Infeasibility   RGmax    NSB   Step InItr MX OK
    318   0  1152  4.7492912533E+03               0.0E+00      T  T
    319   0  1153  4.7492912533E+03               0.0E+00      T  T
    320   0  1154  4.7492912533E+03               0.0E+00      T  T
    321   0  1155  4.7492912533E+03               0.0E+00      T  T
    322   0  1156  4.7492912533E+03               0.0E+00      T  T
    323   0  1157  4.7492912533E+03               0.0E+00      T  T
    324   0  1158  4.8568525205E+03               0.0E+00      T  T
    325   0  1159  4.8568525205E+03               0.0E+00      T  T
    326   0  1160  4.8568525205E+03               0.0E+00      T  T
    327   0  1161  4.8568525205E+03               0.0E+00      T  T
 
   Iter Phase Ninf   Infeasibility   RGmax    NSB   Step InItr MX OK
    328   0  1162  4.8568525205E+03               0.0E+00      T  T
    329   0  1163  4.8568525205E+03               0.0E+00      T  T
    330   0  1164  4.8568525205E+03               0.0E+00      T  T
    331   0  1165  4.8568525205E+03               0.0E+00      T  T
    332   0  1166  4.8568525205E+03               0.0E+00      T  T
    333   0  1167  4.8568525205E+03               0.0E+00      T  T
    334   0  1168  4.8568525205E+03               0.0E+00      T  T
    335   0  1169  4.8568525205E+03               0.0E+00      T  T
    336   0  1170  4.8568525205E+03               0.0E+00      T  T
    337   0  1171  4.8568525205E+03               0.0E+00      T  T
 
   Iter Phase Ninf   Infeasibility   RGmax    NSB   Step InItr MX OK
    338   0  1172  4.8568525205E+03               0.0E+00      T  T
    339   0  1173  4.8568525205E+03               0.0E+00      T  T
    340   0  1174  4.8568525205E+03               0.0E+00      T  T
    341   0  1175  4.8568525205E+03               0.0E+00      T  T
    342   0  1176  4.8568525205E+03               0.0E+00      T  T
    343   0  1177  4.8568525205E+03               0.0E+00      T  T
    344   0  1178  4.8568525205E+03               0.0E+00      T  T
    345   0  1179  4.8568525205E+03               0.0E+00      T  T
    346   0  1180  4.8568525205E+03               0.0E+00      T  T
    347   0  1181  4.8568525205E+03               0.0E+00      T  T
 
   Iter Phase Ninf   Infeasibility   RGmax    NSB   Step InItr MX OK
    348   0  1182  4.8568525205E+03               0.0E+00      T  T
    349   0  1183  4.8568525205E+03               0.0E+00      T  T
    350   0  1184  4.8568525205E+03               0.0E+00      T  T
    351   0  1185  4.8568525205E+03               0.0E+00      T  T
    352   0  1186  4.8568525205E+03               0.0E+00      T  T
    353   0  1187  4.8568525205E+03               0.0E+00      T  T
    354   0  1188  4.8568525205E+03               0.0E+00      T  T
    355   0  1189  4.8568525205E+03               0.0E+00      T  T
    356   0  1190  4.8568525205E+03               0.0E+00      T  T
    357   0  1191  4.8568525205E+03               0.0E+00      T  T
 
   Iter Phase Ninf   Infeasibility   RGmax    NSB   Step InItr MX OK
    358   0  1192  4.8568525205E+03               0.0E+00      T  T
    359   0  1193  4.8568525205E+03               0.0E+00      T  T
    360   0  1194  4.8568525205E+03               0.0E+00      T  T
    361   0  1195  4.8568525205E+03               0.0E+00      T  T
    362   0  1196  4.8568525205E+03               0.0E+00      T  T
    363   0  1197  4.8568525205E+03               0.0E+00      T  T
    364   0  1198  4.8568525205E+03               0.0E+00      T  T
    365   0  1199  4.8568525205E+03               0.0E+00      T  T
    366   0  1200  4.8568525205E+03               0.0E+00      T  T
    367   0  1201  4.8568525205E+03               0.0E+00      T  T
 
   Iter Phase Ninf   Infeasibility   RGmax    NSB   Step InItr MX OK
    368   0  1202  4.8568525205E+03               0.0E+00      T  T
    369   0  1203  4.8568525205E+03               0.0E+00      T  T
    370   0  1204  4.8568525205E+03               0.0E+00      T  T
    371   0  1205  4.8568525205E+03               0.0E+00      T  T
    372   0  1206  4.8568525205E+03               0.0E+00      T  T
    373   0  1207  4.8568525205E+03               0.0E+00      T  T
    374   0  1208  4.8568525205E+03               0.0E+00      T  T
    375   0  1209  4.8568525205E+03               0.0E+00      T  T
    376   0  1210  4.8568525205E+03               0.0E+00      T  T
    377   0  1211  4.8568525205E+03               0.0E+00      T  T
 
   Iter Phase Ninf   Infeasibility   RGmax    NSB   Step InItr MX OK
    378   0  1212  4.8568525205E+03               0.0E+00      T  T
    379   0  1213  4.8568525205E+03               0.0E+00      T  T
    380   0  1214  4.8568525205E+03               0.0E+00      T  T
    381   0  1215  4.8568525205E+03               0.0E+00      T  T
    382   0  1216  4.8568525205E+03               0.0E+00      T  T
    383   0  1217  4.8568525205E+03               0.0E+00      T  T
    384   0  1218  4.8568525205E+03               0.0E+00      T  T
    385   0  1219  4.8568525205E+03               0.0E+00      T  T
    386   0  1220  4.8568525205E+03               0.0E+00      T  T
    387   0  1221  4.8568525205E+03               0.0E+00      T  T
 
   Iter Phase Ninf   Infeasibility   RGmax    NSB   Step InItr MX OK
    388   0  1222  4.8568525205E+03               0.0E+00      T  T
    389   0  1223  4.8568525205E+03               0.0E+00      T  T
    390   0  1224  4.8568525205E+03               0.0E+00      T  T
    391   0  1225  4.8568525205E+03               0.0E+00      T  T
    392   0  1226  4.8568525205E+03               0.0E+00      T  T
    393   0  1227  4.8568525205E+03               0.0E+00      T  T
    394   0  1228  4.8568525205E+03               0.0E+00      T  T
    395   0  1229  4.8568525205E+03               0.0E+00      T  T
    396   0  1230  4.8568525205E+03               0.0E+00      T  T
    397   0  1231  4.8568525205E+03               0.0E+00      T  T
 
   Iter Phase Ninf   Infeasibility   RGmax    NSB   Step InItr MX OK
    398   0  1232  4.8568525205E+03               0.0E+00      T  T
    399   0  1233  4.8568525205E+03               0.0E+00      T  T
    400   0  1234  4.8568525205E+03               0.0E+00      T  T
    401   0  1235  4.8568525205E+03               0.0E+00      T  T
    402   0  1236  4.8568525205E+03               0.0E+00      T  T
    403   0  1237  4.8568525205E+03               0.0E+00      T  T
    404   0  1238  4.8568525205E+03               0.0E+00      T  T
    405   0  1238  4.7827440470E+03               1.7E-02      T  T
    406   0  1238  4.7418428526E+03               9.3E-03      T  T
    407   0  1238  4.6986224484E+03               9.9E-03      T  T
 
   Iter Phase Ninf   Infeasibility   RGmax    NSB   Step InItr MX OK
    408   0  1238  4.6841097225E+03               3.4E-03      T  T
    409   0  1238  4.6062725145E+03               1.8E-02      T  T
    410   0  1238  4.5933094289E+03               3.1E-03      T  T
    411   0  1238  4.5683181290E+03               5.9E-03      T  T
    412   0  1238  4.5208837237E+03               1.1E-02      T  T
    413   0  1238  4.4869357465E+03               8.2E-03      T  T
    414   0  1238  4.3790076705E+03               2.6E-02      T  T
    415   0  1238  4.3399236238E+03               9.8E-03      T  T
    416   0  1238  4.2540663579E+03               2.2E-02      T  T
    417   0  1238  4.2086569697E+03               1.2E-02      T  T
 
   Iter Phase Ninf   Infeasibility   RGmax    NSB   Step InItr MX OK
    418   0  1238  4.2061999511E+03               6.5E-04      T  T
    419   0  1238  4.1662733757E+03               1.0E-02      T  T
    420   0  1238  4.1231065418E+03               1.1E-02      T  T
    421   0  1238  4.1030455583E+03               5.4E-03      T  T
    422   0  1238  4.0949752768E+03               2.2E-03      T  T
    423   0  1238  4.0807199047E+03               3.9E-03      T  T
    424   0  1238  4.0429000250E+03               1.0E-02      T  T
    425   0  1238  3.8994064336E+03               4.0E-02      T  T
    426   0  1238  3.8811396401E+03               5.3E-03      T  T
    427   0  1238  3.8401406556E+03               1.2E-02      T  T
 
   Iter Phase Ninf   Infeasibility   RGmax    NSB   Step InItr MX OK
    428   0  1238  3.7979494312E+03               1.2E-02      T  T
    429   0  1238  3.7058483311E+03               2.8E-02      T  T
    430   0  1238  3.6532353646E+03               1.6E-02      T  T
    431   0  1238  3.6114872082E+03               1.3E-02      T  T
    432   0  1238  3.5985093031E+03               4.1E-03      T  T
    433   0  1238  3.5598639753E+03               1.2E-02      T  T
    434   0  1238  3.5424148291E+03               5.7E-03      T  T
    435   0  1238  3.4878598887E+03               1.8E-02      T  T
    436   0  1238  3.3770709394E+03               3.7E-02      T  T
    437   0  1238  3.3690068695E+03               2.8E-03      T  T
 
   Iter Phase Ninf   Infeasibility   RGmax    NSB   Step InItr MX OK
    438   0  1238  3.3629282930E+03               2.1E-03      T  T
    439   0  1238  3.3240359396E+03               1.4E-02      T  T
    440   0  1238  3.2878140409E+03               1.3E-02      T  T
    441   0  1238  3.1997569684E+03               3.3E-02      T  T
    442   0  1238  3.1885715413E+03               4.3E-03      T  T
    443   0  1238  3.0984330888E+03               3.5E-02      T  T
    444   0  1238  3.0763016986E+03               8.9E-03      T  T
    445   0  1238  3.0630585903E+03               5.4E-03      T  T
    446   0  1238  3.0165684357E+03               1.9E-02      T  T
    447   0  1238  3.0139706843E+03               1.1E-03      T  T
 
   Iter Phase Ninf   Infeasibility   RGmax    NSB   Step InItr MX OK
    448   0  1238  2.9645336722E+03               2.1E-02      T  T
    449   0  1238  2.9135819355E+03               2.1E-02      T  T
    450   0  1238  2.9123085001E+03               5.6E-04      T  T
    451   0  1238  2.8618572148E+03               2.2E-02      T  T
    452   0  1238  2.8605910001E+03               5.6E-04      T  T
    453   0  1238  2.8243722338E+03               1.6E-02      T  T
    454   0  1238  2.8101710176E+03               6.5E-03      T  T
    455   0  1238  2.7438712292E+03               3.1E-02      T  T
    456   0  1238  2.7306261918E+03               6.4E-03      T  T
    457   0  1238  2.6819117016E+03               2.3E-02      T  T
 
   Iter Phase Ninf   Infeasibility   RGmax    NSB   Step InItr MX OK
    458   0  1238  2.6528996788E+03               1.4E-02      T  T
    459   0  1238  2.6450137354E+03               3.9E-03      T  T
    460   0  1238  2.5633098321E+03               4.0E-02      T  T
    461   0  1238  2.5556955765E+03               3.9E-03      T  T
    462   0  1238  2.5019945217E+03               2.8E-02      T  T
    463   0  1238  2.4975862065E+03               2.3E-03      T  T
    464   0  1238  2.4511630619E+03               2.5E-02      T  T
    465   0  1238  2.4408851607E+03               5.7E-03      T  T
    466   0  1238  2.4323356488E+03               4.7E-03      T  T
    467   0  1238  2.4248371345E+03               4.2E-03      T  T
 
   Iter Phase Ninf   Infeasibility   RGmax    NSB   Step InItr MX OK
    468   0  1238  2.3044703526E+03               6.7E-02      T  T
    469   0  1238  2.2829467539E+03               1.3E-02      T  T
    470   0  1238  2.2231373785E+03               3.6E-02      T  T
    471   0  1238  2.1963168174E+03               1.7E-02      T  T
    472   0  1238  2.1876030085E+03               5.6E-03      T  T
    473   0  1238  2.1766720137E+03               7.1E-03      T  T
    474   0  1238  2.1712995669E+03               3.5E-03      T  T
    475   0  1238  2.1501575787E+03               1.4E-02      T  T
    476   0  1238  2.1083704333E+03               2.8E-02      T  T
    477   0  1238  2.0907137136E+03               2.0E-02      T  T
 
   Iter Phase Ninf   Infeasibility   RGmax    NSB   Step InItr MX OK
    478   0  1238  2.0882348995E+03               1.7E-03      T  T
    479   0  1238  2.0006078682E+03               6.0E-02      T  T
    480   0  1238  1.9815292996E+03               1.4E-02      T  T
    481   0  1238  1.9804221771E+03               8.4E-04      T  T
    482   0  1238  1.9753902100E+03               3.8E-03      T  T
    483   0  1238  1.8941919589E+03               6.0E-02      T  T
    484   0  1238  1.8601918054E+03               2.7E-02      T  T
    485   0  1238  1.8263361463E+03               2.8E-02      T  T
    486   0  1238  1.8208850736E+03               4.6E-03      T  T
    487   0  1238  1.8161945888E+03               4.0E-03      T  T
 
   Iter Phase Ninf   Infeasibility   RGmax    NSB   Step InItr MX OK
    488   0  1238  1.7831762560E+03               2.8E-02      T  T
    489   0  1238  1.7663648420E+03               1.5E-02      T  T
    490   0  1238  1.7359764057E+03               2.7E-02      T  T
    491   0  1238  1.7242442213E+03               1.1E-02      T  T
    492   0  1238  1.6932782261E+03               2.9E-02      T  T
    493   0  1238  1.6837059671E+03               9.1E-03      T  T
    494   0  1238  1.6234436071E+03               5.8E-02      T  T
    495   0  1238  1.5832975139E+03               4.1E-02      T  T
    496   0  1238  1.5551845456E+03               3.0E-02      T  T
    497   0  1238  1.5332651564E+03               2.4E-02      T  T
 
   Iter Phase Ninf   Infeasibility   RGmax    NSB   Step InItr MX OK
    498   0  1238  1.5049658318E+03               3.2E-02      T  T
    499   0  1238  1.4997949644E+03               6.0E-03      T  T
    500   0  1238  1.4876593751E+03               1.4E-02      T  T
    501   0  1238  1.4078710721E+03               9.6E-02      T  T
    502   0  1238  1.3968012943E+03               1.5E-02      T  T
    503   0  1238  1.3915099495E+03               7.2E-03      T  T
    504   0  1238  1.3553925903E+03               5.0E-02      T  T
    505   0  1238  1.3517838602E+03               5.2E-03      T  T
    506   0  1238  1.3054786476E+03               6.7E-02      T  T
    507   0  1238  1.2908139329E+03               2.3E-02      T  T
 
   Iter Phase Ninf   Infeasibility   RGmax    NSB   Step InItr MX OK
    508   0  1238  1.2756043172E+03               2.4E-02      T  T
    509   0  1238  1.2693653957E+03               1.0E-02      T  T
    510   0  1238  1.2300325419E+03               6.5E-02      T  T
    511   0  1238  1.2053306287E+03               4.4E-02      T  T
    512   0  1238  1.2048905966E+03               8.1E-04      T  T
    513   0  1238  1.2022519392E+03               5.0E-03      T  T
    514   0  1238  1.1911999355E+03               2.3E-02      T  T
    515   0  1238  1.1509330396E+03               7.8E-02      T  T
    516   0  1238  1.1062471225E+03               9.5E-02      T  T
    517   0  1238  1.0899582949E+03               3.9E-02      T  T
 
   Iter Phase Ninf   Infeasibility   RGmax    NSB   Step InItr MX OK
    518   0  1238  1.0839617435E+03               1.5E-02      T  T
    519   0  1238  1.0427437105E+03               1.0E-01      T  T
    520   0  1238  1.0374020360E+03               1.5E-02      T  T
    521   0  1238  1.0261963521E+03               3.2E-02      T  T
    522   0  1238  1.0210582946E+03               1.5E-02      T  T
    523   0  1238  1.0064028246E+03               4.4E-02      T  T
    524   0  1238  1.0049614533E+03               4.5E-03      T  T
    525   0  1238  1.0041316493E+03               2.6E-03      T  T
    526   0  1238  9.9656549205E+02               2.6E-02      T  T
    527   0  1238  9.9387320407E+02               8.3E-03      T  T
 
   Iter Phase Ninf   Infeasibility   RGmax    NSB   Step InItr MX OK
    528   0  1238  9.8260928142E+02               3.5E-02      T  T
    529   0  1238  9.5512729540E+02               8.9E-02      T  T
    530   0  1238  9.2823169567E+02               9.2E-02      T  T
    531   0  1238  9.2780109125E+02               1.8E-03      T  T
    532   0  1238  9.2202496689E+02               2.1E-02      T  T
    533   0  1238  9.1906517068E+02               1.1E-02      T  T
    534   0  1238  9.1299437652E+02               2.3E-02      T  T
    535   0  1238  9.1061682447E+02               9.2E-03      T  T
    536   0  1238  8.9982548889E+02               4.2E-02      T  T
    537   0  1238  8.9801993186E+02               7.4E-03      T  T
 
   Iter Phase Ninf   Infeasibility   RGmax    NSB   Step InItr MX OK
    538   0  1238  8.9778912333E+02               9.6E-04      T  T
    539   0  1238  8.9706815703E+02               2.8E-03      T  T
    540   0  1238  8.9077280843E+02               2.4E-02      T  T
    541   0  1238  8.8850559280E+02               1.0E-02      T  T
    542   0  1238  8.6533707292E+02               1.1E-01      T  T
    543   0  1238  8.6498589524E+02               1.8E-03      T  T
    544   0  1238  8.5219191821E+02               6.7E-02      T  T
    545   0  1238  8.3973493914E+02               7.1E-02      T  T
    546   0  1238  8.3828269594E+02               9.0E-03      T  T
    547   0  1238  8.2951955096E+02               5.5E-02      T  T
 
   Iter Phase Ninf   Infeasibility   RGmax    NSB   Step InItr MX OK
    548   0  1238  8.2058921596E+02               5.9E-02      T  T
    549   0  1238  8.1529545225E+02               3.5E-02      T  T
    550   0  1238  8.1298419318E+02               1.6E-02      T  T
    551   0  1238  8.0498970054E+02               5.9E-02      T  T
    552   0  1238  8.0391704264E+02               7.5E-03      T  T
    553   0  1238  8.0021816773E+02               2.6E-02      T  T
    554   0  1238  8.0016510655E+02               3.8E-04      T  T
    555   0  1238  7.9148915203E+02               6.3E-02      T  T
    556   0  1238  7.8793516611E+02               2.8E-02      T  T
    557   0  1238  7.6473392120E+02               1.9E-01      T  T
 
   Iter Phase Ninf   Infeasibility   RGmax    NSB   Step InItr MX OK
    558   0  1238  7.5853351843E+02               6.1E-02      T  T
    559   0  1238  7.5692262575E+02               1.8E-02      T  T
    560   0  1238  7.4553029342E+02               1.4E-01      T  T
    561   0  1238  7.4147271416E+02               5.3E-02      T  T
    562   0  1238  7.3517066778E+02               9.0E-02      T  T
    563   0  1238  7.2827859370E+02               1.0E-01      T  T
    564   0  1238  7.2827859370E+02               0.0E+00      T  T
    565   0  1238  7.2445583815E+02               6.3E-02      T  T
    566   0  1238  7.1972741726E+02               8.3E-02      T  T
    567   0  1238  7.1245845786E+02               1.4E-01      T  T
 
   Iter Phase Ninf   Infeasibility   RGmax    NSB   Step InItr MX OK
    568   0  1238  7.1078008791E+02               3.7E-02      T  T
    569   0  1238  7.0831600945E+02               5.7E-02      T  T
    570   0  1238  7.0265032160E+02               1.4E-01      T  T
    571   0  1238  6.9781274406E+02               1.4E-01      T  T
    572   0  1238  6.9698204290E+02               2.7E-02      T  T
    573   0  1238  6.9400499167E+02               1.0E-01      T  T
    574   0  1238  6.9364664338E+02               1.3E-02      T  T
    575   0  1238  6.9015307037E+02               1.3E-01      T  T
    576   0  1238  6.9005852593E+02               4.2E-03      T  T
    577   0  1238  6.8604420943E+02               1.8E-01      T  T
 
   Iter Phase Ninf   Infeasibility   RGmax    NSB   Step InItr MX OK
    578   0  1238  6.8429536999E+02               9.9E-02      T  T
    579   0  1238  6.8256239233E+02               1.0E-01      T  T
    580   0  1238  6.7718556674E+02               3.8E-01      T  T
    581   0  1238  6.7449447860E+02               3.0E-01      T  T
    582   0  1238  6.7429708732E+02               3.2E-02      T  T
    583   0  1238  6.7385648718E+02               7.4E-02      T  T
    584   0  1238  6.7348025076E+02               6.8E-02      T  T
    585   0  1238  6.7276531998E+02               1.4E-01      T  T
    586   0  1238  6.7252652783E+02               5.3E-02      T  T
    587   0  1238  6.7223720540E+02               6.7E-02      T  T
 
   Iter Phase Ninf   Infeasibility   RGmax    NSB   Step InItr MX OK
    588   0  1238  6.6969258298E+02               6.4E-01      T  T
    589   0  1238  6.6921983726E+02               3.2E-01      T  T
    590   0  1238  6.6911971970E+02               1.4E-01      T  T
    591   0  1238  6.6882117417E+02               3.3E-01      T  T
    592   0  1238  6.6879452668E+02               5.6E-02      T  T
    593   0  1238  6.6879452668E+02               0.0E+00      T  T
    594   0  1238  6.6866660751E+02               2.3E-01      T  T
    595   0  1238  6.6855157902E+02               2.5E-01      T  T
    596   0  1238  6.6843413732E+02               3.6E-01      T  T
    597   0  1238  6.6840720298E+02               2.0E-01      T  T
 
   Iter Phase Ninf   Infeasibility   RGmax    NSB   Step InItr MX OK
    598   0  1238  6.6836984904E+02               3.1E-01      T  T
    599   0  1238  6.6813006179E+02               1.0E+00      T  T
    600   0  1238  6.6812892460E+02               1.0E+00      F  T
    601   0  1238  6.6812892460E+02               0.0E+00      T  T
    602   0  1238  6.6812892404E+02               1.0E+00      F  T
    603   1   877  6.6613457173E+02 8.2E+02   388 1.0E+00    3 T  T
    604   1   867  6.6099674997E+02 7.1E+01   384 1.0E+00    8 T  T
    605   1   854  6.3881194729E+02 2.0E+01   377 1.0E+00   13 T  T
    606   1   853  6.1390751130E+02 6.3E+02   367 9.0E-01   18 T  T
    607   1   852  6.0537491998E+02 1.8E+03   366 8.6E-01   22 T  T
 
   Iter Phase Ninf   Infeasibility   RGmax    NSB   Step InItr MX OK
    608   1   823  6.0064932870E+02 1.8E+03   365 1.0E+00   24 T  T
    609   1   823  6.0051507063E+02 3.7E+01   346 5.5E-03   29 F  F
    610   1   805  5.8996921160E+02 1.4E+03   346 1.0E+00   14 T  T
    611   1   791  5.5579873215E+02 1.1E+03   336 1.0E+00   19 T  T
    612   1   760  5.3096643307E+02 1.7E+03   323 1.0E+00   24 T  T
    613   1   720  5.0106307279E+02 6.4E+01   305 1.0E+00   29 T  T
    614   1   676  4.5994488096E+02 2.1E+03   285 1.0E+00   34 T  T
    615   1   675  3.9938713646E+02 3.7E+07   259 6.1E-01   39 T  T
    616   1   675  3.8455565107E+02 1.1E+03   254 4.7E-01   20 F  F
    617   1   659  3.8184556486E+02 6.1E+01   253 1.0E+00   13 T  T
 
   Iter Phase Ninf   Infeasibility   RGmax    NSB   Step InItr MX OK
    618   1   658  3.5904865179E+02 1.5E+01   240 9.2E-01   14 T  T
    619   1   635  3.4702572828E+02 3.8E+00   241 1.0E+00   18 T  T
    620   1   606  3.2794865315E+02 8.1E+00   230 1.0E+00   22 T  T
    621   1   605  2.7731505147E+02 6.7E+00   211 9.2E-01   27 T  T
    622   1   568  2.5953223100E+02 1.0E+02   211 1.0E+00   32 T  T
    623   1   514  1.4796243646E+02 3.1E+00   179 1.0E+00   35 T  T
    624   1   513  8.4741441896E+01 5.4E+00   149 9.5E-01   40 T  T
    625   1   508  6.9108985721E+01 2.9E+01   148 1.0E+00   47 T  T
    626   1   411  6.0124926724E+01 2.2E+01   146 1.0E+00   49 T  T
    627   1   257  8.1335898094E+00 7.1E+00   101 1.0E+00   53 T  T
 
   Iter Phase Ninf   Infeasibility   RGmax    NSB   Step InItr MX OK
    628   1   257  7.6498827431E+00 7.1E+00    64 6.3E-02   58 T  T
    629   1   255  5.0039344500E+00 1.0E+01    63 8.9E-01   43 T  T
    630   1   255  4.2511165927E+00 7.5E+03    62 9.6E-01   25 T  T
    631   1   199  4.1393438462E+00 1.1E+01    61 1.0E+00   31 T  T
    632   1    53  2.7953104375E-01 3.7E+00    30 1.0E+00   20 T  T
    633   1     9  1.2170623128E-02 1.7E+00    22 1.0E+00   21 T  T
 
 ** Feasible solution. Value of objective =    30.4231891568
 
   Iter Phase Ninf     Objective     RGmax    NSB   Step InItr MX OK
    634   3        3.0423189157E+01 0.0E+00     0
 
 ** Optimal solution. Reduced gradient less than tolerance.
 
--- Restarting execution
--- GAMS_EMU_MFA_FLUX_HYB.gms(21040) 4 Mb
--- Reading solution for model EMU
--- GAMS_EMU_MFA_FLUX_HYB.gms(21040) 6 Mb
--- Generating NLP model EMU
--- GAMS_EMU_MFA_FLUX_HYB.gms(21049) 10 Mb
---   9,136 rows  8,706 columns  35,889 non-zeroes
---   44,348 nl-code  18,794 nl-non-zeroes
--- GAMS_EMU_MFA_FLUX_HYB.gms(21049) 8 Mb
--- Executing CONOPT: elapsed 0:00:10.053
CONOPT 3         24.2.3 r46072 Released May 22, 2014 LEG x86_64/Linux         
Reading parameter(s) from "/scratch0/hgmartin_scratch/tests/TStests/paper/repo2B/pgi21h/20150430T200225GAMSrng/20150430T200225GAMSstd/Run0_1/conopt.opt"
*** Warning Read from empty file or string
Finished reading from "/scratch0/hgmartin_scratch/tests/TStests/paper/repo2B/pgi21h/20150430T200225GAMSrng/20150430T200225GAMSstd/Run0_1/conopt.opt"
 
 
    C O N O P T 3   version 3.15P
    Copyright (C)   ARKI Consulting and Development A/S
                    Bagsvaerdvej 246 A
                    DK-2880 Bagsvaerd, Denmark
 
 
   Iter Phase Ninf   Infeasibility   RGmax    NSB   Step InItr MX OK
      0   0        1.3199920379E-09 (Input point)
                                Pre-triangular equations:      416
                                Post-triangular equations:      25
      1   0        1.3201412612E-09 (After pre-processing)
      2   0        3.8386738279E-11 (After scaling)
 
 ** Feasible solution. Value of objective =    30.4231891568
 
   Iter Phase Ninf     Objective     RGmax    NSB   Step InItr MX OK
      3   3        2.7448101898E+01 3.6E+00    23 1.0E+00    1 T  T
      4   3        2.6916466338E+01 2.4E+02    23 1.8E-01    2 F  T
      5   3        2.5027432651E+01 4.4E+00    24 1.0E+00    2 T  T
      6   3        2.4163386659E+01 1.7E+02    26 1.8E-01    4 F  T
      7   3        2.4068480083E+01 9.0E+00    14 2.8E-01    1 F  T
      8   3        2.4040157249E+01 9.7E+00    32 2.2E-04      T  T
      9   3        2.2700283707E+01 6.4E+00    31 2.5E-02      T  T
     10   3        2.2700283707E+01 5.2E+01    81 0.0E+00      T  T
     11   3        2.0833803155E+01 5.2E+01    32 5.2E-04      F  F
     12   3        1.9394578676E+01 6.4E+00    26 5.8E-02      T  T
 
   Iter Phase Ninf     Objective     RGmax    NSB   Step InItr MX OK
     13   3        1.9394578676E+01 4.3E+01    33 0.0E+00      T  T
     14   3        1.9394578676E+01 3.5E+01    31 0.0E+00      T  T
     15   3        1.9394578676E+01 2.3E+01    31 0.0E+00      T  T
     16   3        1.9256434357E+01 3.1E+00    30 2.6E-02      F  T
     17   3        1.9216684313E+01 3.7E-01    24 2.8E-01      F  T
     18   4        1.9047516666E+01 5.8E+00    25 2.7E-02      F  T
     19   4        1.8421117700E+01 1.8E+00    23 5.6E-01    1 F  T
     20   4        1.5476758314E+01 3.6E+00    23 1.0E+00    2 T  T
     21   3        1.5191258602E+01 1.9E+00    25 5.3E-02      F  T
     22   3        1.5191258602E+01 3.4E+00    28 0.0E+00      T  T
 
   Iter Phase Ninf     Objective     RGmax    NSB   Step InItr MX OK
     23   3        1.5191258602E+01 3.4E+00    27 0.0E+00      T  T
     24   3        1.5107088228E+01 2.5E+00    27 8.8E-03      T  T
     25   3        1.4445162915E+01 1.6E+00    26 1.7E-01      F  F
     26   3        1.4071098794E+01 5.8E+00    25 9.9E-03      F  T
     27   4        1.4009155451E+01 4.8E+00    31 1.0E+00      F  T
     28   4        1.2317781329E+01 1.6E+00    12 5.2E+02    1 T  T
     29   4        1.2312800898E+01 6.7E+00   162 3.9E-03    2 F  F
     30   4        1.2312806615E+01 6.7E+00    32 0.0E+00      T  T
     31   3        1.2267188484E+01 6.7E+00    27 1.0E-03      F  F
     32   3        1.2267190106E+01 5.7E+00    27 0.0E+00      T  T
 
   Iter Phase Ninf     Objective     RGmax    NSB   Step InItr MX OK
     33   3        1.2133881401E+01 1.1E+02    32 2.1E-05      F  T
     34   3        1.2133881401E+01 1.7E+01    32 0.0E+00      T  T
     35   3        1.2038386073E+01 1.8E+00    31 1.8E-02      F  T
     36   3        1.2014387353E+01 3.2E+01    32 4.7E-05      F  T
     37   4        1.2014387353E+01 3.7E+00    68 0.0E+00      T  T
     38   4        1.2005657049E+01 2.9E+00    32 1.6E+01      F  T
     39   4        1.1968013313E+01 1.2E+01    32 3.1E+00      F  T
     40   4        1.1936807254E+01 2.2E+01   162 1.0E+00    2 F  T
     41   4        1.1244326887E+01 2.3E+00    26 5.9E-01    5 F  T
     42   4        1.0979532693E+01 2.5E+00    12 1.0E+00    2 F  T
 
   Iter Phase Ninf     Objective     RGmax    NSB   Step InItr MX OK
     43   4        1.0693547888E+01 3.9E+00    12 1.5E+00    2 F  T
     44   4        1.0559297566E+01 3.0E+00    13 5.0E-01    2 F  T
     45   4        1.0559297566E+01 1.5E+01     1 0.0E+00      T  T
     46   3        1.0518352148E+01 8.0E-01     1 1.1E-01      F  T
     47   3        1.0518352148E+01 2.2E+00    17 0.0E+00      T  T
     48   3        1.0504112443E+01 1.2E+00    32 9.7E-03      F  T
     49   3        1.0268806497E+01 1.5E+00    26 1.6E-01      F  T
     50   4        1.0167587127E+01 4.2E+00    32 7.7E-02      F  T
     51   4        9.9888388708E+00 7.3E-01    27 1.2E+00    6 T  T
     52   4        9.9054594703E+00 4.5E-01    23 1.2E+00    5 F  T
 
   Iter Phase Ninf     Objective     RGmax    NSB   Step InItr MX OK
     53   4        9.8718712904E+00 3.5E-01    24 1.9E+00    6 F  T
     54   3        9.8718712904E+00 4.1E-01    29 0.0E+00      T  T
     55   3        9.8718712904E+00 4.0E-01    27 0.0E+00      T  T
     56   3        9.8679283958E+00 4.1E-01    27 3.3E-02      F  T
     57   3        9.8647062117E+00 8.3E-01    32 7.4E-03      F  T
     58   4        9.8328391556E+00 3.9E-01    32 2.3E+01      T  T
     59   4        9.8328391556E+00 3.6E-01    32 0.0E+00      T  T
     60   3        9.8328391556E+00 3.6E-01    26 0.0E+00      T  T
     61   3        9.8326729984E+00 1.5E-01    25 7.5E-03      F  T
     62   3        9.8326729984E+00 3.3E-01    38 0.0E+00      T  T
 
   Iter Phase Ninf     Objective     RGmax    NSB   Step InItr MX OK
     63   3        9.8326729984E+00 3.3E-01    25 0.0E+00      T  T
     64   3        9.8321634834E+00 2.3E-01    25 8.1E-03      T  T
     65   3        9.8321634834E+00 2.2E-01    37 0.0E+00      T  T
     66   3        9.8266855117E+00 2.2E-01    25 1.8E-01      F  T
     67   3        9.8215551147E+00 1.3E+00    32 5.2E-03      F  T
     68   4        9.8210882223E+00 2.1E-01    32 1.0E+00      F  T
     69   4        9.8180629837E+00 2.8E-01   162 1.0E+00    2 T  T
     70   4        9.7996805728E+00 6.7E-01    25 1.5E+00    6 F  T
     71   3        9.7996805728E+00 3.3E-01    62 0.0E+00      T  T
     72   3        9.7996805728E+00 3.2E-01    32 0.0E+00      T  T
 
   Iter Phase Ninf     Objective     RGmax    NSB   Step InItr MX OK
     73   3        9.7996805728E+00 2.9E-01    32 0.0E+00      T  T
     74   3        9.7996805728E+00 2.5E-01    32 0.0E+00      T  T
     75   3        9.7996805728E+00 3.6E-01    32 0.0E+00      T  T
     76   3        9.7996805728E+00 2.2E-01    32 0.0E+00      T  T
     77   3        9.7914747030E+00 1.9E-01    32 3.8E-01      F  T
     78   3        9.7910890616E+00 3.6E-02    32 3.2E-01      F  T
     79   4        9.7910890616E+00 1.8E-01    38 0.0E+00      T  T
     80   4        9.7910890616E+00 1.8E-01    33 0.0E+00      T  T
     81   3        9.7910890616E+00 1.8E-01    33 0.0E+00      T  T
     82   3        9.7910890616E+00 1.3E-01    33 0.0E+00      T  T
 
   Iter Phase Ninf     Objective     RGmax    NSB   Step InItr MX OK
     83   3        9.7905786796E+00 1.0E-01    33 4.7E-02      T  T
     84   3        9.7905786796E+00 8.0E-02    82 0.0E+00      T  T
     85   3        9.7905786796E+00 8.0E-02    33 0.0E+00      T  T
     86   3        9.7905098530E+00 8.8E-03    32 4.2E-01      F  T
     87   3        9.7905098530E+00 7.9E-02    40 0.0E+00      T  T
     88   3        9.7905098530E+00 7.9E-02    33 0.0E+00      T  T
     89   3        9.7905098530E+00 7.9E-02    33 0.0E+00      T  T
     90   3        9.7820006807E+00 7.9E-02    33 3.6E+00      F  T
     91   3        9.7746642106E+00 1.9E-01    32 2.4E-01      F  T
     92   4        9.7744406208E+00 3.6E-02    33 3.4E-01      T  T
 
   Iter Phase Ninf     Objective     RGmax    NSB   Step InItr MX OK
     93   4        9.7744406208E+00 1.0E+00    37 0.0E+00      T  T
     94   3        9.7707302743E+00 1.0E+00    26 7.8E-03      F  T
     95   3        9.7707302743E+00 2.3E-01    51 0.0E+00      T  T
     96   3        9.7692609934E+00 8.8E-02    27 1.9E-01      F  T
     97   3        9.7684575491E+00 4.3E-01    32 8.8E-03      F  T
     98   4        9.7673070688E+00 6.9E-02    34 4.0E+01      F  T
     99   4        9.7662408277E+00 3.5E-01   163 1.0E+00    2 F  T
    100   3        9.7662408277E+00 8.4E-02    38 0.0E+00      T  T
    101   3        9.7659969794E+00 7.9E-02    33 5.7E-02      F  T
    102   3        9.7657151138E+00 2.0E-01    34 9.3E-03      F  T
 
   Iter Phase Ninf     Objective     RGmax    NSB   Step InItr MX OK
    103   4        9.7651353790E+00 8.4E-02    34 1.3E+01      F  T
    104   4        9.7636495169E+00 4.0E-01   164 1.0E+00    2 T  T
    105   3        9.7636495169E+00 9.9E-02    46 0.0E+00      T  T
    106   3        9.7457898607E+00 9.1E-02    34 3.2E+00      T  T
    107   3        9.7402491605E+00 1.5E-01    27 1.8E-01      F  T
    108   3        9.7402491605E+00 5.3E-02    30 0.0E+00      T  T
    109   3        9.7398732593E+00 3.2E-02    28 3.2E-01      F  T
    110   3        9.7398732593E+00 3.7E-02    32 0.0E+00      T  T
    111   3        9.7397681791E+00 3.2E-02    30 4.4E-02      T  T
    112   3        9.7397681791E+00 3.2E-02    30 0.0E+00      T  T
 
   Iter Phase Ninf     Objective     RGmax    NSB   Step InItr MX OK
    113   3        9.7396313978E+00 2.3E-02    29 2.9E-01      F  T
    114   3        9.7394363749E+00 3.1E-02    27 2.2E-01      F  T
    115   4        9.7388189128E+00 1.5E-02    28 8.2E+00      F  T
    116   4        9.7379885258E+00 2.5E-02   163 1.0E+00    2 F  T
    117   4        9.7302700978E+00 1.6E-02    25 1.4E+00    7 F  T
    118   4        9.7244560400E+00 7.0E-02   163 1.0E+00    4 T  T
    119   4        9.7197753175E+00 1.6E-02    26 1.6E+00    8 F  T
    120   4        9.7187734749E+00 4.0E-02   162 1.0E+00    1 T  T
    121   3        9.7187734749E+00 2.7E-02    29 0.0E+00      T  T
    122   3        9.7187734749E+00 1.8E-02    26 0.0E+00      T  T
 
   Iter Phase Ninf     Objective     RGmax    NSB   Step InItr MX OK
    123   3        9.7186508476E+00 1.8E-02    26 6.0E-01      F  T
    124   3        9.7185292071E+00 2.8E-02    32 1.2E-01      F  T
    125   4        9.7180083724E+00 1.8E-02    32 1.5E+01      T  T
    126   4        9.7177703595E+00 4.8E-02    31 2.0E+00      F  T
    127   4        9.7177703595E+00 3.3E-02    37 0.0E+00      T  T
    128   3        9.7176601261E+00 3.3E-02    26 1.8E-01      F  T
    129   4        9.7172414960E+00 2.9E-02    27 3.0E+00      F  T
    130   4        9.7165619470E+00 3.0E-02   162 1.0E+00    2 T  T
    131   4        9.7149081717E+00 1.6E-02    24 1.5E+00    9 F  T
    132   4        9.7138425320E+00 2.2E-02    23 1.8E+00    3 F  T
 
   Iter Phase Ninf     Objective     RGmax    NSB   Step InItr MX OK
    133   3        9.7138425320E+00 1.4E-02    34 0.0E+00      T  T
    134   3        9.7138004771E+00 9.7E-03    30 5.3E-01      F  T
    135   3        9.7138004771E+00 1.2E-02    29 0.0E+00      T  T
    136   3        9.7137934007E+00 8.4E-03    28 1.1E-01      F  T
    137   3        9.7137924625E+00 3.4E-03    30 7.2E-02      F  T
    138   4        9.7137924739E+00 7.6E-03    33 0.0E+00      T  T
    139   4        9.7137919939E+00 1.1E-03    32 3.5E+00      F  T
    140   3        9.7137918690E+00 6.8E-04    23 2.9E-01      F  T
    141   4        9.7137871828E+00 1.8E-03    25 7.6E+00      F  T
    142   4        9.7137794435E+00 5.9E-03   162 1.0E+00    1 F  T
 
   Iter Phase Ninf     Objective     RGmax    NSB   Step InItr MX OK
    143   4        9.7136995998E+00 6.6E-03   162 1.0E+00    6 T  T
    144   4        9.7134602781E+00 1.2E-02   161 1.0E+00    8 T  T
    145   4        9.7133263819E+00 1.4E-03    21 1.5E+00    7 T  T
    146   4        9.7133250312E+00 4.1E-03   158 1.0E+00    2 F  T
    147   4        9.7132672524E+00 3.8E-04   168 1.0E+00    4 T  T
    148   4        9.7129804946E+00 3.5E-03   166 1.0E+00    7 T  T
    149   4        9.7129802140E+00 6.9E-04   164 1.0E+00    1 F  T
    150   4        9.7129786845E+00 2.4E-04   171 1.0E+00    8 T  T
    151   4        9.7129786845E+00 2.6E-06   167 1.0E+00    3 F  T
    152   4        9.7129786845E+00 5.5E-09   167
 
 ** Optimal solution. Reduced gradient less than tolerance.
 
--- Restarting execution
--- GAMS_EMU_MFA_FLUX_HYB.gms(21049) 5 Mb
--- Reading solution for model EMU
--- GAMS_EMU_MFA_FLUX_HYB.gms(21049) 6 Mb
--- Putfile OFGenInfo /scratch0/hgmartin_scratch/tests/TStests/paper/repo2B/pgi21h/20150430T200225GAMSrng/20150430T200225GAMSstd/Run0_1/OFGenInfo.txt
--- Putfile Voutfile /scratch0/hgmartin_scratch/tests/TStests/paper/repo2B/pgi21h/20150430T200225GAMSrng/20150430T200225GAMSstd/Run0_1/Vout.txt
--- Putfile foutfile /scratch0/hgmartin_scratch/tests/TStests/paper/repo2B/pgi21h/20150430T200225GAMSrng/20150430T200225GAMSstd/Run0_1/fout.txt
--- Putfile labelcompoutfile /scratch0/hgmartin_scratch/tests/TStests/paper/repo2B/pgi21h/20150430T200225GAMSrng/20150430T200225GAMSstd/Run0_1/labelcomp.txt
--- Putfile VFBAoutfile /scratch0/hgmartin_scratch/tests/TStests/paper/repo2B/pgi21h/20150430T200225GAMSrng/20150430T200225GAMSstd/Run0_1/VFBAout.txt
--- Putfile VFBAgrowthoutfile /scratch0/hgmartin_scratch/tests/TStests/paper/repo2B/pgi21h/20150430T200225GAMSrng/20150430T200225GAMSstd/Run0_1/VFBAgrowthout.txt
--- Putfile Vgrowthoutfile /scratch0/hgmartin_scratch/tests/TStests/paper/repo2B/pgi21h/20150430T200225GAMSrng/20150430T200225GAMSstd/Run0_1/Vgrowthout.txt
--- Profile Summary (17181 records processed)
     0.933   0.009GB     20417 Equation   emubalance1 (2397)
     0.812   0.008GB     20417 Equation   emubalance1 (2397)
     0.551   0.010GB     20418 Equation   emubalance2 (2397)
     0.543   0.009GB     20418 Equation   emubalance2 (2397)
     0.467   0.009GB     20419 Equation   emubalanceB (2397)
     0.453   0.010GB     20419 Equation   emubalanceB (2397)
     0.142   0.008GB     21049 Solve Fini EMU (35889)
     0.138   0.008GB     21040 Solve Fini EMU (35889)
     0.090   0.005GB     21040 Solve Read EMU
     0.026   0.010GB     20634 Equation   EMU2FRAG (48)
*** Status: Normal completion
--- Job GAMS_EMU_MFA_FLUX_HYB.gms Stop 04/30/15 20:02:51 elapsed 0:00:18.537
