# Supplementary material for: A Method to Constrain Genome-Scale Models with 13C Labeling Data
Source: PLoS Comput Biol. 2015 Sep 17;11(9):e1004363. doi: 10.1371/journal.pcbi.1004363 (PMC4574858; doi:10.1371/journal.pcbi.1004363)
Supplement: S1 Code — GAMS files, input files and expected outputs for the nine strains considered (wild type at 5, 6 and 7 hrs, pyk KO at 5, 6 and 7 hrs and pgi KO at 16, 21 and 23 hrs) for the data fits. (GZ) [file pcbi.1004363.s004.gz › GAMSfiles/pgi21h/vUPPER.txt]

vUPPER('ABTA')=151.515151515
vUPPER('ABUTD')=151.515151515
vUPPER('ACACCT')=151.515151515
vUPPER('ACALDi')=151.515151515
vUPPER('ACGK')=151.515151515
vUPPER('ACGS')=151.515151515
vUPPER('ACHBS')=151.515151515
vUPPER('ACKr_b')=151.515151515
vUPPER('ACKr_f')=151.515151515
vUPPER('ACLS')=151.515151515
vUPPER('ACODA')=151.515151515
vUPPER('ACONT')=151.515151515
vUPPER('ACOTA_b')=151.515151515
vUPPER('ACOTA_f')=151.515151515
vUPPER('ADHEr')=151.515151515
vUPPER('ADSL1r')=151.515151515
vUPPER('ADSL2r')=151.515151515
vUPPER('ADSS')=151.515151515
vUPPER('AGMT')=151.515151515
vUPPER('AGPR_b')=151.515151515
vUPPER('AGPR_f')=151.515151515
vUPPER('AIRC2')=151.515151515
vUPPER('AIRC3_b')=151.515151515
vUPPER('AIRC3_f')=151.515151515
vUPPER('AKGDH')=151.515151515
vUPPER('ALATA_L_b')=151.515151515
vUPPER('ALATA_L_f')=151.515151515
vUPPER('ARGDC')=151.515151515
vUPPER('ARGSL_b')=151.515151515
vUPPER('ARGSL_f')=151.515151515
vUPPER('ARGSS')=151.515151515
vUPPER('ASAD_b')=151.515151515
vUPPER('ASAD_f')=151.515151515
vUPPER('ASPK_b')=151.515151515
vUPPER('ASPK_f')=151.515151515
vUPPER('ASPTA_b')=151.515151515
vUPPER('ASPTA_f')=151.515151515
vUPPER('CBMK')=151.515151515
vUPPER('CBPS')=151.515151515
vUPPER('CHORM')=151.515151515
vUPPER('CHORS')=151.515151515
vUPPER('CS')=151.515151515
vUPPER('DDPA')=151.515151515
vUPPER('DHAD1')=151.515151515
vUPPER('DHAD2')=151.515151515
vUPPER('DHAPT')=151.515151515
vUPPER('DHQD_b')=151.515151515
vUPPER('DHQD_f')=151.515151515
vUPPER('DHQS')=151.515151515
vUPPER('EDA')=151.515151515
vUPPER('EDD')=151.515151515
vUPPER('ENO_b')=151.515151515
vUPPER('ENO_f')=151.515151515
vUPPER('ETOHt2r_b')=151.515151515
vUPPER('ETOHt2r_f')=151.515151515
vUPPER('EX_etoh_e_')=151.515151515
vUPPER('EX_glc_e_')=-1.0
vUPPER('EX_lac_L_e_')=151.515151515
vUPPER('F6PA')=151.515151515
vUPPER('FBA_b')=151.515151515
vUPPER('FBA_f')=151.515151515
vUPPER('FUM')=151.515151515
vUPPER('G5SADs')=151.515151515
vUPPER('G5SD')=151.515151515
vUPPER('G6PDH2r')=151.515151515
vUPPER('GAPD')=151.515151515
vUPPER('GART')=151.515151515
vUPPER('GHMT2')=151.515151515
vUPPER('GLCpts')=1.0
vUPPER('GLCt2')=151.515151515
vUPPER('GLNS')=151.515151515
vUPPER('GLU5K')=151.515151515
vUPPER('GLUDy_b')=151.515151515
vUPPER('GLUDy_f')=151.515151515
vUPPER('GLUPRT')=151.515151515
vUPPER('GLYCL_b')=0.0
vUPPER('GLYCL_f')=151.515151515
vUPPER('GMPS2')=151.515151515
vUPPER('GND')=151.515151515
vUPPER('HCO3E_b')=151.515151515
vUPPER('HCO3E_f')=151.515151515
vUPPER('HEX1')=151.515151515
vUPPER('HSDy_b')=151.515151515
vUPPER('HSDy_f')=151.515151515
vUPPER('HSK')=151.515151515
vUPPER('ICDHyr')=151.515151515
vUPPER('ICL')=151.515151515
vUPPER('ILETA_b')=151.515151515
vUPPER('ILETA_f')=151.515151515
vUPPER('KARA1i')=151.515151515
vUPPER('KARA2i')=151.515151515
vUPPER('LEUTAi')=151.515151515
vUPPER('L_LACD2_b')=0.0
vUPPER('L_LACD2_f')=151.515151515
vUPPER('L_LACD3_b')=0.0
vUPPER('L_LACD3_f')=151.515151515
vUPPER('L_LACt2r_b')=151.515151515
vUPPER('L_LACt2r_f')=151.515151515
vUPPER('MALS')=151.515151515
vUPPER('MDH_b')=151.515151515
vUPPER('MDH_f')=151.515151515
vUPPER('ME1')=151.515151515
vUPPER('ME2')=151.515151515
vUPPER('OCBT_b')=151.515151515
vUPPER('OCBT_f')=151.515151515
vUPPER('P5CR')=151.515151515
vUPPER('PDH')=151.515151515
vUPPER('PFK')=151.515151515
vUPPER('PGCD')=151.515151515
vUPPER('PGI_b')=0.0
vUPPER('PGI_f')=0.0
vUPPER('PGK_b')=151.515151515
vUPPER('PGK_f')=151.515151515
vUPPER('PGL')=151.515151515
vUPPER('PGM_b')=151.515151515
vUPPER('PGM_f')=151.515151515
vUPPER('PHETA1_b')=151.515151515
vUPPER('PHETA1_f')=151.515151515
vUPPER('POX')=151.515151515
vUPPER('PPC')=151.515151515
vUPPER('PPCK')=151.515151515
vUPPER('PPND')=151.515151515
vUPPER('PPNDH')=151.515151515
vUPPER('PRAGSr_b')=151.515151515
vUPPER('PRAGSr_f')=151.515151515
vUPPER('PRAIS')=151.515151515
vUPPER('PRASCS_b')=151.515151515
vUPPER('PRASCS_f')=151.515151515
vUPPER('PRFGS')=151.515151515
vUPPER('PRPPS_b')=151.515151515
vUPPER('PRPPS_f')=151.515151515
vUPPER('PSCVT')=151.515151515
vUPPER('PSERT')=151.515151515
vUPPER('PSP_L')=151.515151515
vUPPER('PTAr')=151.515151515
vUPPER('PTRCTA')=151.515151515
vUPPER('PYK')=151.515151515
vUPPER('RPE_b')=151.515151515
vUPPER('RPE_f')=151.515151515
vUPPER('RPI_b')=151.515151515
vUPPER('RPI_f')=151.515151515
vUPPER('SDPTA_b')=151.515151515
vUPPER('SDPTA_f')=151.515151515
vUPPER('SHK3Dr_b')=151.515151515
vUPPER('SHK3Dr_f')=151.515151515
vUPPER('SHKK')=151.515151515
vUPPER('SSALx')=151.515151515
vUPPER('SSALy')=151.515151515
vUPPER('SUCD1i')=151.515151515
vUPPER('SUCOAS_b')=151.515151515
vUPPER('SUCOAS_f')=151.515151515
vUPPER('TA1_b')=151.515151515
vUPPER('TA1_f')=151.515151515
vUPPER('TA2_b')=151.515151515
vUPPER('TA2_f')=151.515151515
vUPPER('THRAr_b')=151.515151515
vUPPER('THRAr_f')=151.515151515
vUPPER('THRD_L')=151.515151515
vUPPER('THRS')=151.515151515
vUPPER('TK1_b')=151.515151515
vUPPER('TK1_f')=151.515151515
vUPPER('TK2_b')=151.515151515
vUPPER('TK2_f')=151.515151515
vUPPER('TK3_b')=151.515151515
vUPPER('TK3_f')=151.515151515
vUPPER('TPI_b')=151.515151515
vUPPER('TPI_f')=151.515151515
vUPPER('TYRTA_b')=151.515151515
vUPPER('TYRTA_f')=151.515151515
vUPPER('VALTA_b')=151.515151515
vUPPER('VALTA_f')=151.515151515
