# Supplementary material for: A Method to Constrain Genome-Scale Models with 13C Labeling Data
Source: PLoS Comput Biol. 2015 Sep 17;11(9):e1004363. doi: 10.1371/journal.pcbi.1004363 (PMC4574858; doi:10.1371/journal.pcbi.1004363)
Supplement: S1 Code — GAMS files, input files and expected outputs for the nine strains considered (wild type at 5, 6 and 7 hrs, pyk KO at 5, 6 and 7 hrs and pgi KO at 16, 21 and 23 hrs) for the data fits. (GZ) [file pcbi.1004363.s004.gz › GAMSfiles/pgi21h/Vout.txt]

v('ABTA        ') =    0.000000000000000
v('ABUTD       ') =    0.000000000000000
v('ACACCT      ') =    0.000000000000000
v('ACALDi      ') =    0.000000000000000
v('ACGK        ') =    0.034857030303030
v('ACGS        ') =    0.034857030303030
v('ACHBS       ') =    0.016727272727273
v('ACKr_b      ') =    3.561968380000031
v('ACKr_f      ') =    3.561968380000031
v('ACLS        ') =    0.050306606060606
v('ACODA       ') =    0.034857030303030
v('ACONT       ') =    0.755896828282852
v('ACOTA_b     ') =    3.886097606515181
v('ACOTA_f     ') =    3.851240576212151
v('ADHEr       ') =    0.000000000000000
v('ADSL1r      ') =    0.017545393939400
v('ADSL2r      ') =    0.028964181818177
v('ADSS        ') =    0.017545393939400
v('AGMT        ') =    0.017826727272727
v('AGPR_b      ') =    5.199999441515155
v('AGPR_f      ') =    5.165142411212125
v('AIRC2       ') =    0.028964181818177
v('AIRC3_b     ') =    2.028928930909126
v('AIRC3_f     ') =    1.999964749090949
v('AKGDH       ') =    0.000000000000000
v('ALATA_L_b   ') =    4.489072999752055
v('ALATA_L_f   ') =    4.454479060358116
v('ARGDC       ') =    0.017826727272727
v('ARGSL_b     ') =    8.979835226677920
v('ARGSL_f     ') =    9.014692256980948
v('ARGSS       ') =    0.034857030303030
v('ASAD_b      ') =    1.727735276052147
v('ASAD_f      ') =    1.554088185143065
v('ASPK_b      ') =    4.303602865667270
v('ASPK_f      ') =    4.477249956576352
v('ASPTA_b     ') =    6.400070681640500
v('ASPTA_f     ') =    6.098033408913241
v('CBMK        ') =    0.053953999999995
v('CBPS        ') =    0.000000000000000
v('CHORM       ') =    0.018606060606061
v('CHORS       ') =    0.024909090909091
v('CS          ') =    0.755896828282852
v('DDPA        ') =    0.024909090909091
v('DHAD1       ') =    0.050306606060606
v('DHAD2       ') =    0.016727272727273
v('DHAPT       ') =    0.000001199217927
v('DHQD_b      ') =    8.386567749967682
v('DHQD_f      ') =    8.411476840876774
v('DHQS        ') =    0.024909090909091
v('EDA         ') =    0.000000000000000
v('EDD         ') =    0.000000000000000
v('ENO_b       ') =   98.536753777777770
v('ENO_f       ') =  100.000000000000000
v('ETOHt2r_b   ') =    5.908474329984378
v('ETOHt2r_f   ') =    5.908474329984378
v('EX_etoh_e_  ') =    0.000000000000000
v('EX_glc_e_   ') =   -1.000000000000000
v('EX_lac_L_e_ ') =    0.000000000000000
v('F6PA        ') =    0.000001199217927
v('FBA_b       ') =    0.438412167588533
v('FBA_f       ') =    1.043402523926165
v('FUM         ') =    0.754672888888914
v('G5SADs      ') =    0.012727272727273
v('G5SD        ') =    0.012727272727273
v('G6PDH2r     ') =    0.989466666666661
v('GAPD        ') =    1.496834646464655
v('GART        ') =    0.028964181818177
v('GHMT2       ') =    0.000000000000000
v('GLCpts      ') =    1.000000000000000
v('GLCt2       ') =    0.000000000000000
v('GLNS        ') =    0.116406911236277
v('GLU5K       ') =    0.012727272727273
v('GLUDy_b     ') =    4.457475503181742
v('GLUDy_f     ') =    3.856863018333270
v('GLUPRT      ') =    0.028964181818177
v('GLYCL_b     ') =    0.000000000000000
v('GLYCL_f     ') =    0.047798060606056
v('GMPS2       ') =    0.016994414198004
v('GND         ') =    0.989466666666661
v('HCO3E_b     ') =    1.423796592727214
v('HCO3E_f     ') =    1.592566047272664
v('HEX1        ') =    0.000000000000000
v('HSDy_b      ') =    5.209470904515172
v('HSDy_f      ') =    5.057254116636392
v('HSK         ') =    0.143368303030294
v('ICDHyr      ') =    0.082590363636364
v('ICL         ') =    0.673306464646488
v('ILETA_b     ') =    0.591711506363633
v('ILETA_f     ') =    0.574984233636360
v('KARA1i      ') =    0.050306606060606
v('KARA2i      ') =    0.016727272727273
v('LEUTAi      ') =    0.025939393939394
v('L_LACD2_b   ') =    0.000000000000000
v('L_LACD2_f   ') =    0.000000000000000
v('L_LACD3_b   ') =    0.000000000000000
v('L_LACD3_f   ') =    0.000000000000000
v('L_LACt2r_b  ') =    6.142102678871967
v('L_LACt2r_f  ') =    6.142102678871967
v('MALS        ') =    0.540084695169972
v('MDH_b       ') =   98.902458124951800
v('MDH_f       ') =  100.000000000000000
v('ME1         ') =    0.197215529926613
v('ME2         ') =    0.000000179084077
v('OCBT_b      ') =    6.810426268484722
v('OCBT_f      ') =    6.845283298787752
v('P5CR        ') =    0.012727272727273
v('PDH         ') =    1.459039584058888
v('PFK         ') =    0.604990356337632
v('PGCD        ') =    0.033588424242424
v('PGI_b       ') =    0.000000000000000
v('PGI_f       ') =    0.000000000000000
v('PGK_b       ') =    1.938888335577754
v('PGK_f       ') =    0.442053689113100
v('PGL         ') =    0.989466666666661
v('PGM_b       ') =  100.000000000000000
v('PGM_f       ') =   98.536753777777770
v('PHETA1_b    ') =    5.988798918333259
v('PHETA1_f    ') =    5.978132251666592
v('POX         ') =    0.000000000000000
v('PPC         ') =    0.074890442187255
v('PPCK        ') =    0.114498216225340
v('PPND        ') =    0.007939393939394
v('PPNDH       ') =    0.010666666666667
v('PRAGSr_b    ') =    7.915755364091144
v('PRAGSr_f    ') =    7.944719545909323
v('PRAIS       ') =    0.028964181818177
v('PRASCS_b    ') =    7.300664905260337
v('PRASCS_f    ') =    7.329629087078514
v('PRFGS       ') =    0.028964181818177
v('PRPPS_b     ') =    7.693989426458075
v('PRPPS_f     ') =    7.751367547670184
v('PSCVT       ') =    0.024909090909091
v('PSERT       ') =    0.033588424242424
v('PSP_L       ') =    0.033588424242424
v('PTAr        ') =    0.000000000000000
v('PTRCTA      ') =    0.000000000000000
v('PYK         ') =    0.448816433406024
v('RPE_b       ') =    1.693165914834204
v('RPE_f       ') =    2.304048379480671
v('RPI_b       ') =  100.000000000000000
v('RPI_f       ') =   99.623962464646460
v('SDPTA_b     ') =    5.473545001515191
v('SDPTA_f     ') =    5.452114698484886
v('SHK3Dr_b    ') =    1.220957779545458
v('SHK3Dr_f    ') =    1.245866870454549
v('SHKK        ') =    0.024909090909091
v('SSALx       ') =    0.000000000000000
v('SSALy       ') =    0.000000000000000
v('SUCD1i      ') =    0.673306282828306
v('SUCOAS_b    ') =    4.658397625228384
v('SUCOAS_f    ') =    4.688676594925355
v('TA1_b       ') =    1.115352774534501
v('TA1_f       ') =    0.798220633120358
v('TA2_b       ') =    0.100842393789240
v('TA2_f       ') =    0.417974535203383
v('THRAr_b     ') =    3.348713907631711
v('THRAr_f     ') =    3.460748877328671
v('THRD_L      ') =    0.016727272727273
v('THRS        ') =    0.143368303030294
v('TK1_b       ') =   14.950691568497260
v('TK1_f       ') =   15.561574033143730
v('TK2_b       ') =    0.292223050505052
v('TK2_f       ') =    0.000000000000000
v('TK3_b       ') =  100.000000000000000
v('TK3_f       ') =   99.681340585858590
v('TPI_b       ') =    9.236362677594419
v('TPI_f       ') =    9.831182717998462
v('TYRTA_b     ') =    5.069058626969757
v('TYRTA_f     ') =    5.061119233030362
v('VALTA_b     ') =    5.594345293181870
v('VALTA_f     ') =    5.569981656818232
